# Supplementary material for: Whole-genome sequencing of the endangered bovine species Gayal (Bos frontalis) provides new insights into its genetic features
Source: Sci Rep. 2016 Jan 25;6:19787. doi: 10.1038/srep19787 (PMC4726396; doi:10.1038/srep19787)
Supplement: Supplementary Table S3 [file srep19787-s2.xls]

## Sheet: Table S3a
Table S3a Breed-specific-nsSNP containing genes in gayal
GeneName	Count of breed-specific nsSNPs
LOC533581	64
SPTBN5	54
SYNE2	44
VCAN	36
USH2A	36
GPR179	35
URB1	32
PRKDC	32
MDN1	32
HMCN1	28
TG	27
BOD1L	26
ALPK2	25
RTTN	24
LRRC66	24
XIRP1	22
TEP1	22
CDK5RAP2	22
SYNM	21
SPTA1	21
FREM1	21
PARP9	20
MAP10	20
ESPL1	20
CRB1	20
LRRIQ1	19
GBP5	19
ERCC6L2	18
EFHB	18
CENPF	18
CDH23	18
YSK4	17
ASPM	17
PTPRZ1	16
LAD1	16
CD300A	16
C16H1orf116	16
TTF2	15
RPAP1	15
PTPRC	15
PPP1R15A	15
PHRF1	15
LOC530799	15
LCT	15
HRC	15
FAM111B	15
BRCA1	15
ADAMTS12	15
A2ML1	15
ZNF804B	14
ZNF292	14
TNN	14
TDRD6	14
STAB2	14
SLC39A4	14
SEC16B	14
POLR1A	14
LOC508153	14
IL4R	14
F5	14
CD244	14
ZNF167	13
VCAM1	13
UBR4	13
TONSL	13
TLR10	13
TCHHL1	13
T2R65A	13
SPAG17	13
SGOL2	13
SAO	13
PLK1S1	13
PLEKHG1	13
NWD1	13
NOP14	13
MCPH1	13
HEATR8	13
GPR110	13
GAS2L2	13
FAM115C	13
ETAA1	13
DSG3	13
CUBN	13
AOC3	13
ADAMTS14	13
ABCA9	13
A2M	13
ZNF280B	12
ZFYVE26	12
TAS1R2	12
STAB1	12
SPINK5	12
SLC5A9	12
SLC24A1	12
SERPINA14	12
PRG3	12
NLRP9	12
KIF24	12
KIF20B	12
HELB	12
GREB1	12
GEN1	12
FSCB	12
FAT3	12
CHTF18	12
CD163L1	12
BTD	12
ATM	12
SPN	11
SELPLG	11
SECTM1A	11
PALB2	11
OVOS2	11
NES	11
NCAN	11
MYOF	11
MGC139164	11
MGA	11
MAMDC4	11
LTBP2	11
LOC788615	11
LOC614993	11
LOC534578	11
LOC508492	11
LAMB3	11
KRT73	11
KIAA0754	11
HERC6	11
GOLGA4	11
GIMAP7	11
ESPNL	11
CLEC12A	11
CL46	11
CGN1	11
CEACAM1	11
CD96	11
BPIFB5	11
BOC	11
ARHGEF5	11
ANPEP	11
ALS2CR11	11
ACACB	11
ZNF613	10
TTC16	10
TKTL2	10
SLC3A1	10
SHROOM3	10
SERPIND1	10
PMS2	10
PLXNB2	10
PLCD3	10
PERM1	10
PARP14	10
NPHP1	10
MYO19	10
MGC134577	10
MCM3AP	10
LY9	10
LOC532442	10
LOC515697	10
LOC507142	10
KNG1	10
HPS1	10
ENTHD1	10
DLEC1	10
CHAF1A	10
C5H12orf35	10
C15H11orf63	10
C10H14orf37	10
BOLA-DQA5	10
AHR	10
ABCC6	10
ABCA4	10
ZP4	9
XYLB	9
WRN	9
WDPCP	9
WDFY4	9
VWF	9
TUBB	9
TP53BP1	9
TMPRSS15	9
TARP	9
STIL	9
SLC6A20	9
SI	9
PTPRB	9
PNMAL1	9
PLG	9
PLEKHG3	9
PLA2G4D	9
ORC1	9
NHSL1	9
MTRR	9
MICALL2	9
LYST	9
LOC536449	9
LOC529196	9
LOC100125266	9
KCNU1	9
KANK4	9
ITIH4	9
ITGAD	9
GCC2	9
FUK	9
EVPL	9
DYSF	9
CSPG4	9
COL15A1	9
CLSPN	9
CES1	9
CDON	9
CDHR2	9
CDCA5	9
CD3EAP	9
CD101	9
C8H9orf3	9
C3AR1	9
BCO2	9
B7H6	9
ASMTL	9
AKAP6	9
ADAM1B	9
ACAD10	9
ZNF891	8
ZNF394	8
ZNF329	8
ZMYM1	8
ZBTB40	8
YEATS2	8
XRN1	8
URB2	8
ULBP11	8
TUT1	8
TLR1	8
TEX14	8
TBC1D31	8
TBC1D22A	8
SYDE2	8
SSFA2	8
SON	8
SLC4A1	8
SIRPB1	8
SHBG	8
SERPINB2	8
SEC14L5	8
PYROXD2	8
PTMA	8
PROX2	8
PQLC2	8
POM121L2	8
PLA2G4F	8
PIK3C2G	8
PEX10	8
PDCD11	8
PARM1	8
PAK1IP1	8
NXPE4	8
NEIL3	8
NCOA4	8
NBAS	8
NAV3	8
MYO9B	8
MROH1	8
MR1	8
MPDZ	8
MOGAT2	8
MGC139603	8
MAPK4	8
MAP3K1	8
MAP1B	8
LRIT1	8
LOC783210	8
LOC781494	8
LOC616948	8
LOC616942	8
KRT85	8
KRT26	8
ITFG3	8
IFN-TAU	8
IFNAR2	8
HPS5	8
GUSB	8
GTF3C1	8
GPR116	8
GPR115	8
GLYCAM1	8
GGCX	8
GAK	8
FBF1	8
FAM86A	8
FAM161B	8
FAM149A	8
ERICH1	8
ERCC5	8
ERAP1	8
EPS8L1	8
EML5	8
EMILIN2	8
ECT2L	8
DNAAF2	8
DMP1	8
DHCR7	8
CXCL16	8
CT47B1	8
CNDP1	8
CD5	8
CD48	8
CD46	8
CD1B	8
CCDC185	8
CARS	8
CAMSAP1	8
CABP4	8
C8H9orf43	8
C7	8
C15H11orf74	8
BUD13	8
BPIFB1	8
BDKRB1	8
BBS12	8
APOBEC3B	8
ANKZF1	8
ALG1	8
ABCA3	8
ZNF621	7
ZNF514	7
ZNF295	7
ZFYVE16	7
WDR96	7
WDR64	7
ULBP21	7
UBA7	7
TTC38	7
TTC23	7
TOPAZ1	7
TNC	7
TMEM86B	7
TLR6	7
THEMIS	7
TCF20	7
TACC3	7
SPICE1	7
SPEG	7
SPECC1L	7
SPDL1	7
SLC28A3	7
SLC14A2	7
SGOL1	7
SERPINA10	7
SEC24A	7
SCAF11	7
SARDH	7
RSPH3	7
RNF186	7
RIN1	7
PML	7
PILRA	7
PFAS	7
PEX1	7
PCDHGB4	7
PARD6B	7
PAG16	7
NUP214	7
NR1I3	7
NLRP5	7
NID2	7
NCAPG2	7
MRPL16	7
MOCS1	7
MGC157082	7
MGC152010	7
MGC138914	7
2015-03-10	7
MAP7	7
MAP3K13	7
MAGI3	7
MADD	7
MACF1	7
LYPD8	7
LRWD1	7
LRRC6	7
LOC790886	7
LOC785567	7
LOC618733,TAP2	7
LOC505600	7
LOC100138951	7
LOC100125913	7
LHCGR	7
LCA5L	7
LARS2	7
LAMC1	7
KIAA1009	7
KIAA0020	7
IRAK3	7
INTS1	7
INPP1	7
IFNW1	7
IFIT3	7
GLI2	7
GGACT	7
GGA3	7
FSD2	7
FMO5	7
FBXO18	7
FBXL21	7
FAM83G	7
FAM129A	7
FAM124B	7
ENO4	7
ELTD1	7
EHHADH	7
EGFLAM	7
E2F8	7
DPYD	7
DNTTIP2	7
DNMBP	7
DHX37	7
DDX59	7
CYP4V2	7
CYP17A1	7
CRISPLD2	7
COL4A3	7
COL17A1	7
CLCA3	7
CILP2	7
CHAMP1	7
CEP290	7
CDH17	7
CD180	7
CCDC37	7
C9H6orf118	7
AXIN2	7
AVPR1A	7
ARSB	7
ARHGAP30	7
AHCTF1	7
AFF1	7
ACAD9	7
ZSWIM2	6
ZSCAN30	6
ZNF470	6
ZC3H12A	6
XPC	6
XDH	6
USP44	6
UBN1	6
TRIM77P	6
TRIM34	6
TNR	6
TMEM8A	6
TMEM176B	6
THBS2	6
TBL3	6
TBC1D1	6
TAT	6
TAPBPL	6
TAF1C	6
SYTL2	6
SYNRG	6
STS	6
STK36	6
SPZ1	6
SORCS3	6
SMG1	6
SLC7A9	6
SLC27A6	6
SLC15A1	6
SKINT1	6
SIPA1L2	6
SIGLEC10	6
SHROOM1	6
SHQ1	6
SERPINA3-8	6
SENP6	6
SECTM1	6
SCFD2	6
SAMD3	6
RRP12	6
ROBO4	6
RNASEL	6
RGL3	6
RBM48	6
RBM20	6
PSAPL1	6
PROM1	6
PRNP	6
PPRC1	6
PPP1R37	6
PLA2G4B	6
PIGW	6
PGLYRP1	6
PECAM1	6
PDCD2L	6
PAG4	6
PAG19	6
OTUD4	6
OSMR	6
OR4D5	6
OMA1	6
NR1I2	6
NPHS1	6
NLE1	6
NBN	6
MYO1A	6
MYBPHL	6
MYBPC1	6
MSRB2	6
MS4A5	6
MRPS27	6
MPHOSPH9	6
MMRN1	6
MGC151921	6
MGC134066	6
MGC127133	6
MGARP	6
MEPE	6
MBD4	6
MARVELD3	6
LRRD1	6
LOC786254	6
LOC785804	6
LOC531945	6
LOC508916	6
LOC100126816	6
LMOD3	6
LMF1	6
LIG1	6
LIFR	6
KRTAP9-1	6
KDM8	6
IVL	6
ITIH1	6
IQCC	6
INTU	6
INADL	6
ILDR1	6
IGSF23	6
IFNAA	6
IFI47	6
ICAM3	6
HFM1	6
HEATR6	6
GTPBP5	6
GSDMD	6
GRAMD1C	6
GPRIN2	6
GPC5	6
GON4L	6
GINS4	6
GHRL	6
GHRHR	6
GANAB	6
GAA	6
FUT5	6
FASTKD1	6
FANCI	6
FANCF	6
FAM71A	6
F3	6
ETV3L	6
ERP27	6
ERICH5	6
ERI2	6
ERCC4	6
DUSP27	6
DTX3L	6
DQX1	6
DOCK11	6
CYP4F2	6
CYP3A5	6
CSPP1	6
CSF1R	6
CPT2	6
COL12A1	6
CNGB1	6
CLIC5	6
CLCN1	6
CINP	6
CHL1	6
CES2	6
CEP120	6
CEBPZ	6
CDHR5	6
CDHR4	6
CD80	6
CD34	6
CD2	6
CCDC88C	6
CAST	6
C8H9orf156	6
C8B	6
C3H1orf85	6
C3	6
C23H6orf141	6
C21H14orf49	6
C15H11orf16	6
BRAT1	6
BPIFA2B	6
BOLA	6
ASCC2	6
ASAP3	6
ARNTL2	6
APOL3	6
APOH	6
ALDH4A1	6
ALDH1L2	6
ADAMTS20	6
ACE2	6
ABHD11	6
ABCG8	6
ZNFX1	5
ZNF582	5
ZNF548	5
ZNF180	5
ZMYM6	5
ZKSCAN2	5
ZEB1	5
ZCCHC6	5
ZBTB49	5
ZACN	5
XRCC6	5
XRCC2	5
WFDC11	5
WDR75	5
WDR6	5
WDR38	5
WC-7	5
WBSCR28	5
WBP2NL	5
VWCE	5
VILL	5
URI1	5
UMPS	5
UFSP2	5
TXLNB	5
TTI2	5
TTI1	5
TSPAN1	5
TRPC2	5
TOR1AIP2	5
TNS4	5
TMPRSS7	5
TMPRSS4	5
TMF1	5
TMEM62	5
TMEM161A	5
TMC6	5
TLR2	5
TKDP4	5
TJP3	5
TJP2	5
TJAP1	5
THUMPD2	5
THAP9	5
TGS1	5
TGM3	5
TGFBRAP1	5
TF	5
TCAM1	5
TBCD	5
TAS2R4	5
TAS2R42	5
TAS2R3	5
TAS2R16	5
TAAR2	5
T2R12	5
SYNPO	5
SULT1C4	5
SUGP1	5
STYXL1	5
STOX1	5
SSH3	5
SPTY2D1	5
SPATA5L1	5
SPAG8	5
SOX30	5
SOAT2	5
SLK	5
SLCO1C1	5
SLC4A7	5
SLC4A3	5
SLC35E4	5
SLC35A5	5
SLC26A2	5
SLC16A13	5
SIRPA	5
SH3D21	5
SERPINB4	5
SERPINA12	5
SEMA7A	5
SEC31B	5
SCEL	5
SAMD9	5
S100PBP	5
RPS6KL1	5
RPAP3	5
RPAP2	5
RNF32	5
RNF25	5
RMDN1	5
RLIM	5
RETSAT	5
RBX1	5
RBM28	5
RBBP8	5
RAPGEF3	5
RAB3GAP2	5
QSER1	5
PUS7L	5
PTPRQ	5
PTPN18	5
PTH2R	5
PTCHD2	5
PRRC2C	5
PRP-VII	5
PRLR	5
PRF1	5
PREX2	5
POR	5
POLA1	5
POFUT2	5
PNPLA1	5
PNLIP	5
PLXNC1	5
PLCE1	5
PJA2	5
PIPOX	5
PIDD	5
PHYHD1	5
PDPN	5
PDCD2	5
PCDHGA2	5
PAG2	5
OXNAD1	5
OTOF	5
OSM	5
OPTC	5
OAS1Z	5
NUP160	5
NUDT19	5
NOL8	5
NOL11	5
NINJ2	5
NHS	5
NHLRC3	5
NEK9	5
NCKAP5L	5
NCAPD3	5
NBR1	5
NBEAL1	5
NAT10	5
MYOC	5
MYO10	5
MUC1	5
MTMR4	5
MTBP	5
MSH3	5
MRPS7	5
MRPS31	5
MRO	5
MRC2	5
MOGAT1	5
MFI2	5
MERTK	5
MEP1B	5
MARF1	5
MAP4	5
MAD1L1	5
LYZ	5
LY75	5
LTF	5
LRRK1	5
LRRC32	5
LONP2	5
LOC788573	5
LOC787625	5
LOC787518	5
LOC784768	5
LOC782922	5
LOC781423	5
LOC751563,PRP1	5
LOC539818	5
LOC537188	5
LOC530354	5
LOC522763	5
LOC515694	5
LOC515418	5
LOC514257	5
LOC508834	5
LOC504295	5
LOC100847801	5
LOC100196900	5
LGR4	5
LGALS4	5
LEPRE1	5
LACC1	5
L3HYPDH	5
KRTAP13-1	5
KRTAP10-2	5
KPNA7	5
KLKB1	5
KLHL33	5
KIF15	5
KIAA1274	5
KIAA0391	5
KIAA0226L	5
KHNYN	5
KDM3A	5
KCNH6	5
ITPR3	5
ITLN2	5
ITGA4	5
ITGA2	5
IRF7	5
INHBE	5
INHBC	5
INFAF	5
IL1RL2	5
IL10	5
IFITM1,IFITM2	5
ICE2	5
IBTK	5
IAPP	5
HSPH1	5
HSD17B12	5
HRG	5
HPX	5
HMMR	5
H1FOO	5
GYLTL1B	5
GTSE1	5
GTF2IRD2	5
GPR176	5
GPR111	5
GPAM	5
GPA33	5
GLYATL2	5
GIGYF1	5
GBP6	5
GALNTL2	5
GALNT5	5
FSIP1	5
FKBP8	5
FHOD3	5
FGA	5
FCGR2C	5
FCAR	5
FASTKD5	5
FAM65B	5
FAM64A	5
FAM228A	5
FAM212B	5
FAM198B	5
FAM188B	5
FAM120B	5
F13B	5
ESR2	5
ESAM	5
ERBB2IP	5
EPHX2	5
EPHB6	5
EP400	5
DYX1C1	5
DUOX1	5
DNAJC10	5
DNAH3	5
DIAPH3	5
DCAF4	5
DBF4	5
DAK	5
CXCR6	5
CTNND1	5
CREBBP	5
CPO	5
CNTN6	5
CNTN5	5
CLUL1	5
CLUAP1	5
CLEC14A	5
CKAP2L	5
CGN	5
CEP95	5
CELSR3	5
CDC6	5
CDC45	5
CDC42BPA	5
CCDC66	5
CCDC157	5
CCDC106	5
CATHL2	5
CAPN12	5
CALCOCO1	5
C6	5
C2H1orf64	5
C2CD2	5
C27H8orf48	5
C14H8orf76	5
C14H8orf34	5
BSP5	5
BSND	5
BPIFA1	5
BOLA-DQB	5
BOLA-DOB	5
BMS1	5
BDKRB2	5
ASNSD1	5
ARSE	5
ARMC2	5
ARHGAP31	5
ARHGAP20	5
ApoN	5
APOA5	5
AOX4	5
ANKS3	5
ANKRD27	5
ANKRD16	5
ALG12	5
AFAP1L2	5
ADH6	5
ADAMTS15	5
ADAM23	5
ACSM2B	5
ACSM1	5
ABCA1	5
AANAT	5
ZWINT	4
ZSWIM1	4
ZP2	4
ZNF789	4
ZNF713	4
ZNF599	4
ZNF572	4
ZNF445	4
ZNF432	4
ZNF323	4
ZNF274	4
ZNF227	4
ZNF181	4
ZFP64	4
ZDHHC4	4
ZDHHC19	4
XAF1	4
WRAP53	4
WDR63	4
WDR41	4
WDHD1	4
VIT	4
USP16	4
USHBP1	4
UNC13D	4
UGT1A6	4
UCP1	4
UBR1	4
UBE3D	4
UBAC1	4
TYK2	4
TULP2	4
TUBGCP5	4
TUBGCP3	4
TTLL4	4
TTC3	4
TSR1	4
TSC22D2	4
TRIM29	4
TRAPPC9	4
TRAPPC10	4
TRAF3IP1	4
TRAF1	4
TPRN	4
TNRC6B	4
TMPRSS2	4
TMEM63A	4
TMEM225	4
TMEM177	4
TMEM104	4
TMC4	4
TMC2	4
THYN1	4
THSD7A	4
THBD	4
TEX29	4
TEKT5	4
TDP1	4
TCTN1	4
TCP11	4
TCN1	4
TCEANC	4
TBC1D12	4
T2R10C	4
SUSD2	4
SULT1A1	4
ST14	4
SRP68	4
SREBF1	4
SPAM1	4
SPAG5	4
SOAT1	4
SNCAIP	4
SMTN	4
SMPDL3B	4
SMPD1	4
SMG7	4
SLC6A6	4
SLC5A1	4
SLC5A12	4
SLC39A11	4
SLC34A2	4
SLC34A1	4
SLC2A6	4
SLC26A6	4
SLC22A1	4
SLC19A1	4
SLC12A3	4
SLAMF7	4
SKIL	4
SIT1	4
SIPA1	4
SIDT1	4
SH2B3	4
SGSM3	4
SGCA	4
SFTPC	4
SERPINE3	4
SERPINB10	4
SEC1	4
SDR16C5	4
SCYL3	4
SCPEP1	4
SCGB2A2	4
SCGB1A1	4
SBSN	4
SAFB2	4
S100A9	4
RUSC2	4
RRP1	4
RPS6KC1	4
RNLS	4
RNF43	4
RITA1	4
RHPN2	4
RHBDD3	4
RGS3	4
RFT1	4
RECQL5	4
REC8	4
RBM43	4
RBM23	4
RBKS	4
RBFA	4
RB1CC1	4
RANBP2	4
RAD9B	4
PYROXD1	4
PTPRN	4
PTPRG	4
PTPDC1	4
PTK7	4
PSTK	4
PSRC1	4
PSMB11	4
PRSS2	4
PRSS12	4
PRLHR	4
PRIMPOL	4
PRG4	4
PPYR1	4
PPFIA1	4
PPARGC1A	4
POLR1B	4
PNP	4
PMF1	4
PLEKHA4	4
PLBD1	4
PLAT	4
PLA2R1	4
PLA2G2D4,PLA2G2D5	4
PKP3	4
PITPNM2	4
PIKFYVE	4
PIGR	4
PIF1	4
PI3	4
PHLDB2	4
PHF3	4
PHACTR4	4
PGA5	4
PEX6	4
PEAR1	4
PDE6C	4
PCSK7	4
PCK2	4
PCID2	4
PCDHGA8	4
PCCA	4
PARP12	4
PAPL	4
PAG8	4
PAG21	4
PAG20	4
PAG17	4
PAG10	4
PAFAH2	4
PAEP	4
PADI1	4
PACRGL	4
OSGIN1	4
OSBPL7	4
OSBPL2	4
ORC3	4
OR12D2	4
OOSP1	4
OMG	4
OLFML2B	4
OGDHL	4
OBSCN	4
NUPR1L	4
NUFIP1	4
NSUN3	4
NPAS2	4
NOLC1	4
NOL6	4
NFE2L2	4
NEBL	4
NCOA1	4
NCAPG	4
NAALADL1	4
N6AMT2	4
MYT1	4
MYRFL	4
MTMR9	4
MTHFD1	4
MTFR2	4
MT1E	4
MSLN	4
MS4A18	4
MRPS35	4
MRPS2	4
MRPL39	4
MOCS3	4
MMP27	4
MMP12	4
MLPH	4
MIIP	4
MIC1	4
MGC157405	4
MGC134105	4
METTL18	4
MCM8	4
MCL1	4
MBOAT4	4
MBOAT1	4
MATR3	4
MAP1S	4
MANSC1	4
MAML2	4
MAGEA11	4
LUZP1	4
LTN1	4
LRRK2	4
LRFN2	4
LPAR2	4
LOC785756	4
LOC783508	4
LOC782061	4
LOC618701	4
LOC617443	4
LOC615521	4
LOC534913	4
LOC516410	4
LOC514194	4
LOC513151	4
LOC510860	4
LOC509946	4
LOC507820	4
LOC506598	4
LOC404103,PTI	4
LOC100848357	4
LOC100125412	4
LNX2	4
LMOD1	4
LINS	4
LIMD1	4
LETM1	4
LDLRAD1	4
LBP	4
LARP7	4
LAMA4	4
LAG3	4
KRTAP10-8	4
KRT78	4
KRT75	4
KRT40	4
KRT32	4
KRT31	4
KRT24	4
KLRB1	4
KLRA1	4
KIF21A	4
KIAA1797	4
KCNMB3	4
KBTBD12	4
KATNAL2	4
KANK3	4
JSRP1	4
ITGA3	4
ITGA2B	4
IQCA1	4
IL27RA	4
IL16	4
IL12RB2	4
IFNK	4
ICA1	4
HTR3A	4
HSD17B4	4
HPS4	4
HMBS	4
HIPK3	4
HEPHL1	4
HEATR4	4
HAUS8	4
HAO2	4
HABP4	4
HAAO	4
GZMB	4
GYS2	4
GYPA	4
GRK1	4
GPRC5D	4
GPR77	4
GPR37L1	4
GPR37	4
GPR183	4
GPR182	4
GPR158	4
GPR156	4
GOLIM4	4
GOLGA5	4
GOLGA1	4
GNPTAB	4
GLI1	4
GJB4	4
GIF	4
GHDC	4
GGT1	4
GGA1	4
GDPGP1	4
GCC1	4
GART	4
G6PC2	4
FUT10	4
FMO1	4
FLT1	4
FIGNL1	4
FGD3	4
FGD2	4
FCHSD1	4
FCGR3A	4
FBXO2	4
FASTKD3	4
FARS2	4
FAM83B	4
FAM149B1	4
FABP9	4
F12	4
F11	4
ETV2	4
ERAP2	4
EPRS	4
EPN2	4
ENPP5	4
ENPP1	4
EMCN	4
EIF2AK3	4
EEF1D	4
ECSCR	4
ECI1	4
ECE1	4
DSEL	4
DNTT	4
DNAH7	4
DNAH2	4
DNAAF1	4
DNA2	4
DHX58	4
DHX33	4
DENND1C	4
DBNL	4
CYP4A11	4
CYP27B1	4
CYLC1	4
CTLA4	4
CTCFL	4
CSF2RB	4
CSF1	4
CRNN	4
CRELD2	4
CPOX	4
COX15	4
CORO7	4
COLQ	4
COG8	4
COG2	4
CMTM6	4
CLHC1	4
CLEC4A	4
CLEC12B	4
CLCN2	4
CLCA4	4
CKAP2	4
CIST1	4
CIAPIN1	4
CENPC1	4
CEL	4
CDNF	4
CDKL2	4
CDHR1	4
CDH20	4
CDH16	4
CDC42BPG	4
CDC25C	4
CD99	4
CD97	4
CD320	4
CD200R1L	4
CCER2	4
CCDC88B	4
CCDC8	4
CCDC82	4
CCDC77	4
CCDC76	4
CCDC67	4
CCDC36	4
CCDC3	4
CCDC181	4
CCDC153	4
CCDC13	4
CASR	4
CARD6	4
CARD14	4
CAPN13	4
CACNA1E	4
CA6	4
CA4	4
C9H6orf70	4
C8H4orf27	4
C7H19orf77	4
C4BPA	4
C3H1orf87	4
C3H1orf56	4
C26H10orf82	4
C26H10orf120	4
C25H16orf71	4
C20H5orf34	4
C1QTNF6	4
C1QA	4
C1H21orf2	4
C11H2orf50	4
BUB1B	4
BROX	4
BREH1	4
BRD3	4
BPIFA2C	4
BPIFA2A	4
BOLA-NC1	4
BFSP1	4
AZI1	4
ATRN	4
ATP6AP1L	4
ATP1A4	4
ATP13A1	4
ATMIN	4
ASAH1	4
ARSK	4
ARPC1B	4
ARID5A	4
ARHGEF19	4
APCS	4
APBB1IP	4
AP3B1	4
AOC2	4
ANO1	4
ANKRD55	4
ANKRD35	4
ANG2	4
ALS2CL	4
ALLC	4
ALKBH3	4
ALG8	4
ALG2	4
ALDH8A1	4
ALDH1L1	4
AHSG	4
AGXT	4
AGMO	4
AGK	4
AGGF1	4
AFM	4
ADORA2B	4
ADI1	4
ADHFE1	4
ADCY7	4
ADCK2	4
ADAMTS9	4
ADAMTS3	4
ADAMDEC1	4
ADAM9	4
ADA	4
ACY1	4
ACCS	4
ABRA	4
AADAC	4
AACS	4
A1BG	4
ZWILCH	3
ZW10	3
ZSCAN21	3
ZP3	3
ZNF862	3
ZNF677	3
ZNF644	3
ZNF638	3
ZNF628	3
ZNF576	3
ZNF555	3
ZNF554	3
ZNF527	3
ZNF524	3
ZNF502	3
ZNF462	3
ZNF397	3
ZNF383	3
ZNF335	3
ZNF304	3
ZNF165	3
ZNF135	3
ZMYM5	3
ZFHX4	3
ZCCHC8	3
ZBTB43	3
ZAR1	3
XPNPEP3	3
WWP1	3
WRNIP1	3
WISP2	3
WDR34	3
WDR19	3
WARS2	3
VSTM1	3
VPS72	3
VNN2	3
VIL1	3
UVRAG	3
UTRN	3
USP4	3
USP42	3
USP38	3
USP2	3
USB1	3
UROS	3
UPP1	3
UNG	3
UNC80	3
UNC13C	3
ULK1	3
UBXN8	3
UBXN11	3
UBQLN3	3
UBD	3
TYW1	3
TYRP1	3
TYR	3
TXNRD2	3
TXNDC3	3
TXNDC16	3
TWISTNB	3
TULP3	3
TTLL2	3
TTF1	3
TTC21B	3
TTC15	3
TST	3
TSSC4	3
TSPEAR	3
TSPAN19	3
TSNARE1	3
TRPV2	3
TRMT1	3
TRIM64	3
TRAPPC11	3
TRAP1	3
TRAK2	3
TPRG1	3
TPCN2	3
TOR3A	3
TOP3A	3
TOMM40L	3
TNFRSF21	3
TNFRSF1B	3
TMTC4	3
TMIGD1	3
TMEM66	3
TMEM44	3
TMEM26	3
TMEM214	3
TMEM173	3
TMED6	3
TLR4	3
TLDC2	3
TKTL1	3
TKDP2	3
TIMELESS	3
TIMD4	3
TICAM1	3
THSD1	3
THAP8	3
THAP3	3
THAP10	3
TGM5	3
TEX9	3
TECRL	3
TDRD7	3
TDRD3	3
TCTE3	3
TCN2	3
TBXA2R	3
TBRG4	3
TBCE	3
TBCCD1	3
TBC1D8	3
TAS2R46	3
TAS2R1	3
TAS2R10	3
TAF1D	3
TAF1B	3
SYT15	3
SYNPO2	3
SUN2	3
SULT1C3	3
SULF2	3
STYK1	3
STPG1	3
STK33	3
STAT2	3
STARD13	3
ST6GALNAC5	3
ST6GAL1	3
ST3GAL5	3
SRBD1	3
SPR	3
SPP2	3
SPNS1	3
SPATS2	3
SPATA9	3
SPACA7	3
SORBS3	3
SNX19	3
SNX1	3
SNTN	3
SNAPC1	3
SLC9A3R1	3
SLC7A6OS	3
SLC7A4	3
SLC6A2	3
SLC6A18	3
SLC6A1	3
SLC5A8	3
SLC5A11	3
SLC4A11	3
SLC43A3	3
SLC39A9	3
SLC38A11	3
SLC36A2	3
SLC36A1	3
SLC30A10	3
SLC2A10	3
SLC25A26	3
SLC24A5	3
SLC23A3	3
SLC1A7	3
SLC19A2	3
SLAMF9	3
SIL1	3
SHPK	3
SHARPIN	3
SH3BP5	3
SH2D2A	3
SGCB	3
SFTPD	3
SFTPB	3
SERPINF2	3
SELL	3
SELE	3
SEC14L4	3
SEC14L1	3
SDR39U1	3
SCRN1	3
SCP2D1	3
SCN9A	3
SCN5A	3
SCGB3A2	3
SCARB1	3
SCAP	3
SAMD13	3
SALL4	3
S1PR5	3
S1PR3	3
RUNDC1	3
RTFDC1	3
RSPH10B	3
RSAD1	3
RRP9	3
RPP40	3
RPAIN	3
RORC	3
ROR2	3
RNMT	3
RNF31	3
RNF111	3
RIPK2	3
RIOK3	3
RIOK2	3
RINT1	3
RIBC2	3
RHO	3
RHBDD1	3
RGSL1	3
RGL2	3
RECQL	3
RDH8	3
RDH14	3
RBP3	3
RASSF4	3
RASGEF1C	3
RAMP1	3
RAD54B	3
RAB24	3
QRSL1	3
PYY	3
PUS7	3
PTK6	3
PTGS1	3
PTCH1	3
PTCD3	3
PSAT1	3
PSAP	3
PRSS23	3
PRR5L	3
PRR22	3
PRR14	3
PRP9	3
PRP8	3
PRP14	3
PROC	3
PRMT7	3
PRMT10	3
PRIM2	3
PPP1R39	3
PPEF2	3
POP1	3
PON1	3
POMT1	3
PMVK	3
PMPCB	3
PMEL	3
PM20D2	3
PM20D1	3
PLOD2	3
PLK4	3
PLIN2	3
PLD2	3
PLBD2	3
PLA2G7	3
PLA2G2F	3
PLA2G2D1,PLA2G2D3	3
PINX1	3
PIK3CD	3
PIGV	3
PIGN	3
PIGG	3
PHLDB1	3
PHGR1	3
PGAP1	3
PEX13	3
PES1	3
PDLIM2	3
PDILT	3
PDHA2	3
PDE4C	3
PCDHA13	3
PARK2	3
PAM	3
PAG1	3
PAG12	3
P2RY11	3
OTOP1	3
OIP5	3
OFD1	3
OCLN	3
OBFC1	3
NXPE3	3
NUP205	3
NUP155	3
NUDT7	3
NTN5	3
NRDE2	3
NRBF2	3
NRAP	3
NODAL	3
NOD2	3
NO66	3
NMRAL1	3
NLRP3	3
NIFK	3
NID1	3
NHEJ1	3
NGLY1	3
NFU1	3
NFIL3	3
NFATC3	3
NEK4	3
NEIL2	3
NEDD9	3
NDUFS1	3
NDST4	3
NCSTN	3
NCOR1	3
NCLN	3
NCKAP1L	3
NCF2	3
NCEH1	3
NCAPD2	3
NAPEPLD	3
NAGLU	3
NADSYN1	3
NAALAD2	3
MZF1	3
MYOM2	3
MYLK2	3
MYCBP2	3
MYBPH	3
MYBPC3	3
MVK	3
MUTED	3
MTIF2	3
MTHFD1L	3
MTERFD1	3
MSTO1	3
M-SAA3.2	3
MS4A8B	3
MRPS11	3
MRPL30	3
MRPL19	3
MRPL1	3
MORC2	3
MNT	3
MMP7	3
MMP13	3
MMAA	3
MLH1	3
MKL2	3
MKKS	3
MISP	3
MINPP1	3
MINA	3
MICALL1	3
MIC1,MIC2	3
MGLL	3
MGC157408	3
MGC137211	3
MGC137055	3
MGC133804	3
MFSD6L	3
MFRP	3
MFAP3L	3
METTL22	3
MEGF10	3
MEDAG	3
MCAM	3
MBL2	3
MAVS	3
MATN4	3
MATN2	3
MASTL	3
MAPK15	3
MAGEB4	3
MACROD2	3
LYZ3	3
LYVE1	3
LYAR	3
LXN	3
LUM	3
LTV1	3
LRRC25	3
LRRC17	3
LRRC16A	3
LRP11	3
LRP10	3
LRIG3	3
LRIG2	3
LRFN3	3
LPO	3
LOC786597	3
LOC785762	3
LOC781988	3
LOC780781	3
LOC618633	3
LOC618124	3
LOC614159	3
LOC613715	3
LOC574091	3
LOC529036	3
LOC528986	3
LOC527409	3
LOC525947	3
LOC521656	3
LOC512684	3
LOC512440	3
LOC510193	3
LOC509058	3
LOC507581	3
LOC504623	3
LOC100124497	3
LNX1	3
LMBRD1	3
LIPA	3
LIMCH1	3
LIG3	3
LEO1	3
LDLR	3
LDHD	3
LCTL	3
LCAT	3
LARS	3
LAPTM5	3
LAMB2	3
KRT84	3
KRT83	3
KRT79	3
KRT74	3
KRT27	3
KNTC1	3
KNOP1	3
KLRJ1	3
KLK7	3
KLHDC9	3
KLC3	3
KITLG	3
KIF9	3
KIF2B	3
KIF18B	3
KIF18A	3
KIAA1143	3
KDR	3
KCNN2	3
JSP.1	3
JMJD1C	3
ITIH5	3
ITIH3	3
ITGBL1	3
ITGB7	3
ITGB3BP	3
ITGB2	3
ISLR	3
IRAK4	3
IRAK2	3
IQCG	3
IQCB1	3
INPP5D	3
INHA	3
IL6	3
IL34	3
IL28RA	3
IL22RA1	3
IL22	3
IL20RA	3
IL1R1	3
IL1A	3
IL12B	3
IL11RA	3
IL10RA	3
IKBIP	3
IGSF9	3
IFT74	3
IFT122	3
IFNAG	3
IDO1	3
IBSP	3
IBA57	3
HYOU1	3
HYLS1	3
HSPA14	3
HSF4	3
HSD3B1	3
HRH1	3
HORMAD2	3
HNF1A	3
HILPDA	3
HEYL	3
HEXB	3
HERC2	3
HDAC10	3
HCLS1	3
HBE2	3
HBB	3
HAUS5	3
GYPC	3
GYPB	3
GUF1	3
GUCY2D	3
GUCY1A3	3
GUCY1A2	3
GTPBP3	3
GSTA3	3
GRP	3
GRIN3A	3
GRIN2C	3
GRB7	3
GPSM2	3
GPR83	3
GPR128	3
GPLD1	3
GPATCH4	3
GP2	3
GORAB	3
GNL2	3
GMPPB	3
GLYAT	3
GLIPR1L1	3
GKN1	3
GIN1	3
GIMAP5	3
GGT6	3
GGT5	3
GFRA2	3
GFM2	3
GDPD5	3
GDA	3
GCNT2	3
GBP4	3
GAS2L1	3
GALT	3
GALR2	3
GALM	3
G6PC	3
FXC1	3
FUT1	3
FUS	3
FSHR	3
FRY	3
FRMD4B	3
FRA10AC1	3
FPGT	3
FOXN4	3
FLNB	3
FIG4	3
FGFBP1	3
FCRL1	3
FASTKD2	3
FANCA	3
FAN1	3
FAM83D	3
FAM81B	3
FAM63B	3
FAM63A	3
FAM26D	3
FAM228B	3
FAM21A	3
FAM193B	3
FAM167A	3
FADS6	3
F8	3
F2R	3
EXTL1	3
EXOSC10	3
EVC	3
ESYT1	3
ESF1	3
EPS15L1	3
EPOR	3
EPHA3	3
ENTPD5	3
ENPEP	3
ENKD1	3
EME1	3
ELSPBP1	3
ELP2	3
ELF3	3
EIF3A	3
EIF2AK1	3
ECD	3
DZIP3	3
DZIP1	3
DYNC1H1	3
DSN1	3
DSG2	3
DSC3	3
DSB	3
[truncated: 4,169 more rows]

## Sheet: Table S3b
Table S3b Breed-specific-nsSNP containing genes in QTL regions
GeneName	QTL
AACS	Meat_and_Carcass_QTL;Health_Association
AARS	Production_Association
ABCA12	Meat_and_Carcass_QTL
ABCA3	Meat_and_Carcass_QTL
ABCB11	Meat_and_Carcass_Association;Exterior_Association;Production_Association;Reproduction_Association
ABCB9	Meat_and_Carcass_QTL
ABCC3	Reproduction_QTL;Meat_and_Carcass_QTL
ABCC5	Production_QTL
ABCC8	Meat_and_Carcass_QTL
ABCD4	Milk_Association;Reproduction_Association
ABCG2	Milk_Association;Meat_and_Carcass_QTL;Exterior_Association;Production_Association
ABCG5	Milk_Association
ABCG8	Milk_Association
ABHD11	Meat_and_Carcass_Association;Reproduction_QTL
ABHD16A	Production_Association
ABI3	Reproduction_QTL;Meat_and_Carcass_QTL
ACACB	Meat_and_Carcass_QTL;Reproduction_Association
ACAD10	Meat_and_Carcass_QTL
ACADS	Meat_and_Carcass_QTL
ACADSB	Meat_and_Carcass_QTL
ACAP1	Reproduction_QTL;Production_Association;Reproduction_Association
ACAT2	Reproduction_QTL;Production_QTL
ACBD4	Meat_and_Carcass_QTL
ACCS	Production_QTL
ACHE	Meat_and_Carcass_Association;Reproduction_QTL
ACKR1	Production_Association;Reproduction_QTL
ACKR4	Reproduction_QTL;Production_QTL
ACLY	Meat_and_Carcass_QTL
ACOT12	Meat_and_Carcass_QTL
ACOT2	Milk_Association;Reproduction_Association
ACOT4	Milk_Association;Reproduction_Association
ACRV1	Meat_and_Carcass_QTL
ACSL5	Meat_and_Carcass_QTL
ACSM1	Reproduction_QTL;Meat_and_Carcass_Association
ACSM2B	Reproduction_QTL;Meat_and_Carcass_Association
ACSS3	Exterior_Association;Health_Association;Milk_Association
ACTL7A	Meat_and_Carcass_QTL
ACTL7B	Meat_and_Carcass_QTL
ACTN4	Health_QTL;Health_Association
ACTRT2	Health_Association;Meat_and_Carcass_Association
ACVR2A	Health_Association;Reproduction_Association
ADA	Meat_and_Carcass_QTL;Production_QTL
ADAM12	Production_QTL
ADAM1B	Meat_and_Carcass_QTL
ADAM32	Meat_and_Carcass_QTL;Reproduction_QTL
ADAM9	Meat_and_Carcass_QTL;Reproduction_QTL
ADAMTS12	Meat_and_Carcass_QTL;Meat_and_Carcass_Association
ADAMTS14	Health_Association;Production_Association
ADAMTS15	Meat_and_Carcass_QTL;Production_Association
ADAMTS18	Meat_and_Carcass_QTL
ADAMTS20	Exterior_Association;Health_Association;Meat_and_Carcass_Association;Milk_Association;Production_Association;Meat_and_Carcass_QTL
ADAMTS3	Meat_and_Carcass_QTL
ADAMTS8	Meat_and_Carcass_QTL;Production_Association
ADAMTS9	Health_Association
ADAP1	Meat_and_Carcass_Association
ADARB2	Health_Association
ADAT1	Meat_and_Carcass_QTL
ADCY6	Exterior_Association;Health_Association;Meat_and_Carcass_Association;Milk_Association;Production_Association;Meat_and_Carcass_QTL
ADCY7	Meat_and_Carcass_Association;Meat_and_Carcass_QTL
ADCY8	Exterior_Association;Health_Association
ADD3	Meat_and_Carcass_QTL
ADH5	Milk_Association;Meat_and_Carcass_QTL
ADH6	Milk_Association;Meat_and_Carcass_QTL
ADHFE1	Health_Association;Meat_and_Carcass_QTL
ADI1	Meat_and_Carcass_QTL
ADORA2B	Reproduction_QTL;Meat_and_Carcass_QTL
ADPGK	Meat_and_Carcass_QTL
ADPRH	Meat_and_Carcass_QTL
ADRA1D	Health_Association;Production_Association
ADRB3	Meat_and_Carcass_QTL
AFAP1	Reproduction_Association
AFAP1L2	Meat_and_Carcass_QTL
AFF1	Meat_and_Carcass_QTL
AFM	Meat_and_Carcass_QTL
AGAP2	Meat_and_Carcass_QTL
AGFG2	Meat_and_Carcass_Association
AGGF1	Meat_and_Carcass_QTL
AGPAT5	Meat_and_Carcass_QTL
AGPAT9	Meat_and_Carcass_QTL
AGPS	Meat_and_Carcass_Association
AHSG	Production_QTL
AIDA	Meat_and_Carcass_QTL
AIFM3	Meat_and_Carcass_QTL
AIMP2	Meat_and_Carcass_Association
AIPL1	Reproduction_QTL
AJAP1	Health_Association
AK6	Milk_Association;Reproduction_Association
AKAP10	Reproduction_QTL;Meat_and_Carcass_QTL
AKAP2	Meat_and_Carcass_QTL
AKAP6	Reproduction_QTL
ALDH16A1	Reproduction_QTL
ALDH1L2	Meat_and_Carcass_QTL
ALDH3A1	Reproduction_QTL;Meat_and_Carcass_QTL
ALDH3A2	Reproduction_QTL;Meat_and_Carcass_QTL
ALDH3B1	Meat_and_Carcass_QTL;Health_Association
ALDH6A1	Milk_Association;Reproduction_Association
ALDH7A1	Production_Association
ALG10	Meat_and_Carcass_QTL
ALG3	Production_QTL
ALG8	Meat_and_Carcass_QTL
ALKBH3	Production_QTL
ALKBH4	Meat_and_Carcass_Association;Reproduction_QTL;Production_Association
ALLC	Meat_and_Carcass_QTL
ALOX12	Reproduction_QTL;Production_Association;Reproduction_Association
ALOX12B	Reproduction_QTL;Production_Association;Reproduction_Association
ALOX12E	Reproduction_QTL;Production_Association;Reproduction_Association
ALOX15	Reproduction_QTL;Production_Association;Reproduction_Association
ALOX15B	Reproduction_QTL;Production_Association;Reproduction_Association
ALS2CR11	Meat_and_Carcass_QTL
ALS2CR12	Meat_and_Carcass_QTL
AMBP	Meat_and_Carcass_QTL
AMDHD1	Meat_and_Carcass_QTL
AMDHD2	Meat_and_Carcass_QTL
AMHR2	Exterior_Association;Health_Association;Meat_and_Carcass_Association;Milk_Association;Production_Association;Meat_and_Carcass_QTL
AMICA1	Production_Association
AMIGO2	Exterior_Association;Health_Association;Meat_and_Carcass_Association;Milk_Association;Production_Association;Meat_and_Carcass_QTL
ANAPC4	Milk_Association;Meat_and_Carcass_QTL;Health_Association
ANAPC5	Meat_and_Carcass_QTL
ANGEL2	Meat_and_Carcass_QTL
ANGPTL6	Meat_and_Carcass_QTL
ANKRD22	Milk_Association
ANKRD34B	Meat_and_Carcass_QTL
ANKRD35	Meat_and_Carcass_Association;Production_Association
ANKRD40	Reproduction_QTL;Meat_and_Carcass_QTL
ANKRD52	Meat_and_Carcass_QTL
ANKRD55	Meat_and_Carcass_QTL;Meat_and_Carcass_Association;Reproduction_QTL
ANKRD61	Meat_and_Carcass_Association
ANKRD65	Health_Association
ANKS4B	Reproduction_QTL;Meat_and_Carcass_Association
ANO1	Health_Association
ANO3	Meat_and_Carcass_QTL
ANPEP	Health_Association;Meat_and_Carcass_Association
ANTXR2	Meat_and_Carcass_QTL
ANXA10	Reproduction_QTL
ANXA3	Meat_and_Carcass_QTL
ANXA9	Production_Association
AOAH	Production_Association
AOC2	Meat_and_Carcass_QTL
AOC3	Meat_and_Carcass_QTL
AP1B1	Meat_and_Carcass_QTL
AP1G2	Meat_and_Carcass_Association;Health_Association;Milk_Association;Production_Association
AP1M2	Meat_and_Carcass_Association
AP2M1	Production_QTL
AP3B1	Meat_and_Carcass_Association;Milk_Association;Reproduction_Association
AP4S1	Meat_and_Carcass_QTL
APAF1	Meat_and_Carcass_QTL
APBA2	Production_Association;Reproduction_Association
APBA3	Meat_and_Carcass_Association;Production_Association;Milk_Association
APBB1	Meat_and_Carcass_QTL
APBB2	Meat_and_Carcass_QTL
APC	Production_QTL
APCS	Production_Association;Meat_and_Carcass_Association;Reproduction_Association
APH1B	Health_Association
APOA1	Health_Association;Production_Association
APOA4	Health_Association;Production_Association
APOA5	Health_Association;Production_Association
APOD	Production_QTL
APOF	Meat_and_Carcass_QTL
APOH	Production_Association
APOL3	Meat_and_Carcass_QTL
APPL1	Health_Association
AQP8	Meat_and_Carcass_Association
AQP9	Health_Association
ARFGEF1	Health_Association;Meat_and_Carcass_QTL;Production_QTL
ARHGAP10	Milk_Association;Reproduction_Association
ARHGAP20	Health_Association;Meat_and_Carcass_Association;Milk_Association;Reproduction_Association
ARHGAP24	Meat_and_Carcass_QTL
ARHGAP31	Meat_and_Carcass_QTL
ARHGEF25	Meat_and_Carcass_QTL
ARID3B	Meat_and_Carcass_QTL
ARMC1	Health_Association;Meat_and_Carcass_QTL
ARMC10	Reproduction_QTL
ARNT	Production_Association
ARNTL	Meat_and_Carcass_QTL
ARNTL2	Meat_and_Carcass_QTL
ARPC1B	Meat_and_Carcass_Association
ARPIN	Health_Association;Meat_and_Carcass_Association
ARPM1	Production_QTL
ARRDC5	Meat_and_Carcass_Association
ARSB	Meat_and_Carcass_Association;Milk_Association;Reproduction_Association
ARSK	Reproduction_QTL
ART3	Meat_and_Carcass_QTL
AS3MT	Meat_and_Carcass_QTL
ASAP1	Exterior_Association;Meat_and_Carcass_Association;Milk_Association;Production_Association;Health_Association
ASB15	Production_Association
ASCC2	Meat_and_Carcass_QTL;Production_Association
ASCC3	Meat_and_Carcass_Association
ASCL2	Health_Association;Meat_and_Carcass_QTL
ASL	Meat_and_Carcass_Association;Production_Association
ASMTL	Meat_and_Carcass_QTL
ASNSD1	Meat_and_Carcass_Association;Production_Association;Reproduction_Association
ASPH	Health_Association;Meat_and_Carcass_Association;Milk_Association;Production_Association
ASPN	Exterior_Association;Meat_and_Carcass_QTL;Milk_Association;Production_Association
ASZ1	Health_Association;Milk_Association;Production_Association;Reproduction_Association
ATAD2B	Meat_and_Carcass_QTL
ATAD3A	Health_Association
ATF3	Meat_and_Carcass_QTL
ATF7IP2	Milk_Association
ATG16L1	Meat_and_Carcass_Association
ATG16L2	Meat_and_Carcass_QTL
ATL3	Meat_and_Carcass_QTL
ATOH1	Milk_Association;Meat_and_Carcass_QTL;Production_QTL
ATP13A3	Production_QTL
ATP1A4	Meat_and_Carcass_Association;Reproduction_Association
ATP2A2	Meat_and_Carcass_QTL
ATP2B1	Exterior_Association;Health_Association;Meat_and_Carcass_Association;Milk_Association;Production_Association
ATP2B4	Production_QTL
ATP2C1	Health_Association;Meat_and_Carcass_Association;Milk_Association;Reproduction_Association
ATP5A1	Production_Association
ATP5D	Meat_and_Carcass_QTL
ATP5G3	Meat_and_Carcass_Association;Milk_Association;Production_Association
ATP5SL	Health_QTL;Health_Association
ATP6V1E2	Milk_Association;Exterior_Association;Production_Association;Reproduction_Association
ATP6V1H	Health_Association;Meat_and_Carcass_Association;Production_Association
ATP8B3	Meat_and_Carcass_QTL
ATRN	Health_Association
ATXN7L1	Reproduction_QTL;Health_Association;Milk_Association;Production_Association;Reproduction_Association
AUP1	Meat_and_Carcass_Association;Milk_Association
AURKAIP1	Health_Association
AVIL	Meat_and_Carcass_QTL;Reproduction_Association
AVP	Health_Association
AVPI1	Meat_and_Carcass_QTL
AVPR1A	Meat_and_Carcass_QTL;Meat_and_Carcass_Association
AZGP1	Meat_and_Carcass_Association
AZI1	Health_Association
ApoN	Meat_and_Carcass_QTL
B3GAT3	Meat_and_Carcass_QTL
B3GNT5	Production_QTL;Meat_and_Carcass_QTL
B3GNT6	Meat_and_Carcass_QTL
B3GNT8	Health_QTL;Health_Association
B4GALT4	Meat_and_Carcass_QTL
B7H6	Meat_and_Carcass_QTL
BAALC	Meat_and_Carcass_QTL
BACE1	Health_Association;Production_Association
BAG3	Meat_and_Carcass_QTL;Reproduction_QTL
BAHD1	Health_QTL
BAK1	Meat_and_Carcass_QTL
BAMBI	Meat_and_Carcass_QTL
BARD1	Meat_and_Carcass_QTL
BATF2	Meat_and_Carcass_QTL
BAZ1A	Reproduction_QTL
BAZ2A	Meat_and_Carcass_QTL
BAZ2B	Meat_and_Carcass_Association
BBS12	Meat_and_Carcass_QTL;Exterior_Association
BBS4	Meat_and_Carcass_QTL
BBS5	Meat_and_Carcass_Association
BCAM	Health_QTL;Health_Association
BCAN	Reproduction_QTL
BCAP29	Health_Association;Milk_Association;Production_Association;Reproduction_Association
BCKDK	Meat_and_Carcass_Association;Production_Association
BCL2L12	Reproduction_QTL
BCL6	Production_QTL
BCL7B	Meat_and_Carcass_Association;Reproduction_QTL
BCL7C	Meat_and_Carcass_Association;Production_Association
BDH1	Production_QTL
BECN1	Meat_and_Carcass_QTL
BEST4	Reproduction_QTL
BHLHE41	Meat_and_Carcass_QTL
BHMT	Meat_and_Carcass_Association;Milk_Association;Reproduction_Association
BIN2	Exterior_Association;Health_Association;Meat_and_Carcass_Association;Milk_Association;Production_Association;Meat_and_Carcass_QTL
BLNK	Meat_and_Carcass_QTL
BLVRB	Health_QTL;Health_Association
BMP3	Meat_and_Carcass_QTL
BMPR1B	Milk_Association;Meat_and_Carcass_QTL
BNIP1	Meat_and_Carcass_Association;Production_Association;Reproduction_Association
BNIPL	Production_Association
BOD1	Meat_and_Carcass_Association
BOLA	Milk_Association;Meat_and_Carcass_QTL;Exterior_Association;Production_Association
BOLA-DMB	Meat_and_Carcass_QTL
BOLA-DOA	Meat_and_Carcass_QTL
BOLA-NC1	Production_Association
BOLA3	Meat_and_Carcass_Association;Milk_Association
BORA	Health_Association
BOTA-T2R10B	Meat_and_Carcass_QTL
BPI	Meat_and_Carcass_QTL
BPIFC	Meat_and_Carcass_QTL
BRAT1	Meat_and_Carcass_Association
BRCA1	Meat_and_Carcass_QTL
BRD2	Meat_and_Carcass_QTL
BRD7	Meat_and_Carcass_Association;Meat_and_Carcass_QTL
BROX	Meat_and_Carcass_QTL
BRPF3	Meat_and_Carcass_Association
BSCL2	Meat_and_Carcass_QTL
BSND	Reproduction_QTL
BSP1	Health_QTL;Health_Association
BSP3	Health_QTL;Health_Association
BSP5	Health_QTL;Health_Association
BSPRY	Meat_and_Carcass_QTL
BTBD16	Meat_and_Carcass_QTL;Meat_and_Carcass_Association
BTF3	Production_QTL
BUB1	Meat_and_Carcass_QTL
BUD13	Health_Association;Production_Association
BoLA	Production_Association
C10H14orf93	Meat_and_Carcass_Association;Health_Association;Milk_Association;Production_Association
C10H15orf57	Health_QTL
C11H2orf40	Milk_Association
C11H2orf73	Milk_Association;Exterior_Association
C13H20orf194	Health_Association
C13H20orf27	Health_Association
C13H20orf94	Meat_and_Carcass_QTL
C14H8orf22	Health_Association;Meat_and_Carcass_Association;Milk_Association;Production_Association
C14H8orf34	Health_Association;Meat_and_Carcass_QTL;Meat_and_Carcass_Association;Production_Association
C14H8orf76	Health_Association
C15H11orf16	Meat_and_Carcass_QTL
C15H11orf63	Meat_and_Carcass_QTL
C15H11orf74	Production_QTL;Reproduction_QTL
C15H11orf91	Meat_and_Carcass_QTL
C16H1orf159	Health_Association
C16H1orf174	Health_Association;Meat_and_Carcass_Association
C17H12orf43	Meat_and_Carcass_QTL
C17H22orf31	Meat_and_Carcass_QTL
C17H4orf45	Meat_and_Carcass_QTL;Exterior_Association
C17H5orf52	Meat_and_Carcass_QTL;Production_Association
C18H19orf33	Health_QTL;Health_Association
C18H19orf47	Health_QTL;Health_Association
C18H19orf54	Health_QTL;Health_Association
C19H17orf107	Reproduction_QTL;Production_Association;Reproduction_Association
C19H17orf59	Reproduction_QTL;Production_Association;Reproduction_Association
C1H21orf59	Production_Association
C1H3orf38	Milk_Association
C1QTNF6	Meat_and_Carcass_QTL
C2	Production_Association
C20H5orf22	Meat_and_Carcass_QTL;Meat_and_Carcass_Association
C20H5orf34	Meat_and_Carcass_QTL;Meat_and_Carcass_Association
C21H15orf26	Production_Association;Reproduction_Association
C23H6orf47	Production_Association
C25H16orf54	Meat_and_Carcass_Association
C25H16orf58	Meat_and_Carcass_Association;Production_Association
C25H16orf59	Meat_and_Carcass_QTL
C25H16orf93	Meat_and_Carcass_Association;Production_Association
C25H7orf50	Meat_and_Carcass_Association
C26H10orf120	Meat_and_Carcass_QTL;Meat_and_Carcass_Association
C26H10orf2	Meat_and_Carcass_QTL;Milk_Association
C26H10orf82	Meat_and_Carcass_QTL
C29H11orf84	Meat_and_Carcass_QTL
C29H11orf86	Meat_and_Carcass_QTL
C2CD3	Meat_and_Carcass_QTL
C2CD5	Meat_and_Carcass_QTL;Health_Association
C3H1orf185	Reproduction_QTL
C3H1orf228	Reproduction_QTL
C3H1orf56	Production_Association
C3H1orf87	Reproduction_QTL;Exterior_Association;Milk_Association;Production_Association
C4A	Production_Association
C5AR1	Reproduction_Association
C5H12orf10	Exterior_Association;Health_Association;Meat_and_Carcass_Association;Milk_Association;Production_Association;Meat_and_Carcass_QTL
C5H12orf35	Meat_and_Carcass_QTL
C5H12orf45	Meat_and_Carcass_QTL
C5H12orf5	Production_Association
C5H12orf54	Exterior_Association;Health_Association;Meat_and_Carcass_Association;Milk_Association;Production_Association;Meat_and_Carcass_QTL
C5H12orf75	Meat_and_Carcass_QTL
C6	Meat_and_Carcass_QTL;Meat_and_Carcass_Association
C6H4orf17	Milk_Association;Meat_and_Carcass_QTL
C6H4orf19	Meat_and_Carcass_QTL
C6H4orf22	Meat_and_Carcass_QTL
C7	Meat_and_Carcass_QTL;Meat_and_Carcass_Association
C7H19orf77	Meat_and_Carcass_Association;Production_Association;Milk_Association
C8A	Reproduction_QTL
C8B	Reproduction_QTL
C8H9orf135	Health_Association
C8H9orf152	Meat_and_Carcass_QTL
C8H9orf43	Meat_and_Carcass_QTL
C9	Meat_and_Carcass_QTL;Meat_and_Carcass_Association
CABP4	Meat_and_Carcass_QTL
CABS1	Meat_and_Carcass_QTL
CACNA1G	Reproduction_QTL;Meat_and_Carcass_QTL
CACNG5	Production_Association
CADPS2	Production_Association
CALCA	Meat_and_Carcass_QTL;Meat_and_Carcass_Association;Production_Association
CALCOCO1	Exterior_Association;Health_Association;Meat_and_Carcass_Association;Milk_Association;Production_Association;Meat_and_Carcass_QTL
CALCOCO2	Reproduction_QTL;Meat_and_Carcass_QTL
CALCR	Meat_and_Carcass_Association;Milk_Association;Reproduction_Association
CALHM2	Meat_and_Carcass_QTL
CALHM3	Meat_and_Carcass_QTL
CALR3	Production_Association
CAMKK2	Meat_and_Carcass_QTL
CAMKMT	Milk_Association
CAMLG	Health_Association
CAMTA2	Reproduction_QTL;Production_Association;Reproduction_Association
CAPN1	Meat_and_Carcass_QTL;Production_Association;Reproduction_Association
CAPN12	Health_QTL;Health_Association
CAPN5	Meat_and_Carcass_QTL
CAPN8	Meat_and_Carcass_QTL;Milk_Association;Production_Association
CARD14	Meat_and_Carcass_QTL
CARD6	Meat_and_Carcass_QTL;Meat_and_Carcass_Association
CARS	Health_Association;Meat_and_Carcass_QTL
CASP2	Meat_and_Carcass_QTL
CASP8	Meat_and_Carcass_QTL
CASQ1	Meat_and_Carcass_Association;Reproduction_Association
CAST	Reproduction_QTL;Meat_and_Carcass_QTL
CAT	Meat_and_Carcass_QTL
CATSPER3	Health_Association
CBLC	Health_QTL;Health_Association
CBR4	Reproduction_QTL
CBX2	Meat_and_Carcass_QTL
CBX8	Meat_and_Carcass_QTL
CCDC116	Meat_and_Carcass_QTL
CCDC137	Health_Association;Meat_and_Carcass_QTL;Production_Association
CCDC146	Reproduction_QTL
CCDC149	Milk_Association;Meat_and_Carcass_QTL;Meat_and_Carcass_Association;Production_Association;Production_QTL
CCDC155	Reproduction_QTL
CCDC157	Meat_and_Carcass_QTL;Production_Association
CCDC166	Health_Association
CCDC167	Milk_Association;Reproduction_Association;Reproduction_QTL;Production_Association
CCDC172	Meat_and_Carcass_QTL
CCDC184	Exterior_Association;Health_Association;Meat_and_Carcass_Association;Milk_Association;Production_Association;Meat_and_Carcass_QTL
CCDC185	Meat_and_Carcass_QTL;Milk_Association;Production_Association
CCDC3	Milk_Association;Production_Association
CCDC36	Production_Association
CCDC42B	Meat_and_Carcass_QTL;Production_Association
CCDC50	Production_QTL;Production_Association
CCDC63	Meat_and_Carcass_QTL
CCDC65	Exterior_Association;Health_Association;Meat_and_Carcass_Association;Milk_Association;Production_Association;Meat_and_Carcass_QTL
CCDC66	Health_Association
CCDC8	Reproduction_Association
CCDC83	Meat_and_Carcass_Association;Milk_Association;Reproduction_QTL
CCDC86	Meat_and_Carcass_QTL;Production_Association
CCDC88B	Meat_and_Carcass_QTL
CCDC89	Meat_and_Carcass_Association;Milk_Association;Reproduction_QTL
CCDC9	Reproduction_Association
CCDC91	Meat_and_Carcass_QTL
CCDC94	Meat_and_Carcass_Association;Production_Association;Milk_Association
CCDC96	Reproduction_Association
CCDC97	Health_QTL;Health_Association
CCER1	Exterior_Association;Health_Association;Meat_and_Carcass_Association;Milk_Association;Production_Association;Meat_and_Carcass_QTL
CCER2	Health_QTL;Health_Association
CCKAR	Meat_and_Carcass_QTL;Health_Association
CCL24	Meat_and_Carcass_Association;Reproduction_QTL
CCL26	Meat_and_Carcass_Association;Reproduction_QTL
CCNB1	Milk_Association;Reproduction_Association
CCNB2	Health_Association
CCNF	Meat_and_Carcass_QTL
CCNJ	Meat_and_Carcass_QTL
CCNL2	Health_Association
CCNT1	Exterior_Association;Health_Association;Meat_and_Carcass_Association;Milk_Association;Production_Association;Meat_and_Carcass_QTL
CCS	Meat_and_Carcass_QTL
CCSER1	Milk_Association;Meat_and_Carcass_QTL;Exterior_Association;Production_Association
CD151	Health_Association
CD177	Health_QTL;Health_Association
CD1A	Reproduction_QTL
CD1B	Reproduction_QTL
CD1D	Reproduction_QTL
CD1E	Reproduction_QTL
CD274	Meat_and_Carcass_QTL
CD3D	Production_Association
CD3E	Production_Association
CD3G	Production_Association
CD40	Meat_and_Carcass_QTL
CD5	Meat_and_Carcass_QTL
CD59	Meat_and_Carcass_QTL
CD68	Reproduction_QTL;Production_Association;Reproduction_Association
CD7	Health_Association;Meat_and_Carcass_QTL;Production_Association
CD80	Meat_and_Carcass_QTL
CD82	Production_QTL
CD8A	Reproduction_Association
CD8B	Reproduction_Association
CD99	Production_Association
CDC25B	Health_Association
CDC25C	Health_Association;Meat_and_Carcass_Association;Production_Association
CDC26	Meat_and_Carcass_QTL
CDC37	Meat_and_Carcass_Association
CDC42BPG	Meat_and_Carcass_QTL
CDC6	Reproduction_QTL;Meat_and_Carcass_QTL
CDCA5	Meat_and_Carcass_QTL
CDH10	Meat_and_Carcass_QTL;Health_Association
CDH12	Meat_and_Carcass_QTL;Health_Association;Production_Association
CDH13	Meat_and_Carcass_Association;Reproduction_Association
CDH18	Meat_and_Carcass_QTL
CDH19	Milk_Association;Reproduction_Association
CDH2	Production_Association
CDH22	Meat_and_Carcass_QTL
CDH23	Health_Association;Production_Association
CDH7	Exterior_Association;Milk_Association;Reproduction_Association
CDH9	Meat_and_Carcass_QTL;Meat_and_Carcass_Association;Health_Association
CDHR5	Health_Association
CDK12	Reproduction_QTL;Meat_and_Carcass_QTL
CDK5RAP2	Meat_and_Carcass_QTL
CDKL2	Meat_and_Carcass_QTL
CDKL3	Health_Association
CDKL4	Milk_Association;Meat_and_Carcass_Association
CDKN2D	Meat_and_Carcass_Association
CDNF	Meat_and_Carcass_QTL
CDON	Meat_and_Carcass_QTL
CDRT4	Reproduction_QTL;Meat_and_Carcass_QTL
CEACAM1	Health_QTL;Health_Association
CEBPZ	Milk_Association
CELA1	Exterior_Association;Health_Association;Meat_and_Carcass_Association;Milk_Association;Production_Association;Meat_and_Carcass_QTL
CEND1	Health_Association
CENPC1	Meat_and_Carcass_QTL
CEP135	Meat_and_Carcass_QTL
CEP95	Health_Association;Reproduction_QTL
CERS3	Production_QTL
CERS5	Exterior_Association;Health_Association;Meat_and_Carcass_Association;Milk_Association;Production_Association;Meat_and_Carcass_QTL
CETN4	Meat_and_Carcass_QTL;Exterior_Association
CFDP1	Meat_and_Carcass_QTL
CFDP2	Meat_and_Carcass_QTL
CFLAR	Meat_and_Carcass_QTL
CFTR	Health_Association;Milk_Association;Production_Association;Reproduction_Association
CGN	Production_Association
CH25H	Milk_Association
CHAF1A	Meat_and_Carcass_Association
CHD1	Reproduction_QTL
CHD9	Health_Association;Meat_and_Carcass_Association;Milk_Association;Production_Association
CHEK1	Meat_and_Carcass_QTL
CHEK2	Meat_and_Carcass_QTL
CHFR	Meat_and_Carcass_QTL
CHGB	Health_Association
CHIA	Production_QTL
CHIC2	Meat_and_Carcass_QTL
CHID1	Health_Association
CHL1	Health_Association
CHRDL2	Meat_and_Carcass_QTL
CHRM5	Production_Association
CHRNA9	Meat_and_Carcass_QTL
CHRNB1	Reproduction_QTL;Production_Association;Reproduction_Association
CHRNE	Reproduction_QTL;Production_Association;Reproduction_Association
CHST14	Health_QTL
CHST3	Health_Association;Production_Association
CHSY1	Production_QTL
CINP	Meat_and_Carcass_QTL
CKAP2	Meat_and_Carcass_Association;Milk_Association;Production_Association
CKAP2L	Milk_Association;Reproduction_Association
CLCN1	Meat_and_Carcass_QTL
CLCN2	Production_QTL
CLDN15	Meat_and_Carcass_Association;Reproduction_QTL
CLDND1	Milk_Association
CLEC11A	Reproduction_QTL
CLEC12A	Meat_and_Carcass_QTL
CLEC12B	Meat_and_Carcass_QTL
CLEC14A	Health_Association
CLEC1A	Meat_and_Carcass_QTL
CLEC1B	Meat_and_Carcass_QTL
CLEC3A	Meat_and_Carcass_QTL
CLEC7A	Meat_and_Carcass_QTL
CLHC1	Milk_Association;Exterior_Association
CLIP1	Meat_and_Carcass_QTL;Reproduction_Association
CLIP2	Meat_and_Carcass_Association;Reproduction_QTL
CLMP	Meat_and_Carcass_QTL
CLN3	Meat_and_Carcass_Association
CLNS1A	Meat_and_Carcass_QTL
CLPB	Meat_and_Carcass_QTL
CLU	Exterior_Association;Milk_Association;Reproduction_Association
CMKLR1	Meat_and_Carcass_QTL;Reproduction_Association
CMSS1	Milk_Association
CMTM5	Meat_and_Carcass_Association;Health_Association;Milk_Association;Production_Association
CNGA1	Meat_and_Carcass_QTL
CNNM1	Meat_and_Carcass_QTL
CNNM2	Meat_and_Carcass_QTL
CNTN1	Exterior_Association;Health_Association;Meat_and_Carcass_Association;Milk_Association;Production_Association;Meat_and_Carcass_QTL
CNTN5	Production_Association;Milk_Association;Reproduction_Association
CNTN6	Health_Association
CNTNAP1	Meat_and_Carcass_QTL
COCH	Meat_and_Carcass_QTL
COG4	Production_Association
COG7	Reproduction_QTL;Meat_and_Carcass_Association;Meat_and_Carcass_QTL;Production_Association
COL11A2	Meat_and_Carcass_QTL
COL17A1	Meat_and_Carcass_QTL
COL5A3	Meat_and_Carcass_QTL
COL8A1	Milk_Association
COMMD6	Health_Association;Meat_and_Carcass_QTL
COMMD9	Production_QTL
COPB1	Meat_and_Carcass_QTL;Meat_and_Carcass_Association;Production_Association
COQ10B	Production_Association;Reproduction_Association
COQ2	Meat_and_Carcass_QTL
COQ6	Milk_Association;Reproduction_Association
CORO1A	Meat_and_Carcass_Association
CORO1B	Meat_and_Carcass_QTL
CORO1C	Meat_and_Carcass_QTL;Reproduction_Association
COX10	Reproduction_QTL;Meat_and_Carcass_QTL
COX15	Meat_and_Carcass_QTL
COX18	Meat_and_Carcass_QTL
COX6A1	Meat_and_Carcass_QTL
COX7B2	Meat_and_Carcass_QTL
CPA3	Production_QTL
CPB1	Production_QTL
CPN1	Meat_and_Carcass_QTL
CPN2	Production_QTL
CPNE5	Milk_Association;Reproduction_Association;Reproduction_QTL
CPOX	Milk_Association
CPT2	Reproduction_QTL
CPXM1	Health_Association
CRAMP1L	Meat_and_Carcass_QTL
CRBN	Health_Association
CRCP	Meat_and_Carcass_Association;Production_Association
CREBZF	Meat_and_Carcass_Association;Milk_Association;Reproduction_QTL
CRHR1	Meat_and_Carcass_QTL;Health_Association
CRIM1	Milk_Association
CRISPLD1	Meat_and_Carcass_QTL;Meat_and_Carcass_Association;Production_Association
CRISPLD2	Health_Association;Milk_Association;Reproduction_Association
CRNKL1	Meat_and_Carcass_QTL;Production_QTL
CRTAC1	Meat_and_Carcass_QTL
CRTAM	Meat_and_Carcass_QTL
CS	Meat_and_Carcass_QTL
CSDE1	Production_Association
CSF2RB	Meat_and_Carcass_QTL
CSN1S1	Meat_and_Carcass_QTL
CSN1S2	Meat_and_Carcass_QTL
CSNK1G1	Production_QTL
CSPP1	Health_Association;Meat_and_Carcass_QTL;Production_QTL
CTAGE5	Health_Association
CTBS	Production_QTL
CTDNEP1	Reproduction_QTL;Production_Association;Reproduction_Association
CTNND1	Meat_and_Carcass_QTL;Meat_and_Carcass_Association
CTR9	Meat_and_Carcass_QTL
CTRB1	Meat_and_Carcass_QTL
CTSA	Meat_and_Carcass_QTL
CTSK	Production_Association
CTTN	Health_Association
CUBN	Meat_and_Carcass_QTL
CUTC	Meat_and_Carcass_QTL
CUX2	Meat_and_Carcass_QTL
CWC25	Reproduction_QTL;Meat_and_Carcass_QTL
CWF19L1	Meat_and_Carcass_QTL;Milk_Association
CWH43	Meat_and_Carcass_QTL
CXCL13	Meat_and_Carcass_QTL
CXCL16	Reproduction_QTL;Production_Association;Reproduction_Association
CXCL17	Health_QTL;Health_Association
CXCL8	Meat_and_Carcass_QTL
CXXC5	Health_Association
CYB561	Health_Association;Meat_and_Carcass_QTL
CYB561A3	Meat_and_Carcass_QTL
CYC1	Health_Association
CYLD	Meat_and_Carcass_QTL
CYP17A1	Meat_and_Carcass_QTL
CYP1B1	Milk_Association
CYP27B1	Meat_and_Carcass_QTL
CYP2B6	Health_QTL;Health_Association
CYP2C18	Meat_and_Carcass_QTL
CYP2C19	Meat_and_Carcass_QTL;Production_Association;Reproduction_QTL
CYP2R1	Meat_and_Carcass_QTL;Meat_and_Carcass_Association;Production_Association
CYP2U1	Milk_Association
CYP3A5	Meat_and_Carcass_Association
CYP4A11	Reproduction_QTL
CYP4B1	Reproduction_QTL
CYP51A1	Meat_and_Carcass_Association;Reproduction_Association
CYP7A1	Health_Association
CYTIP	Meat_and_Carcass_Association
DAB2	Meat_and_Carcass_QTL;Meat_and_Carcass_Association
DAGLB	Meat_and_Carcass_Association
DAK	Meat_and_Carcass_QTL
DAO	Meat_and_Carcass_QTL;Reproduction_Association
DAXX	Meat_and_Carcass_QTL
DBX2	Exterior_Association;Health_Association;Meat_and_Carcass_Association;Milk_Association;Production_Association;Meat_and_Carcass_QTL
DCAF17	Meat_and_Carcass_Association
DCDC1	Meat_and_Carcass_QTL
DCK	Meat_and_Carcass_QTL;Health_Association;Meat_and_Carcass_Association
DCLRE1C	Meat_and_Carcass_QTL
DCPS	Meat_and_Carcass_QTL;Meat_and_Carcass_Association;Production_Association
DCTN2	Meat_and_Carcass_QTL
DCTPP1	Meat_and_Carcass_Association
DCUN1D4	Meat_and_Carcass_QTL
DCXR	Health_Association;Meat_and_Carcass_QTL;Production_Association
DDHD2	Meat_and_Carcass_QTL;Reproduction_QTL
DDIT3	Meat_and_Carcass_QTL
DDIT4L	Milk_Association;Meat_and_Carcass_QTL
DDOST	Meat_and_Carcass_QTL
DDX4	Meat_and_Carcass_QTL;Meat_and_Carcass_Association;Reproduction_QTL
DDX55	Meat_and_Carcass_QTL
DEFB1	Meat_and_Carcass_QTL
DEFB4A	Meat_and_Carcass_QTL
DEFB5	Meat_and_Carcass_QTL
DENND2C	Production_Association
DEPDC1B	Meat_and_Carcass_QTL;Meat_and_Carcass_Association;Reproduction_QTL
DFFB	Health_Association;Meat_and_Carcass_Association
DGAT2	Meat_and_Carcass_QTL
DGKQ	Meat_and_Carcass_QTL
DHCR24	Reproduction_QTL
DHCR7	Health_Association
DHRS12	Meat_and_Carcass_Association;Milk_Association;Production_Association
DHRS13	Meat_and_Carcass_QTL
DHRS9	Meat_and_Carcass_Association;Exterior_Association;Production_Association;Reproduction_Association
DHX15	Milk_Association;Meat_and_Carcass_QTL;Meat_and_Carcass_Association;Production_Association;Production_QTL
DHX16	Production_Association
DHX29	Meat_and_Carcass_QTL;Meat_and_Carcass_Association;Reproduction_QTL
DHX33	Reproduction_QTL
DHX34	Reproduction_Association
DHX37	Meat_and_Carcass_QTL
DHX57	Milk_Association;Meat_and_Carcass_Association
DHX58	Meat_and_Carcass_QTL
DIABLO	Meat_and_Carcass_QTL;Reproduction_Association
DISP1	Meat_and_Carcass_QTL;Milk_Association;Production_Association
DKFZP761E198	Meat_and_Carcass_QTL;Production_Association;Reproduction_Association
DKK3	Meat_and_Carcass_QTL
DKKL1	Reproduction_QTL
DLD	Health_Association;Milk_Association;Production_Association;Reproduction_Association
DLEC1	Milk_Association;Production_Association
DLG5	Meat_and_Carcass_QTL
DLL3	Health_QTL;Health_Association
DLST	Milk_Association;Reproduction_Association
DLX2	Meat_and_Carcass_Association
DLX4	Reproduction_QTL;Meat_and_Carcass_QTL
DMAP1	Reproduction_QTL
DMBX1	Reproduction_QTL
DMGDH	Meat_and_Carcass_Association;Milk_Association;Reproduction_Association
DMKN	Meat_and_Carcass_Association;Meat_and_Carcass_QTL;Health_QTL;Health_Association
DMRTC2	Health_QTL;Health_Association
DNA2	Meat_and_Carcass_QTL
DNAAF1	Meat_and_Carcass_Association;Reproduction_Association
DNAH2	Reproduction_QTL;Production_Association;Reproduction_Association
DNAH3	Reproduction_QTL;Meat_and_Carcass_Association
DNAJB11	Production_QTL
DNAJB12	Health_Association;Production_Association
DNAJB14	Milk_Association;Meat_and_Carcass_QTL
DNAJC13	Reproduction_QTL;Production_QTL
DNAJC14	Meat_and_Carcass_QTL
DNAJC2	Reproduction_QTL
DNAJC22	Exterior_Association;Health_Association;Meat_and_Carcass_Association;Milk_Association;Production_Association;Meat_and_Carcass_QTL
DNAJC30	Meat_and_Carcass_Association;Reproduction_QTL
DNASE1L2	Meat_and_Carcass_QTL
DNASE2B	Production_QTL
DNMBP	Meat_and_Carcass_QTL
DNTT	Meat_and_Carcass_QTL
DOK1	Meat_and_Carcass_Association;Milk_Association
DPH6	Meat_and_Carcass_QTL
DPP3	Meat_and_Carcass_QTL
DQX1	Meat_and_Carcass_Association;Milk_Association
DSEL	Milk_Association;Reproduction_Association
DSN1	Meat_and_Carcass_QTL
DSP	Health_QTL
DVL2	Reproduction_QTL;Production_Association;Reproduction_Association
DYM	Meat_and_Carcass_Association
DYNC1H1	Meat_and_Carcass_QTL
DYNC2LI1	Milk_Association
E2F6	Exterior_Association
E2F8	Meat_and_Carcass_QTL
E4F1	Meat_and_Carcass_QTL
EAPP	Reproduction_QTL
EBI3	Meat_and_Carcass_Association;Production_Association;Milk_Association
ECE1	Meat_and_Carcass_QTL
ECE2	Production_QTL
ECHDC2	Reproduction_QTL
ECHS1	Meat_and_Carcass_QTL
ECI1	Meat_and_Carcass_QTL
ECSCR	Health_Association
ECT2	Production_QTL
EDEM1	Health_Association;Meat_and_Carcass_Association;Milk_Association
EDNRA	Milk_Association;Reproduction_Association
EEF1D	Health_Association
EEF2K	Reproduction_QTL;Meat_and_Carcass_Association;Meat_and_Carcass_QTL
EEPD1	Production_Association
EFCAB3	Health_Association
EFHA1	Meat_and_Carcass_QTL
EFNB3	Reproduction_QTL;Production_Association;Reproduction_Association
EGFLAM	Meat_and_Carcass_QTL;Meat_and_Carcass_Association;Health_Association
EGR3	Meat_and_Carcass_QTL
EGR4	Production_Association
EHHADH	Production_QTL
EIF1AD	Meat_and_Carcass_QTL;Production_Association;Reproduction_Association
EIF2AK1	Meat_and_Carcass_Association
EIF2AK2	Milk_Association
EIF2AK3	Milk_Association;Reproduction_Association
EIF3A	Meat_and_Carcass_QTL;Reproduction_QTL
EIF3H	Health_Association;Milk_Association
EIF4B	Exterior_Association;Health_Association;Meat_and_Carcass_Association;Milk_Association;Production_Association;Meat_and_Carcass_QTL
ELAC2	Reproduction_QTL;Meat_and_Carcass_QTL
ELMO2	Meat_and_Carcass_QTL
ELOVL3	Meat_and_Carcass_QTL
ELP2	Health_Association
ELP3	Meat_and_Carcass_Association;Reproduction_Association
ELP4	Meat_and_Carcass_QTL
ELSPBP1	Meat_and_Carcass_QTL
EMCN	Milk_Association;Meat_and_Carcass_QTL
EME1	Reproduction_QTL;Meat_and_Carcass_QTL
EMID1	Meat_and_Carcass_QTL
EMID2	Meat_and_Carcass_Association;Reproduction_QTL;Production_Association
EMILIN2	Meat_and_Carcass_Association
EML3	Meat_and_Carcass_QTL
EML6	Milk_Association;Exterior_Association
EMP2	Milk_Association
EMX1	Production_Association;Milk_Association
ENO4	Meat_and_Carcass_QTL
ENOPH1	Meat_and_Carcass_QTL
ENTHD2	Health_Association
ENTPD5	Milk_Association;Reproduction_Association
EOGT	Health_Association;Meat_and_Carcass_QTL
EP400	Meat_and_Carcass_QTL
EPAS1	Milk_Association;Exterior_Association;Production_Association;Reproduction_Association
EPC2	Health_Association;Reproduction_Association
EPHA1	Meat_and_Carcass_QTL
EPHA3	Milk_Association
EPHB4	Meat_and_Carcass_Association;Reproduction_QTL
EPN2	Reproduction_QTL;Meat_and_Carcass_QTL
EPRS	Meat_and_Carcass_QTL
EPS15	Reproduction_QTL
EPS15L1	Production_Association
EPYC	Exterior_Association;Health_Association;Meat_and_Carcass_Association;Milk_Association;Production_Association;Meat_and_Carcass_QTL
ERAP1	Reproduction_QTL;Meat_and_Carcass_QTL
ERAP2	Reproduction_QTL;Meat_and_Carcass_QTL
ERCC8	Meat_and_Carcass_QTL;Meat_and_Carcass_Association;Reproduction_QTL
ERF	Health_QTL;Health_Association;Production_Association
ERGIC1	Meat_and_Carcass_Association;Production_Association;Reproduction_Association
ERI2	Reproduction_QTL;Meat_and_Carcass_Association
ERICH1	Meat_and_Carcass_QTL
ERICH2	Meat_and_Carcass_Association
ERLEC1	Milk_Association;Exterior_Association
ERLIN1	Meat_and_Carcass_QTL
ERRFI1	Meat_and_Carcass_Association;Health_Association
ESAM	Meat_and_Carcass_QTL;Production_Association
ESCO2	Exterior_Association;Milk_Association;Reproduction_Association
ESPL1	Exterior_Association;Health_Association;Meat_and_Carcass_Association;Milk_Association;Production_Association;Meat_and_Carcass_QTL
ESYT1	Meat_and_Carcass_QTL
ETHE1	Health_QTL;Health_Association
ETV2	Meat_and_Carcass_Association;Meat_and_Carcass_QTL;Health_QTL;Health_Association
ETV3	Reproduction_QTL
ETV3L	Reproduction_QTL
ETV5	Production_QTL
EWSR1	Meat_and_Carcass_QTL
EXOSC1	Meat_and_Carcass_QTL
EXOSC10	Reproduction_QTL
EXOSC8	Reproduction_QTL
F13A1	Meat_and_Carcass_Association
F2R	Meat_and_Carcass_QTL
F2RL1	Meat_and_Carcass_QTL
F2RL2	Meat_and_Carcass_QTL
FAAH	Reproduction_QTL
FABP4	Health_Association;Milk_Association;Exterior_Association;Milk_QTL;Reproduction_Association
FABP9	Health_Association;Milk_Association
FADS2	Meat_and_Carcass_QTL
FAF1	Reproduction_QTL
FAM117A	Reproduction_QTL;Meat_and_Carcass_QTL
FAM131B	Meat_and_Carcass_QTL
FAM13A	Milk_Association;Meat_and_Carcass_QTL;Exterior_Association
FAM154A	Reproduction_QTL
FAM161B	Milk_Association;Reproduction_Association
FAM175A	Meat_and_Carcass_QTL
FAM178A	Meat_and_Carcass_QTL;Milk_Association
FAM195B	Health_Association;Meat_and_Carcass_QTL;Production_Association
FAM198B	Meat_and_Carcass_QTL;Exterior_Association
FAM19A4	Health_Association;Meat_and_Carcass_QTL
FAM204A	Meat_and_Carcass_QTL
FAM208A	Health_Association
FAM213B	Health_Association;Meat_and_Carcass_Association
FAM216A	Meat_and_Carcass_QTL
FAM48A	Reproduction_QTL
FAM53C	Health_Association;Meat_and_Carcass_Association;Production_Association
FAM63A	Production_Association
FAM63B	Health_Association
FAM64A	Reproduction_QTL
FAM71A	Meat_and_Carcass_QTL
FAM71E1	Reproduction_QTL
FAM81B	Reproduction_QTL
FAM83D	Meat_and_Carcass_QTL;Meat_and_Carcass_Association
FAM83G	Reproduction_QTL;Meat_and_Carcass_QTL
FAM92B	Health_Association;Milk_Association;Reproduction_Association
FAN1	Production_Association;Reproduction_Association
FANCE	Meat_and_Carcass_Association
FANCF	Meat_and_Carcass_QTL;Reproduction_QTL
FANCI	Health_Association;Meat_and_Carcass_Association
FANCL	Milk_Association;Exterior_Association
FAP	Meat_and_Carcass_Association
FARS2	Meat_and_Carcass_Association
FAS	Milk_Association
FASTKD1	Meat_and_Carcass_Association
FASTKD3	Meat_and_Carcass_QTL
FASTKD5	Health_Association
FAT3	Production_QTL;Meat_and_Carcass_QTL
FBXL21	Health_Association
FBXL22	Health_Association
FBXL3	Health_Association;Meat_and_Carcass_QTL
FBXO21	Meat_and_Carcass_QTL
FBXO3	Meat_and_Carcass_QTL
FBXO33	Health_Association
FBXO5	Reproduction_QTL
FBXO7	Meat_and_Carcass_QTL
FBXW2	Meat_and_Carcass_QTL
FBXW4	Meat_and_Carcass_QTL
FCER1A	Production_Association;Reproduction_QTL;Meat_and_Carcass_Association;Reproduction_Association
FCGRT	Reproduction_QTL
FCRL1	Reproduction_QTL
FEN1	Meat_and_Carcass_QTL
FETUB	Production_QTL
FEZ1	Meat_and_Carcass_QTL
FFAR2	Meat_and_Carcass_Association;Meat_and_Carcass_QTL;Health_QTL;Health_Association
FFAR3	Meat_and_Carcass_Association;Meat_and_Carcass_QTL;Health_QTL;Health_Association
FGD2	Milk_Association;Reproduction_Association;Reproduction_QTL
FGD3	Exterior_Association;Meat_and_Carcass_QTL;Milk_Association;Production_Association
FGF5	Meat_and_Carcass_QTL
FGF8	Meat_and_Carcass_QTL
FGFR1	Meat_and_Carcass_QTL;Reproduction_QTL
FGGY	Reproduction_QTL
FHIT	Health_Association;Meat_and_Carcass_QTL
FHOD3	Health_Association
FICD	Meat_and_Carcass_QTL;Reproduction_Association
FIGNL2	Exterior_Association;Health_Association;Meat_and_Carcass_Association;Milk_Association;Production_Association;Meat_and_Carcass_QTL
FILIP1	Production_Association
FITM2	Meat_and_Carcass_QTL
FKBP10	Meat_and_Carcass_QTL
FKBP6	Meat_and_Carcass_Association;Reproduction_QTL
FLNB	Health_Association
FLT1	Reproduction_QTL
FLVCR1	Meat_and_Carcass_QTL
FMNL2	Meat_and_Carcass_Association
FN3K	Health_Association
FNDC3B	Production_QTL
FOLR1	Meat_and_Carcass_QTL
FOLR2	Meat_and_Carcass_QTL
FOXA1	Health_Association
FOXH1	Health_Association
FOXN1	Meat_and_Carcass_QTL
FOXN4	Meat_and_Carcass_QTL;Reproduction_Association
FOXRED1	Meat_and_Carcass_QTL
FOXRED2	Meat_and_Carcass_QTL
FRA10AC1	Meat_and_Carcass_QTL
FREM1	Meat_and_Carcass_QTL
FRMD4A	Exterior_Association;Production_Association
FRMD4B	Health_Association;Meat_and_Carcass_QTL
FRMD8	Meat_and_Carcass_QTL;Production_Association;Reproduction_Association
FRY	Reproduction_QTL;Production_Association
FRYL	Meat_and_Carcass_QTL
FSHR	Milk_Association
FSTL5	Meat_and_Carcass_QTL;Exterior_Association
FUK	Production_Association
FUS	Meat_and_Carcass_Association;Production_Association
FUT1	Meat_and_Carcass_QTL;Reproduction_QTL
FUT10	Milk_Association;Production_Association
FUZ	Reproduction_QTL
FXC1	Meat_and_Carcass_QTL
FYB	Meat_and_Carcass_QTL;Meat_and_Carcass_Association
FZD10	Meat_and_Carcass_QTL;Health_Association
G2E3	Meat_and_Carcass_QTL
G6PC	Meat_and_Carcass_QTL
G6PC2	Meat_and_Carcass_Association;Exterior_Association;Production_Association;Reproduction_Association
G6PC3	Meat_and_Carcass_QTL;Reproduction_Association
GAA	Meat_and_Carcass_QTL
GABPB2	Production_Association
GABRA6	Meat_and_Carcass_QTL
GABRG2	Meat_and_Carcass_QTL
GABRR3	Milk_Association
GAK	Meat_and_Carcass_QTL
GAL3ST1	Meat_and_Carcass_QTL;Production_Association
GAL3ST4	Meat_and_Carcass_Association
GALM	Milk_Association;Meat_and_Carcass_Association
GALNT5	Meat_and_Carcass_Association
GALNT6	Exterior_Association;Health_Association;Meat_and_Carcass_Association;Milk_Association;Production_Association;Meat_and_Carcass_QTL
GALNT9	Meat_and_Carcass_QTL
GALNTL4	Meat_and_Carcass_QTL
GALNTL6	Meat_and_Carcass_QTL
GANAB	Meat_and_Carcass_QTL
GAP43	Meat_and_Carcass_Association
GAPDHS	Meat_and_Carcass_Association;Meat_and_Carcass_QTL;Health_QTL;Health_Association
GAPT	Meat_and_Carcass_QTL;Meat_and_Carcass_Association;Reproduction_QTL
GAS2	Meat_and_Carcass_QTL;Reproduction_QTL
GAS2L1	Meat_and_Carcass_QTL
GAST	Meat_and_Carcass_QTL
GBA3	Milk_Association;Meat_and_Carcass_QTL;Exterior_Association
GBE1	Meat_and_Carcass_QTL;Production_Association;Reproduction_Association
GCC2	Milk_Association
GCG	Meat_and_Carcass_Association
GCGR	Health_Association;Meat_and_Carcass_QTL;Production_Association
GCNT1	Health_Association
GCNT3	Health_Association
GDA	Health_Association
GDF10	Production_QTL
GDPD3	Meat_and_Carcass_Association
GDPD5	Meat_and_Carcass_QTL
GFM1	Production_QTL
GFRA2	Meat_and_Carcass_QTL
GGACT	Reproduction_Association
GGCX	Reproduction_Association;Meat_and_Carcass_Association
GGH	Health_Association
GGT1	Meat_and_Carcass_QTL
GGT5	Meat_and_Carcass_QTL
GHDC	Meat_and_Carcass_QTL
GHR	Meat_and_Carcass_QTL;Meat_and_Carcass_Association;Health_Association;Milk_Association;Reproduction_Association
GHSR	Production_QTL
GIGYF1	Meat_and_Carcass_Association;Reproduction_QTL
GIGYF2	Meat_and_Carcass_Association
GJB2	Meat_and_Carcass_QTL
GJC1	Meat_and_Carcass_QTL
GJC3	Meat_and_Carcass_Association
GLG1	Production_Association;Meat_and_Carcass_QTL
GLI1	Meat_and_Carcass_QTL
GLIPR1	Meat_and_Carcass_QTL
GLIPR1L1	Meat_and_Carcass_QTL
GLMN	Health_Association;Production_Association
GLRX2	Meat_and_Carcass_QTL
GLS2	Meat_and_Carcass_QTL
GLT1D1	Meat_and_Carcass_QTL;Health_Association
GLYCAM1	Exterior_Association;Health_Association;Meat_and_Carcass_Association;Milk_Association;Production_Association;Meat_and_Carcass_QTL
GNAS	Production_Association
GNLY	Reproduction_Association;Meat_and_Carcass_Association
GNPTAB	Meat_and_Carcass_QTL
GNRHR	Meat_and_Carcass_QTL
GNS	Meat_and_Carcass_QTL;Meat_and_Carcass_Association
GOLIM4	Production_QTL
GORASP2	Meat_and_Carcass_Association
GOT1L1	Meat_and_Carcass_QTL
GP2	Reproduction_QTL;Meat_and_Carcass_Association
GPAA1	Health_Association
GPAM	Meat_and_Carcass_QTL
GPATCH4	Reproduction_QTL
GPBP1L1	Reproduction_QTL
GPD2	Meat_and_Carcass_Association
GPHA2	Meat_and_Carcass_QTL
GPN3	Meat_and_Carcass_QTL
GPR133	Meat_and_Carcass_QTL;Health_Association
GPR146	Meat_and_Carcass_Association
GPR172A	Health_Association
GPR179	Reproduction_QTL;Meat_and_Carcass_QTL
GPR182	Meat_and_Carcass_QTL
GPR77	Reproduction_Association
GPR84	Exterior_Association;Health_Association;Meat_and_Carcass_Association;Milk_Association;Production_Association;Meat_and_Carcass_QTL
GPX7	Reproduction_QTL
GRAMD1B	Meat_and_Carcass_QTL
GRAMD3	Production_Association
GRB7	Reproduction_QTL;Meat_and_Carcass_QTL
GREB1	Exterior_Association
GRHL1	Meat_and_Carcass_Association
GRIFIN	Meat_and_Carcass_Association
GRK5	Meat_and_Carcass_QTL;Reproduction_QTL
GRPEL1	Reproduction_Association
GSDMA	Reproduction_QTL;Meat_and_Carcass_QTL
GSDMB	Reproduction_QTL;Meat_and_Carcass_QTL
GSDMD	Health_Association
GSTCD	Milk_Association
GSTK1	Meat_and_Carcass_QTL
GSTO1	Meat_and_Carcass_QTL
GSTO2	Meat_and_Carcass_QTL
GSTT3	Meat_and_Carcass_QTL
GSX2	Meat_and_Carcass_QTL
GTDC1	Health_Association;Reproduction_Association
GTF2A1L	Milk_Association
GTF2IRD1	Meat_and_Carcass_Association;Reproduction_QTL
GTF2IRD2	Meat_and_Carcass_Association;Reproduction_QTL
GTF3C1	Meat_and_Carcass_Association
GTSF1L	Meat_and_Carcass_Association
GUCY1A2	Production_Association
GUCY1A3	Meat_and_Carcass_QTL
GUCY1B3	Meat_and_Carcass_QTL
GUCY2D	Reproduction_QTL;Production_Association;Reproduction_Association
GUF1	Meat_and_Carcass_QTL
GUSB	Meat_and_Carcass_Association;Production_Association
GYLTL1B	Production_QTL
GYS2	Meat_and_Carcass_QTL
H2B	Meat_and_Carcass_QTL
H3F3C	Health_Association;Meat_and_Carcass_Association;Milk_Association;Production_Association
HAAO	Milk_Association
HABP2	Meat_and_Carcass_QTL;Production_Association
HAGH	Meat_and_Carcass_QTL
HAL	Meat_and_Carcass_QTL
HAPLN3	Production_Association
HAUS5	Meat_and_Carcass_Association;Meat_and_Carcass_QTL;Health_QTL;Health_Association
HBB	Meat_and_Carcass_QTL
HBE2	Meat_and_Carcass_QTL
HCAR1	Meat_and_Carcass_QTL
HCN1	Meat_and_Carcass_QTL;Meat_and_Carcass_Association
HCRT	Meat_and_Carcass_QTL
HCST	Meat_and_Carcass_Association;Meat_and_Carcass_QTL;Health_QTL;Health_Association
HDAC7	Exterior_Association;Health_Association;Meat_and_Carcass_Association;Milk_Association;Production_Association;Meat_and_Carcass_QTL
HDGFRP2	Meat_and_Carcass_Association
HDHD3	Meat_and_Carcass_QTL
HEATR3	Meat_and_Carcass_Association;Meat_and_Carcass_QTL
HEATR4	Milk_Association;Reproduction_Association
HEATR8	Reproduction_QTL
HELB	Meat_and_Carcass_QTL;Production_QTL
HEPACAM2	Meat_and_Carcass_Association;Reproduction_Association
HERC6	Milk_Association;Meat_and_Carcass_QTL;Exterior_Association
HESX1	Health_Association
HEXA	Meat_and_Carcass_QTL
HEXDC	Health_Association
HEXIM2	Meat_and_Carcass_QTL
HGF	Production_QTL
HIGD1B	Meat_and_Carcass_QTL
HINT3	Reproduction_Association
HIRIP3	Meat_and_Carcass_Association
HMGCS1	Meat_and_Carcass_QTL;Meat_and_Carcass_Association
HMGXB4	Meat_and_Carcass_QTL
HMMR	Meat_and_Carcass_QTL
HMOX1	Meat_and_Carcass_QTL
HNF1A	Meat_and_Carcass_QTL
HNRNPUL1	Health_QTL;Health_Association
HOGA1	Meat_and_Carcass_QTL
HORMAD2	Meat_and_Carcass_QTL;Production_Association
HOXB1	Reproduction_QTL;Meat_and_Carcass_QTL
HOXB2	Reproduction_QTL;Meat_and_Carcass_QTL
HOXC11	Exterior_Association;Health_Association;Meat_and_Carcass_Association;Milk_Association;Production_Association;Meat_and_Carcass_QTL
HOXD10	Meat_and_Carcass_Association
HOXD12	Meat_and_Carcass_Association
HOXD4	Meat_and_Carcass_Association
HPDL	Reproduction_QTL
HPS1	Meat_and_Carcass_QTL
HPS4	Meat_and_Carcass_QTL
HPS5	Meat_and_Carcass_QTL
HPSE	Meat_and_Carcass_QTL
HPX	Meat_and_Carcass_QTL
HRC	Meat_and_Carcass_QTL;Reproduction_QTL
HRG	Production_QTL
HRK	Meat_and_Carcass_QTL
HS3ST2	Reproduction_QTL;Meat_and_Carcass_Association;Meat_and_Carcass_QTL
HSCB	Meat_and_Carcass_QTL
HSD17B1	Meat_and_Carcass_QTL
HSD17B11	Meat_and_Carcass_QTL
HSD17B12	Production_QTL
HSD17B6	Meat_and_Carcass_QTL
HSDL2	Meat_and_Carcass_QTL
HSPA12B	Health_Association
HSPA14	Meat_and_Carcass_QTL
HSPA1A	Production_Association
HSPA4	Health_Association
HSPB11	Reproduction_QTL
HSPB9	Meat_and_Carcass_QTL
HSPH1	Reproduction_QTL
HTATIP2	Meat_and_Carcass_QTL
HTR1F	Milk_Association
HTR3C	Production_QTL
HTRA4	Meat_and_Carcass_QTL;Reproduction_QTL
HYLS1	Meat_and_Carcass_QTL
IAPP	Meat_and_Carcass_QTL
IARS	Exterior_Association;Meat_and_Carcass_QTL;Milk_Association;Production_Association
IBSP	Milk_Association;Meat_and_Carcass_QTL;Exterior_Association;Meat_and_Carcass_Association;Production_Association;Reproduction_Association
ICAM1	Meat_and_Carcass_Association
ICAM3	Meat_and_Carcass_Association
ICE2	Health_Association
IDI1	Health_Association
IFI35	Meat_and_Carcass_QTL
IFIT3	Milk_Association
IFITM3	Health_Association;Meat_and_Carcass_Association;Production_Association
IFNG	Exterior_Association;Health_Association;Meat_and_Carcass_Association;Milk_Association;Production_Association;Meat_and_Carcass_QTL;Reproduction_Association
IFT46	Production_Association
IFT81	Meat_and_Carcass_QTL
IGBP1	Milk_Association
IGF1R	Production_QTL;Meat_and_Carcass_QTL
IGFBP4	Reproduction_QTL;Meat_and_Carcass_QTL
IGFBP6	Exterior_Association;Health_Association;Meat_and_Carcass_Association;Milk_Association;Production_Association;Meat_and_Carcass_QTL
IGFLR1	Meat_and_Carcass_Association;Meat_and_Carcass_QTL;Health_QTL;Health_Association
IGJ	Meat_and_Carcass_QTL
IGLON5	Reproduction_QTL
IGSF11	Meat_and_Carcass_QTL
IGSF23	Health_QTL;Health_Association
IGSF9	Meat_and_Carcass_Association;Reproduction_Association
IKBIP	Meat_and_Carcass_QTL
IL10RA	Production_Association
IL12B	Meat_and_Carcass_QTL
IL16	Production_Association;Reproduction_Association
IL1A	Milk_Association;Reproduction_Association
IL21	Meat_and_Carcass_QTL;Exterior_Association
IL21R	Meat_and_Carcass_Association
IL22	Exterior_Association;Health_Association;Meat_and_Carcass_Association;Milk_Association;Production_Association;Meat_and_Carcass_QTL;Reproduction_Association
IL23A	Meat_and_Carcass_QTL
IL29	Health_QTL;Health_Association
IL31RA	Meat_and_Carcass_QTL;Meat_and_Carcass_Association;Reproduction_QTL
IL34	Production_Association
IL4I1	Reproduction_QTL
IL4R	Meat_and_Carcass_Association
IMMT	Reproduction_Association
INADL	Reproduction_Association
ING3	Exterior_Association;Milk_Association;Production_Association
INHBC	Meat_and_Carcass_QTL
INHBE	Meat_and_Carcass_QTL
INO80	Health_QTL
INPP5D	Meat_and_Carcass_Association
INPPL1	Meat_and_Carcass_QTL
INSC	Meat_and_Carcass_QTL;Meat_and_Carcass_Association;Production_Association
INSL6	Meat_and_Carcass_QTL
INSRR	Reproduction_QTL
INTS1	Meat_and_Carcass_Association
INTS12	Milk_Association;Meat_and_Carcass_QTL
INTS4	Meat_and_Carcass_QTL
INTS5	Meat_and_Carcass_QTL
INTS9	Meat_and_Carcass_Association;Reproduction_Association
INVS	Meat_and_Carcass_QTL;Meat_and_Carcass_Association
IPP	Reproduction_QTL
IQCD	Meat_and_Carcass_QTL;Production_Association
IRAK3	Meat_and_Carcass_QTL;Production_QTL
IRAK4	Exterior_Association;Health_Association;Meat_and_Carcass_Association;Milk_Association;Production_Association;Meat_and_Carcass_QTL
IRF3	Reproduction_QTL
IRF7	Health_Association
IRX5	Production_Association
ITGA2	Meat_and_Carcass_QTL;Meat_and_Carcass_Association;Reproduction_QTL
ITGA2B	Meat_and_Carcass_QTL;Reproduction_Association
ITGA3	Reproduction_QTL;Meat_and_Carcass_QTL
ITGAD	Meat_and_Carcass_Association;Production_Association
ITGB1BP1	Meat_and_Carcass_Association
ITGB7	Exterior_Association;Health_Association;Meat_and_Carcass_Association;Milk_Association;Production_Association;Meat_and_Carcass_QTL
ITGBL1	Reproduction_Association
ITPA	Health_Association
ITPKC	Health_QTL;Health_Association
ITPR3	Meat_and_Carcass_QTL
ITPRIP	Meat_and_Carcass_QTL
JAM2	Production_Association;Meat_and_Carcass_Association;Milk_Association;Reproduction_Association
JSP.1	Production_Association
JUP	Meat_and_Carcass_QTL
KARS	Meat_and_Carcass_QTL
KBTBD8	Health_Association
KCNAB3	Reproduction_QTL;Production_Association;Reproduction_Association
KCNB2	Health_Association;Meat_and_Carcass_QTL;Meat_and_Carcass_Association;Production_Association
KCNH1	Meat_and_Carcass_Association
KCNH3	Exterior_Association;Health_Association;Meat_and_Carcass_Association;Milk_Association;Production_Association;Meat_and_Carcass_QTL
KCNH6	Health_Association;Meat_and_Carcass_QTL
KCNJ13	Meat_and_Carcass_Association
KCNJ14	Meat_and_Carcass_QTL
KCNJ9	Meat_and_Carcass_Association;Reproduction_Association
KCNK15	Meat_and_Carcass_QTL
KCNK7	Meat_and_Carcass_QTL;Production_Association;Reproduction_Association
KCNMB2	Production_QTL
KCNMB3	Production_QTL
KCNN4	Health_QTL;Health_Association
KCNQ3	Health_Association;Meat_and_Carcass_Association;Reproduction_Association
KCNS1	Meat_and_Carcass_QTL
KCTD11	Reproduction_QTL;Production_Association;Reproduction_Association
KCTD13	Meat_and_Carcass_Association
KCTD20	Meat_and_Carcass_Association
KCTD8	Meat_and_Carcass_QTL
KDM3A	Reproduction_Association
KDM8	Meat_and_Carcass_Association
KDR	Meat_and_Carcass_QTL
KERA	Exterior_Association;Health_Association;Meat_and_Carcass_Association;Milk_Association;Production_Association;Meat_and_Carcass_QTL
KIAA0101	Production_QTL
KIAA0226	Production_QTL
KIAA0391	Reproduction_QTL
KIAA0415	Meat_and_Carcass_Association
KIAA1009	Meat_and_Carcass_QTL
KIF18A	Meat_and_Carcass_QTL
KIF18B	Meat_and_Carcass_QTL
KIF20A	Health_Association
KIF20B	Milk_Association;Production_Association
KIF21A	Exterior_Association;Health_Association;Meat_and_Carcass_Association;Milk_Association;Production_Association;Meat_and_Carcass_QTL
KIF23	Meat_and_Carcass_QTL
KIF2C	Reproduction_QTL
KIF5A	Meat_and_Carcass_QTL
KIFC1	Meat_and_Carcass_QTL
KIT	Meat_and_Carcass_QTL
KITLG	Exterior_Association;Health_Association;Meat_and_Carcass_Association;Milk_Association;Production_Association
KLB	Meat_and_Carcass_QTL
KLF11	Meat_and_Carcass_Association
KLF12	Health_Association;Meat_and_Carcass_Association
KLHL17	Health_Association
KLHL21	Health_Association
KLK10	Reproduction_QTL
KLK12	Reproduction_QTL
KLK15	Reproduction_QTL
KLK4	Reproduction_QTL
KLK5	Reproduction_QTL
KLK6	Reproduction_QTL
KLK7	Reproduction_QTL
KLK8	Reproduction_QTL
KLRA1	Meat_and_Carcass_QTL
KLRB1	Meat_and_Carcass_QTL
KLRC1	Meat_and_Carcass_QTL
KLRJ1	Meat_and_Carcass_QTL
KNG1	Production_QTL
KNOP1	Reproduction_QTL
KNTC1	Meat_and_Carcass_QTL;Reproduction_Association
KPNA7	Meat_and_Carcass_Association
KRCC1	Reproduction_Association
KRT14	Meat_and_Carcass_QTL
KRT15	Meat_and_Carcass_QTL
KRT19	Meat_and_Carcass_QTL
KRT222	Meat_and_Carcass_QTL
KRT24	Meat_and_Carcass_QTL
KRT26	Meat_and_Carcass_QTL
KRT27	Meat_and_Carcass_QTL
KRT28	Meat_and_Carcass_QTL
KRT31	Meat_and_Carcass_QTL
KRT32	Meat_and_Carcass_QTL
KRT35	Meat_and_Carcass_QTL
KRT36	Meat_and_Carcass_QTL
KRT4	Exterior_Association;Health_Association;Meat_and_Carcass_Association;Milk_Association;Production_Association;Meat_and_Carcass_QTL
KRT40	Meat_and_Carcass_QTL
KRT5	Exterior_Association;Health_Association;Meat_and_Carcass_Association;Milk_Association;Production_Association;Meat_and_Carcass_QTL
KRT6A	Exterior_Association;Health_Association;Meat_and_Carcass_Association;Milk_Association;Production_Association;Meat_and_Carcass_QTL
KRT6B	Exterior_Association;Health_Association;Meat_and_Carcass_Association;Milk_Association;Production_Association;Meat_and_Carcass_QTL
KRT7	Exterior_Association;Health_Association;Meat_and_Carcass_Association;Milk_Association;Production_Association;Meat_and_Carcass_QTL
KRT72	Exterior_Association;Health_Association;Meat_and_Carcass_Association;Milk_Association;Production_Association;Meat_and_Carcass_QTL
KRT73	Exterior_Association;Health_Association;Meat_and_Carcass_Association;Milk_Association;Production_Association;Meat_and_Carcass_QTL
KRT74	Exterior_Association;Health_Association;Meat_and_Carcass_Association;Milk_Association;Production_Association;Meat_and_Carcass_QTL
KRT75	Exterior_Association;Health_Association;Meat_and_Carcass_Association;Milk_Association;Production_Association;Meat_and_Carcass_QTL
KRT78	Exterior_Association;Health_Association;Meat_and_Carcass_Association;Milk_Association;Production_Association;Meat_and_Carcass_QTL
KRT79	Exterior_Association;Health_Association;Meat_and_Carcass_Association;Milk_Association;Production_Association;Meat_and_Carcass_QTL
KRT80	Exterior_Association;Health_Association;Meat_and_Carcass_Association;Milk_Association;Production_Association;Meat_and_Carcass_QTL
KRT82	Exterior_Association;Health_Association;Meat_and_Carcass_Association;Milk_Association;Production_Association;Meat_and_Carcass_QTL
KRT83	Exterior_Association;Health_Association;Meat_and_Carcass_Association;Milk_Association;Production_Association;Meat_and_Carcass_QTL
KRT84	Exterior_Association;Health_Association;Meat_and_Carcass_Association;Milk_Association;Production_Association;Meat_and_Carcass_QTL
KRT85	Exterior_Association;Health_Association;Meat_and_Carcass_Association;Milk_Association;Production_Association;Meat_and_Carcass_QTL
KRT86	Exterior_Association;Health_Association;Meat_and_Carcass_Association;Milk_Association;Production_Association;Meat_and_Carcass_QTL
KRTAP3-1	Meat_and_Carcass_QTL
KRTAP9-1	Meat_and_Carcass_QTL
LACTB	Health_Association
LACTB2	Health_Association;Meat_and_Carcass_QTL;Meat_and_Carcass_Association;Production_Association
LAD1	Health_Association
LAMA4	Meat_and_Carcass_QTL
LAMP3	Production_QTL;Meat_and_Carcass_QTL
LAMP5	Meat_and_Carcass_QTL
LAP3	Milk_Association;Meat_and_Carcass_QTL;Exterior_Association;Meat_and_Carcass_Association;Production_Association;Reproduction_Association
LAPTM5	Meat_and_Carcass_QTL
LARGE	Meat_and_Carcass_QTL
LARP4B	Health_Association;Exterior_Association;Milk_Association;Reproduction_Association
LAT2	Meat_and_Carcass_Association;Reproduction_QTL
LAX1	Production_QTL
LBP	Meat_and_Carcass_QTL
LCA5L	Health_Association;Meat_and_Carcass_Association;Milk_Association;Reproduction_Association
LCMT1	Meat_and_Carcass_Association
LDHAL6B	Reproduction_QTL
LDHC	Meat_and_Carcass_QTL
LDHD	Meat_and_Carcass_QTL
LDLR	Meat_and_Carcass_Association
LDLRAD1	Reproduction_QTL
LECT2	Health_Association
LETM1	Meat_and_Carcass_QTL
LETMD1	Exterior_Association;Health_Association;Meat_and_Carcass_Association;Milk_Association;Production_Association;Meat_and_Carcass_QTL
LFNG	Meat_and_Carcass_Association
LGALS4	Health_QTL;Health_Association
LGI4	Meat_and_Carcass_Association;Meat_and_Carcass_QTL
LGR4	Meat_and_Carcass_QTL
LHCGR	Milk_Association
LIAS	Meat_and_Carcass_QTL
LIF	Meat_and_Carcass_QTL;Production_Association
LIFR	Meat_and_Carcass_QTL;Meat_and_Carcass_Association;Health_Association
LIG1	Meat_and_Carcass_QTL
LIMCH1	Meat_and_Carcass_QTL
LIMK2	Meat_and_Carcass_QTL
LIN37	Meat_and_Carcass_Association;Meat_and_Carcass_QTL;Health_QTL;Health_Association
LIN54	Meat_and_Carcass_QTL
LINS	Production_QTL
LIPA	Milk_Association
LIPE	Health_QTL;Health_Association
LIPK	Milk_Association
LIPT2	Meat_and_Carcass_QTL
LLGL1	Reproduction_QTL;Meat_and_Carcass_QTL;Reproduction_Association
LLPH	Meat_and_Carcass_QTL;Production_QTL
LMBRD2	Meat_and_Carcass_QTL;Meat_and_Carcass_Association;Health_Association
LMNB1	Production_Association
LMOD1	Health_Association
LMOD3	Health_Association;Meat_and_Carcass_QTL
LNX1	Meat_and_Carcass_QTL
LNX2	Reproduction_QTL;Meat_and_Carcass_Association
LOC100138951	Reproduction_QTL
LOC100196899	Meat_and_Carcass_Association
LOC100196900	Meat_and_Carcass_QTL
LOC100847801	Meat_and_Carcass_QTL
LOC100848357	Reproduction_QTL;Production_Association;Reproduction_Association
LOC504623	Meat_and_Carcass_QTL
LOC507581	Meat_and_Carcass_QTL
LOC508153	Production_Association
LOC508492	Health_Association
LOC510193	Meat_and_Carcass_QTL
LOC511240	Meat_and_Carcass_QTL
LOC511498	Meat_and_Carcass_QTL
LOC512440	Production_Association
LOC512464	Exterior_Association;Health_Association;Meat_and_Carcass_Association;Milk_Association;Production_Association;Meat_and_Carcass_QTL
LOC512672	Production_Association
LOC512899	Reproduction_QTL;Meat_and_Carcass_QTL
LOC513151	Health_QTL
LOC515418	Reproduction_QTL;Meat_and_Carcass_QTL;Milk_Association
LOC515694	Production_Association
LOC515697	Meat_and_Carcass_QTL
LOC516410	Meat_and_Carcass_QTL
LOC521656	Reproduction_QTL;Exterior_Association;Milk_Association;Production_Association
LOC522763	Production_Association
LOC524676	Meat_and_Carcass_QTL
LOC524771	Production_QTL
LOC526524	Milk_Association;Exterior_Association;Production_Association;Reproduction_Association
LOC527441	Meat_and_Carcass_QTL
LOC528986	Reproduction_QTL
LOC529849	Health_Association
LOC530354	Meat_and_Carcass_QTL
LOC530799	Meat_and_Carcass_QTL
LOC532442	Production_QTL
LOC533581	Milk_Association;Reproduction_Association
LOC534155	Meat_and_Carcass_QTL
LOC534913	Health_Association;Meat_and_Carcass_Association;Milk_Association;Reproduction_Association
LOC536449	Production_Association
LOC537188	Meat_and_Carcass_QTL;Meat_and_Carcass_Association;Health_Association
LOC538751	Meat_and_Carcass_QTL
LOC614993	Meat_and_Carcass_QTL
LOC616319	Reproduction_QTL
LOC616942	Production_Association
LOC616948	Meat_and_Carcass_QTL
LOC618071	Meat_and_Carcass_Association;Production_Association;Milk_Association
LOC618367	Meat_and_Carcass_QTL
LOC618455	Meat_and_Carcass_QTL
LOC618591	Meat_and_Carcass_QTL
LOC618633	Production_Association
LOC618733	Meat_and_Carcass_QTL
LOC618803	Meat_and_Carcass_QTL
LOC781146	Exterior_Association;Health_Association;Meat_and_Carcass_Association;Milk_Association;Production_Association;Meat_and_Carcass_QTL
LOC781494	Production_Association
LOC781977	Health_Association;Meat_and_Carcass_QTL;Production_Association
LOC781988	Meat_and_Carcass_QTL
LOC782781	Reproduction_Association
LOC783210	Meat_and_Carcass_QTL
LOC785042	Reproduction_QTL
LOC785144	Meat_and_Carcass_QTL
LOC786914	Meat_and_Carcass_QTL
LOC787225	Meat_and_Carcass_QTL
LOC787518	Meat_and_Carcass_QTL
LOC787625	Meat_and_Carcass_QTL;Production_Association
LOC788573	Meat_and_Carcass_QTL;Production_Association
LOC788615	Meat_and_Carcass_QTL
LOXL3	Meat_and_Carcass_Association;Milk_Association
LPAR1	Meat_and_Carcass_QTL
LPHN3	Meat_and_Carcass_QTL
LPO	Milk_Association;Reproduction_Association
LRFN3	Meat_and_Carcass_Association;Meat_and_Carcass_QTL;Health_QTL;Health_Association
LRIG3	Meat_and_Carcass_QTL
LRP10	Meat_and_Carcass_Association;Health_Association;Milk_Association;Production_Association
LRP8	Reproduction_QTL
LRRC10B	Meat_and_Carcass_QTL
LRRC16A	Health_Association;Production_Association;Reproduction_Association
LRRC17	Reproduction_QTL
LRRC32	Meat_and_Carcass_QTL
LRRC46	Reproduction_QTL;Meat_and_Carcass_QTL
LRRC47	Health_Association;Meat_and_Carcass_Association
LRRC48	Reproduction_QTL;Meat_and_Carcass_QTL;Reproduction_Association
LRRC4B	Reproduction_QTL
LRRC6	Health_Association;Meat_and_Carcass_Association;Reproduction_Association
LRRC66	Meat_and_Carcass_QTL
LRRC70	Meat_and_Carcass_QTL
LRRC71	Reproduction_QTL
LRRC8D	Production_Association
LRRD1	Meat_and_Carcass_Association;Reproduction_Association
LRRK1	Production_QTL
LRRK2	Exterior_Association;Health_Association;Meat_and_Carcass_Association;Milk_Association;Production_Association;Meat_and_Carcass_QTL
LRWD1	Meat_and_Carcass_Association;Reproduction_QTL;Production_Association
LSG1	Production_QTL
LSP1	Health_Association
LTA4H	Meat_and_Carcass_QTL
LTBP2	Milk_Association;Reproduction_Association
LUM	Exterior_Association;Health_Association;Meat_and_Carcass_Association;Milk_Association;Production_Association;Meat_and_Carcass_QTL
LXN	Production_QTL
LY75	Meat_and_Carcass_Association
LY86	Meat_and_Carcass_Association
LYN	Health_Association
LYNX1	Health_Association
LYPD3	Health_QTL;Health_Association
LYPD4	Health_QTL;Health_Association
LYPD8	Meat_and_Carcass_QTL
LYPLAL1	Meat_and_Carcass_QTL
LYSB	Exterior_Association;Health_Association;Meat_and_Carcass_Association;Milk_Association;Production_Association;Meat_and_Carcass_QTL
LYSMD3	Reproduction_QTL
LYVE1	Meat_and_Carcass_QTL
LYZ	Exterior_Association;Health_Association;Meat_and_Carcass_Association;Milk_Association;Production_Association;Meat_and_Carcass_QTL
LYZ1	Exterior_Association;Health_Association;Meat_and_Carcass_Association;Milk_Association;Production_Association;Meat_and_Carcass_QTL
LYZ2	Exterior_Association;Health_Association;Meat_and_Carcass_Association;Milk_Association;Production_Association;Meat_and_Carcass_QTL
LYZ3	Exterior_Association;Health_Association;Meat_and_Carcass_Association;Milk_Association;Production_Association;Meat_and_Carcass_QTL
LYZL6	Meat_and_Carcass_QTL
M-SAA3.2	Meat_and_Carcass_QTL
MACROD2	Meat_and_Carcass_Association;Milk_Association;Reproduction_Association
MAD1L1	Meat_and_Carcass_Association
MADD	Production_QTL
MAGEA11	Milk_Association
MAK16	Milk_Association;Production_Association
MAMSTR	Meat_and_Carcass_QTL;Reproduction_QTL
MANBA	Milk_Association;Meat_and_Carcass_QTL
MAP10	Meat_and_Carcass_QTL
MAP1B	Milk_Association;Reproduction_Association
MAP3K1	Meat_and_Carcass_QTL;Meat_and_Carcass_Association;Reproduction_QTL
MAP3K11	Meat_and_Carcass_QTL;Production_Association;Reproduction_Association
MAP3K13	Production_QTL
MAP3K14	Meat_and_Carcass_QTL
MAP3K5	Reproduction_Association
MAP7	Reproduction_Association
MAPK13	Meat_and_Carcass_Association
MAPK15	Health_Association
2015-03-10	Health_Association
2015-03-07	Meat_and_Carcass_Association
MASP1	Production_QTL
MASP2	Reproduction_QTL
MAT2B	Meat_and_Carcass_QTL
MATK	Meat_and_Carcass_Association;Production_Association;Milk_Association;Meat_and_Carcass_QTL
MATN1	Meat_and_Carcass_QTL
MATN4	Meat_and_Carcass_QTL
MATR3	Health_Association
MAVS	Health_Association
MBD3L1	Meat_and_Carcass_QTL
MBLAC1	Meat_and_Carcass_Association
MBLAC2	Reproduction_QTL
MCCC1	Production_QTL;Meat_and_Carcass_QTL
MCM5	Meat_and_Carcass_QTL
MCM8	Health_Association
MCPH1	Meat_and_Carcass_QTL
MCRS1	Exterior_Association;Health_Association;Meat_and_Carcass_Association;Milk_Association;Production_Association;Meat_and_Carcass_QTL
MDGA1	Production_Association
MED19	Meat_and_Carcass_QTL;Meat_and_Carcass_Association
MEDAG	Reproduction_QTL
MEGF10	Production_Association
MEIG1	Meat_and_Carcass_QTL
MEIS2	Meat_and_Carcass_QTL;Reproduction_Association
MEOX1	Meat_and_Carcass_QTL;Reproduction_Association
MEPCE	Meat_and_Carcass_Association
MEPE	Milk_Association;Meat_and_Carcass_QTL;Exterior_Association;Meat_and_Carcass_Association;Production_Association;Reproduction_Association
MESDC2	Production_Association;Reproduction_Association
MET	Health_Association;Milk_Association;Production_Association;Reproduction_Association;Production_QTL
METAP1D	Meat_and_Carcass_Association
METRNL	Health_Association
METTL2B	Health_Association
METTL4	Meat_and_Carcass_Association
METTL7A	Exterior_Association;Health_Association;Meat_and_Carcass_Association;Milk_Association;Production_Association;Meat_and_Carcass_QTL
MFGE8	Production_Association
MFI2	Production_QTL
MFSD5	Exterior_Association;Health_Association;Meat_and_Carcass_Association;Milk_Association;Production_Association;Meat_and_Carcass_QTL
MFSD6L	Reproduction_QTL;Production_Association;Reproduction_Association;Meat_and_Carcass_QTL
MGC133804	Production_QTL
MGC134577	Reproduction_QTL;Meat_and_Carcass_Association
MGC137014	Meat_and_Carcass_QTL
MGC137055	Milk_Association;Reproduction_Association
MGC137098	Meat_and_Carcass_QTL
MGC137211	Meat_and_Carcass_QTL
MGC139603	Meat_and_Carcass_QTL;Health_Association
MGC148692	Meat_and_Carcass_QTL
MGC152010	Meat_and_Carcass_QTL;Exterior_Association;Milk_Association;Production_Association
MGC157405	Meat_and_Carcass_QTL
MGC157408	Meat_and_Carcass_QTL
MIC1	Production_Association
MIC2	Production_Association
MICALL2	Meat_and_Carcass_Association
MINA	Milk_Association
MIS18A	Production_Association
MKS1	Milk_Association;Reproduction_Association
MLH1	Meat_and_Carcass_Association;Milk_Association;Reproduction_Association
MLL5	Reproduction_QTL;Health_Association;Milk_Association;Production_Association;Reproduction_Association
MLLT11	Production_Association
MLXIPL	Meat_and_Carcass_Association;Reproduction_QTL
MMACHC	Reproduction_QTL
MMADHC	Meat_and_Carcass_Association;Health_Association;Reproduction_Association
MMRN1	Milk_Association;Meat_and_Carcass_QTL;Exterior_Association
MMS19	Meat_and_Carcass_QTL
MNF1	Meat_and_Carcass_QTL
MOCOS	Health_Association
MOCS2	Meat_and_Carcass_QTL;Meat_and_Carcass_Association;Reproduction_QTL
MOGAT2	Meat_and_Carcass_QTL
MORC2	Meat_and_Carcass_QTL;Production_Association
MPDU1	Reproduction_QTL;Production_Association;Reproduction_Association
MPHOSPH10	Production_Association;Reproduction_Association
MPHOSPH9	Meat_and_Carcass_QTL
MPO	Milk_Association;Reproduction_Association
MPP7	Meat_and_Carcass_QTL
MPST	Meat_and_Carcass_QTL
MPTX	Production_Association;Reproduction_QTL
MPZL1	Meat_and_Carcass_QTL
MPZL3	Production_Association
MR1	Meat_and_Carcass_QTL
MRAP2	Meat_and_Carcass_QTL
MRC2	Health_Association
MRGPRF	Meat_and_Carcass_QTL;Health_Association
MRGPRX2	Meat_and_Carcass_QTL
MROH1	Health_Association
MRPL1	Meat_and_Carcass_QTL
MRPL10	Reproduction_QTL;Meat_and_Carcass_QTL
MRPL11	Meat_and_Carcass_QTL
MRPL17	Meat_and_Carcass_QTL
MRPL19	Milk_Association;Exterior_Association
MRPL27	Reproduction_QTL;Meat_and_Carcass_QTL
MRPL3	Reproduction_QTL
MRPL37	Reproduction_QTL
MRPL39	Production_Association;Meat_and_Carcass_Association;Milk_Association;Reproduction_Association
MRPL42	Exterior_Association;Health_Association;Meat_and_Carcass_Association;Milk_Association;Production_Association;Meat_and_Carcass_QTL
MRPL47	Production_QTL
MRPL49	Meat_and_Carcass_QTL
MRPL54	Meat_and_Carcass_Association;Production_Association;Milk_Association
MRPL9	Production_Association
MRPS18B	Production_Association
MRPS26	Health_Association
MRPS27	Milk_Association;Reproduction_Association
MRPS30	Meat_and_Carcass_QTL;Meat_and_Carcass_Association
MRPS31	Meat_and_Carcass_Association;Milk_Association;Production_Association
MRPS34	Meat_and_Carcass_QTL
MRPS35	Meat_and_Carcass_QTL
MRPS5	Meat_and_Carcass_QTL
MRVI1	Meat_and_Carcass_QTL
MS4A18	Meat_and_Carcass_QTL;Production_Association
MS4A8B	Meat_and_Carcass_QTL;Production_Association
MSH3	Meat_and_Carcass_QTL
MSH5	Production_Association
MTCH1	Milk_Association;Reproduction_Association;Reproduction_QTL
MTFR1	Health_Association;Meat_and_Carcass_QTL
MTFR2	Reproduction_Association
MTG1	Meat_and_Carcass_QTL
MTHFD1L	Reproduction_QTL
MTHFD2	Meat_and_Carcass_Association;Milk_Association
MTIF2	Milk_Association;Exterior_Association
MTIF3	Reproduction_QTL;Meat_and_Carcass_Association
MTL5	Meat_and_Carcass_QTL;Health_Association
MTMR3	Meat_and_Carcass_QTL;Production_Association
MTMR4	Milk_Association;Reproduction_Association
MTR	Milk_Association;Reproduction_Association
MTRF1L	Reproduction_QTL
MTRR	Meat_and_Carcass_QTL
MTSS1	Health_Association
MTX2	Meat_and_Carcass_Association
MUC15	Meat_and_Carcass_QTL
MUL1	Meat_and_Carcass_QTL
MUM1	Meat_and_Carcass_QTL
MUT	Health_Association;Milk_Association;Production_Association
MUTED	Health_QTL
MVK	Meat_and_Carcass_QTL
MXRA8	Health_Association
MYBPC1	Meat_and_Carcass_QTL
MYBPC3	Production_QTL
MYCBP2	Health_Association;Meat_and_Carcass_QTL
MYH8	Reproduction_QTL;Meat_and_Carcass_QTL
MYL9	Meat_and_Carcass_QTL
MYO1A	Meat_and_Carcass_QTL
MYO1D	Meat_and_Carcass_Association
MYO6	Production_Association
MYOF	Meat_and_Carcass_QTL
MYOM1	Meat_and_Carcass_Association
MYOT	Health_Association
MYRFL	Exterior_Association;Health_Association;Meat_and_Carcass_Association;Milk_Association;Production_Association;Meat_and_Carcass_QTL
MYSM1	Reproduction_QTL
MZB1	Health_Association
N6AMT2	Meat_and_Carcass_QTL
NAA25	Meat_and_Carcass_QTL
NAALADL1	Meat_and_Carcass_QTL
NACA	Meat_and_Carcass_QTL
NADKD1	Meat_and_Carcass_QTL;Meat_and_Carcass_Association;Health_Association
NADSYN1	Health_Association
NAGLU	Meat_and_Carcass_QTL
NAP1L4	Health_Association;Meat_and_Carcass_QTL
NAPEPLD	Reproduction_QTL
NASP	Reproduction_QTL
NAT10	Meat_and_Carcass_QTL
NBEAL1	Meat_and_Carcass_QTL
NBR1	Meat_and_Carcass_QTL
NCAPG	Milk_Association;Meat_and_Carcass_QTL;Exterior_Association;Meat_and_Carcass_Association;Production_Association;Reproduction_Association
NCEH1	Production_QTL
NCF1	Meat_and_Carcass_Association;Reproduction_QTL
NCF4	Meat_and_Carcass_QTL
NCKAP1L	Exterior_Association;Health_Association;Meat_and_Carcass_Association;Milk_Association;Production_Association;Meat_and_Carcass_QTL
NCKAP5L	Exterior_Association;Health_Association;Meat_and_Carcass_Association;Milk_Association;Production_Association;Meat_and_Carcass_QTL
NCLN	Meat_and_Carcass_Association;Production_Association;Milk_Association
NCOR1	Reproduction_QTL;Meat_and_Carcass_QTL
NCSTN	Meat_and_Carcass_Association;Reproduction_Association
NDC80	Meat_and_Carcass_Association
NDEL1	Reproduction_QTL;Production_Association;Reproduction_Association;Meat_and_Carcass_QTL
NDUFAF7	Milk_Association
NDUFB3	Meat_and_Carcass_QTL
NDUFB5	Production_QTL
NDUFC2	Meat_and_Carcass_QTL
NDUFS7	Meat_and_Carcass_QTL
NDUFS8	Meat_and_Carcass_QTL;Health_Association
NECAB2	Meat_and_Carcass_Association;Reproduction_Association
NEDD1	Meat_and_Carcass_QTL
NEK3	Meat_and_Carcass_Association;Milk_Association;Production_Association
NEK8	Meat_and_Carcass_QTL
NELL2	Exterior_Association;Health_Association;Meat_and_Carcass_Association;Milk_Association;Production_Association;Meat_and_Carcass_QTL
NES	Reproduction_QTL
NEU3	Meat_and_Carcass_QTL
NEURL	Meat_and_Carcass_QTL
NEURL4	Reproduction_QTL;Production_Association;Reproduction_Association
NFATC2IP	Meat_and_Carcass_Association
NFE2	Exterior_Association;Health_Association;Meat_and_Carcass_Association;Milk_Association;Production_Association;Meat_and_Carcass_QTL
NFE2L2	Meat_and_Carcass_Association
NFKB1	Milk_Association;Meat_and_Carcass_QTL
NFKBIL1	Production_Association
NFXL1	Meat_and_Carcass_QTL
NGDN	Meat_and_Carcass_Association;Health_Association;Milk_Association;Production_Association
NGF	Production_Association
NGFR	Reproduction_QTL;Meat_and_Carcass_QTL
NHEDC1	Milk_Association;Meat_and_Carcass_QTL
NHLRC2	Meat_and_Carcass_QTL;Production_Association
NID1	Reproduction_QTL
NIM1	Meat_and_Carcass_QTL;Meat_and_Carcass_Association
NINJ1	Exterior_Association;Meat_and_Carcass_QTL;Milk_Association;Production_Association
NIPAL1	Meat_and_Carcass_QTL
NIPBL	Meat_and_Carcass_QTL;Meat_and_Carcass_Association;Health_Association
NIPSNAP1	Meat_and_Carcass_QTL
NKD1	Meat_and_Carcass_QTL
NKG2C	Meat_and_Carcass_QTL
NKX2-8	Health_Association
NMD3	Production_QTL
NMI	Meat_and_Carcass_Association
NMT2	Meat_and_Carcass_QTL
NNT	Meat_and_Carcass_QTL;Meat_and_Carcass_Association
NO66	Milk_Association;Reproduction_Association
NOC2L	Health_Association
NOC3L	Meat_and_Carcass_QTL
NOD1	Meat_and_Carcass_QTL
NOD2	Meat_and_Carcass_QTL
NOL11	Health_Association;Reproduction_QTL
NOL8	Exterior_Association;Meat_and_Carcass_QTL;Milk_Association;Production_Association
NOL9	Health_Association
NOLC1	Meat_and_Carcass_QTL
NOP56	Health_Association
NOP58	Meat_and_Carcass_QTL
NOX3	Reproduction_QTL
NPB	Health_Association;Meat_and_Carcass_QTL;Production_Association
NPHP1	Meat_and_Carcass_QTL
NPHS1	Meat_and_Carcass_Association;Meat_and_Carcass_QTL;Health_QTL;Health_Association
NPM3	Meat_and_Carcass_QTL
NPSR1	Meat_and_Carcass_QTL
NPTX1	Health_Association
NQO2	Health_QTL
NR1D1	Reproduction_QTL;Meat_and_Carcass_QTL
NR2E3	Meat_and_Carcass_QTL
NR3C2	Meat_and_Carcass_QTL;Milk_Association;Reproduction_Association
NR4A2	Meat_and_Carcass_Association
NRAP	Meat_and_Carcass_QTL;Production_Association
NRD1	Reproduction_QTL
NRDE2	Meat_and_Carcass_QTL
NRG3	Meat_and_Carcass_QTL
NRIP3	Meat_and_Carcass_QTL
NRXN2	Meat_and_Carcass_QTL
NSL1	Meat_and_Carcass_QTL
NSMCE2	Health_Association
NSMCE4A	Meat_and_Carcass_QTL;Meat_and_Carcass_Association
NSUN3	Milk_Association
NSUN4	Reproduction_QTL
NSUN5	Meat_and_Carcass_Association;Reproduction_QTL
NT5C3L	Meat_and_Carcass_QTL
NTN4	Meat_and_Carcass_QTL
NUBP2	Meat_and_Carcass_QTL
NUBPL	Meat_and_Carcass_QTL
NUCB1	Meat_and_Carcass_QTL;Reproduction_QTL
NUCKS1	Production_QTL
NUDCD1	Production_QTL
NUDCD2	Meat_and_Carcass_QTL
NUDT16	Reproduction_QTL
NUDT22	Meat_and_Carcass_QTL
NUDT7	Meat_and_Carcass_QTL
NUDT9	Meat_and_Carcass_QTL
NUMA1	Meat_and_Carcass_QTL
NUP155	Meat_and_Carcass_QTL;Meat_and_Carcass_Association;Health_Association
NUP88	Reproduction_QTL
NUPR1L	Meat_and_Carcass_Association;Production_Association
NWD1	Production_Association
OAS1Y	Meat_and_Carcass_QTL;Production_Association
OAS1Z	Meat_and_Carcass_QTL;Production_Association
OASL	Meat_and_Carcass_QTL
OBFC1	Meat_and_Carcass_QTL
OCLN	Milk_Association;Reproduction_Association
OCSTAMP	Meat_and_Carcass_QTL
ODAM	Meat_and_Carcass_QTL
ODF4	Reproduction_QTL;Production_Association;Reproduction_Association;Meat_and_Carcass_QTL
OGN	Exterior_Association;Meat_and_Carcass_QTL;Milk_Association;Production_Association
OIP5	Health_QTL
OLFML1	Meat_and_Carcass_QTL
OLR1	Meat_and_Carcass_QTL
OMA1	Reproduction_QTL
OPA1	Production_QTL
OPALIN	Meat_and_Carcass_QTL
OPRK1	Health_Association;Meat_and_Carcass_Association;Production_Association
OPTN	Exterior_Association;Production_Association
OR4D5	Meat_and_Carcass_QTL
OR4X1	Health_QTL
ORAI2	Meat_and_Carcass_Association;Reproduction_QTL;Production_Association
ORC1	Reproduction_QTL
OS9	Meat_and_Carcass_QTL
OSBP2	Meat_and_Carcass_QTL;Production_Association
OSBPL11	Production_QTL
OSBPL7	Reproduction_QTL;Meat_and_Carcass_QTL
OSGEPL1	Meat_and_Carcass_Association;Production_Association;Reproduction_Association
OSGIN1	Meat_and_Carcass_Association;Reproduction_Association
OSM	Meat_and_Carcass_QTL;Production_Association
OSMR	Meat_and_Carcass_QTL;Meat_and_Carcass_Association;Health_Association
OSTN	Production_QTL;Production_Association
OTOL1	Production_QTL
OVOL3	Meat_and_Carcass_Association;Meat_and_Carcass_QTL;Health_QTL;Health_Association
OVOS2	Meat_and_Carcass_QTL
OXA1L	Meat_and_Carcass_Association;Health_Association;Milk_Association;Production_Association
OXCT1	Meat_and_Carcass_QTL;Meat_and_Carcass_Association
OXT	Health_Association
P2RX2	Meat_and_Carcass_QTL
P2RX4	Meat_and_Carcass_QTL
P2RX7	Meat_and_Carcass_QTL
P2RY11	Meat_and_Carcass_QTL
P2RY2	Meat_and_Carcass_QTL
P4HB	Health_Association;Meat_and_Carcass_QTL;Production_Association
PACRGL	Milk_Association;Meat_and_Carcass_QTL;Exterior_Association;Production_Association
PAG1	Meat_and_Carcass_QTL
PAG10	Meat_and_Carcass_QTL
PAG12	Meat_and_Carcass_QTL
PAG16	Meat_and_Carcass_QTL
PAG17	Meat_and_Carcass_QTL
PAG18	Meat_and_Carcass_QTL
PAG19	Meat_and_Carcass_QTL
PAG2	Meat_and_Carcass_QTL
PAG20	Meat_and_Carcass_QTL
PAG21	Meat_and_Carcass_QTL
PAG4	Meat_and_Carcass_QTL
PAG7	Meat_and_Carcass_QTL
PAG8	Meat_and_Carcass_QTL
PAG9	Meat_and_Carcass_QTL
PALB2	Reproduction_QTL;Meat_and_Carcass_Association;Meat_and_Carcass_QTL;Production_Association
PAN2	Meat_and_Carcass_QTL
PANK4	Health_Association;Meat_and_Carcass_Association
PANX3	Meat_and_Carcass_QTL;Production_Association
PAPD7	Meat_and_Carcass_QTL
PAPL	Health_QTL;Health_Association
PAPOLA	Reproduction_Association
PAPOLG	Milk_Association;Exterior_Association
PARL	Production_QTL
PARM1	Meat_and_Carcass_QTL
PARP11	Production_Association
PARP8	Meat_and_Carcass_QTL;Meat_and_Carcass_Association;Production_Association;Reproduction_Association
PBK	Exterior_Association;Milk_Association;Reproduction_Association
PC	Meat_and_Carcass_QTL
PCBD1	Health_Association;Production_Association
PCCA	Reproduction_Association
PCDH20	Health_QTL
PCED1B	Exterior_Association;Health_Association;Meat_and_Carcass_Association;Milk_Association;Production_Association;Meat_and_Carcass_QTL
PCIF1	Meat_and_Carcass_QTL
PCSK1	Reproduction_QTL;Meat_and_Carcass_QTL
PCSK7	Health_Association;Production_Association
PCYT1A	Production_QTL
PCYT2	Health_Association;Meat_and_Carcass_QTL;Production_Association
PDCD11	Meat_and_Carcass_QTL
PDCD1LG2	Meat_and_Carcass_QTL
PDCL2	Meat_and_Carcass_QTL
PDE1B	Exterior_Association;Health_Association;Meat_and_Carcass_Association;Milk_Association;Production_Association;Meat_and_Carcass_QTL
PDE6C	Meat_and_Carcass_QTL
PDE7B	Reproduction_Association
PDGFA	Meat_and_Carcass_Association
PDGFRA	Meat_and_Carcass_QTL
PDHA2	Milk_Association;Meat_and_Carcass_QTL
PDHB	Health_Association
PDILT	Reproduction_QTL;Meat_and_Carcass_Association
PDK1	Meat_and_Carcass_Association
PDLIM2	Meat_and_Carcass_QTL
PDLIM5	Milk_Association;Meat_and_Carcass_QTL
PDPR	Production_Association
PDZD8	Meat_and_Carcass_QTL
PEAR1	Reproduction_QTL
PEBP4	Meat_and_Carcass_QTL
PECAM1	Health_Association;Reproduction_QTL
PEMT	Reproduction_QTL;Meat_and_Carcass_QTL;Reproduction_Association
PER1	Reproduction_QTL;Production_Association;Reproduction_Association
PERM1	Health_Association
PES1	Meat_and_Carcass_QTL;Production_Association
PET112	Meat_and_Carcass_Association;Production_Association
PEX1	Meat_and_Carcass_Association;Reproduction_Association
PEX10	Health_Association;Meat_and_Carcass_Association
PEX11A	Health_Association;Meat_and_Carcass_Association
PEX13	Milk_Association;Exterior_Association
PFAS	Reproduction_QTL;Production_Association;Reproduction_Association
PGA5	Meat_and_Carcass_QTL
PGAP1	Production_Association;Reproduction_Association
PHF1	Meat_and_Carcass_QTL
PHGR1	Health_QTL
PHLDB1	Production_Association
PHOSPHO1	Reproduction_QTL;Meat_and_Carcass_QTL
PHOSPHO2	Meat_and_Carcass_Association
PHRF1	Health_Association
PHYH	Exterior_Association;Production_Association
PI15	Meat_and_Carcass_QTL;Meat_and_Carcass_Association;Production_Association
PI16	Milk_Association;Reproduction_Association;Reproduction_QTL
PI3	Meat_and_Carcass_QTL
PIDD	Health_Association
PIGL	Reproduction_QTL;Meat_and_Carcass_QTL
PIGT	Meat_and_Carcass_QTL
PIGY	Milk_Association;Meat_and_Carcass_QTL;Exterior_Association
PIK3IP1	Meat_and_Carcass_QTL
PIK3R1	Health_Association;Meat_and_Carcass_Association;Milk_Association;Reproduction_Association;Meat_and_Carcass_QTL
PIK3R6	Reproduction_QTL;Production_Association;Reproduction_Association;Meat_and_Carcass_QTL
PILRA	Meat_and_Carcass_Association
PINK1	Meat_and_Carcass_QTL
PIP5K1A	Production_Association
PIP5K1C	Meat_and_Carcass_Association;Production_Association;Milk_Association;Meat_and_Carcass_QTL
PIPOX	Meat_and_Carcass_QTL
PISD	Meat_and_Carcass_QTL
PITPNM2	Meat_and_Carcass_QTL
PKD2	Milk_Association;Meat_and_Carcass_QTL;Exterior_Association;Meat_and_Carcass_Association;Production_Association;Reproduction_Association
PKD2L2	Health_Association
PKM	Meat_and_Carcass_QTL
PKP3	Health_Association
PLA1A	Meat_and_Carcass_QTL
PLA2G4A	Reproduction_Association
PLA2R1	Meat_and_Carcass_Association
PLAC8	Meat_and_Carcass_QTL
PLAUR	Health_QTL;Health_Association
PLBD2	Meat_and_Carcass_QTL;Production_Association
PLCB3	Meat_and_Carcass_QTL
PLCB4	Meat_and_Carcass_QTL
PLCD1	Milk_Association;Production_Association
PLCD3	Meat_and_Carcass_QTL
PLCE1	Meat_and_Carcass_QTL
PLD1	Production_QTL
PLD2	Reproduction_QTL;Production_Association;Reproduction_Association
PLD5	Reproduction_Association
PLEKHA4	Meat_and_Carcass_QTL;Reproduction_QTL
PLEKHB1	Meat_and_Carcass_QTL
PLEKHD1	Meat_and_Carcass_QTL
PLEKHG1	Reproduction_QTL
PLG	Reproduction_QTL
PLGRKT	Meat_and_Carcass_QTL
PLIN1	Health_Association;Meat_and_Carcass_Association
PLIN2	Reproduction_QTL
PLIN5	Meat_and_Carcass_Association
PLK1	Reproduction_QTL;Meat_and_Carcass_Association;Meat_and_Carcass_QTL;Production_Association
PLK3	Reproduction_QTL
PLOD3	Meat_and_Carcass_Association;Reproduction_QTL
PLTP	Meat_and_Carcass_QTL
PLXNC1	Exterior_Association;Health_Association;Meat_and_Carcass_Association;Milk_Association;Production_Association;Meat_and_Carcass_QTL
PM20D1	Production_QTL
PMEL	Meat_and_Carcass_QTL
PMPCB	Reproduction_QTL
PMS2	Meat_and_Carcass_Association
PNLIP	Meat_and_Carcass_QTL
PNMAL1	Reproduction_Association
PNPLA1	Meat_and_Carcass_Association
PNPT1	Milk_Association;Exterior_Association
POC1B	Exterior_Association;Health_Association;Meat_and_Carcass_Association;Milk_Association;Production_Association
POC5	Meat_and_Carcass_QTL
PODN	Reproduction_QTL
POGLUT1	Meat_and_Carcass_QTL
POGZ	Production_Association
POLA2	Meat_and_Carcass_QTL;Production_Association;Reproduction_Association
POLD4	Meat_and_Carcass_QTL
POLE	Meat_and_Carcass_QTL
POLG2	Health_Association;Reproduction_QTL
POLK	Meat_and_Carcass_QTL
POLL	Meat_and_Carcass_QTL
POLR1A	Reproduction_Association
POLR1B	Milk_Association
POLR2M	Health_Association
POLR3C	Meat_and_Carcass_Association;Production_Association
POR	Meat_and_Carcass_Association;Reproduction_QTL
PPA2	Milk_Association;Meat_and_Carcass_QTL;Health_Association;Meat_and_Carcass_Association;Production_Association
PPAN	Meat_and_Carcass_QTL
PPARGC1A	Milk_Association;Meat_and_Carcass_QTL
PPCDC	Meat_and_Carcass_QTL
PPEF2	Meat_and_Carcass_QTL
PPFIA1	Health_Association
PPIG	Meat_and_Carcass_Association
PPIL2	Meat_and_Carcass_QTL
PPM1H	Meat_and_Carcass_QTL;Meat_and_Carcass_Association
PPM1K	Milk_Association;Meat_and_Carcass_QTL;Exterior_Association;Production_Association
PPP1R14A	Health_QTL;Health_Association
PPP1R14D	Health_QTL
PPP1R15A	Meat_and_Carcass_QTL;Reproduction_QTL
PPP1R16B	Meat_and_Carcass_QTL;Meat_and_Carcass_Association
PPP1R21	Milk_Association
PPP1R32	Meat_and_Carcass_QTL
PPRC1	Meat_and_Carcass_QTL
PPY	Meat_and_Carcass_QTL;Reproduction_Association
PRCC	Reproduction_QTL
PRDM10	Meat_and_Carcass_QTL
PRDM8	Meat_and_Carcass_QTL
PRDX5	Meat_and_Carcass_QTL
PREX2	Health_Association;Meat_and_Carcass_QTL
PRG3	Health_QTL;Meat_and_Carcass_QTL
PRKCDBP	Meat_and_Carcass_QTL
PRKCZ	Health_Association;Meat_and_Carcass_Association
PRKD3	Milk_Association
PRKDC	Health_Association;Meat_and_Carcass_Association;Milk_Association;Production_Association
PRKRIP1	Meat_and_Carcass_Association;Reproduction_QTL;Production_Association
PRLHR	Meat_and_Carcass_QTL
PRLR	Meat_and_Carcass_QTL;Meat_and_Carcass_Association;Health_Association
PRND	Health_Association
PRNP	Health_Association
PRODH	Meat_and_Carcass_QTL
PRODH2	Meat_and_Carcass_Association;Meat_and_Carcass_QTL;Health_QTL;Health_Association
PROKR2	Health_Association
PRORSD1	Milk_Association;Exterior_Association
PROS1	Milk_Association
PROSAPIP1	Health_Association
PROX2	Milk_Association;Reproduction_Association
PRR11	Milk_Association;Reproduction_Association
PRR14	Meat_and_Carcass_Association;Production_Association
PRR32	Meat_and_Carcass_Association
PRR5L	Production_QTL;Reproduction_QTL
PRRC1	Production_Association
PRRC2A	Production_Association
PRRG2	Reproduction_QTL
PRSS8	Meat_and_Carcass_Association;Production_Association
PRUNE	Production_Association
PSAP	Health_Association;Production_Association
PSAPL1	Reproduction_Association
PSIP1	Meat_and_Carcass_Association;Production_Association
PSMB11	Meat_and_Carcass_Association;Health_Association;Milk_Association;Production_Association
PSMB4	Production_Association
PSMB6	Reproduction_QTL;Production_Association;Reproduction_Association
PSMB8	Meat_and_Carcass_QTL
PSMC3IP	Meat_and_Carcass_QTL
PSMD2	Production_QTL
PSME4	Milk_Association;Exterior_Association
PSMG1	Health_Association;Meat_and_Carcass_Association;Milk_Association;Reproduction_Association
PSMG3	Meat_and_Carcass_Association
PSTK	Meat_and_Carcass_QTL
PSTPIP2	Production_Association
PTCD3	Reproduction_Association
PTER	Meat_and_Carcass_QTL
PTGR2	Milk_Association;Reproduction_Association
PTH	Meat_and_Carcass_QTL
PTMA	Health_Association;Reproduction_Association
PTPN12	Reproduction_QTL
PTPN3	Meat_and_Carcass_QTL
PTPN5	Meat_and_Carcass_QTL
PTPRB	Exterior_Association;Health_Association;Meat_and_Carcass_Association;Milk_Association;Production_Association;Meat_and_Carcass_QTL
PTPRCAP	Meat_and_Carcass_QTL
PTPRG	Health_Association
PTPRQ	Milk_Association;Reproduction_Association
PTRF	Meat_and_Carcass_QTL
PUS3	Meat_and_Carcass_QTL
PUS7	Reproduction_QTL;Health_Association;Milk_Association;Production_Association;Reproduction_Association
PUS7L	Exterior_Association;Health_Association;Meat_and_Carcass_Association;Milk_Association;Production_Association;Meat_and_Carcass_QTL
PVRL2	Health_Association
PWP1	Meat_and_Carcass_QTL
PXK	Health_Association
PYCARD	Meat_and_Carcass_Association;Production_Association
PYCRL	Health_Association
PYROXD1	Meat_and_Carcass_QTL
PYROXD2	Meat_and_Carcass_QTL
PYY	Meat_and_Carcass_QTL;Reproduction_Association
PYY2	Meat_and_Carcass_QTL;Reproduction_Association
QPRT	Meat_and_Carcass_Association
RAB3GAP2	Meat_and_Carcass_QTL
RABEP2	Meat_and_Carcass_Association
RAD21	Health_Association;Milk_Association
[truncated: 844 more rows]

## Sheet: Table S3c
Table S3c Detail information of breed-specific nsSNPs found in gayal
Chr	Start	End	Ref	Alt	Func.refGene	Gene.refGene	ExonicFunc.refGene	AAChange.refGene	Func.ensGene	Gene.ensGene	ExonicFunc.ensGene	AAChange.ensGene	Chr	Postion	dbsnp141	Ref	Alt	QUAL	FILTER	INFO	FORMAT	Genotype
Chr1	484933	484933	G	A	exonic	KCNE2	nonsynonymous SNV	KCNE2:NM_001077084:exon2:c.C353T:p.A118V	exonic	ENSBTAG00000026260	nonsynonymous SNV	ENSBTAG00000026260:ENSBTAT00000037245:exon2:c.C353T:p.A118V	Chr1	484933	.	G	A	294.78	PASS	ABHom=1.00;AC=2;AF=1.00;AN=2;DP=9;Dels=0.00;FS=0.000;HRun=0;HaplotypeScore=0.0000;MLEAC=2;MLEAF=1.00;MQ=57.39;MQ0=0;QD=32.75	GT:AD:DP:GQ:PL	1/1:0,9:9:27:323,27,0
Chr1	709694	709694	G	T	exonic	SLC5A3	nonsynonymous SNV	SLC5A3:NM_174607:exon1:c.C1950A:p.D650E	ncRNA_exonic	ENSBTAG00000046118	.	.	Chr1	709694	.	G	T	443.77	PASS	ABHom=1.000;AC=2;AF=1.00;AN=2;DP=13;Dels=0.00;FS=0.000;HRun=1;HaplotypeScore=0.0000;MLEAC=2;MLEAF=1.00;MQ=58.20;MQ0=0;QD=34.14	GT:AD:DP:GQ:PL	1/1:0,13:13:36:472,36,0
Chr1	925044	925044	A	T	exonic	ATP5O	nonsynonymous SNV	ATP5O:NM_174244:exon3:c.A98T:p.Q33L	exonic	ENSBTAG00000018278	nonsynonymous SNV	ENSBTAG00000018278:ENSBTAT00000024326:exon3:c.A98T:p.Q33L	Chr1	925044	.	A	T	767.77	PASS	ABHom=1.00;AC=2;AF=1.00;AN=2;DP=20;Dels=0.00;FS=0.000;HRun=0;HaplotypeScore=0.0000;MLEAC=2;MLEAF=1.00;MQ=60.00;MQ0=0;QD=38.39	GT:AD:DP:GQ:PL	1/1:0,20:20:60:796,60,0
Chr1	928137	928137	C	A	exonic	ATP5O	nonsynonymous SNV	ATP5O:NM_174244:exon5:c.C356A:p.T119N	exonic	ENSBTAG00000018278	nonsynonymous SNV	ENSBTAG00000018278:ENSBTAT00000024326:exon5:c.C356A:p.T119N	Chr1	928137	.	C	A	612.77	PASS	ABHom=1.000;AC=2;AF=1.00;AN=2;DP=17;Dels=0.00;FS=0.000;HRun=1;HaplotypeScore=0.0000;MLEAC=2;MLEAF=1.00;MQ=58.63;MQ0=0;QD=36.05	GT:AD:DP:GQ:PL	1/1:0,17:17:51:641,51,0
Chr1	1218273	1218273	A	C	exonic	CRYZL1	nonsynonymous SNV	CRYZL1:NM_001035037:exon10:c.A719C:p.Q240P	exonic	ENSBTAG00000008490	nonsynonymous SNV	ENSBTAG00000008490:ENSBTAT00000049681:exon10:c.A719C:p.Q240P	Chr1	1218273	.	A	C	171.84	PASS	ABHom=1.00;AC=2;AF=1.00;AN=2;DP=6;Dels=0.00;FS=0.000;HRun=1;HaplotypeScore=0.0000;MLEAC=2;MLEAF=1.00;MQ=56.04;MQ0=0;QD=28.64	GT:AD:DP:GQ:PL	1/1:0,6:6:18:200,18,0
Chr1	1226813	1226813	G	A	exonic	DONSON	nonsynonymous SNV	DONSON:NM_001083445:exon4:c.G623A:p.R208Q	exonic	ENSBTAG00000035175	nonsynonymous SNV	ENSBTAG00000035175:ENSBTAT00000049667:exon4:c.G623A:p.R208Q,ENSBTAG00000035175:ENSBTAT00000049671:exon7:c.G644A:p.R215Q	Chr1	1226813	.	G	A	273.78	PASS	ABHom=1.00;AC=2;AF=1.00;AN=2;DP=10;Dels=0.00;FS=0.000;HRun=0;HaplotypeScore=0.0000;MLEAC=2;MLEAF=1.00;MQ=55.21;MQ0=0;QD=27.38	GT:AD:DP:GQ:PL	1/1:0,10:10:24:302,24,0
Chr1	1254636	1254636	T	C	exonic	SON	nonsynonymous SNV	SON:NM_001083694:exon4:c.A4367G:p.K1456R	exonic	ENSBTAG00000008482	nonsynonymous SNV	ENSBTAG00000008482:ENSBTAT00000011175:exon4:c.A4367G:p.K1456R	Chr1	1254636	.	T	C	283.78	PASS	ABHom=1.00;AC=2;AF=1.00;AN=2;DP=8;Dels=0.00;FS=0.000;HRun=0;HaplotypeScore=0.0000;MLEAC=2;MLEAF=1.00;MQ=60.00;MQ0=0;QD=35.47	GT:AD:DP:GQ:PL	1/1:0,8:8:24:312,24,0
Chr1	1254979	1254979	G	T	exonic	SON	nonsynonymous SNV	SON:NM_001083694:exon4:c.C4024A:p.Q1342K	exonic	ENSBTAG00000008482	nonsynonymous SNV	ENSBTAG00000008482:ENSBTAT00000011175:exon4:c.C4024A:p.Q1342K	Chr1	1254979	.	G	T	489.77	PASS	ABHom=1.00;AC=2;AF=1.00;AN=2;DP=13;Dels=0.00;FS=0.000;HRun=2;HaplotypeScore=0.0000;MLEAC=2;MLEAF=1.00;MQ=60.00;MQ0=0;QD=37.67	GT:AD:DP:GQ:PL	1/1:0,13:13:39:518,39,0
Chr1	1255280	1255280	C	A	exonic	SON	nonsynonymous SNV	SON:NM_001083694:exon4:c.G3723T:p.M1241I	exonic	ENSBTAG00000008482	nonsynonymous SNV	ENSBTAG00000008482:ENSBTAT00000011175:exon4:c.G3723T:p.M1241I	Chr1	1255280	.	C	A	455.77	PASS	ABHom=1.00;AC=2;AF=1.00;AN=2;DP=12;Dels=0.00;FS=0.000;HRun=1;HaplotypeScore=0.0000;MLEAC=2;MLEAF=1.00;MQ=60.00;MQ0=0;QD=37.98	GT:AD:DP:GQ:PL	1/1:0,12:12:36:484,36,0
Chr1	1256007	1256007	G	A	exonic	SON	nonsynonymous SNV	SON:NM_001083694:exon4:c.C2996T:p.A999V	exonic	ENSBTAG00000008482	nonsynonymous SNV	ENSBTAG00000008482:ENSBTAT00000011175:exon4:c.C2996T:p.A999V	Chr1	1256007	.	G	A	271.78	PASS	ABHom=0.889;AC=2;AF=1.00;AN=2;BaseQRankSum=0.751;DP=9;Dels=0.00;FS=0.000;HRun=0;HaplotypeScore=0.0000;MLEAC=2;MLEAF=1.00;MQ=57.39;MQ0=0;MQRankSum=0.751;OND=0.111;QD=30.20;ReadPosRankSum=0.751	GT:AD:DP:GQ:PL	1/1:1,8:9:24:300,24,0
Chr1	1256033	1256033	A	T	exonic	SON	nonsynonymous SNV	SON:NM_001083694:exon4:c.T2970A:p.D990E	exonic	ENSBTAG00000008482	nonsynonymous SNV	ENSBTAG00000008482:ENSBTAT00000011175:exon4:c.T2970A:p.D990E	Chr1	1256033	.	A	T	202.84	PASS	ABHom=1.00;AC=2;AF=1.00;AN=2;DP=7;Dels=0.00;FS=0.000;HRun=1;HaplotypeScore=0.0000;MLEAC=2;MLEAF=1.00;MQ=56.62;MQ0=0;QD=28.98	GT:AD:DP:GQ:PL	1/1:0,7:7:18:231,18,0
Chr1	1256057	1256057	T	C	exonic	SON	nonsynonymous SNV	SON:NM_001083694:exon4:c.A2946G:p.I982M	exonic	ENSBTAG00000008482	nonsynonymous SNV	ENSBTAG00000008482:ENSBTAT00000011175:exon4:c.A2946G:p.I982M	Chr1	1256057	.	T	C	159.9	PASS	ABHom=1.00;AC=2;AF=1.00;AN=2;DP=5;Dels=0.00;FS=0.000;HRun=0;HaplotypeScore=0.0000;MLEAC=2;MLEAF=1.00;MQ=60.00;MQ0=0;QD=31.98	GT:AD:DP:GQ:PL	1/1:0,5:5:15:188,15,0
Chr1	1256365	1256365	C	G	exonic	SON	nonsynonymous SNV	SON:NM_001083694:exon4:c.G2638C:p.A880P	exonic	ENSBTAG00000008482	nonsynonymous SNV	ENSBTAG00000008482:ENSBTAT00000011175:exon4:c.G2638C:p.A880P	Chr1	1256365	.	C	G	285.78	PASS	ABHom=1.00;AC=2;AF=1.00;AN=2;DP=9;Dels=0.00;FS=0.000;HRun=1;HaplotypeScore=1.5317;MLEAC=2;MLEAF=1.00;MQ=57.39;MQ0=0;QD=31.75	GT:AD:DP:GQ:PL	1/1:0,9:9:24:314,24,0
Chr1	1259254	1259254	T	C	exonic	SON	nonsynonymous SNV	SON:NM_001083694:exon3:c.A706G:p.T236A	exonic	ENSBTAG00000008482	nonsynonymous SNV	ENSBTAG00000008482:ENSBTAT00000011175:exon3:c.A706G:p.T236A	Chr1	1259254	.	T	C	497.77	PASS	ABHom=1.00;AC=2;AF=1.00;AN=2;DP=15;Dels=0.00;FS=0.000;HRun=0;HaplotypeScore=0.0000;MLEAC=2;MLEAF=1.00;MQ=58.45;MQ0=0;QD=33.18	GT:AD:DP:GQ:PL	1/1:0,15:15:42:526,42,0
Chr1	1273807	1273807	A	G	exonic	GART	nonsynonymous SNV	GART:NM_001040473:exon5:c.A485G:p.K162R	exonic	ENSBTAG00000009188	nonsynonymous SNV	ENSBTAG00000009188:ENSBTAT00000012108:exon5:c.A485G:p.K162R	Chr1	1273807	.	A	G	312.78	PASS	ABHom=1.00;AC=2;AF=1.00;AN=2;DP=9;Dels=0.00;FS=0.000;HRun=1;HaplotypeScore=0.9989;MLEAC=2;MLEAF=1.00;MQ=57.39;MQ0=0;QD=34.75	GT:AD:DP:GQ:PL	1/1:0,9:9:27:341,27,0
Chr1	1282719	1282719	T	C	exonic	GART	nonsynonymous SNV	GART:NM_001040473:exon12:c.T1346C:p.M449T	exonic	ENSBTAG00000009188	nonsynonymous SNV	ENSBTAG00000009188:ENSBTAT00000012108:exon12:c.T1346C:p.M449T	Chr1	1282719	.	T	C	211.84	PASS	ABHom=1.00;AC=2;AF=1.00;AN=2;DP=6;Dels=0.00;FS=0.000;HRun=0;HaplotypeScore=0.0000;MLEAC=2;MLEAF=1.00;MQ=60.00;MQ0=0;QD=35.31	GT:AD:DP:GQ:PL	1/1:0,6:6:18:240,18,0
Chr1	1285334	1285334	G	A	exonic	GART	nonsynonymous SNV	GART:NM_001040473:exon16:c.G1991A:p.R664H	exonic	ENSBTAG00000009188	nonsynonymous SNV	ENSBTAG00000009188:ENSBTAT00000012108:exon16:c.G1991A:p.R664H	Chr1	1285334	.	G	A	307.78	PASS	ABHom=1.00;AC=2;AF=1.00;AN=2;DP=10;Dels=0.00;FS=0.000;HRun=0;HaplotypeScore=0.0000;MLEAC=2;MLEAF=1.00;MQ=57.66;MQ0=0;QD=30.78	GT:AD:DP:GQ:PL	1/1:0,10:10:27:336,27,0
Chr1	1287657	1287657	A	G	exonic	GART	nonsynonymous SNV	GART:NM_001040473:exon17:c.A2311G:p.K771E	exonic	ENSBTAG00000009188	nonsynonymous SNV	ENSBTAG00000009188:ENSBTAT00000012108:exon17:c.A2311G:p.K771E	Chr1	1287657	rs109845946	A	G	414.77	PASS	ABHom=1.00;AC=2;AF=1.00;AN=2;DB;DP=14;Dels=0.00;FS=0.000;HRun=0;HaplotypeScore=0.0000;MLEAC=2;MLEAF=1.00;MQ=54.85;MQ0=0;QD=29.63	GT:AD:DP:GQ:PL	1/1:0,14:14:36:443,36,0
Chr1	1469239	1469239	C	G	exonic	IFNAR1	nonsynonymous SNV	IFNAR1:NM_174552:exon11:c.G1570C:p.V524L	exonic	ENSBTAG00000021819	nonsynonymous SNV	ENSBTAG00000021819:ENSBTAT00000029080:exon11:c.G1570C:p.V524L	Chr1	1469239	.	C	G	488.77	PASS	ABHom=1.00;AC=2;AF=1.00;AN=2;DP=14;Dels=0.00;FS=0.000;HRun=0;HaplotypeScore=0.0000;MLEAC=2;MLEAF=1.00;MQ=58.33;MQ0=0;QD=34.91	GT:AD:DP:GQ:PL	1/1:0,14:14:42:517,42,0
Chr1	1591682	1591682	A	C	exonic	IL10RB	nonsynonymous SNV	IL10RB:NM_001076975:exon1:c.T17G:p.L6R	exonic	ENSBTAG00000019404	nonsynonymous SNV	ENSBTAG00000019404:ENSBTAT00000025852:exon1:c.T17G:p.L6R	Chr1	1591682	.	A	C	245.8	PASS	ABHom=1.00;AC=2;AF=1.00;AN=2;DP=7;Dels=0.00;FS=0.000;HRun=1;HaplotypeScore=0.0000;MLEAC=2;MLEAF=1.00;MQ=60.00;MQ0=0;QD=35.11	GT:AD:DP:GQ:PL	1/1:0,7:7:21:274,21,0
Chr1	1594217	1594217	G	A	exonic	IFNAR2	nonsynonymous SNV	IFNAR2:NM_174553:exon9:c.C1478T:p.T493M	exonic	ENSBTAG00000015212	nonsynonymous SNV	ENSBTAG00000015212:ENSBTAT00000020239:exon9:c.C1478T:p.T493M	Chr1	1594217	.	G	A	90.77	PASS	ABHet=0.667;AC=1;AF=0.500;AN=2;BaseQRankSum=-0.133;DP=15;Dels=0.00;FS=5.756;HRun=0;HaplotypeScore=0.6651;MLEAC=1;MLEAF=0.500;MQ=58.45;MQ0=0;MQRankSum=0.133;QD=6.05;ReadPosRankSum=1.333	GT:AD:DP:GQ:PL	0/1:10,5:15:99:119,0,307
Chr1	1594518	1594518	C	T	exonic	IFNAR2	nonsynonymous SNV	IFNAR2:NM_174553:exon9:c.G1177A:p.G393S	exonic	ENSBTAG00000015212	nonsynonymous SNV	ENSBTAG00000015212:ENSBTAT00000020239:exon9:c.G1177A:p.G393S	Chr1	1594518	.	C	T	297.77	PASS	ABHet=0.278;AC=1;AF=0.500;AN=2;BaseQRankSum=-1.950;DP=18;Dels=0.00;FS=5.842;HRun=0;HaplotypeScore=0.5784;MLEAC=1;MLEAF=0.500;MQ=57.39;MQ0=0;MQRankSum=1.212;QD=16.54;ReadPosRankSum=0.369	GT:AD:DP:GQ:PL	0/1:5,13:18:99:326,0,143
Chr1	1594626	1594626	G	C	exonic	IFNAR2	nonsynonymous SNV	IFNAR2:NM_174553:exon9:c.C1069G:p.P357A	exonic	ENSBTAG00000015212	nonsynonymous SNV	ENSBTAG00000015212:ENSBTAT00000020239:exon9:c.C1069G:p.P357A	Chr1	1594626	.	G	C	265.78	PASS	ABHom=1.00;AC=2;AF=1.00;AN=2;DP=9;Dels=0.00;FS=0.000;HRun=0;HaplotypeScore=0.0000;MLEAC=2;MLEAF=1.00;MQ=43.34;MQ0=0;QD=29.53	GT:AD:DP:GQ:PL	1/1:0,9:9:24:294,24,0
Chr1	1594688	1594688	A	T	exonic	IFNAR2	nonsynonymous SNV	IFNAR2:NM_174553:exon9:c.T1007A:p.I336N	exonic	ENSBTAG00000015212	nonsynonymous SNV	ENSBTAG00000015212:ENSBTAT00000020239:exon9:c.T1007A:p.I336N	Chr1	1594688	.	A	T	386.77	PASS	ABHom=1.00;AC=2;AF=1.00;AN=2;DP=11;Dels=0.00;FS=0.000;HRun=2;HaplotypeScore=0.0000;MLEAC=2;MLEAF=1.00;MQ=50.38;MQ0=0;QD=35.16	GT:AD:DP:GQ:PL	1/1:0,11:11:33:415,33,0
Chr1	1594815	1594815	C	G	exonic	IFNAR2	nonsynonymous SNV	IFNAR2:NM_174553:exon9:c.G880C:p.A294P	exonic	ENSBTAG00000015212	nonsynonymous SNV	ENSBTAG00000015212:ENSBTAT00000020239:exon9:c.G880C:p.A294P	Chr1	1594815	.	C	G	425.77	PASS	ABHom=1.00;AC=2;AF=1.00;AN=2;DP=14;Dels=0.00;FS=0.000;HRun=2;HaplotypeScore=0.0000;MLEAC=2;MLEAF=1.00;MQ=44.79;MQ0=0;QD=30.41	GT:AD:DP:GQ:PL	1/1:0,14:14:36:454,36,0
Chr1	1597686	1597686	G	T	exonic	IFNAR2	nonsynonymous SNV	IFNAR2:NM_174553:exon8:c.C837A:p.F279L	exonic	ENSBTAG00000015212	nonsynonymous SNV	ENSBTAG00000015212:ENSBTAT00000020239:exon8:c.C837A:p.F279L	Chr1	1597686	.	G	T	374.77	PASS	ABHet=0.368;AC=1;AF=0.500;AN=2;BaseQRankSum=0.702;DP=19;Dels=0.00;FS=0.000;HRun=0;HaplotypeScore=0.0000;MLEAC=1;MLEAF=0.500;MQ=57.53;MQ0=0;MQRankSum=1.264;QD=19.72;ReadPosRankSum=1.452	GT:AD:DP:GQ:PL	0/1:7,12:19:99:403,0,146
Chr1	1608032	1608032	A	G	exonic	IFNAR2	nonsynonymous SNV	IFNAR2:NM_174553:exon5:c.T386C:p.V129A	exonic	ENSBTAG00000015212	nonsynonymous SNV	ENSBTAG00000015212:ENSBTAT00000020239:exon5:c.T386C:p.V129A	Chr1	1608032	rs207716468	A	G	665.77	PASS	ABHom=1.00;AC=2;AF=1.00;AN=2;DB;DP=19;Dels=0.00;FS=0.000;HRun=0;HaplotypeScore=0.0000;MLEAC=2;MLEAF=1.00;MQ=60.00;MQ0=0;QD=35.04	GT:AD:DP:GQ:PL	1/1:0,19:19:54:694,54,0
Chr1	1608196	1608196	A	T	exonic	IFNAR2	nonsynonymous SNV	IFNAR2:NM_174553:exon5:c.T222A:p.S74R	exonic	ENSBTAG00000015212	nonsynonymous SNV	ENSBTAG00000015212:ENSBTAT00000020239:exon5:c.T222A:p.S74R	Chr1	1608196	.	A	T	154.77	PASS	ABHet=0.400;AC=1;AF=0.500;AN=2;BaseQRankSum=-1.036;DP=10;Dels=0.00;FS=2.430;HRun=3;HaplotypeScore=0.7887;MLEAC=1;MLEAF=0.500;MQ=60.00;MQ0=0;MQRankSum=0.741;QD=15.48;ReadPosRankSum=-0.365	GT:AD:DP:GQ:PL	0/1:4,6:10:99:183,0,125
Chr1	2047834	2047834	A	G	exonic	C1H21orf62	nonsynonymous SNV	C1H21orf62:NM_001163694:exon2:c.A196G:p.M66V	exonic	ENSBTAG00000043993	nonsynonymous SNV	ENSBTAG00000043993:ENSBTAT00000061032:exon2:c.A196G:p.M66V	Chr1	2047834	.	A	G	264.78	PASS	ABHom=1.00;AC=2;AF=1.00;AN=2;DP=8;Dels=0.00;FS=0.000;HRun=0;HaplotypeScore=0.0000;MLEAC=2;MLEAF=1.00;MQ=60.00;MQ0=0;QD=33.10	GT:AD:DP:GQ:PL	1/1:0,8:8:24:293,24,0
Chr1	2189094	2189094	C	A	exonic	SYNJ1	nonsynonymous SNV	SYNJ1:NM_174468:exon29:c.C3793A:p.L1265M	exonic	ENSBTAG00000003063	nonsynonymous SNV	ENSBTAG00000003063:ENSBTAT00000003985:exon29:c.C3793A:p.L1265M	Chr1	2189094	.	C	A	31.77	PASS	ABHet=0.500;AC=1;AF=0.500;AN=2;BaseQRankSum=0.358;DP=6;Dels=0.00;FS=0.000;HRun=0;HaplotypeScore=0.0000;MLEAC=1;MLEAF=0.500;MQ=60.00;MQ0=0;MQRankSum=-1.231;QD=5.30;ReadPosRankSum=0.358	GT:AD:DP:GQ:PL	0/1:3,3:6:60:60,0,100
Chr1	2214308	2214308	T	G	exonic	C1H21orf59	nonsynonymous SNV	C1H21orf59:NM_001046407:exon5:c.T666G:p.H222Q	exonic	ENSBTAG00000003059	nonsynonymous SNV	ENSBTAG00000003059:ENSBTAT00000003977:exon5:c.T666G:p.H222Q	Chr1	2214308	rs382021263	T	G	235.8	PASS	ABHom=1.00;AC=2;AF=1.00;AN=2;DB;DP=8;Dels=0.00;FS=0.000;HRun=1;HaplotypeScore=0.0000;MLEAC=2;MLEAF=1.00;MQ=60.00;MQ0=0;QD=29.48	GT:AD:DP:GQ:PL	1/1:0,8:8:21:264,21,0
Chr1	2393688	2393688	A	G	exonic	URB1	nonsynonymous SNV	URB1:NM_001205980:exon5:c.A595G:p.I199V	exonic	ENSBTAG00000012412	nonsynonymous SNV	ENSBTAG00000012412:ENSBTAT00000016473:exon5:c.A595G:p.I199V	Chr1	2393688	.	A	G	112.77	PASS	ABHet=0.500;AC=1;AF=0.500;AN=2;BaseQRankSum=0.103;DP=10;Dels=0.00;FS=2.808;HRun=0;HaplotypeScore=0.0000;MLEAC=1;MLEAF=0.500;MQ=55.21;MQ0=0;MQRankSum=-0.336;QD=11.28;ReadPosRankSum=1.098	GT:AD:DP:GQ:PL	0/1:5,5:10:99:141,0,149
Chr1	2410819	2410819	C	A	exonic	URB1	nonsynonymous SNV	URB1:NM_001205980:exon12:c.C1575A:p.H525Q	exonic	ENSBTAG00000012412	nonsynonymous SNV	ENSBTAG00000012412:ENSBTAT00000016473:exon14:c.C1584A:p.H528Q	Chr1	2410819	rs109982722	C	A	241.29	PASS	AC=1,1;AF=0.500,0.500;AN=2;DB;DP=10;Dels=0.00;FS=0.000;HaplotypeScore=0.0000;MLEAC=1,1;MLEAF=0.500,0.500;MQ=60.00;MQ0=0;QD=24.13	GT:AD:DP:GQ:PL	1/2:0,5,5:10:99:356,164,149,192,0,177
Chr1	2411601	2411601	C	T	exonic	URB1	nonsynonymous SNV	URB1:NM_001205980:exon13:c.C1667T:p.A556V	exonic	ENSBTAG00000012412	nonsynonymous SNV	ENSBTAG00000012412:ENSBTAT00000016473:exon15:c.C1676T:p.A559V	Chr1	2411601	.	C	T	251.77	PASS	ABHet=0.450;AC=1;AF=0.500;AN=2;BaseQRankSum=-1.292;DP=20;Dels=0.00;FS=0.000;HRun=0;HaplotypeScore=0.9832;MLEAC=1;MLEAF=0.500;MQ=58.84;MQ0=0;MQRankSum=1.064;QD=12.59;ReadPosRankSum=0.532	GT:AD:DP:GQ:PL	0/1:9,11:19:99:280,0,297
Chr1	2411637	2411637	T	C	exonic	URB1	nonsynonymous SNV	URB1:NM_001205980:exon13:c.T1703C:p.V568A	exonic	ENSBTAG00000012412	nonsynonymous SNV	ENSBTAG00000012412:ENSBTAT00000016473:exon15:c.T1712C:p.V571A	Chr1	2411637	.	T	C	364.77	PASS	ABHet=0.316;AC=1;AF=0.500;AN=2;BaseQRankSum=-1.084;DP=19;Dels=0.00;FS=0.000;HRun=0;HaplotypeScore=0.0000;MLEAC=1;MLEAF=0.500;MQ=60.00;MQ0=0;MQRankSum=1.577;QD=19.20;ReadPosRankSum=0.887	GT:AD:DP:GQ:PL	0/1:6,13:19:99:393,0,145
Chr1	2422965	2422965	G	A	exonic	URB1	nonsynonymous SNV	URB1:NM_001205980:exon21:c.G3004A:p.V1002M	exonic	ENSBTAG00000012412	nonsynonymous SNV	ENSBTAG00000012412:ENSBTAT00000016473:exon23:c.G3013A:p.V1005M	Chr1	2422965	.	G	A	89.77	PASS	ABHet=0.600;AC=1;AF=0.500;AN=2;BaseQRankSum=1.159;DP=10;Dels=0.00;FS=0.000;HRun=0;HaplotypeScore=0.7340;MLEAC=1;MLEAF=0.500;MQ=57.66;MQ0=0;MQRankSum=-0.361;QD=8.98;ReadPosRankSum=0.000	GT:AD:DP:GQ:PL	0/1:6,4:10:99:118,0,149
Chr1	2424473	2424473	A	G	exonic	URB1	nonsynonymous SNV	URB1:NM_001205980:exon22:c.A3104G:p.Q1035R	exonic	ENSBTAG00000012412	nonsynonymous SNV	ENSBTAG00000012412:ENSBTAT00000016473:exon24:c.A3113G:p.Q1038R	Chr1	2424473	rs109225375	A	G	294.78	PASS	ABHom=1.00;AC=2;AF=1.00;AN=2;DB;DP=11;Dels=0.00;FS=0.000;HRun=1;HaplotypeScore=0.0000;MLEAC=2;MLEAF=1.00;MQ=57.87;MQ0=0;QD=26.80	GT:AD:DP:GQ:PL	1/1:0,11:11:27:323,27,0
Chr1	2424619	2424619	A	G	exonic	URB1	nonsynonymous SNV	URB1:NM_001205980:exon22:c.A3250G:p.K1084E	exonic	ENSBTAG00000012412	nonsynonymous SNV	ENSBTAG00000012412:ENSBTAT00000016473:exon24:c.A3259G:p.K1087E	Chr1	2424619	.	A	G	264.77	PASS	ABHet=0.357;AC=1;AF=0.500;AN=2;BaseQRankSum=0.933;DP=14;Dels=0.00;FS=0.000;HRun=0;HaplotypeScore=0.6651;MLEAC=1;MLEAF=0.500;MQ=60.00;MQ0=0;MQRankSum=0.933;QD=18.91;ReadPosRankSum=1.733	GT:AD:DP:GQ:PL	0/1:5,9:14:99:293,0,128
Chr1	2424731	2424731	T	C	exonic	URB1	nonsynonymous SNV	URB1:NM_001205980:exon22:c.T3362C:p.L1121P	exonic	ENSBTAG00000012412	nonsynonymous SNV	ENSBTAG00000012412:ENSBTAT00000016473:exon24:c.T3371C:p.L1124P	Chr1	2424731	.	T	C	522.77	PASS	ABHom=1.00;AC=2;AF=1.00;AN=2;DP=16;Dels=0.00;FS=0.000;HRun=2;HaplotypeScore=0.0000;MLEAC=2;MLEAF=1.00;MQ=58.55;MQ0=0;QD=32.67	GT:AD:DP:GQ:PL	1/1:0,16:16:42:551,42,0
Chr1	2424748	2424748	C	G	exonic	URB1	nonsynonymous SNV	URB1:NM_001205980:exon22:c.C3379G:p.P1127A	exonic	ENSBTAG00000012412	nonsynonymous SNV	ENSBTAG00000012412:ENSBTAT00000016473:exon24:c.C3388G:p.P1130A	Chr1	2424748	.	C	G	139.77	PASS	ABHet=0.563;AC=1;AF=0.500;AN=2;BaseQRankSum=-1.743;DP=16;Dels=0.00;FS=5.219;HRun=0;HaplotypeScore=0.8941;MLEAC=1;MLEAF=0.500;MQ=58.55;MQ0=0;MQRankSum=1.097;QD=8.74;ReadPosRankSum=1.485	GT:AD:DP:GQ:PL	0/1:9,7:16:99:168,0,259
Chr1	2424884	2424884	A	G	exonic	URB1	nonsynonymous SNV	URB1:NM_001205980:exon22:c.A3515G:p.H1172R	exonic	ENSBTAG00000012412	nonsynonymous SNV	ENSBTAG00000012412:ENSBTAT00000016473:exon24:c.A3524G:p.H1175R	Chr1	2424884	.	A	G	177.84	PASS	ABHom=1.00;AC=2;AF=1.00;AN=2;DP=8;Dels=0.00;FS=0.000;HRun=0;HaplotypeScore=0.0000;MLEAC=2;MLEAF=1.00;MQ=57.05;MQ0=0;QD=22.23	GT:AD:DP:GQ:PL	1/1:0,8:8:18:206,18,0
Chr1	2424946	2424946	G	A	exonic	URB1	nonsynonymous SNV	URB1:NM_001205980:exon22:c.G3577A:p.A1193T	exonic	ENSBTAG00000012412	nonsynonymous SNV	ENSBTAG00000012412:ENSBTAT00000016473:exon24:c.G3586A:p.A1196T	Chr1	2424946	.	G	A	345.77	PASS	ABHom=1.00;AC=2;AF=1.00;AN=2;DP=11;Dels=0.00;FS=0.000;HRun=0;HaplotypeScore=0.0000;MLEAC=2;MLEAF=1.00;MQ=60.00;MQ0=0;QD=31.43	GT:AD:DP:GQ:PL	1/1:0,11:11:30:374,30,0
Chr1	2425120	2425120	T	C	exonic	URB1	nonsynonymous SNV	URB1:NM_001205980:exon22:c.T3751C:p.S1251P	exonic	ENSBTAG00000012412	nonsynonymous SNV	ENSBTAG00000012412:ENSBTAT00000016473:exon24:c.T3760C:p.S1254P	Chr1	2425120	.	T	C	302.78	PASS	ABHom=1.00;AC=2;AF=1.00;AN=2;DP=14;Dels=0.00;FS=0.000;HRun=1;HaplotypeScore=0.0000;MLEAC=2;MLEAF=1.00;MQ=58.33;MQ0=0;QD=21.63	GT:AD:DP:GQ:PL	1/1:0,14:14:27:331,27,0
Chr1	2425255	2425255	A	G	exonic	URB1	nonsynonymous SNV	URB1:NM_001205980:exon22:c.A3886G:p.T1296A	exonic	ENSBTAG00000012412	nonsynonymous SNV	ENSBTAG00000012412:ENSBTAT00000016473:exon24:c.A3895G:p.T1299A	Chr1	2425255	.	A	G	324.78	PASS	ABHom=1.00;AC=2;AF=1.00;AN=2;DP=10;Dels=0.00;FS=0.000;HRun=0;HaplotypeScore=0.0000;MLEAC=2;MLEAF=1.00;MQ=60.00;MQ0=0;QD=32.48	GT:AD:DP:GQ:PL	1/1:0,10:10:27:353,27,0
Chr1	2426205	2426205	G	A	exonic	URB1	nonsynonymous SNV	URB1:NM_001205980:exon23:c.G3982A:p.G1328R	exonic	ENSBTAG00000012412	nonsynonymous SNV	ENSBTAG00000012412:ENSBTAT00000016473:exon25:c.G3991A:p.G1331R	Chr1	2426205	.	G	A	132.77	PASS	ABHet=0.571;AC=1;AF=0.500;AN=2;BaseQRankSum=-0.811;DP=14;Dels=0.00;FS=0.000;HRun=0;HaplotypeScore=0.8667;MLEAC=1;MLEAF=0.500;MQ=54.85;MQ0=0;MQRankSum=0.101;QD=9.48;ReadPosRankSum=-1.200	GT:AD:DP:GQ:PL	0/1:8,6:14:99:161,0,206
Chr1	2426212	2426212	C	T	exonic	URB1	nonsynonymous SNV	URB1:NM_001205980:exon23:c.C3989T:p.P1330L	exonic	ENSBTAG00000012412	nonsynonymous SNV	ENSBTAG00000012412:ENSBTAT00000016473:exon25:c.C3998T:p.P1333L	Chr1	2426212	.	C	T	245.77	PASS	ABHet=0.400;AC=1;AF=0.500;AN=2;BaseQRankSum=-0.530;DP=15;Dels=0.00;FS=0.000;HRun=0;HaplotypeScore=0.8667;MLEAC=1;MLEAF=0.500;MQ=55.21;MQ0=0;MQRankSum=0.648;QD=16.38;ReadPosRankSum=0.530	GT:AD:DP:GQ:PL	0/1:6,9:15:99:274,0,179
Chr1	2427109	2427109	G	A	exonic	URB1	nonsynonymous SNV	URB1:NM_001205980:exon24:c.G4229A:p.G1410D	exonic	ENSBTAG00000012412	nonsynonymous SNV	ENSBTAG00000012412:ENSBTAT00000016473:exon26:c.G4238A:p.G1413D	Chr1	2427109	.	G	A	163.77	PASS	ABHet=0.500;AC=1;AF=0.500;AN=2;BaseQRankSum=-0.259;DP=12;Dels=0.00;FS=2.463;HRun=0;HaplotypeScore=0.7340;MLEAC=1;MLEAF=0.500;MQ=58.05;MQ0=0;MQRankSum=0.000;QD=13.65;ReadPosRankSum=0.467	GT:AD:DP:GQ:PL	0/1:6,6:12:99:192,0,183
Chr1	2432093	2432093	T	G	exonic	URB1	nonsynonymous SNV	URB1:NM_001205980:exon26:c.T4417G:p.C1473G	exonic	ENSBTAG00000012412	nonsynonymous SNV	ENSBTAG00000012412:ENSBTAT00000016473:exon28:c.T4426G:p.C1476G	Chr1	2432093	.	T	G	54.77	PASS	ABHet=0.667;AC=1;AF=0.500;AN=2;BaseQRankSum=0.382;DP=12;Dels=0.00;FS=0.000;HRun=1;HaplotypeScore=0.0000;MLEAC=1;MLEAF=0.500;MQ=51.77;MQ0=0;MQRankSum=1.531;QD=4.56;ReadPosRankSum=-0.382	GT:AD:DP:GQ:PL	0/1:8,4:12:83:83,0,252
Chr1	2439419	2439419	G	A	exonic	URB1	nonsynonymous SNV	URB1:NM_001205980:exon29:c.G4823A:p.R1608H	exonic	ENSBTAG00000012412	nonsynonymous SNV	ENSBTAG00000012412:ENSBTAT00000016473:exon31:c.G4832A:p.R1611H	Chr1	2439419	.	G	A	140.8	PASS	ABHet=0.250;AC=1;AF=0.500;AN=2;BaseQRankSum=-0.742;DP=8;Dels=0.00;FS=0.000;HRun=0;HaplotypeScore=0.0000;MLEAC=1;MLEAF=0.500;MQ=60.00;MQ0=0;MQRankSum=0.742;QD=17.60;ReadPosRankSum=-0.742	GT:AD:DP:GQ:PL	0/1:2,6:8:21:169,0,21
Chr1	2448546	2448546	G	A	exonic	URB1	nonsynonymous SNV	URB1:NM_001205980:exon31:c.G5008A:p.V1670M	exonic	ENSBTAG00000012412	nonsynonymous SNV	ENSBTAG00000012412:ENSBTAT00000016473:exon33:c.G5017A:p.V1673M	Chr1	2448546	.	G	A	61.77	PASS	ABHet=0.700;AC=1;AF=0.500;AN=2;BaseQRankSum=0.731;DP=10;Dels=0.00;FS=3.010;HRun=0;HaplotypeScore=0.0000;MLEAC=1;MLEAF=0.500;MQ=57.66;MQ0=0;MQRankSum=0.296;QD=6.18;ReadPosRankSum=-0.296	GT:AD:DP:GQ:PL	0/1:7,3:10:90:90,0,236
Chr1	2452029	2452029	G	A	exonic	URB1	nonsynonymous SNV	URB1:NM_001205980:exon34:c.G5476A:p.G1826S	exonic	ENSBTAG00000012412	nonsynonymous SNV	ENSBTAG00000012412:ENSBTAT00000016473:exon36:c.G5485A:p.G1829S	Chr1	2452029	.	G	A	273.78	PASS	ABHom=1.00;AC=2;AF=1.00;AN=2;DP=8;Dels=0.00;FS=0.000;HRun=0;HaplotypeScore=0.0000;MLEAC=2;MLEAF=1.00;MQ=53.95;MQ0=0;QD=34.22	GT:AD:DP:GQ:PL	1/1:0,8:8:24:302,24,0
Chr1	2453189	2453189	C	T	exonic	URB1	nonsynonymous SNV	URB1:NM_001205980:exon35:c.C5539T:p.R1847W	exonic	ENSBTAG00000012412	nonsynonymous SNV	ENSBTAG00000012412:ENSBTAT00000016473:exon37:c.C5548T:p.R1850W	Chr1	2453189	rs481478136	C	T	127.03	PASS	ABHom=1.00;AC=2;AF=1.00;AN=2;DB;DP=4;Dels=0.00;FS=0.000;HRun=0;HaplotypeScore=0.0000;MLEAC=2;MLEAF=1.00;MQ=60.00;MQ0=0;QD=31.76	GT:AD:DP:GQ:PL	1/1:0,4:4:12:155,12,0
Chr1	2455220	2455220	C	T	exonic	URB1	nonsynonymous SNV	URB1:NM_001205980:exon36:c.C5702T:p.A1901V	exonic	ENSBTAG00000012412	nonsynonymous SNV	ENSBTAG00000012412:ENSBTAT00000016473:exon38:c.C5711T:p.A1904V	Chr1	2455220	rs444192862	C	T	61.77	PASS	ABHet=0.500;AC=1;AF=0.500;AN=2;BaseQRankSum=0.550;DB;DP=8;Dels=0.00;FS=0.000;HRun=0;HaplotypeScore=0.0000;MLEAC=1;MLEAF=0.500;MQ=53.95;MQ0=0;MQRankSum=1.754;QD=7.72;ReadPosRankSum=0.937	GT:AD:DP:GQ:PL	0/1:4,4:8:90:90,0,117
Chr1	2455319	2455319	C	T	exonic	URB1	nonsynonymous SNV	URB1:NM_001205980:exon36:c.C5801T:p.T1934M	exonic	ENSBTAG00000012412	nonsynonymous SNV	ENSBTAG00000012412:ENSBTAT00000016473:exon38:c.C5810T:p.T1937M	Chr1	2455319	.	C	T	238.77	PASS	ABHet=0.273;AC=1;AF=0.500;AN=2;BaseQRankSum=-1.377;DP=11;Dels=0.00;FS=0.000;HRun=0;HaplotypeScore=0.9832;MLEAC=1;MLEAF=0.500;MQ=53.36;MQ0=0;MQRankSum=1.708;QD=21.71;ReadPosRankSum=-2.262	GT:AD:DP:GQ:PL	0/1:3,8:11:73:267,0,73
Chr1	2456820	2456820	T	A	exonic	URB1	nonsynonymous SNV	URB1:NM_001205980:exon37:c.T5845A:p.F1949I	exonic	ENSBTAG00000012412	nonsynonymous SNV	ENSBTAG00000012412:ENSBTAT00000016473:exon39:c.T5854A:p.F1952I	Chr1	2456820	.	T	A	132.03	PASS	ABHom=1.00;AC=2;AF=1.00;AN=2;DP=4;Dels=0.00;FS=0.000;HRun=0;HaplotypeScore=0.0000;MLEAC=2;MLEAF=1.00;MQ=60.00;MQ0=0;QD=33.01	GT:AD:DP:GQ:PL	1/1:0,4:4:12:160,12,0
Chr1	2457630	2457630	C	T	exonic	URB1	nonsynonymous SNV	URB1:NM_001205980:exon38:c.C6250T:p.R2084C	exonic	ENSBTAG00000012412	nonsynonymous SNV	ENSBTAG00000012412:ENSBTAT00000016473:exon40:c.C6259T:p.R2087C	Chr1	2457630	rs439878556	C	T	216.8	PASS	ABHom=1.00;AC=2;AF=1.00;AN=2;DB;DP=9;Dels=0.00;FS=0.000;HRun=0;HaplotypeScore=0.0000;MLEAC=2;MLEAF=1.00;MQ=57.39;MQ0=0;QD=24.09	GT:AD:DP:GQ:PL	1/1:0,9:9:21:245,21,0
Chr1	2457657	2457657	A	G	exonic	URB1	nonsynonymous SNV	URB1:NM_001205980:exon38:c.A6277G:p.I2093V	exonic	ENSBTAG00000012412	nonsynonymous SNV	ENSBTAG00000012412:ENSBTAT00000016473:exon40:c.A6286G:p.I2096V	Chr1	2457657	.	A	G	280.78	PASS	ABHom=1.00;AC=2;AF=1.00;AN=2;DP=9;Dels=0.00;FS=0.000;HRun=0;HaplotypeScore=0.0000;MLEAC=2;MLEAF=1.00;MQ=54.65;MQ0=0;QD=31.20	GT:AD:DP:GQ:PL	1/1:0,9:9:27:309,27,0
Chr1	2457763	2457763	A	C	exonic	URB1	nonsynonymous SNV	URB1:NM_001205980:exon38:c.A6383C:p.Q2128P	exonic	ENSBTAG00000012412	nonsynonymous SNV	ENSBTAG00000012412:ENSBTAT00000016473:exon40:c.A6392C:p.Q2131P	Chr1	2457763	.	A	C	127.9	PASS	ABHom=1.00;AC=2;AF=1.00;AN=2;DP=6;Dels=0.00;FS=0.000;HRun=1;HaplotypeScore=0.0000;MLEAC=2;MLEAF=1.00;MQ=56.04;MQ0=0;QD=21.32	GT:AD:DP:GQ:PL	1/1:0,6:6:15:156,15,0
Chr1	2457850	2457850	T	C	exonic	URB1	nonsynonymous SNV	URB1:NM_001205980:exon38:c.T6470C:p.V2157A	exonic	ENSBTAG00000012412	nonsynonymous SNV	ENSBTAG00000012412:ENSBTAT00000016473:exon40:c.T6479C:p.V2160A	Chr1	2457850	.	T	C	253.78	PASS	ABHom=1.00;AC=2;AF=1.00;AN=2;DP=9;Dels=0.00;FS=0.000;HRun=0;HaplotypeScore=0.0000;MLEAC=2;MLEAF=1.00;MQ=60.00;MQ0=0;QD=28.20	GT:AD:DP:GQ:PL	1/1:0,9:9:24:282,24,0
Chr1	2457897	2457897	G	A	exonic	URB1	nonsynonymous SNV	URB1:NM_001205980:exon38:c.G6517A:p.V2173I	exonic	ENSBTAG00000012412	nonsynonymous SNV	ENSBTAG00000012412:ENSBTAT00000016473:exon40:c.G6526A:p.V2176I	Chr1	2457897	.	G	A	241.78	PASS	ABHom=1.00;AC=2;AF=1.00;AN=2;DP=8;Dels=0.00;FS=0.000;HRun=0;HaplotypeScore=0.0000;MLEAC=2;MLEAF=1.00;MQ=60.00;MQ0=0;QD=30.22	GT:AD:DP:GQ:PL	1/1:0,8:8:24:270,24,0
Chr1	2459242	2459242	C	T	exonic	URB1	nonsynonymous SNV	URB1:NM_001205980:exon39:c.C6685T:p.R2229W	exonic	ENSBTAG00000012412	nonsynonymous SNV	ENSBTAG00000012412:ENSBTAT00000016473:exon41:c.C6694T:p.R2232W	Chr1	2459242	rs439119494	C	T	180.84	PASS	ABHom=0.857;AC=2;AF=1.00;AN=2;DB;DP=8;Dels=0.00;FS=0.000;HRun=0;HaplotypeScore=2.5059;MLEAC=2;MLEAF=1.00;MQ=53.95;MQ0=0;OND=0.250;QD=22.60	GT:AD:DP:GQ:PL	1/1:0,6:8:18:209,18,0
Chr1	2459288	2459288	C	T	exonic	URB1	nonsynonymous SNV	URB1:NM_001205980:exon39:c.C6731T:p.A2244V	exonic	ENSBTAG00000012412	nonsynonymous SNV	ENSBTAG00000012412:ENSBTAT00000016473:exon41:c.C6740T:p.A2247V	Chr1	2459288	.	C	T	126.9	PASS	ABHom=1.00;AC=2;AF=1.00;AN=2;DP=5;Dels=0.00;FS=0.000;HRun=0;HaplotypeScore=0.9789;MLEAC=2;MLEAF=1.00;MQ=44.10;MQ0=0;QD=25.38	GT:AD:DP:GQ:PL	1/1:0,5:5:15:155,15,0
Chr1	2459297	2459297	T	C	exonic	URB1	nonsynonymous SNV	URB1:NM_001205980:exon39:c.T6740C:p.L2247S	exonic	ENSBTAG00000012412	nonsynonymous SNV	ENSBTAG00000012412:ENSBTAT00000016473:exon41:c.T6749C:p.L2250S	Chr1	2459297	.	T	C	141.9	PASS	ABHom=1.00;AC=2;AF=1.00;AN=2;DP=5;Dels=0.00;FS=0.000;HRun=0;HaplotypeScore=0.0000;MLEAC=2;MLEAF=1.00;MQ=44.10;MQ0=0;QD=28.38	GT:AD:DP:GQ:PL	1/1:0,5:5:15:170,15,0
Chr1	2498533	2498533	G	A	exonic	MIS18A	nonsynonymous SNV	MIS18A:NM_001098010:exon3:c.G518A:p.G173E	exonic	ENSBTAG00000016619	nonsynonymous SNV	ENSBTAG00000016619:ENSBTAT00000022106:exon3:c.G518A:p.G173E	Chr1	2498533	rs384071138	G	A	255.8	PASS	ABHom=1.00;AC=2;AF=1.00;AN=2;DB;DP=7;Dels=0.00;FS=0.000;HRun=1;HaplotypeScore=0.0000;MLEAC=2;MLEAF=1.00;MQ=60.00;MQ0=0;QD=36.54	GT:AD:DP:GQ:PL	1/1:0,7:7:21:284,21,0
Chr1	3116044	3116044	T	C	exonic	SOD1	nonsynonymous SNV	SOD1:NM_174615:exon4:c.A283G:p.I95V	exonic	ENSBTAG00000018854	nonsynonymous SNV	ENSBTAG00000018854:ENSBTAT00000032452:exon4:c.A283G:p.I95V	Chr1	3116044	rs464890497	T	C	419.77	PASS	ABHom=1.00;AC=2;AF=1.00;AN=2;DB;DP=12;Dels=0.00;FS=0.000;HRun=0;HaplotypeScore=0.0000;MLEAC=2;MLEAF=1.00;MQ=60.00;MQ0=0;QD=34.98	GT:AD:DP:GQ:PL	1/1:0,12:12:36:448,36,0
Chr1	3972235	3972235	T	C	exonic	KRTAP11-1	nonsynonymous SNV	KRTAP11-1:NM_001080740:exon1:c.T44C:p.I15T	exonic	ENSBTAG00000034869	nonsynonymous SNV	ENSBTAG00000034869:ENSBTAT00000049339:exon1:c.T44C:p.I15T	Chr1	3972235	.	T	C	512.77	PASS	ABHom=1.00;AC=2;AF=1.00;AN=2;DP=15;Dels=0.00;FS=0.000;HRun=0;HaplotypeScore=0.0000;MLEAC=2;MLEAF=1.00;MQ=58.45;MQ0=0;QD=34.18	GT:AD:DP:GQ:PL	1/1:0,15:15:42:541,42,0
Chr1	3972375	3972375	C	G	exonic	KRTAP11-1	nonsynonymous SNV	KRTAP11-1:NM_001080740:exon1:c.C184G:p.L62V	exonic	ENSBTAG00000034869	nonsynonymous SNV	ENSBTAG00000034869:ENSBTAT00000049339:exon1:c.C184G:p.L62V	Chr1	3972375	.	C	G	444.77	PASS	ABHom=1.00;AC=2;AF=1.00;AN=2;DP=12;Dels=0.00;FS=0.000;HRun=0;HaplotypeScore=0.0000;MLEAC=2;MLEAF=1.00;MQ=60.00;MQ0=0;QD=37.06	GT:AD:DP:GQ:PL	1/1:0,12:12:36:473,36,0
Chr1	4775246	4775246	G	T	exonic	KRTAP13-1	nonsynonymous SNV	KRTAP13-1:NM_001080350:exon1:c.G59T:p.R20L	exonic	ENSBTAG00000039602	nonsynonymous SNV	ENSBTAG00000039602:ENSBTAT00000053288:exon1:c.G59T:p.R20L	Chr1	4775246	.	G	T	285.77	PASS	ABHet=0.400;AC=1;AF=0.500;AN=2;BaseQRankSum=1.709;DP=15;Dels=0.00;FS=0.000;HRun=0;HaplotypeScore=0.7340;MLEAC=1;MLEAF=0.500;MQ=60.00;MQ0=0;MQRankSum=-0.177;QD=19.05;ReadPosRankSum=1.120	GT:AD:DP:GQ:PL	0/1:6,9:15:99:314,0,178
Chr1	4775428	4775428	A	G	exonic	KRTAP13-1	nonsynonymous SNV	KRTAP13-1:NM_001080350:exon1:c.A241G:p.T81A	exonic	ENSBTAG00000039602	nonsynonymous SNV	ENSBTAG00000039602:ENSBTAT00000053288:exon1:c.A241G:p.T81A	Chr1	4775428	.	A	G	375.78	PASS	ABHet=0.200;AC=1;AF=0.500;AN=2;BaseQRankSum=1.660;DP=15;Dels=0.00;FS=3.256;HRun=2;HaplotypeScore=0.0000;MLEAC=1;MLEAF=0.500;MQ=58.45;MQ0=0;MQRankSum=0.217;QD=25.05;ReadPosRankSum=-0.072	GT:AD:DP:GQ:PL	0/1:3,12:15:27:404,0,27
Chr1	4775551	4775551	T	C	exonic	KRTAP13-1	nonsynonymous SNV	KRTAP13-1:NM_001080350:exon1:c.T364C:p.S122P	exonic	ENSBTAG00000039602	nonsynonymous SNV	ENSBTAG00000039602:ENSBTAT00000053288:exon1:c.T364C:p.S122P	Chr1	4775551	.	T	C	66.77	PASS	ABHet=0.556;AC=1;AF=0.500;AN=2;BaseQRankSum=-0.684;DP=9;Dels=0.00;FS=3.332;HRun=2;HaplotypeScore=0.7887;MLEAC=1;MLEAF=0.500;MQ=57.39;MQ0=0;MQRankSum=0.322;QD=7.42;ReadPosRankSum=1.517	GT:AD:DP:GQ:PL	0/1:5,4:9:95:95,0,180
Chr1	4775615	4775615	C	G	exonic	KRTAP13-1	nonsynonymous SNV	KRTAP13-1:NM_001080350:exon1:c.C428G:p.T143S	exonic	ENSBTAG00000039602	nonsynonymous SNV	ENSBTAG00000039602:ENSBTAT00000053288:exon1:c.C428G:p.T143S	Chr1	4775615	.	C	G	65.77	PASS	ABHet=0.545;AC=1;AF=0.500;AN=2;BaseQRankSum=0.365;DP=11;Dels=0.00;FS=0.000;HRun=0;HaplotypeScore=0.0000;MLEAC=1;MLEAF=0.500;MQ=55.66;MQ0=0;MQRankSum=-0.741;QD=5.98;ReadPosRankSum=-0.365	GT:AD:DP:GQ:PL	0/1:6,5:11:94:94,0,183
Chr1	4775635	4775635	G	A	exonic	KRTAP13-1	nonsynonymous SNV	KRTAP13-1:NM_001080350:exon1:c.G448A:p.G150S	exonic	ENSBTAG00000039602	nonsynonymous SNV	ENSBTAG00000039602:ENSBTAT00000053288:exon1:c.G448A:p.G150S	Chr1	4775635	.	G	A	217.77	PASS	ABHet=0.333;AC=1;AF=0.500;AN=2;BaseQRankSum=-0.278;DP=13;Dels=0.00;FS=2.398;HRun=0;HaplotypeScore=0.6651;MLEAC=1;MLEAF=0.500;MQ=58.20;MQ0=0;MQRankSum=-0.597;OND=0.077;QD=16.75;ReadPosRankSum=-0.597	GT:AD:DP:GQ:PL	0/1:4,8:13:99:246,0,126
Chr1	5036033	5036033	T	C	exonic	CLDN8	nonsynonymous SNV	CLDN8:NM_001098096:exon1:c.T77C:p.V26A	exonic	ENSBTAG00000039820	nonsynonymous SNV	ENSBTAG00000039820:ENSBTAT00000044994:exon1:c.T77C:p.V26A	Chr1	5036033	.	T	C	32.77	PASS	ABHet=0.714;AC=1;AF=0.500;AN=2;BaseQRankSum=0.922;DP=8;Dels=0.00;FS=5.441;HRun=1;HaplotypeScore=0.0000;MLEAC=1;MLEAF=0.500;MQ=53.95;MQ0=0;MQRankSum=0.922;OND=0.125;QD=4.10;ReadPosRankSum=-0.922	GT:AD:DP:GQ:PL	0/1:5,2:8:61:61,0,170
Chr1	6490999	6490999	C	T	exonic	USP16	nonsynonymous SNV	USP16:NM_001076867:exon18:c.G2441A:p.S814N	exonic	ENSBTAG00000020122	nonsynonymous SNV	ENSBTAG00000020122:ENSBTAT00000026801:exon18:c.G2441A:p.S814N	Chr1	6490999	rs480652832	C	T	313.77	PASS	ABHet=0.333;AC=1;AF=0.500;AN=2;BaseQRankSum=-0.184;DB;DP=15;Dels=0.00;FS=2.158;HRun=2;HaplotypeScore=0.0000;MLEAC=1;MLEAF=0.500;MQ=58.75;MQ0=0;MQRankSum=0.796;QD=20.92;ReadPosRankSum=0.919	GT:AD:DP:GQ:PL	0/1:5,10:15:99:342,0,152
Chr1	6497376	6497376	C	T	exonic	USP16	nonsynonymous SNV	USP16:NM_001076867:exon14:c.G1568A:p.S523N	exonic	ENSBTAG00000020122	nonsynonymous SNV	ENSBTAG00000020122:ENSBTAT00000026801:exon14:c.G1568A:p.S523N	Chr1	6497376	.	C	T	171.77	PASS	ABHet=0.500;AC=1;AF=0.500;AN=2;BaseQRankSum=-0.779;DP=12;Dels=0.00;FS=0.000;HRun=3;HaplotypeScore=0.0000;MLEAC=1;MLEAF=0.500;MQ=60.00;MQ0=0;MQRankSum=-2.205;QD=14.31;ReadPosRankSum=-1.191	GT:AD:DP:GQ:PL	0/1:6,6:12:99:200,0,208
Chr1	6507649	6507649	T	C	exonic	USP16	nonsynonymous SNV	USP16:NM_001076867:exon5:c.A431G:p.N144S	exonic	ENSBTAG00000020122	nonsynonymous SNV	ENSBTAG00000020122:ENSBTAT00000026801:exon5:c.A431G:p.N144S	Chr1	6507649	rs448752680	T	C	126.77	PASS	ABHet=0.688;AC=1;AF=0.500;AN=2;BaseQRankSum=1.246;DB;DP=16;Dels=0.00;FS=0.000;HRun=0;HaplotypeScore=0.0000;MLEAC=1;MLEAF=0.500;MQ=60.00;MQ0=0;MQRankSum=1.020;QD=7.92;ReadPosRankSum=0.113	GT:AD:DP:GQ:PL	0/1:11,5:16:99:155,0,387
Chr1	6507708	6507708	A	C	exonic	USP16	nonsynonymous SNV	USP16:NM_001076867:exon5:c.T372G:p.H124Q	exonic	ENSBTAG00000020122	nonsynonymous SNV	ENSBTAG00000020122:ENSBTAT00000026801:exon5:c.T372G:p.H124Q	Chr1	6507708	rs467505707	A	C	58.77	PASS	ABHet=0.750;AC=1;AF=0.500;AN=2;BaseQRankSum=0.566;DB;DP=12;Dels=0.00;FS=3.090;HRun=0;HaplotypeScore=0.0000;MLEAC=1;MLEAF=0.500;MQ=60.00;MQ0=0;MQRankSum=0.382;QD=4.90;ReadPosRankSum=-0.566	GT:AD:DP:GQ:PL	0/1:9,3:12:87:87,0,291
Chr1	6575242	6575242	A	G	exonic	LTN1	nonsynonymous SNV	LTN1:NM_001192509:exon17:c.A3133G:p.I1045V	exonic	ENSBTAG00000000201	nonsynonymous SNV	ENSBTAG00000000201:ENSBTAT00000032432:exon17:c.A3529G:p.I1177V	Chr1	6575242	.	A	G	212.77	PASS	ABHet=0.300;AC=1;AF=0.500;AN=2;BaseQRankSum=0.731;DP=10;Dels=0.00;FS=3.233;HRun=0;HaplotypeScore=0.0000;MLEAC=1;MLEAF=0.500;MQ=55.21;MQ0=0;MQRankSum=0.296;QD=21.28;ReadPosRankSum=-0.895	GT:AD:DP:GQ:PL	0/1:3,7:10:89:241,0,89
Chr1	6576308	6576308	A	G	exonic	LTN1	nonsynonymous SNV	LTN1:NM_001192509:exon18:c.A3247G:p.K1083E	exonic	ENSBTAG00000000201	nonsynonymous SNV	ENSBTAG00000000201:ENSBTAT00000032432:exon18:c.A3643G:p.K1215E	Chr1	6576308	.	A	G	200.77	PASS	ABHet=0.533;AC=1;AF=0.500;AN=2;BaseQRankSum=2.141;DP=15;Dels=0.00;FS=5.497;HRun=2;HaplotypeScore=0.0000;MLEAC=1;MLEAF=0.500;MQ=58.45;MQ0=0;MQRankSum=-1.447;QD=13.38;ReadPosRankSum=0.637	GT:AD:DP:GQ:PL	0/1:8,7:15:99:229,0,239
Chr1	6597769	6597769	A	G	exonic	LTN1	nonsynonymous SNV	LTN1:NM_001192509:exon26:c.A4514G:p.K1505R	exonic	ENSBTAG00000000201	nonsynonymous SNV	ENSBTAG00000000201:ENSBTAT00000032432:exon26:c.A4910G:p.K1637R	Chr1	6597769	.	A	G	79.77	PASS	ABHet=0.400;AC=1;AF=0.500;AN=2;BaseQRankSum=0.358;DP=5;Dels=0.00;FS=0.000;HRun=0;HaplotypeScore=0.0000;MLEAC=1;MLEAF=0.500;MQ=60.00;MQ0=0;MQRankSum=0.358;QD=15.95;ReadPosRankSum=0.358	GT:AD:DP:GQ:PL	0/1:2,3:5:58:108,0,58
Chr1	6599011	6599011	C	T	exonic	LTN1	nonsynonymous SNV	LTN1:NM_001192509:exon27:c.C4664T:p.A1555V	exonic	ENSBTAG00000000201	nonsynonymous SNV	ENSBTAG00000000201:ENSBTAT00000032432:exon27:c.C5060T:p.A1687V	Chr1	6599011	rs481478801	C	T	238.77	PASS	ABHet=0.556;AC=1;AF=0.500;AN=2;BaseQRankSum=0.133;DB;DP=18;Dels=0.00;FS=1.778;HRun=1;HaplotypeScore=0.9665;MLEAC=1;MLEAF=0.500;MQ=60.00;MQ0=0;MQRankSum=1.200;QD=13.26;ReadPosRankSum=1.022	GT:AD:DP:GQ:PL	0/1:10,8:18:99:267,0,338
Chr1	6643880	6643880	G	T	exonic	LOC615200	nonsynonymous SNV	LOC615200:NM_001083513:exon1:c.C20A:p.P7Q	exonic	ENSBTAG00000001412	nonsynonymous SNV	ENSBTAG00000001412:ENSBTAT00000001851:exon1:c.C20A:p.P7Q	Chr1	6643880	.	G	T	138.77	PASS	ABHet=0.333;AC=1;AF=0.500;AN=2;BaseQRankSum=0.322;DP=9;Dels=0.00;FS=7.068;HRun=2;HaplotypeScore=0.9995;MLEAC=1;MLEAF=0.500;MQ=60.00;MQ0=0;MQRankSum=-0.684;QD=15.42;ReadPosRankSum=0.956	GT:AD:DP:GQ:PL	0/1:3,6:9:91:167,0,91
Chr1	8956288	8956288	C	T	exonic	ADAMTS1	nonsynonymous SNV	ADAMTS1:NM_001101080:exon1:c.C701T:p.P234L	exonic	ENSBTAG00000000706	nonsynonymous SNV	ENSBTAG00000000706:ENSBTAT00000000944:exon1:c.C701T:p.P234L	Chr1	8956288	.	C	T	31.77	PASS	ABHet=0.500;AC=1;AF=0.500;AN=2;BaseQRankSum=0.000;DP=4;Dels=0.00;FS=0.000;HRun=0;HaplotypeScore=0.0000;MLEAC=1;MLEAF=0.500;MQ=53.95;MQ0=0;MQRankSum=-1.026;QD=7.94;ReadPosRankSum=0.000	GT:AD:DP:GQ:PL	0/1:2,2:4:60:60,0,65
Chr1	8959439	8959439	C	T	exonic	ADAMTS1	nonsynonymous SNV	ADAMTS1:NM_001101080:exon4:c.C1324T:p.H442Y	exonic	ENSBTAG00000000706	nonsynonymous SNV	ENSBTAG00000000706:ENSBTAT00000000944:exon4:c.C1324T:p.H442Y	Chr1	8959439	.	C	T	161.77	PASS	ABHet=0.611;AC=1;AF=0.500;AN=2;BaseQRankSum=0.453;DP=18;Dels=0.00;FS=0.000;HRun=0;HaplotypeScore=0.0000;MLEAC=1;MLEAF=0.500;MQ=60.00;MQ0=0;MQRankSum=-0.362;QD=8.99;ReadPosRankSum=-1.177	GT:AD:DP:GQ:PL	0/1:11,7:18:99:190,0,378
Chr1	8959472	8959472	T	G	exonic	ADAMTS1	nonsynonymous SNV	ADAMTS1:NM_001101080:exon4:c.T1357G:p.S453A	exonic	ENSBTAG00000000706	nonsynonymous SNV	ENSBTAG00000000706:ENSBTAT00000000944:exon4:c.T1357G:p.S453A	Chr1	8959472	.	T	G	84.77	PASS	ABHet=0.643;AC=1;AF=0.500;AN=2;BaseQRankSum=-1.466;DP=14;Dels=0.00;FS=0.000;HRun=0;HaplotypeScore=0.8321;MLEAC=1;MLEAF=0.500;MQ=60.00;MQ0=0;MQRankSum=1.003;QD=6.05;ReadPosRankSum=-0.231	GT:AD:DP:GQ:PL	0/1:9,5:14:99:113,0,311
Chr1	10105550	10105550	C	T	exonic	JAM2	nonsynonymous SNV	JAM2:NM_001083736:exon3:c.G203A:p.R68H	exonic	ENSBTAG00000000603	nonsynonymous SNV	ENSBTAG00000000603:ENSBTAT00000000795:exon3:c.G203A:p.R68H	Chr1	10105550	.	C	T	175.77	PASS	ABHet=0.538;AC=1;AF=0.500;AN=2;BaseQRankSum=0.811;DP=13;Dels=0.00;FS=0.000;HRun=0;HaplotypeScore=2.2381;MLEAC=1;MLEAF=0.500;MQ=60.00;MQ0=0;MQRankSum=0.101;QD=13.52;ReadPosRankSum=-0.312	GT:AD:DP:GQ:PL	0/1:7,6:13:99:204,0,190
Chr1	10202001	10202001	A	C	exonic	MRPL39	nonsynonymous SNV	MRPL39:NM_001080730:exon1:c.A22C:p.M8L	exonic	ENSBTAG00000019542	nonsynonymous SNV	ENSBTAG00000019542:ENSBTAT00000026038:exon1:c.A22C:p.M8L	Chr1	10202001	.	A	C	451.77	PASS	ABHom=1.00;AC=2;AF=1.00;AN=2;DP=15;Dels=0.00;FS=0.000;HRun=0;HaplotypeScore=0.9734;MLEAC=2;MLEAF=1.00;MQ=56.85;MQ0=0;QD=30.12	GT:AD:DP:GQ:PL	1/1:0,15:15:42:480,42,0
Chr1	10202008	10202008	T	G	exonic	MRPL39	nonsynonymous SNV	MRPL39:NM_001080730:exon1:c.T29G:p.L10R	exonic	ENSBTAG00000019542	nonsynonymous SNV	ENSBTAG00000019542:ENSBTAT00000026038:exon1:c.T29G:p.L10R	Chr1	10202008	.	T	G	188.77	PASS	ABHet=0.471;AC=1;AF=0.500;AN=2;BaseQRankSum=0.177;DP=17;Dels=0.00;FS=10.510;HRun=0;HaplotypeScore=0.9734;MLEAC=1;MLEAF=0.500;MQ=57.23;MQ0=0;MQRankSum=-0.412;QD=11.10;ReadPosRankSum=1.591	GT:AD:DP:GQ:PL	0/1:8,9:17:99:217,0,135
Chr1	10212382	10212382	A	G	exonic	MRPL39	nonsynonymous SNV	MRPL39:NM_001080730:exon7:c.A709G:p.I237V	exonic	ENSBTAG00000019542	nonsynonymous SNV	ENSBTAG00000019542:ENSBTAT00000026038:exon7:c.A709G:p.I237V	Chr1	10212382	.	A	G	152.77	PASS	ABHet=0.556;AC=1;AF=0.500;AN=2;BaseQRankSum=-1.025;DP=18;Dels=0.00;FS=0.000;HRun=0;HaplotypeScore=0.6651;MLEAC=1;MLEAF=0.500;MQ=60.00;MQ0=0;MQRankSum=-0.830;QD=8.49;ReadPosRankSum=1.220	GT:AD:DP:GQ:PL	0/1:10,8:18:99:181,0,349
Chr1	10213427	10213427	T	C	exonic	MRPL39	nonsynonymous SNV	MRPL39:NM_001080730:exon8:c.T836C:p.V279A	exonic	ENSBTAG00000019542	nonsynonymous SNV	ENSBTAG00000019542:ENSBTAT00000026038:exon8:c.T836C:p.V279A	Chr1	10213427	rs435935370	T	C	457.77	PASS	ABHom=1.00;AC=2;AF=1.00;AN=2;DB;DP=14;Dels=0.00;FS=0.000;HRun=0;HaplotypeScore=0.0000;MLEAC=2;MLEAF=1.00;MQ=56.62;MQ0=0;QD=32.70	GT:AD:DP:GQ:PL	1/1:0,14:14:39:486,39,0
Chr1	18058893	18058893	T	G	exonic	TMPRSS15	nonsynonymous SNV	TMPRSS15:NM_174439:exon1:c.T73G:p.F25V	exonic	ENSBTAG00000000597	nonsynonymous SNV	ENSBTAG00000000597:ENSBTAT00000000788:exon1:c.T73G:p.F25V,ENSBTAG00000000597:ENSBTAT00000064206:exon1:c.T73G:p.F25V	Chr1	18058893	.	T	G	291.78	PASS	ABHom=1.00;AC=2;AF=1.00;AN=2;DP=10;Dels=0.00;FS=0.000;HRun=0;HaplotypeScore=0.0000;MLEAC=2;MLEAF=1.00;MQ=55.21;MQ0=0;QD=29.18	GT:AD:DP:GQ:PL	1/1:0,10:10:27:320,27,0
Chr1	18058902	18058902	T	A	exonic	TMPRSS15	nonsynonymous SNV	TMPRSS15:NM_174439:exon1:c.T82A:p.L28M	exonic	ENSBTAG00000000597	nonsynonymous SNV	ENSBTAG00000000597:ENSBTAT00000000788:exon1:c.T82A:p.L28M,ENSBTAG00000000597:ENSBTAT00000064206:exon1:c.T82A:p.L28M	Chr1	18058902	.	T	A	197.84	PASS	ABHom=1.00;AC=2;AF=1.00;AN=2;DP=6;Dels=0.00;FS=0.000;HRun=1;HaplotypeScore=0.0000;MLEAC=2;MLEAF=1.00;MQ=60.00;MQ0=0;QD=32.97	GT:AD:DP:GQ:PL	1/1:0,6:6:18:226,18,0
Chr1	18142318	18142318	G	A	exonic	TMPRSS15	nonsynonymous SNV	TMPRSS15:NM_174439:exon17:c.G1880A:p.R627Q	exonic	ENSBTAG00000000597	nonsynonymous SNV	ENSBTAG00000000597:ENSBTAT00000064206:exon15:c.G1799A:p.R600Q,ENSBTAG00000000597:ENSBTAT00000000788:exon17:c.G1880A:p.R627Q	Chr1	18142318	.	G	A	529.77	PASS	ABHom=1.00;AC=2;AF=1.00;AN=2;DP=14;Dels=0.00;FS=0.000;HRun=2;HaplotypeScore=0.0000;MLEAC=2;MLEAF=1.00;MQ=58.33;MQ0=0;QD=37.84	GT:AD:DP:GQ:PL	1/1:0,14:14:42:558,42,0
Chr1	18142360	18142360	A	G	exonic	TMPRSS15	nonsynonymous SNV	TMPRSS15:NM_174439:exon17:c.A1922G:p.Q641R	exonic	ENSBTAG00000000597	nonsynonymous SNV	ENSBTAG00000000597:ENSBTAT00000064206:exon15:c.A1841G:p.Q614R,ENSBTAG00000000597:ENSBTAT00000000788:exon17:c.A1922G:p.Q641R	Chr1	18142360	.	A	G	530.77	PASS	ABHom=1.00;AC=2;AF=1.00;AN=2;DP=15;Dels=0.00;FS=0.000;HRun=3;HaplotypeScore=0.0000;MLEAC=2;MLEAF=1.00;MQ=58.45;MQ0=0;QD=35.38	GT:AD:DP:GQ:PL	1/1:0,15:15:45:559,45,0
Chr1	18171881	18171881	C	G	exonic	TMPRSS15	nonsynonymous SNV	TMPRSS15:NM_174439:exon22:c.C2383G:p.Q795E	exonic	ENSBTAG00000000597	nonsynonymous SNV	ENSBTAG00000000597:ENSBTAT00000064206:exon20:c.C2302G:p.Q768E,ENSBTAG00000000597:ENSBTAT00000000788:exon22:c.C2383G:p.Q795E	Chr1	18171881	rs462682516	C	G	377.77	PASS	ABHom=0.917;AC=2;AF=1.00;AN=2;DB;DP=12;Dels=0.00;FS=0.000;HRun=0;HaplotypeScore=0.7887;MLEAC=2;MLEAF=1.00;MQ=58.05;MQ0=0;OND=0.083;QD=31.48	GT:AD:DP:GQ:PL	1/1:0,11:12:33:406,33,0
Chr1	18171882	18171882	A	G	exonic	TMPRSS15	nonsynonymous SNV	TMPRSS15:NM_174439:exon22:c.A2384G:p.Q795R	exonic	ENSBTAG00000000597	nonsynonymous SNV	ENSBTAG00000000597:ENSBTAT00000064206:exon20:c.A2303G:p.Q768R,ENSBTAG00000000597:ENSBTAT00000000788:exon22:c.A2384G:p.Q795R	Chr1	18171882	.	A	G	348.77	PASS	ABHom=1.00;AC=2;AF=1.00;AN=2;DP=12;Dels=0.00;FS=0.000;HRun=0;HaplotypeScore=0.7887;MLEAC=2;MLEAF=1.00;MQ=58.05;MQ0=0;QD=29.06	GT:AD:DP:GQ:PL	1/1:0,12:12:30:377,30,0
Chr1	18171912	18171912	G	A	exonic	TMPRSS15	nonsynonymous SNV	TMPRSS15:NM_174439:exon22:c.G2414A:p.S805N	exonic	ENSBTAG00000000597	nonsynonymous SNV	ENSBTAG00000000597:ENSBTAT00000064206:exon20:c.G2333A:p.S778N,ENSBTAG00000000597:ENSBTAT00000000788:exon22:c.G2414A:p.S805N	Chr1	18171912	.	G	A	270.78	PASS	ABHom=1.00;AC=2;AF=1.00;AN=2;DP=9;Dels=0.00;FS=0.000;HRun=2;HaplotypeScore=0.0000;MLEAC=2;MLEAF=1.00;MQ=57.39;MQ0=0;QD=30.09	GT:AD:DP:GQ:PL	1/1:0,9:9:24:299,24,0
Chr1	18171916	18171916	C	G	exonic	TMPRSS15	nonsynonymous SNV	TMPRSS15:NM_174439:exon22:c.C2418G:p.D806E	exonic	ENSBTAG00000000597	nonsynonymous SNV	ENSBTAG00000000597:ENSBTAT00000064206:exon20:c.C2337G:p.D779E,ENSBTAG00000000597:ENSBTAT00000000788:exon22:c.C2418G:p.D806E	Chr1	18171916	rs482389254	C	G	231.8	PASS	ABHom=1.00;AC=2;AF=1.00;AN=2;DB;DP=9;Dels=0.00;FS=0.000;HRun=0;HaplotypeScore=0.0000;MLEAC=2;MLEAF=1.00;MQ=57.39;MQ0=0;QD=25.76	GT:AD:DP:GQ:PL	1/1:0,9:9:21:260,21,0
Chr1	18193997	18193997	A	G	exonic	TMPRSS15	nonsynonymous SNV	TMPRSS15:NM_174439:exon23:c.A2668G:p.N890D	exonic	ENSBTAG00000000597	nonsynonymous SNV	ENSBTAG00000000597:ENSBTAT00000064206:exon21:c.A2587G:p.N863D,ENSBTAG00000000597:ENSBTAT00000000788:exon23:c.A2668G:p.N890D	Chr1	18193997	rs445771736	A	G	359.77	PASS	ABHom=1.00;AC=2;AF=1.00;AN=2;DB;DP=10;Dels=0.00;FS=0.000;HRun=1;HaplotypeScore=0.0000;MLEAC=2;MLEAF=1.00;MQ=57.66;MQ0=0;QD=35.98	GT:AD:DP:GQ:PL	1/1:0,10:10:30:388,30,0
Chr1	22154284	22154284	T	G	exonic	SAMSN1	nonsynonymous SNV	SAMSN1:NM_001035404:exon3:c.T195G:p.S65R	exonic	ENSBTAG00000002623	nonsynonymous SNV	ENSBTAG00000002623:ENSBTAT00000003394:exon3:c.T195G:p.S65R	Chr1	22154284	.	T	G	347.77	PASS	ABHet=0.214;AC=1;AF=0.500;AN=2;BaseQRankSum=0.311;DP=14;Dels=0.00;FS=0.000;HRun=1;HaplotypeScore=0.0000;MLEAC=1;MLEAF=0.500;MQ=60.00;MQ0=0;MQRankSum=0.156;QD=24.84;ReadPosRankSum=1.557	GT:AD:DP:GQ:PL	0/1:3,11:14:59:376,0,59
Chr1	22181096	22181096	C	G	exonic	SAMSN1	nonsynonymous SNV	SAMSN1:NM_001035404:exon8:c.C967G:p.Q323E	exonic	ENSBTAG00000002623	nonsynonymous SNV	ENSBTAG00000002623:ENSBTAT00000003394:exon8:c.C967G:p.Q323E	Chr1	22181096	.	C	G	203.77	PASS	ABHet=0.417;AC=1;AF=0.500;AN=2;BaseQRankSum=0.135;DP=12;Dels=0.00;FS=2.533;HRun=0;HaplotypeScore=0.8321;MLEAC=1;MLEAF=0.500;MQ=58.43;MQ0=0;MQRankSum=0.244;QD=16.98;ReadPosRankSum=0.135	GT:AD:DP:GQ:PL	0/1:5,7:12:99:232,0,159
Chr1	28862185	28862185	T	A	exonic	GBE1	nonsynonymous SNV	GBE1:NM_001122729:exon3:c.A365T:p.Y122F	exonic	ENSBTAG00000036262	nonsynonymous SNV	ENSBTAG00000036262:ENSBTAT00000050765:exon2:c.A215T:p.Y72F	Chr1	28862185	.	T	A	559.77	PASS	ABHom=1.00;AC=2;AF=1.00;AN=2;DP=16;Dels=0.00;FS=0.000;HRun=2;HaplotypeScore=0.0000;MLEAC=2;MLEAF=1.00;MQ=58.55;MQ0=0;QD=34.99	GT:AD:DP:GQ:PL	1/1:0,16:16:45:588,45,0
Chr1	34684137	34684137	T	C	exonic	VGLL3	nonsynonymous SNV	VGLL3:NM_001191130:exon3:c.A484G:p.T162A	exonic	ENSBTAG00000026156	nonsynonymous SNV	ENSBTAG00000026156:ENSBTAT00000037060:exon3:c.A484G:p.T162A	Chr1	34684137	rs209998643	T	C	306.78	PASS	ABHom=1.00;AC=2;AF=1.00;AN=2;DB;DP=10;Dels=0.00;FS=0.000;HRun=0;HaplotypeScore=0.7340;MLEAC=2;MLEAF=1.00;MQ=52.65;MQ0=0;QD=30.68	GT:AD:DP:GQ:PL	1/1:0,10:10:27:335,27,0
Chr1	35603677	35603677	T	C	exonic	HTR1F	nonsynonymous SNV	HTR1F:NM_001206605:exon1:c.T629C:p.M210T	exonic	ENSBTAG00000039151	nonsynonymous SNV	ENSBTAG00000039151:ENSBTAT00000052346:exon1:c.T629C:p.M210T	Chr1	35603677	.	T	C	274.77	PASS	ABHet=0.526;AC=1;AF=0.500;AN=2;BaseQRankSum=1.184;DP=19;Dels=0.00;FS=0.000;HRun=0;HaplotypeScore=0.0000;MLEAC=1;MLEAF=0.500;MQ=60.00;MQ0=0;MQRankSum=-0.286;QD=14.46;ReadPosRankSum=-1.102	GT:AD:DP:GQ:PL	0/1:10,9:19:99:303,0,311
Chr1	35756592	35756592	A	G	exonic	C1H3orf38	nonsynonymous SNV	C1H3orf38:NM_001206451:exon2:c.A238G:p.I80V	exonic	ENSBTAG00000007970	nonsynonymous SNV	ENSBTAG00000007970:ENSBTAT00000010480:exon2:c.A238G:p.I80V	Chr1	35756592	.	A	G	325.77	PASS	ABHet=0.389;AC=1;AF=0.500;AN=2;BaseQRankSum=-2.536;DP=18;Dels=0.00;FS=0.000;HRun=0;HaplotypeScore=0.0000;MLEAC=1;MLEAF=0.500;MQ=60.00;MQ0=0;MQRankSum=-1.630;QD=18.10;ReadPosRankSum=-1.630	GT:AD:DP:GQ:PL	0/1:7,11:18:99:354,0,228
Chr1	37046598	37046598	C	G	exonic	EPHA3	nonsynonymous SNV	EPHA3:NM_001206113:exon7:c.C1501G:p.P501A	exonic	ENSBTAG00000006811	nonsynonymous SNV	ENSBTAG00000006811:ENSBTAT00000008955:exon5:c.C697G:p.P233A	Chr1	37046598	.	C	G	262.28	PASS	ABHet=0.100;AC=1;AF=0.500;AN=2;BaseQRankSum=-0.348;DP=10;Dels=0.00;FS=0.000;HRun=1;HaplotypeScore=0.0000;MLEAC=1;MLEAF=0.500;MQ=48.23;MQ0=0;MQRankSum=0.000;QD=26.23;ReadPosRankSum=-0.348	GT:AD:DP:GQ:PL	0/1:1,9:10:9:290,0,9
Chr1	37046602	37046602	G	A	exonic	EPHA3	nonsynonymous SNV	EPHA3:NM_001206113:exon7:c.G1505A:p.G502D	exonic	ENSBTAG00000006811	nonsynonymous SNV	ENSBTAG00000006811:ENSBTAT00000008955:exon5:c.G701A:p.G234D	Chr1	37046602	rs209926766	G	A	242.98	PASS	ABHet=0.111;AC=1;AF=0.500;AN=2;BaseQRankSum=-0.751;DB;DP=9;Dels=0.00;FS=3.522;HRun=0;HaplotypeScore=0.0000;MLEAC=1;MLEAF=0.500;MQ=49.91;MQ0=0;MQRankSum=0.751;QD=27.00;ReadPosRankSum=0.751	GT:AD:DP:GQ:PL	0/1:1,8:9:13:271,0,13
Chr1	37123447	37123447	C	G	exonic	EPHA3	nonsynonymous SNV	EPHA3:NM_001206113:exon17:c.C2939G:p.T980S	exonic	ENSBTAG00000006811	nonsynonymous SNV	ENSBTAG00000006811:ENSBTAT00000008955:exon15:c.C2135G:p.T712S	Chr1	37123447	rs469224646	C	G	190.77	PASS	ABHet=0.563;AC=1;AF=0.500;AN=2;BaseQRankSum=1.376;DB;DP=16;Dels=0.00;FS=2.158;HRun=0;HaplotypeScore=1.6988;MLEAC=1;MLEAF=0.500;MQ=60.00;MQ0=0;MQRankSum=-1.164;QD=11.92;ReadPosRankSum=-1.376	GT:AD:DP:GQ:PL	0/1:9,7:16:99:219,0,233
Chr1	37813464	37813464	T	G	exonic	PROS1	nonsynonymous SNV	PROS1:NM_174438:exon12:c.A1324C:p.I442L	exonic	ENSBTAG00000023652	nonsynonymous SNV	ENSBTAG00000023652:ENSBTAT00000032377:exon12:c.A1324C:p.I442L	Chr1	37813464	.	T	G	237.77	PASS	ABHet=0.308;AC=1;AF=0.500;AN=2;BaseQRankSum=-1.157;DP=13;Dels=0.00;FS=5.756;HRun=0;HaplotypeScore=0.7340;MLEAC=1;MLEAF=0.500;MQ=57.84;MQ0=0;MQRankSum=1.312;QD=18.29;ReadPosRankSum=0.386	GT:AD:DP:GQ:PL	0/1:4,9:13:99:266,0,104
Chr1	37839149	37839149	T	G	exonic	PROS1	nonsynonymous SNV	PROS1:NM_174438:exon5:c.A394C:p.M132L	exonic	ENSBTAG00000023652	nonsynonymous SNV	ENSBTAG00000023652:ENSBTAT00000032377:exon5:c.A394C:p.M132L	Chr1	37839149	.	T	G	165.77	PASS	ABHet=0.455;AC=1;AF=0.500;AN=2;BaseQRankSum=-1.408;DP=11;Dels=0.00;FS=3.424;HRun=0;HaplotypeScore=1.5661;MLEAC=1;MLEAF=0.500;MQ=53.36;MQ0=0;MQRankSum=2.181;QD=15.07;ReadPosRankSum=-0.387	GT:AD:DP:GQ:PL	0/1:5,6:11:99:194,0,143
Chr1	37915969	37915969	G	A	exonic	STX19	nonsynonymous SNV	STX19:NM_001075672:exon3:c.C461T:p.T154I	exonic	ENSBTAG00000005162	nonsynonymous SNV	ENSBTAG00000005162:ENSBTAT00000006804:exon3:c.C461T:p.T154I	Chr1	37915969	.	G	A	299.03	PASS	ABHet=0.091;AC=1;AF=0.500;AN=2;BaseQRankSum=-1.107;DP=11;Dels=0.00;FS=4.393;HRun=0;HaplotypeScore=0.8667;MLEAC=1;MLEAF=0.500;MQ=57.87;MQ0=0;MQRankSum=-0.158;QD=27.18;ReadPosRankSum=-1.739	GT:AD:DP:GQ:PL	0/1:1,10:11:12:327,0,12
Chr1	37970325	37970325	T	G	exonic	NSUN3	nonsynonymous SNV	NSUN3:NM_001076001:exon3:c.T139G:p.S47A	exonic	ENSBTAG00000015728	nonsynonymous SNV	ENSBTAG00000015728:ENSBTAT00000020876:exon3:c.T139G:p.S47A	Chr1	37970325	rs134490061	T	G	138.77	PASS	ABHet=0.647;AC=1;AF=0.500;AN=2;BaseQRankSum=1.156;DB;DP=17;Dels=0.00;FS=9.901;HRun=0;HaplotypeScore=0.0000;MLEAC=1;MLEAF=0.500;MQ=57.23;MQ0=0;MQRankSum=-0.553;QD=8.16;ReadPosRankSum=-0.553	GT:AD:DP:GQ:PL	0/1:11,6:17:99:167,0,356
Chr1	37970423	37970423	G	T	exonic	NSUN3	nonsynonymous SNV	NSUN3:NM_001076001:exon3:c.G237T:p.L79F	exonic	ENSBTAG00000015728	nonsynonymous SNV	ENSBTAG00000015728:ENSBTAT00000020876:exon3:c.G237T:p.L79F	Chr1	37970423	.	G	T	255.77	PASS	ABHet=0.385;AC=1;AF=0.500;AN=2;BaseQRankSum=0.817;DP=13;Dels=0.00;FS=0.000;HRun=2;HaplotypeScore=0.0000;MLEAC=1;MLEAF=0.500;MQ=60.00;MQ0=0;MQRankSum=-0.271;QD=19.67;ReadPosRankSum=0.533	GT:AD:DP:GQ:PL	0/1:5,8:13:99:284,0,146
Chr1	37970509	37970509	C	T	exonic	NSUN3	nonsynonymous SNV	NSUN3:NM_001076001:exon3:c.C323T:p.T108I	exonic	ENSBTAG00000015728	nonsynonymous SNV	ENSBTAG00000015728:ENSBTAT00000020876:exon3:c.C323T:p.T108I	Chr1	37970509	rs135756778	C	T	165.77	PASS	ABHet=0.571;AC=1;AF=0.500;AN=2;BaseQRankSum=-0.581;DB;DP=14;Dels=0.00;FS=2.276;HRun=1;HaplotypeScore=0.0000;MLEAC=1;MLEAF=0.500;MQ=60.00;MQ0=0;MQRankSum=-0.710;QD=11.84;ReadPosRankSum=-1.743	GT:AD:DP:GQ:PL	0/1:8,6:14:99:194,0,281
Chr1	37979462	37979462	C	T	exonic	NSUN3	nonsynonymous SNV	NSUN3:NM_001076001:exon4:c.C548T:p.P183L	exonic	ENSBTAG00000015728	nonsynonymous SNV	ENSBTAG00000015728:ENSBTAT00000020876:exon4:c.C548T:p.P183L	Chr1	37979462	.	C	T	326.77	PASS	ABHet=0.389;AC=1;AF=0.500;AN=2;BaseQRankSum=0.453;DP=18;Dels=0.00;FS=0.000;HRun=3;HaplotypeScore=0.0000;MLEAC=1;MLEAF=0.500;MQ=60.00;MQ0=0;MQRankSum=-1.540;QD=18.15;ReadPosRankSum=0.906	GT:AD:DP:GQ:PL	0/1:7,11:18:99:355,0,206
Chr1	41826835	41826835	T	G	exonic	MINA	nonsynonymous SNV	MINA:NM_001015675:exon10:c.A1315C:p.K439Q	exonic	ENSBTAG00000015546	nonsynonymous SNV	ENSBTAG00000015546:ENSBTAT00000020656:exon10:c.A1315C:p.K439Q	Chr1	41826835	.	T	G	496.77	PASS	ABHet=0.286;AC=1;AF=0.500;AN=2;BaseQRankSum=0.087;DP=21;Dels=0.00;FS=0.000;HRun=0;HaplotypeScore=0.9332;MLEAC=1;MLEAF=0.500;MQ=58.89;MQ0=0;MQRankSum=-1.222;QD=23.66;ReadPosRankSum=-1.222	GT:AD:DP:GQ:PL	0/1:6,15:20:97:525,0,97
Chr1	41826892	41826892	A	G	exonic	MINA	nonsynonymous SNV	MINA:NM_001015675:exon10:c.T1258C:p.Y420H	exonic	ENSBTAG00000015546	nonsynonymous SNV	ENSBTAG00000015546:ENSBTAT00000020656:exon10:c.T1258C:p.Y420H	Chr1	41826892	.	A	G	289.77	PASS	ABHet=0.474;AC=1;AF=0.500;AN=2;BaseQRankSum=1.021;DP=19;Dels=0.00;FS=1.871;HRun=0;HaplotypeScore=0.8941;MLEAC=1;MLEAF=0.500;MQ=58.78;MQ0=0;MQRankSum=-1.674;QD=15.25;ReadPosRankSum=-1.266	GT:AD:DP:GQ:PL	0/1:9,10:19:99:318,0,277
Chr1	41830934	41830934	A	G	exonic	MINA	nonsynonymous SNV	MINA:NM_001015675:exon7:c.T902C:p.I301T	exonic	ENSBTAG00000015546	nonsynonymous SNV	ENSBTAG00000015546:ENSBTAT00000020656:exon7:c.T902C:p.I301T	Chr1	41830934	.	A	G	241.77	PASS	ABHet=0.333;AC=1;AF=0.500;AN=2;BaseQRankSum=-0.289;DP=12;Dels=0.00;FS=0.000;HRun=0;HaplotypeScore=0.0000;MLEAC=1;MLEAF=0.500;MQ=60.00;MQ0=0;MQRankSum=-0.536;QD=20.15;ReadPosRankSum=0.289	GT:AD:DP:GQ:PL	0/1:4,8:12:99:270,0,105
Chr1	41890659	41890659	C	T	exonic	GABRR3	nonsynonymous SNV	GABRR3:NM_001192519:exon6:c.G721A:p.A241T	exonic	ENSBTAG00000001416	nonsynonymous SNV	ENSBTAG00000001416:ENSBTAT00000001857:exon6:c.G721A:p.A241T	Chr1	41890659	rs440568452	C	T	248.77	PASS	ABHet=0.400;AC=1;AF=0.500;AN=2;BaseQRankSum=-0.177;DB;DP=15;Dels=0.00;FS=5.219;HRun=0;HaplotypeScore=1.9411;MLEAC=1;MLEAF=0.500;MQ=51.77;MQ0=0;MQRankSum=-1.827;QD=16.58;ReadPosRankSum=-1.120	GT:AD:DP:GQ:PL	0/1:6,9:15:99:277,0,156
Chr1	41890718	41890718	T	A	exonic	GABRR3	nonsynonymous SNV	GABRR3:NM_001192519:exon6:c.A662T:p.K221M	exonic	ENSBTAG00000001416	nonsynonymous SNV	ENSBTAG00000001416:ENSBTAT00000001857:exon6:c.A662T:p.K221M	Chr1	41890718	rs460828349	T	A	156.77	PASS	ABHet=0.455;AC=1;AF=0.500;AN=2;BaseQRankSum=-1.408;DB;DP=11;Dels=0.00;FS=2.463;HRun=0;HaplotypeScore=0.0000;MLEAC=1;MLEAF=0.500;MQ=53.36;MQ0=0;MQRankSum=-1.031;QD=14.25;ReadPosRankSum=-1.532	GT:AD:DP:GQ:PL	0/1:5,6:11:99:185,0,168
Chr1	42453052	42453052	T	C	exonic	CLDND1	nonsynonymous SNV	CLDND1:NM_001206357:exon6:c.A619G:p.N207D	exonic	ENSBTAG00000020996	nonsynonymous SNV	ENSBTAG00000020996:ENSBTAT00000027961:exon6:c.A727G:p.N243D	Chr1	42453052	rs464251311	T	C	562.77	PASS	ABHom=1.00;AC=2;AF=1.00;AN=2;DB;DP=15;Dels=0.00;FS=0.000;HRun=1;HaplotypeScore=0.0000;MLEAC=2;MLEAF=1.00;MQ=56.85;MQ0=0;QD=37.52	GT:AD:DP:GQ:PL	1/1:0,15:15:45:591,45,0
Chr1	42518707	42518707	C	T	exonic	CPOX	nonsynonymous SNV	CPOX:NM_001192393:exon7:c.G1334A:p.R445K	exonic	ENSBTAG00000004124	nonsynonymous SNV	ENSBTAG00000004124:ENSBTAT00000005398:exon7:c.G1334A:p.R445K	Chr1	42518707	.	C	T	341.77	PASS	ABHet=0.481;AC=1;AF=0.500;AN=2;BaseQRankSum=0.954;DP=27;Dels=0.00;FS=6.628;HRun=1;HaplotypeScore=5.0003;MLEAC=1;MLEAF=0.500;MQ=55.58;MQ0=0;MQRankSum=0.031;QD=12.66;ReadPosRankSum=-1.200	GT:AD:DP:GQ:PL	0/1:13,14:26:99:370,0,344
Chr1	42518730	42518730	C	A	exonic	CPOX	nonsynonymous SNV	CPOX:NM_001192393:exon7:c.G1311T:p.M437I	exonic	ENSBTAG00000004124	nonsynonymous SNV	ENSBTAG00000004124:ENSBTAT00000005398:exon7:c.G1311T:p.M437I	Chr1	42518730	rs478812814	C	A	643.77	PASS	ABHet=0.310;AC=1;AF=0.500;AN=2;BaseQRankSum=0.071;DB;DP=29;Dels=0.00;FS=2.708;HRun=1;HaplotypeScore=0.9789;MLEAC=1;MLEAF=0.500;MQ=55.04;MQ0=0;MQRankSum=2.286;QD=22.20;ReadPosRankSum=-1.155	GT:AD:DP:GQ:PL	0/1:9,20:28:99:672,0,185
Chr1	42531329	42531329	T	A	exonic	CPOX	nonsynonymous SNV	CPOX:NM_001192393:exon1:c.A86T:p.E29V	exonic	ENSBTAG00000004124	nonsynonymous SNV	ENSBTAG00000004124:ENSBTAT00000005398:exon1:c.A86T:p.E29V	Chr1	42531329	.	T	A	73.77	PASS	ABHet=0.545;AC=1;AF=0.500;AN=2;BaseQRankSum=-0.365;DP=11;Dels=0.00;FS=0.000;HRun=0;HaplotypeScore=0.0000;MLEAC=1;MLEAF=0.500;MQ=55.21;MQ0=0;MQRankSum=-0.633;QD=6.71;ReadPosRankSum=0.000	GT:AD:DP:GQ:PL	0/1:6,5:11:99:102,0,199
Chr1	42531330	42531330	C	T	exonic	CPOX	nonsynonymous SNV	CPOX:NM_001192393:exon1:c.G85A:p.E29K	exonic	ENSBTAG00000004124	nonsynonymous SNV	ENSBTAG00000004124:ENSBTAT00000005398:exon1:c.G85A:p.E29K	Chr1	42531330	.	C	T	73.77	PASS	ABHet=0.545;AC=1;AF=0.500;AN=2;BaseQRankSum=-0.365;DP=11;Dels=0.00;FS=0.000;HRun=1;HaplotypeScore=0.0000;MLEAC=1;MLEAF=0.500;MQ=55.21;MQ0=0;MQRankSum=-0.741;QD=6.71;ReadPosRankSum=0.000	GT:AD:DP:GQ:PL	0/1:6,5:11:99:102,0,199
Chr1	43714183	43714183	T	G	exonic	COL8A1	nonsynonymous SNV	COL8A1:NM_001101176:exon4:c.T1507G:p.S503A	exonic	ENSBTAG00000013662	nonsynonymous SNV	ENSBTAG00000013662:ENSBTAT00000018159:exon4:c.T1507G:p.S503A	Chr1	43714183	.	T	G	145.77	PASS	ABHet=0.400;AC=1;AF=0.500;AN=2;BaseQRankSum=0.000;DP=10;Dels=0.00;FS=3.010;HRun=0;HaplotypeScore=0.7340;MLEAC=1;MLEAF=0.500;MQ=57.66;MQ0=0;MQRankSum=-0.365;QD=14.58;ReadPosRankSum=-0.365	GT:AD:DP:GQ:PL	0/1:4,6:10:91:174,0,91
Chr1	44113994	44113994	C	A	exonic	CMSS1	nonsynonymous SNV	CMSS1:NM_001038215:exon7:c.C543A:p.D181E	exonic	ENSBTAG00000013663	nonsynonymous SNV	ENSBTAG00000013663:ENSBTAT00000018160:exon7:c.C543A:p.D181E	Chr1	44113994	.	C	A	42.77	PASS	ABHet=0.824;AC=1;AF=0.500;AN=2;BaseQRankSum=1.071;DP=17;Dels=0.00;FS=0.000;HRun=1;HaplotypeScore=0.0000;MLEAC=1;MLEAF=0.500;MQ=60.00;MQ0=0;MQRankSum=0.315;QD=2.52;ReadPosRankSum=0.693	GT:AD:DP:GQ:PL	0/1:14,3:17:71:71,0,478
Chr1	44268161	44268161	A	T	exonic	NIT2	nonsynonymous SNV	NIT2:NM_001038133:exon3:c.A200T:p.Q67L	exonic	ENSBTAG00000004833	nonsynonymous SNV	ENSBTAG00000004833:ENSBTAT00000006347:exon3:c.A200T:p.Q67L	Chr1	44268161	.	A	T	85.77	PASS	ABHet=0.200;AC=1;AF=0.500;AN=2;BaseQRankSum=0.727;DP=5;Dels=0.00;FS=0.000;HRun=0;HaplotypeScore=0.0000;MLEAC=1;MLEAF=0.500;MQ=60.00;MQ0=0;MQRankSum=0.727;QD=17.15;ReadPosRankSum=0.727	GT:AD:DP:GQ:PL	0/1:1,4:5:30:114,0,30
Chr1	44365888	44365888	C	T	exonic	LNP1	nonsynonymous SNV	LNP1:NM_001205535:exon4:c.C250T:p.R84W	exonic	ENSBTAG00000034442	nonsynonymous SNV	ENSBTAG00000034442:ENSBTAT00000064152:exon3:c.C250T:p.R84W,ENSBTAG00000034442:ENSBTAT00000048786:exon5:c.C307T:p.R103W	Chr1	44365888	rs209959879	C	T	158.77	PASS	ABHet=0.538;AC=1;AF=0.500;AN=2;BaseQRankSum=1.191;DB;DP=13;Dels=0.00;FS=0.000;HRun=0;HaplotypeScore=0.0000;MLEAC=1;MLEAF=0.500;MQ=41.73;MQ0=0;MQRankSum=0.467;QD=12.21;ReadPosRankSum=0.467	GT:AD:DP:GQ:PL	0/1:7,6:13:99:187,0,129
Chr1	44447108	44447108	G	A	exonic	LOC529036	nonsynonymous SNV	LOC529036:NM_001105624:exon1:c.G22A:p.V8I	exonic	ENSBTAG00000013321	nonsynonymous SNV	ENSBTAG00000013321:ENSBTAT00000017716:exon2:c.G22A:p.V8I	Chr1	44447108	.	G	A	199.77	PASS	ABHet=0.364;AC=1;AF=0.500;AN=2;BaseQRankSum=0.278;DP=11;Dels=0.00;FS=0.000;HRun=0;HaplotypeScore=0.0000;MLEAC=1;MLEAF=0.500;MQ=60.00;MQ0=0;MQRankSum=1.663;QD=18.16;ReadPosRankSum=0.278	GT:AD:DP:GQ:PL	0/1:4,7:11:99:228,0,112
Chr1	44447984	44447984	G	A	exonic	LOC529036	nonsynonymous SNV	LOC529036:NM_001105624:exon2:c.G195A:p.M65I	exonic	ENSBTAG00000013321	nonsynonymous SNV	ENSBTAG00000013321:ENSBTAT00000017716:exon3:c.G195A:p.M65I	Chr1	44447984	.	G	A	161.77	PASS	ABHet=0.250;AC=1;AF=0.500;AN=2;BaseQRankSum=0.000;DP=8;Dels=0.00;FS=0.000;HRun=0;HaplotypeScore=0.0000;MLEAC=1;MLEAF=0.500;MQ=60.00;MQ0=0;MQRankSum=0.572;QD=20.22;ReadPosRankSum=0.572	GT:AD:DP:GQ:PL	0/1:2,6:8:50:190,0,50
Chr1	44464508	44464508	C	T	exonic	LOC529036	nonsynonymous SNV	LOC529036:NM_001105624:exon4:c.C625T:p.P209S	exonic	ENSBTAG00000013321	nonsynonymous SNV	ENSBTAG00000013321:ENSBTAT00000017716:exon5:c.C625T:p.P209S	Chr1	44464508	.	C	T	242.77	PASS	ABHet=0.333;AC=1;AF=0.500;AN=2;BaseQRankSum=-1.468;DP=12;Dels=0.00;FS=0.000;HRun=1;HaplotypeScore=0.0000;MLEAC=1;MLEAF=0.500;MQ=58.05;MQ0=0;MQRankSum=-0.289;QD=20.23;ReadPosRankSum=0.289	GT:AD:DP:GQ:PL	0/1:4,8:12:99:271,0,125
Chr1	44647741	44647741	C	G	exonic	EFHB	nonsynonymous SNV	EFHB:NM_001206608:exon13:c.G2608C:p.G870R	exonic	ENSBTAG00000013806	nonsynonymous SNV	ENSBTAG00000013806:ENSBTAT00000061194:exon15:c.G2551C:p.G851R	Chr1	44647741	rs208039699	C	G	367.77	PASS	ABHom=1.00;AC=2;AF=1.00;AN=2;DB;DP=11;Dels=0.00;FS=0.000;HRun=1;HaplotypeScore=0.0000;MLEAC=2;MLEAF=1.00;MQ=57.87;MQ0=0;QD=33.43	GT:AD:DP:GQ:PL	1/1:0,11:11:30:396,30,0
Chr1	44657483	44657483	G	A	exonic	EFHB	nonsynonymous SNV	EFHB:NM_001206608:exon10:c.C2000T:p.A667V	exonic	ENSBTAG00000013806	nonsynonymous SNV	ENSBTAG00000013806:ENSBTAT00000061194:exon12:c.C1943T:p.A648V	Chr1	44657483	.	G	A	304.78	PASS	ABHom=1.00;AC=2;AF=1.00;AN=2;DP=9;Dels=0.00;FS=0.000;HRun=0;HaplotypeScore=0.0000;MLEAC=2;MLEAF=1.00;MQ=50.34;MQ0=0;QD=33.86	GT:AD:DP:GQ:PL	1/1:0,9:9:27:333,27,0
Chr1	44657570	44657570	C	T	exonic	EFHB	nonsynonymous SNV	EFHB:NM_001206608:exon10:c.G1913A:p.C638Y	exonic	ENSBTAG00000013806	nonsynonymous SNV	ENSBTAG00000013806:ENSBTAT00000061194:exon12:c.G1856A:p.C619Y	Chr1	44657570	.	C	T	68.28	PASS	ABHom=1.00;AC=2;AF=1.00;AN=2;DP=3;Dels=0.00;FS=0.000;HRun=0;HaplotypeScore=0.0000;MLEAC=2;MLEAF=1.00;MQ=27.43;MQ0=0;QD=22.76	GT:AD:DP:GQ:PL	1/1:0,3:3:9:96,9,0
Chr1	44657571	44657571	A	G	exonic	EFHB	nonsynonymous SNV	EFHB:NM_001206608:exon10:c.T1912C:p.C638R	exonic	ENSBTAG00000013806	nonsynonymous SNV	ENSBTAG00000013806:ENSBTAT00000061194:exon12:c.T1855C:p.C619R	Chr1	44657571	.	A	G	68.28	PASS	ABHom=1.00;AC=2;AF=1.00;AN=2;DP=3;Dels=0.00;FS=0.000;HRun=2;HaplotypeScore=0.0000;MLEAC=2;MLEAF=1.00;MQ=27.43;MQ0=0;QD=22.76	GT:AD:DP:GQ:PL	1/1:0,3:3:9:96,9,0
Chr1	44657603	44657603	C	T	exonic	EFHB	nonsynonymous SNV	EFHB:NM_001206608:exon10:c.G1880A:p.R627K	exonic	ENSBTAG00000013806	nonsynonymous SNV	ENSBTAG00000013806:ENSBTAT00000061194:exon12:c.G1823A:p.R608K	Chr1	44657603	.	C	T	187.84	PASS	ABHom=1.00;AC=2;AF=1.00;AN=2;DP=8;Dels=0.00;FS=0.000;HRun=1;HaplotypeScore=0.0000;MLEAC=2;MLEAF=1.00;MQ=44.06;MQ0=0;QD=23.48	GT:AD:DP:GQ:PL	1/1:0,8:8:18:216,18,0
Chr1	44657612	44657612	A	G	exonic	EFHB	nonsynonymous SNV	EFHB:NM_001206608:exon10:c.T1871C:p.V624A	exonic	ENSBTAG00000013806	nonsynonymous SNV	ENSBTAG00000013806:ENSBTAT00000061194:exon12:c.T1814C:p.V605A	Chr1	44657612	rs436701922	A	G	246.78	PASS	ABHom=1.00;AC=2;AF=1.00;AN=2;DB;DP=10;Dels=0.00;FS=0.000;HRun=0;HaplotypeScore=0.0000;MLEAC=2;MLEAF=1.00;MQ=47.68;MQ0=0;QD=24.68	GT:AD:DP:GQ:PL	1/1:0,10:10:24:275,24,0
Chr1	44665929	44665929	T	A	exonic	EFHB	nonsynonymous SNV	EFHB:NM_001206608:exon9:c.A1754T:p.K585M	exonic	ENSBTAG00000013806	nonsynonymous SNV	ENSBTAG00000013806:ENSBTAT00000061194:exon11:c.A1697T:p.K566M	Chr1	44665929	.	T	A	135.77	PASS	ABHet=0.500;AC=1;AF=0.500;AN=2;BaseQRankSum=-0.470;DP=10;Dels=0.00;FS=0.000;HRun=0;HaplotypeScore=0.6651;MLEAC=1;MLEAF=0.500;MQ=57.66;MQ0=0;MQRankSum=0.103;QD=13.58;ReadPosRankSum=1.098	GT:AD:DP:GQ:PL	0/1:5,5:10:99:164,0,172
Chr1	44670588	44670588	A	C	exonic	EFHB	nonsynonymous SNV	EFHB:NM_001206608:exon8:c.T1682G:p.F561C	exonic	ENSBTAG00000013806	nonsynonymous SNV	ENSBTAG00000013806:ENSBTAT00000061194:exon10:c.T1625G:p.F542C	Chr1	44670588	rs380140371	A	C	492.77	PASS	ABHom=1.00;AC=2;AF=1.00;AN=2;DB;DP=15;Dels=0.00;FS=0.000;HRun=0;HaplotypeScore=0.0000;MLEAC=2;MLEAF=1.00;MQ=60.00;MQ0=0;QD=32.85	GT:AD:DP:GQ:PL	1/1:0,15:15:42:521,42,0
Chr1	44670604	44670604	A	G	exonic	EFHB	nonsynonymous SNV	EFHB:NM_001206608:exon8:c.T1666C:p.Y556H	exonic	ENSBTAG00000013806	nonsynonymous SNV	ENSBTAG00000013806:ENSBTAT00000061194:exon10:c.T1609C:p.Y537H	Chr1	44670604	rs481953893	A	G	540.77	PASS	ABHom=1.00;AC=2;AF=1.00;AN=2;DB;DP=15;Dels=0.00;FS=0.000;HRun=1;HaplotypeScore=0.0000;MLEAC=2;MLEAF=1.00;MQ=60.00;MQ0=0;QD=36.05	GT:AD:DP:GQ:PL	1/1:0,15:15:45:569,45,0
Chr1	44683394	44683394	T	G	exonic	EFHB	nonsynonymous SNV	EFHB:NM_001206608:exon6:c.A1468C:p.N490H	exonic	ENSBTAG00000013806	nonsynonymous SNV	ENSBTAG00000013806:ENSBTAT00000061194:exon8:c.A1411C:p.N471H	Chr1	44683394	.	T	G	113.77	PASS	ABHet=0.333;AC=1;AF=0.500;AN=2;BaseQRankSum=1.380;DP=6;Dels=0.00;FS=4.771;HRun=0;HaplotypeScore=0.0000;MLEAC=1;MLEAF=0.500;MQ=60.00;MQ0=0;MQRankSum=-0.720;QD=18.96;ReadPosRankSum=0.000	GT:AD:DP:GQ:PL	0/1:2,4:6:55:142,0,55
Chr1	44693220	44693220	C	T	exonic	EFHB	nonsynonymous SNV	EFHB:NM_001206608:exon4:c.G1217A:p.R406Q	exonic	ENSBTAG00000013806	nonsynonymous SNV	ENSBTAG00000013806:ENSBTAT00000061194:exon6:c.G1160A:p.R387Q	Chr1	44693220	.	C	T	161.77	PASS	ABHet=0.333;AC=1;AF=0.500;AN=2;BaseQRankSum=1.203;DP=9;Dels=0.00;FS=0.000;HRun=0;HaplotypeScore=0.0000;MLEAC=1;MLEAF=0.500;MQ=57.39;MQ0=0;MQRankSum=0.248;QD=17.97;ReadPosRankSum=1.203	GT:AD:DP:GQ:PL	0/1:3,6:9:78:190,0,78
Chr1	44712226	44712226	G	A	exonic	EFHB	nonsynonymous SNV	EFHB:NM_001206608:exon1:c.C754T:p.P252S	exonic	ENSBTAG00000013806	nonsynonymous SNV	ENSBTAG00000013806:ENSBTAT00000061194:exon3:c.C697T:p.P233S	Chr1	44712226	.	G	A	128.77	PASS	ABHet=0.545;AC=1;AF=0.500;AN=2;BaseQRankSum=-1.307;DP=11;Dels=0.00;FS=2.808;HRun=1;HaplotypeScore=0.0000;MLEAC=1;MLEAF=0.500;MQ=60.00;MQ0=0;MQRankSum=0.729;QD=11.71;ReadPosRankSum=0.361	GT:AD:DP:GQ:PL	0/1:6,5:11:99:157,0,137
Chr1	44712252	44712252	A	G	exonic	EFHB	nonsynonymous SNV	EFHB:NM_001206608:exon1:c.T728C:p.L243P	exonic	ENSBTAG00000013806	nonsynonymous SNV	ENSBTAG00000013806:ENSBTAT00000061194:exon3:c.T671C:p.L224P	Chr1	44712252	rs109525506	A	G	305.78	PASS	ABHom=1.00;AC=2;AF=1.00;AN=2;DB;DP=10;Dels=0.00;FS=0.000;HRun=2;HaplotypeScore=0.0000;MLEAC=2;MLEAF=1.00;MQ=60.00;MQ0=0;QD=30.58	GT:AD:DP:GQ:PL	1/1:0,10:10:27:334,27,0
Chr1	44712299	44712299	C	G	exonic	EFHB	nonsynonymous SNV	EFHB:NM_001206608:exon1:c.G681C:p.R227S	exonic	ENSBTAG00000013806	nonsynonymous SNV	ENSBTAG00000013806:ENSBTAT00000061194:exon3:c.G624C:p.R208S	Chr1	44712299	rs109410892	C	G	404.29	PASS	AC=1,1;AF=0.500,0.500;AN=2;DB;DP=16;Dels=0.00;FS=0.000;HaplotypeScore=0.0000;MLEAC=1,1;MLEAF=0.500,0.500;MQ=60.00;MQ0=0;QD=25.27	GT:AD:DP:GQ:PL	1/2:0,6,10:16:99:535,351,336,183,0,153
Chr1	44712322	44712322	C	A	exonic	EFHB	nonsynonymous SNV	EFHB:NM_001206608:exon1:c.G658T:p.A220S	exonic	ENSBTAG00000013806	nonsynonymous SNV	ENSBTAG00000013806:ENSBTAT00000061194:exon3:c.G601T:p.A201S	Chr1	44712322	.	C	A	274.77	PASS	ABHet=0.333;AC=1;AF=0.500;AN=2;BaseQRankSum=-0.530;DP=18;Dels=0.00;FS=0.000;HRun=0;HaplotypeScore=0.7887;MLEAC=1;MLEAF=0.500;MQ=60.00;MQ0=0;MQRankSum=0.412;QD=15.26;ReadPosRankSum=0.530	GT:AD:DP:GQ:PL	0/1:6,12:18:99:303,0,190
Chr1	44712366	44712366	G	A	exonic	EFHB	nonsynonymous SNV	EFHB:NM_001206608:exon1:c.C614T:p.P205L	exonic	ENSBTAG00000013806	nonsynonymous SNV	ENSBTAG00000013806:ENSBTAT00000061194:exon3:c.C557T:p.P186L	Chr1	44712366	rs480080305	G	A	144.77	PASS	ABHet=0.667;AC=1;AF=0.500;AN=2;BaseQRankSum=0.047;DB;DP=18;Dels=0.00;FS=16.634;HRun=0;HaplotypeScore=0.0000;MLEAC=1;MLEAF=0.500;MQ=60.00;MQ0=0;MQRankSum=-0.796;QD=8.04;ReadPosRankSum=-0.515	GT:AD:DP:GQ:PL	0/1:12,6:18:99:173,0,392
Chr1	44712727	44712727	T	C	exonic	EFHB	nonsynonymous SNV	EFHB:NM_001206608:exon1:c.A253G:p.R85G	exonic	ENSBTAG00000013806	nonsynonymous SNV	ENSBTAG00000013806:ENSBTAT00000061194:exon3:c.A196G:p.R66G	Chr1	44712727	.	T	C	129.77	PASS	ABHet=0.545;AC=1;AF=0.500;AN=2;BaseQRankSum=-0.143;DP=11;Dels=0.00;FS=0.000;HRun=1;HaplotypeScore=0.0000;MLEAC=1;MLEAF=0.500;MQ=55.66;MQ0=0;MQRankSum=0.717;QD=11.80;ReadPosRankSum=1.932	GT:AD:DP:GQ:PL	0/1:6,5:11:99:158,0,198
Chr1	44712895	44712895	A	C	exonic	EFHB	nonsynonymous SNV	EFHB:NM_001206608:exon1:c.T85G:p.Y29D	exonic	ENSBTAG00000013806	synonymous SNV	ENSBTAG00000013806:ENSBTAT00000061194:exon2:c.T66G:p.L22L	Chr1	44712895	.	A	C	218.77	PASS	ABHet=0.556;AC=1;AF=0.500;AN=2;BaseQRankSum=0.625;DP=18;Dels=0.00;FS=4.752;HRun=0;HaplotypeScore=0.7887;MLEAC=1;MLEAF=0.500;MQ=60.00;MQ0=0;MQRankSum=0.337;QD=12.15;ReadPosRankSum=-0.625	GT:AD:DP:GQ:PL	0/1:10,8:18:99:247,0,269
Chr1	44956699	44956699	A	G	exonic	SGOL1	nonsynonymous SNV	SGOL1:NM_001081617:exon6:c.T1169C:p.M390T	exonic	ENSBTAG00000000752	nonsynonymous SNV	ENSBTAG00000000752:ENSBTAT00000000999:exon6:c.T1169C:p.M390T,ENSBTAG00000000752:ENSBTAT00000001001:exon7:c.T1151C:p.M384T	Chr1	44956699	rs210534075	A	G	416.77	PASS	ABHom=1.00;AC=2;AF=1.00;AN=2;DB;DP=12;Dels=0.00;FS=0.000;HRun=0;HaplotypeScore=0.0000;MLEAC=2;MLEAF=1.00;MQ=53.95;MQ0=0;QD=34.73	GT:AD:DP:GQ:PL	1/1:0,12:12:36:445,36,0
Chr1	44956807	44956807	T	C	exonic	SGOL1	nonsynonymous SNV	SGOL1:NM_001081617:exon6:c.A1061G:p.N354S	exonic	ENSBTAG00000000752	nonsynonymous SNV	ENSBTAG00000000752:ENSBTAT00000000999:exon6:c.A1061G:p.N354S,ENSBTAG00000000752:ENSBTAT00000001001:exon7:c.A1043G:p.N348S	Chr1	44956807	.	T	C	671.77	PASS	ABHom=1.000;AC=2;AF=1.00;AN=2;DP=18;Dels=0.00;FS=0.000;HRun=0;HaplotypeScore=0.0000;MLEAC=2;MLEAF=1.00;MQ=60.00;MQ0=0;QD=37.32	GT:AD:DP:GQ:PL	1/1:0,18:18:54:700,54,0
Chr1	44956910	44956910	T	A	exonic	SGOL1	nonsynonymous SNV	SGOL1:NM_001081617:exon6:c.A958T:p.T320S	exonic	ENSBTAG00000000752	nonsynonymous SNV	ENSBTAG00000000752:ENSBTAT00000000999:exon6:c.A958T:p.T320S,ENSBTAG00000000752:ENSBTAT00000001001:exon7:c.A940T:p.T314S	Chr1	44956910	.	T	A	347.77	PASS	ABHom=1.00;AC=2;AF=1.00;AN=2;DP=11;Dels=0.00;FS=0.000;HRun=0;HaplotypeScore=0.0000;MLEAC=2;MLEAF=1.00;MQ=42.94;MQ0=0;QD=31.62	GT:AD:DP:GQ:PL	1/1:0,11:11:33:376,33,0
Chr1	44956924	44956924	T	C	exonic	SGOL1	nonsynonymous SNV	SGOL1:NM_001081617:exon6:c.A944G:p.K315R	exonic	ENSBTAG00000000752	nonsynonymous SNV	ENSBTAG00000000752:ENSBTAT00000000999:exon6:c.A944G:p.K315R,ENSBTAG00000000752:ENSBTAT00000001001:exon7:c.A926G:p.K309R	Chr1	44956924	.	T	C	375.77	PASS	ABHom=1.000;AC=2;AF=1.00;AN=2;DP=13;Dels=0.00;FS=0.000;HRun=0;HaplotypeScore=0.0000;MLEAC=2;MLEAF=1.00;MQ=38.44;MQ0=0;QD=28.91	GT:AD:DP:GQ:PL	1/1:0,13:13:36:404,36,0
Chr1	44956975	44956975	T	G	exonic	SGOL1	nonsynonymous SNV	SGOL1:NM_001081617:exon6:c.A893C:p.K298T	exonic	ENSBTAG00000000752	nonsynonymous SNV	ENSBTAG00000000752:ENSBTAT00000000999:exon6:c.A893C:p.K298T,ENSBTAG00000000752:ENSBTAT00000001001:exon7:c.A875C:p.K292T	Chr1	44956975	.	T	G	559.77	PASS	ABHom=1.00;AC=2;AF=1.00;AN=2;DP=18;Dels=0.00;FS=0.000;HRun=0;HaplotypeScore=0.0000;MLEAC=2;MLEAF=1.00;MQ=41.59;MQ0=0;QD=31.10	GT:AD:DP:GQ:PL	1/1:0,18:18:51:588,51,0
Chr1	44957324	44957324	T	C	exonic	SGOL1	nonsynonymous SNV	SGOL1:NM_001081617:exon6:c.A544G:p.K182E	exonic	ENSBTAG00000000752	nonsynonymous SNV	ENSBTAG00000000752:ENSBTAT00000000999:exon6:c.A544G:p.K182E,ENSBTAG00000000752:ENSBTAT00000001001:exon7:c.A526G:p.K176E	Chr1	44957324	.	T	C	574.77	PASS	ABHom=1.000;AC=2;AF=1.00;AN=2;DP=17;Dels=0.00;FS=0.000;HRun=0;HaplotypeScore=0.0000;MLEAC=2;MLEAF=1.00;MQ=47.98;MQ0=0;QD=33.81	GT:AD:DP:GQ:PL	1/1:0,17:17:51:603,51,0
Chr1	44963620	44963620	C	T	exonic	SGOL1	nonsynonymous SNV	SGOL1:NM_001081617:exon3:c.G328A:p.A110T	exonic	ENSBTAG00000000752	nonsynonymous SNV	ENSBTAG00000000752:ENSBTAT00000000999:exon3:c.G328A:p.A110T,ENSBTAG00000000752:ENSBTAT00000001001:exon3:c.G328A:p.A110T	Chr1	44963620	.	C	T	215.8	PASS	ABHom=1.00;AC=2;AF=1.00;AN=2;DP=8;Dels=0.00;FS=0.000;HRun=0;HaplotypeScore=0.0000;MLEAC=2;MLEAF=1.00;MQ=60.00;MQ0=0;QD=26.98	GT:AD:DP:GQ:PL	1/1:0,8:8:21:244,21,0
Chr1	45077664	45077664	A	G	exonic	ZNF596	nonsynonymous SNV	ZNF596:NM_001101948:exon6:c.A506G:p.H169R	exonic	ENSBTAG00000004538	nonsynonymous SNV	ENSBTAG00000004538:ENSBTAT00000005967:exon6:c.A506G:p.H169R	Chr1	45077664	.	A	G	558.77	PASS	ABHom=1.00;AC=2;AF=1.00;AN=2;DP=16;Dels=0.00;FS=0.000;HRun=0;HaplotypeScore=0.0000;MLEAC=2;MLEAF=1.00;MQ=60.00;MQ0=0;QD=34.92	GT:AD:DP:GQ:PL	1/1:0,16:16:45:587,45,0
Chr1	45077861	45077861	C	T	exonic	ZNF596	nonsynonymous SNV	ZNF596:NM_001101948:exon6:c.C703T:p.L235F	exonic	ENSBTAG00000004538	nonsynonymous SNV	ENSBTAG00000004538:ENSBTAT00000005967:exon6:c.C703T:p.L235F	Chr1	45077861	.	C	T	636.77	PASS	ABHom=1.000;AC=2;AF=1.00;AN=2;DP=17;Dels=0.00;FS=0.000;HRun=3;HaplotypeScore=0.0000;MLEAC=2;MLEAF=1.00;MQ=60.00;MQ0=0;QD=37.46	GT:AD:DP:GQ:PL	1/1:0,17:17:51:665,51,0
Chr1	45436747	45436747	G	A	exonic	GPR128	nonsynonymous SNV	GPR128:NM_001083702:exon3:c.G319A:p.E107K	exonic	ENSBTAG00000012140	nonsynonymous SNV	ENSBTAG00000012140:ENSBTAT00000016106:exon3:c.G319A:p.E107K	Chr1	45436747	rs209598934	G	A	192.77	PASS	ABHet=0.632;AC=1;AF=0.500;AN=2;BaseQRankSum=1.087;DB;DP=19;Dels=0.00;FS=0.000;HRun=1;HaplotypeScore=0.0000;MLEAC=1;MLEAF=0.500;MQ=60.00;MQ0=0;MQRankSum=-0.725;QD=10.15;ReadPosRankSum=-0.634	GT:AD:DP:GQ:PL	0/1:12,7:19:99:221,0,327
Chr1	45477784	45477784	C	T	exonic	GPR128	nonsynonymous SNV	GPR128:NM_001083702:exon16:c.C2294T:p.S765L	exonic	ENSBTAG00000012140	nonsynonymous SNV	ENSBTAG00000012140:ENSBTAT00000016106:exon16:c.C2294T:p.S765L	Chr1	45477784	.	C	T	237.77	PASS	ABHet=0.429;AC=1;AF=0.500;AN=2;BaseQRankSum=-0.471;DP=14;Dels=0.00;FS=10.414;HRun=1;HaplotypeScore=0.9789;MLEAC=1;MLEAF=0.500;MQ=60.00;MQ0=0;MQRankSum=0.715;QD=16.98;ReadPosRankSum=0.000	GT:AD:DP:GQ:PL	0/1:6,8:14:99:266,0,194
Chr1	45477787	45477787	T	C	exonic	GPR128	nonsynonymous SNV	GPR128:NM_001083702:exon16:c.T2297C:p.F766S	exonic	ENSBTAG00000012140	nonsynonymous SNV	ENSBTAG00000012140:ENSBTAT00000016106:exon16:c.T2297C:p.F766S	Chr1	45477787	.	T	C	273.77	PASS	ABHet=0.438;AC=1;AF=0.500;AN=2;BaseQRankSum=0.106;DP=16;Dels=0.00;FS=8.989;HRun=0;HaplotypeScore=0.9789;MLEAC=1;MLEAF=0.500;MQ=60.00;MQ0=0;MQRankSum=2.329;QD=17.11;ReadPosRankSum=-0.106	GT:AD:DP:GQ:PL	0/1:7,9:16:99:302,0,220
Chr1	46201803	46201803	G	T	exonic	LOC507820	nonsynonymous SNV	LOC507820:NM_001101888:exon13:c.C1824A:p.F608L	exonic	ENSBTAG00000016932	nonsynonymous SNV	ENSBTAG00000016932:ENSBTAT00000022522:exon13:c.C1824A:p.F608L	Chr1	46201803	rs382328451	G	T	174.77	PASS	ABHet=0.500;AC=1;AF=0.500;AN=2;BaseQRankSum=0.000;DB;DP=12;Dels=0.00;FS=0.000;HRun=1;HaplotypeScore=0.0000;MLEAC=1;MLEAF=0.500;MQ=60.00;MQ0=0;MQRankSum=0.259;QD=14.56;ReadPosRankSum=0.583	GT:AD:DP:GQ:PL	0/1:6,6:12:99:203,0,171
Chr1	46215277	46215277	C	A	exonic	LOC507820	nonsynonymous SNV	LOC507820:NM_001101888:exon10:c.G1353T:p.Q451H	exonic	ENSBTAG00000016932	nonsynonymous SNV	ENSBTAG00000016932:ENSBTAT00000022522:exon10:c.G1353T:p.Q451H	Chr1	46215277	rs136020624	C	A	85.77	PASS	ABHet=0.733;AC=1;AF=0.500;AN=2;BaseQRankSum=0.718;DB;DP=15;Dels=0.00;FS=2.447;HRun=0;HaplotypeScore=0.8321;MLEAC=1;MLEAF=0.500;MQ=50.59;MQ0=0;MQRankSum=2.024;QD=5.72;ReadPosRankSum=0.457	GT:AD:DP:GQ:PL	0/1:11,4:15:99:114,0,376
Chr1	46217368	46217368	T	A	exonic	LOC507820	nonsynonymous SNV	LOC507820:NM_001101888:exon9:c.A1146T:p.Q382H	exonic	ENSBTAG00000016932	nonsynonymous SNV	ENSBTAG00000016932:ENSBTAT00000022522:exon9:c.A1146T:p.Q382H	Chr1	46217368	rs456900738	T	A	210.77	PASS	ABHet=0.364;AC=1;AF=0.500;AN=2;BaseQRankSum=-0.278;DB;DP=11;Dels=0.00;FS=0.000;HRun=0;HaplotypeScore=0.0000;MLEAC=1;MLEAF=0.500;MQ=54.70;MQ0=0;MQRankSum=-1.034;QD=19.16;ReadPosRankSum=0.678	GT:AD:DP:GQ:PL	0/1:4,7:11:99:239,0,120
Chr1	46234611	46234611	T	C	exonic	LOC507820	nonsynonymous SNV	LOC507820:NM_001101888:exon7:c.A733G:p.T245A	exonic	ENSBTAG00000016932	nonsynonymous SNV	ENSBTAG00000016932:ENSBTAT00000022522:exon7:c.A733G:p.T245A	Chr1	46234611	.	T	C	55.77	PASS	ABHet=0.727;AC=1;AF=0.500;AN=2;BaseQRankSum=0.296;DP=12;Dels=0.00;FS=3.332;HRun=0;HaplotypeScore=0.8941;MLEAC=1;MLEAF=0.500;MQ=56.04;MQ0=0;MQRankSum=0.546;OND=0.083;QD=4.65;ReadPosRankSum=0.296	GT:AD:DP:GQ:PL	0/1:8,3:12:84:84,0,212
Chr1	46339510	46339510	G	C	exonic	TRMT10C	nonsynonymous SNV	TRMT10C:NM_001046323:exon2:c.C1122G:p.S374R	exonic	ENSBTAG00000024027	nonsynonymous SNV	ENSBTAG00000024027:ENSBTAT00000033093:exon2:c.C1140G:p.S380R	Chr1	46339510	rs382049707	G	C	686.77	PASS	ABHom=1.000;AC=2;AF=1.00;AN=2;DB;DP=18;Dels=0.00;FS=0.000;HRun=1;HaplotypeScore=0.0000;MLEAC=2;MLEAF=1.00;MQ=58.71;MQ0=0;QD=38.15	GT:AD:DP:GQ:PL	1/1:0,18:18:54:715,54,0
Chr1	46340498	46340498	T	C	exonic	TRMT10C	nonsynonymous SNV	TRMT10C:NM_001046323:exon2:c.A134G:p.Y45C	exonic	ENSBTAG00000024027	nonsynonymous SNV	ENSBTAG00000024027:ENSBTAT00000033093:exon2:c.A152G:p.Y51C	Chr1	46340498	.	T	C	836.77	PASS	ABHom=1.00;AC=2;AF=1.00;AN=2;DP=22;Dels=0.00;FS=0.000;HRun=0;HaplotypeScore=0.0000;MLEAC=2;MLEAF=1.00;MQ=60.00;MQ0=0;QD=38.03	GT:AD:DP:GQ:PL	1/1:0,22:22:66:865,66,0
Chr1	46445566	46445566	C	A	exonic	CEP97	nonsynonymous SNV	CEP97:NM_001192424:exon9:c.C1403A:p.A468E	exonic	ENSBTAG00000013464	nonsynonymous SNV	ENSBTAG00000013464:ENSBTAT00000017907:exon9:c.C1403A:p.A468E	Chr1	46445566	.	C	A	327.77	PASS	ABHet=0.286;AC=1;AF=0.500;AN=2;BaseQRankSum=1.061;DP=14;Dels=0.00;FS=5.021;HRun=1;HaplotypeScore=1.9523;MLEAC=1;MLEAF=0.500;MQ=60.00;MQ0=0;MQRankSum=-0.354;QD=23.41;ReadPosRankSum=0.212	GT:AD:DP:GQ:PL	0/1:4,10:14:99:356,0,99
Chr1	46445725	46445725	G	A	exonic	CEP97	nonsynonymous SNV	CEP97:NM_001192424:exon9:c.G1562A:p.R521K	exonic	ENSBTAG00000013464	nonsynonymous SNV	ENSBTAG00000013464:ENSBTAT00000017907:exon9:c.G1562A:p.R521K	Chr1	46445725	.	G	A	113.77	PASS	ABHet=0.688;AC=1;AF=0.500;AN=2;BaseQRankSum=-2.133;DP=16;Dels=0.00;FS=0.000;HRun=1;HaplotypeScore=0.0000;MLEAC=1;MLEAF=0.500;MQ=58.55;MQ0=0;MQRankSum=0.933;QD=7.11;ReadPosRankSum=-0.267	GT:AD:DP:GQ:PL	0/1:11,5:16:99:142,0,312
Chr1	46451064	46451064	A	G	exonic	CEP97	nonsynonymous SNV	CEP97:NM_001192424:exon11:c.A1945G:p.I649V	exonic	ENSBTAG00000013464	nonsynonymous SNV	ENSBTAG00000013464:ENSBTAT00000017907:exon11:c.A1945G:p.I649V	Chr1	46451064	.	A	G	72.77	PASS	ABHet=0.733;AC=1;AF=0.500;AN=2;BaseQRankSum=-1.371;DP=15;Dels=0.00;FS=2.515;HRun=0;HaplotypeScore=0.0000;MLEAC=1;MLEAF=0.500;MQ=58.45;MQ0=0;MQRankSum=-0.196;QD=4.85;ReadPosRankSum=-0.065	GT:AD:DP:GQ:PL	0/1:11,4:15:99:101,0,382
Chr1	46474578	46474578	G	A	exonic	NXPE3	nonsynonymous SNV	NXPE3:NM_001081529:exon4:c.G73A:p.V25I	exonic	ENSBTAG00000013465	nonsynonymous SNV	ENSBTAG00000013465:ENSBTAT00000017908:exon3:c.G73A:p.V25I	Chr1	46474578	.	G	A	346.77	PASS	ABHom=1.00;AC=2;AF=1.00;AN=2;DP=10;Dels=0.00;FS=0.000;HRun=0;HaplotypeScore=0.0000;MLEAC=2;MLEAF=1.00;MQ=56.69;MQ0=0;QD=34.68	GT:AD:DP:GQ:PL	1/1:0,10:10:30:375,30,0
Chr1	46498387	46498387	A	G	exonic	NXPE3	nonsynonymous SNV	NXPE3:NM_001081529:exon5:c.A553G:p.I185V	exonic	ENSBTAG00000013465	nonsynonymous SNV	ENSBTAG00000013465:ENSBTAT00000017908:exon4:c.A553G:p.I185V	Chr1	46498387	.	A	G	441.77	PASS	ABHom=1.00;AC=2;AF=1.00;AN=2;DP=15;Dels=0.00;FS=0.000;HRun=0;HaplotypeScore=0.0000;MLEAC=2;MLEAF=1.00;MQ=60.00;MQ0=0;QD=29.45	GT:AD:DP:GQ:PL	1/1:0,15:15:36:470,36,0
Chr1	46514926	46514926	G	C	exonic	NXPE3	nonsynonymous SNV	NXPE3:NM_001081529:exon7:c.G1074C:p.L358F	exonic	ENSBTAG00000013465	nonsynonymous SNV	ENSBTAG00000013465:ENSBTAT00000017908:exon6:c.G1074C:p.L358F	Chr1	46514926	.	G	C	682.77	PASS	ABHom=1.00;AC=2;AF=1.00;AN=2;DP=19;Dels=0.00;FS=0.000;HRun=0;HaplotypeScore=0.7340;MLEAC=2;MLEAF=1.00;MQ=57.53;MQ0=0;QD=35.94	GT:AD:DP:GQ:PL	1/1:0,19:19:54:711,54,0
Chr1	46547487	46547487	G	A	exonic	NFKBIZ	nonsynonymous SNV	NFKBIZ:NM_174726:exon8:c.G1121A:p.S374N	exonic	ENSBTAG00000010987	nonsynonymous SNV	ENSBTAG00000010987:ENSBTAT00000014591:exon5:c.G1124A:p.S375N,ENSBTAG00000010987:ENSBTAT00000047710:exon8:c.G1121A:p.S374N	Chr1	46547487	.	G	A	420.77	PASS	ABHom=1.00;AC=2;AF=1.00;AN=2;DP=12;Dels=0.00;FS=0.000;HRun=1;HaplotypeScore=0.7340;MLEAC=2;MLEAF=1.00;MQ=60.00;MQ0=0;QD=35.06	GT:AD:DP:GQ:PL	1/1:0,12:12:36:449,36,0
Chr1	50332329	50332329	A	G	exonic	ALCAM	nonsynonymous SNV	ALCAM:NM_174238:exon1:c.A58G:p.T20A	exonic	ENSBTAG00000000088	nonsynonymous SNV	ENSBTAG00000000088:ENSBTAT00000000097:exon1:c.A58G:p.T20A	Chr1	50332329	.	A	G	108.77	PASS	ABHet=0.429;AC=1;AF=0.500;AN=2;BaseQRankSum=0.550;DP=7;Dels=0.00;FS=3.136;HRun=0;HaplotypeScore=0.7340;MLEAC=1;MLEAF=0.500;MQ=60.00;MQ0=0;MQRankSum=-0.550;QD=15.54;ReadPosRankSum=0.550	GT:AD:DP:GQ:PL	0/1:3,4:7:96:137,0,96
Chr1	50682468	50682468	A	C	exonic	CBLB	nonsynonymous SNV	CBLB:NM_001205923:exon14:c.T2203G:p.S735A	exonic	ENSBTAG00000013057	nonsynonymous SNV	ENSBTAG00000013057:ENSBTAT00000062945:exon12:c.T1786G:p.S596A,ENSBTAG00000013057:ENSBTAT00000017358:exon14:c.T2203G:p.S735A	Chr1	50682468	rs210757561	A	C	126.77	PASS	ABHet=0.625;AC=1;AF=0.500;AN=2;BaseQRankSum=-0.163;DB;DP=16;Dels=0.00;FS=0.000;HRun=0;HaplotypeScore=0.0000;MLEAC=1;MLEAF=0.500;MQ=60.00;MQ0=0;MQRankSum=0.054;QD=7.92;ReadPosRankSum=0.380	GT:AD:DP:GQ:PL	0/1:10,6:16:99:155,0,302
Chr1	52364388	52364388	T	G	exonic	CCDC54	nonsynonymous SNV	CCDC54:NM_001105490:exon1:c.T518G:p.V173G	exonic	ENSBTAG00000046313	nonsynonymous SNV	ENSBTAG00000046313:ENSBTAT00000063186:exon1:c.T518G:p.V173G	Chr1	52364388	.	T	G	131.77	PASS	ABHet=0.545;AC=1;AF=0.500;AN=2;BaseQRankSum=1.031;DP=11;Dels=0.00;FS=0.000;HRun=1;HaplotypeScore=0.0000;MLEAC=1;MLEAF=0.500;MQ=60.00;MQ0=0;MQRankSum=-0.825;QD=11.98;ReadPosRankSum=-0.825	GT:AD:DP:GQ:PL	0/1:6,5:11:99:160,0,192
Chr1	52364531	52364531	G	A	exonic	CCDC54	nonsynonymous SNV	CCDC54:NM_001105490:exon1:c.G661A:p.E221K	exonic	ENSBTAG00000046313	nonsynonymous SNV	ENSBTAG00000046313:ENSBTAT00000063186:exon1:c.G661A:p.E221K	Chr1	52364531	rs208135721	G	A	174.9	PASS	ABHom=1.00;AC=2;AF=1.00;AN=2;DB;DP=6;Dels=0.00;FS=0.000;HRun=1;HaplotypeScore=0.0000;MLEAC=2;MLEAF=1.00;MQ=56.04;MQ0=0;QD=29.15	GT:AD:DP:GQ:PL	1/1:0,6:6:15:203,15,0
Chr1	52364763	52364763	G	A	exonic	CCDC54	nonsynonymous SNV	CCDC54:NM_001105490:exon1:c.G893A:p.G298E	exonic	ENSBTAG00000046313	nonsynonymous SNV	ENSBTAG00000046313:ENSBTAT00000063186:exon1:c.G893A:p.G298E	Chr1	52364763	.	G	A	209.77	PASS	ABHet=0.417;AC=1;AF=0.500;AN=2;BaseQRankSum=-1.134;DP=12;Dels=0.00;FS=0.000;HRun=0;HaplotypeScore=0.0000;MLEAC=1;MLEAF=0.500;MQ=60.00;MQ0=0;MQRankSum=-0.529;QD=17.48;ReadPosRankSum=0.135	GT:AD:DP:GQ:PL	0/1:5,7:12:99:238,0,165
Chr1	52810115	52810115	A	G	exonic	BBX	nonsynonymous SNV	BBX:NM_001192759:exon11:c.A961G:p.T321A	exonic	ENSBTAG00000006893	nonsynonymous SNV	ENSBTAG00000006893:ENSBTAT00000009058:exon11:c.A961G:p.T321A	Chr1	52810115	rs134689440	A	G	452.77	PASS	ABHom=1.00;AC=2;AF=1.00;AN=2;DB;DP=14;Dels=0.00;FS=0.000;HRun=0;HaplotypeScore=0.0000;MLEAC=2;MLEAF=1.00;MQ=60.00;MQ0=0;QD=32.34	GT:AD:DP:GQ:PL	1/1:0,14:14:39:481,39,0
Chr1	53156147	53156147	C	G	exonic	CD47	nonsynonymous SNV	CD47:NM_174708:exon2:c.G253C:p.E85Q	exonic	ENSBTAG00000003585	nonsynonymous SNV	ENSBTAG00000003585:ENSBTAT00000004664:exon2:c.G253C:p.E85Q,ENSBTAG00000003585:ENSBTAT00000055450:exon2:c.G253C:p.E85Q	Chr1	53156147	rs472884043	C	G	197.77	PASS	ABHet=0.222;AC=1;AF=0.500;AN=2;BaseQRankSum=0.067;DB;DP=9;Dels=0.00;FS=0.000;HRun=0;HaplotypeScore=2.5218;MLEAC=1;MLEAF=0.500;MQ=60.00;MQ0=0;MQRankSum=0.067;QD=21.97;ReadPosRankSum=1.666	GT:AD:DP:GQ:PL	0/1:2,7:9:51:226,0,51
Chr1	53739825	53739825	T	C	exonic	KIAA1524	nonsynonymous SNV	KIAA1524:NM_001103284:exon11:c.A1297G:p.T433A	exonic	ENSBTAG00000017140	nonsynonymous SNV	ENSBTAG00000017140:ENSBTAT00000022784:exon11:c.A1297G:p.T433A	Chr1	53739825	.	T	C	122.77	PASS	ABHet=0.615;AC=1;AF=0.500;AN=2;BaseQRankSum=0.533;DP=13;Dels=0.00;FS=0.000;HRun=0;HaplotypeScore=0.0000;MLEAC=1;MLEAF=0.500;MQ=60.00;MQ0=0;MQRankSum=1.092;QD=9.44;ReadPosRankSum=-0.696	GT:AD:DP:GQ:PL	0/1:8,5:13:99:151,0,247
Chr1	53751779	53751779	T	G	exonic	KIAA1524	nonsynonymous SNV	KIAA1524:NM_001103284:exon2:c.A211C:p.T71P	exonic	ENSBTAG00000017140	nonsynonymous SNV	ENSBTAG00000017140:ENSBTAT00000022784:exon2:c.A211C:p.T71P	Chr1	53751779	.	T	G	172.77	PASS	ABHet=0.611;AC=1;AF=0.500;AN=2;BaseQRankSum=-0.537;DP=18;Dels=0.00;FS=0.000;HRun=2;HaplotypeScore=0.0000;MLEAC=1;MLEAF=0.500;MQ=59.84;MQ0=0;MQRankSum=-0.732;QD=9.60;ReadPosRankSum=-0.927	GT:AD:DP:GQ:PL	0/1:11,7:18:99:201,0,331
Chr1	53771769	53771769	A	G	exonic	DZIP3	nonsynonymous SNV	DZIP3:NM_001076092:exon4:c.A94G:p.M32V	exonic	ENSBTAG00000006158	nonsynonymous SNV	ENSBTAG00000006158:ENSBTAT00000008099:exon2:c.A94G:p.M32V	Chr1	53771769	.	A	G	293.77	PASS	ABHet=0.474;AC=1;AF=0.500;AN=2;BaseQRankSum=-0.204;DP=19;Dels=0.00;FS=0.000;HRun=0;HaplotypeScore=0.0000;MLEAC=1;MLEAF=0.500;MQ=58.78;MQ0=0;MQRankSum=0.449;QD=15.46;ReadPosRankSum=-0.367	GT:AD:DP:GQ:PL	0/1:9,10:19:99:322,0,268
Chr1	53848917	53848917	G	A	exonic	DZIP3	nonsynonymous SNV	DZIP3:NM_001076092:exon19:c.G1474A:p.V492I	exonic	ENSBTAG00000006158	nonsynonymous SNV	ENSBTAG00000006158:ENSBTAT00000008099:exon17:c.G1474A:p.V492I	Chr1	53848917	rs452368697	G	A	523.77	PASS	ABHom=1.00;AC=2;AF=1.00;AN=2;DB;DP=14;Dels=0.00;FS=0.000;HRun=2;HaplotypeScore=0.0000;MLEAC=2;MLEAF=1.00;MQ=52.95;MQ0=0;QD=37.41	GT:AD:DP:GQ:PL	1/1:0,14:14:42:552,42,0
Chr1	53868062	53868062	A	C	exonic	DZIP3	nonsynonymous SNV	DZIP3:NM_001076092:exon27:c.A2256C:p.Q752H	exonic	ENSBTAG00000006158	nonsynonymous SNV	ENSBTAG00000006158:ENSBTAT00000008099:exon25:c.A2256C:p.Q752H	Chr1	53868062	.	A	C	133.77	PASS	ABHet=0.500;AC=1;AF=0.500;AN=2;BaseQRankSum=0.470;DP=10;Dels=0.00;FS=0.000;HRun=0;HaplotypeScore=0.8667;MLEAC=1;MLEAF=0.500;MQ=60.00;MQ0=0;MQRankSum=0.103;QD=13.38;ReadPosRankSum=0.470	GT:AD:DP:GQ:PL	0/1:5,5:10:99:162,0,155
Chr1	54488534	54488534	C	T	exonic	DPPA2	nonsynonymous SNV	DPPA2:NM_001206470:exon3:c.G271A:p.D91N	exonic	ENSBTAG00000020460	nonsynonymous SNV	ENSBTAG00000020460:ENSBTAT00000027264:exon3:c.G280A:p.D94N,ENSBTAG00000020460:ENSBTAT00000057339:exon5:c.G283A:p.D95N	Chr1	54488534	.	C	T	209.77	PASS	ABHet=0.333;AC=1;AF=0.500;AN=2;BaseQRankSum=0.234;DP=18;Dels=0.00;FS=2.077;HRun=1;HaplotypeScore=1.5661;MLEAC=1;MLEAF=0.500;MQ=48.29;MQ0=0;MQRankSum=-1.264;QD=11.65;ReadPosRankSum=1.733	GT:AD:DP:GQ:PL	0/1:6,12:18:99:238,0,185
Chr1	54514545	54514545	C	A	exonic	DPPA4	nonsynonymous SNV	DPPA4:NM_001206481:exon5:c.G656T:p.R219L	exonic	ENSBTAG00000038103	nonsynonymous SNV	ENSBTAG00000038103:ENSBTAT00000055391:exon3:c.G452T:p.R151L,ENSBTAG00000038103:ENSBTAT00000052895:exon5:c.G605T:p.R202L,ENSBTAG00000038103:ENSBTAT00000056336:exon6:c.G635T:p.R212L	Chr1	54514545	.	C	A	444.77	PASS	ABHom=1.00;AC=2;AF=1.00;AN=2;DP=12;Dels=0.00;FS=0.000;HRun=0;HaplotypeScore=0.0000;MLEAC=2;MLEAF=1.00;MQ=58.38;MQ0=0;QD=37.06	GT:AD:DP:GQ:PL	1/1:0,12:12:36:473,36,0
Chr1	56736554	56736554	G	T	exonic	CD96	nonsynonymous SNV	CD96:NM_001035072:exon3:c.G421T:p.A141S	exonic	ENSBTAG00000014441	nonsynonymous SNV	ENSBTAG00000014441:ENSBTAT00000019209:exon3:c.G421T:p.A141S	Chr1	56736554	.	G	T	168.77	PASS	ABHet=0.571;AC=1;AF=0.500;AN=2;BaseQRankSum=-0.452;DP=14;Dels=0.00;FS=25.233;HRun=2;HaplotypeScore=0.0000;MLEAC=1;MLEAF=0.500;MQ=60.00;MQ0=0;MQRankSum=0.839;QD=12.05;ReadPosRankSum=-1.485	GT:AD:DP:GQ:PL	0/1:8,6:14:99:197,0,279
Chr1	56749115	56749115	A	G	exonic	CD96	nonsynonymous SNV	CD96:NM_001035072:exon4:c.A640G:p.R214G	exonic	ENSBTAG00000014441	nonsynonymous SNV	ENSBTAG00000014441:ENSBTAT00000019209:exon4:c.A640G:p.R214G	Chr1	56749115	.	A	G	646.77	PASS	ABHom=1.00;AC=2;AF=1.00;AN=2;DP=19;Dels=0.00;FS=0.000;HRun=2;HaplotypeScore=3.3622;MLEAC=2;MLEAF=1.00;MQ=56.25;MQ0=0;QD=34.04	GT:AD:DP:GQ:PL	1/1:0,19:19:54:675,54,0
Chr1	56749154	56749154	T	C	exonic	CD96	nonsynonymous SNV	CD96:NM_001035072:exon4:c.T679C:p.W227R	exonic	ENSBTAG00000014441	nonsynonymous SNV	ENSBTAG00000014441:ENSBTAT00000019209:exon4:c.T679C:p.W227R	Chr1	56749154	.	T	C	622.77	PASS	ABHom=1.00;AC=2;AF=1.00;AN=2;DP=19;Dels=0.00;FS=0.000;HRun=1;HaplotypeScore=0.7340;MLEAC=2;MLEAF=1.00;MQ=52.24;MQ0=0;QD=32.78	GT:AD:DP:GQ:PL	1/1:0,19:19:54:651,54,0
Chr1	56749172	56749172	G	A	exonic	CD96	nonsynonymous SNV	CD96:NM_001035072:exon4:c.G697A:p.V233I	exonic	ENSBTAG00000014441	nonsynonymous SNV	ENSBTAG00000014441:ENSBTAT00000019209:exon4:c.G697A:p.V233I	Chr1	56749172	.	G	A	174.77	PASS	ABHet=0.500;AC=1;AF=0.500;AN=2;BaseQRankSum=0.058;DP=16;Dels=0.00;FS=0.000;HRun=0;HaplotypeScore=0.7340;MLEAC=1;MLEAF=0.500;MQ=52.32;MQ0=0;MQRankSum=-0.289;QD=10.92;ReadPosRankSum=-0.289	GT:AD:DP:GQ:PL	0/1:8,8:16:99:203,0,218
Chr1	56749176	56749176	T	C	exonic	CD96	nonsynonymous SNV	CD96:NM_001035072:exon4:c.T701C:p.V234A	exonic	ENSBTAG00000014441	nonsynonymous SNV	ENSBTAG00000014441:ENSBTAT00000019209:exon4:c.T701C:p.V234A	Chr1	56749176	.	T	C	168.77	PASS	ABHet=0.500;AC=1;AF=0.500;AN=2;BaseQRankSum=0.158;DP=16;Dels=0.00;FS=0.000;HRun=0;HaplotypeScore=0.7340;MLEAC=1;MLEAF=0.500;MQ=52.32;MQ0=0;MQRankSum=1.208;QD=10.55;ReadPosRankSum=0.053	GT:AD:DP:GQ:PL	0/1:8,8:16:99:197,0,219
Chr1	56749190	56749190	A	G	exonic	CD96	nonsynonymous SNV	CD96:NM_001035072:exon4:c.A715G:p.R239G	exonic	ENSBTAG00000014441	nonsynonymous SNV	ENSBTAG00000014441:ENSBTAT00000019209:exon4:c.A715G:p.R239G	Chr1	56749190	.	A	G	183.77	PASS	ABHet=0.500;AC=1;AF=0.500;AN=2;BaseQRankSum=0.101;DP=14;Dels=0.00;FS=0.000;HRun=1;HaplotypeScore=2.6626;MLEAC=1;MLEAF=0.500;MQ=51.13;MQ0=0;MQRankSum=1.093;QD=13.13;ReadPosRankSum=-0.101	GT:AD:DP:GQ:PL	0/1:7,7:14:99:212,0,183
Chr1	56749215	56749215	T	C	exonic	CD96	nonsynonymous SNV	CD96:NM_001035072:exon4:c.T740C:p.V247A	exonic	ENSBTAG00000014441	nonsynonymous SNV	ENSBTAG00000014441:ENSBTAT00000019209:exon4:c.T740C:p.V247A	Chr1	56749215	.	T	C	265.77	PASS	ABHet=0.333;AC=1;AF=0.500;AN=2;BaseQRankSum=1.733;DP=15;Dels=0.00;FS=0.000;HRun=1;HaplotypeScore=0.7887;MLEAC=1;MLEAF=0.500;MQ=53.52;MQ0=0;MQRankSum=1.733;QD=17.72;ReadPosRankSum=0.267	GT:AD:DP:GQ:PL	0/1:5,10:15:97:294,0,97
Chr1	56775826	56775826	C	G	exonic	CD96	nonsynonymous SNV	CD96:NM_001035072:exon8:c.C1093G:p.L365V	exonic	ENSBTAG00000014441	nonsynonymous SNV	ENSBTAG00000014441:ENSBTAT00000019209:exon8:c.C1093G:p.L365V	Chr1	56775826	.	C	G	322.77	PASS	ABHet=0.500;AC=1;AF=0.500;AN=2;BaseQRankSum=1.116;DP=22;Dels=0.00;FS=1.740;HRun=0;HaplotypeScore=2.4413;MLEAC=1;MLEAF=0.500;MQ=54.29;MQ0=0;MQRankSum=0.591;QD=14.67;ReadPosRankSum=0.197	GT:AD:DP:GQ:PL	0/1:11,11:22:99:351,0,301
Chr1	56775881	56775881	G	A	exonic	CD96	nonsynonymous SNV	CD96:NM_001035072:exon8:c.G1148A:p.R383Q	exonic	ENSBTAG00000014441	nonsynonymous SNV	ENSBTAG00000014441:ENSBTAT00000019209:exon8:c.G1148A:p.R383Q	Chr1	56775881	.	G	A	621.77	PASS	ABHom=1.00;AC=2;AF=1.00;AN=2;DP=19;Dels=0.00;FS=0.000;HRun=1;HaplotypeScore=0.7887;MLEAC=2;MLEAF=1.00;MQ=57.53;MQ0=0;QD=32.72	GT:AD:DP:GQ:PL	1/1:0,19:19:54:650,54,0
Chr1	56812516	56812516	C	T	exonic	CD96	nonsynonymous SNV	CD96:NM_001035072:exon11:c.C1364T:p.S455L	exonic	ENSBTAG00000014441	nonsynonymous SNV	ENSBTAG00000014441:ENSBTAT00000019209:exon11:c.C1364T:p.S455L	Chr1	56812516	.	C	T	201.77	PASS	ABHet=0.300;AC=1;AF=0.500;AN=2;BaseQRankSum=1.386;DP=10;Dels=0.00;FS=0.000;HRun=2;HaplotypeScore=0.0000;MLEAC=1;MLEAF=0.500;MQ=55.21;MQ0=0;MQRankSum=0.546;QD=20.18;ReadPosRankSum=-0.895	GT:AD:DP:GQ:PL	0/1:3,7:10:69:230,0,69
Chr1	56816618	56816618	G	A	exonic	CD96	nonsynonymous SNV	CD96:NM_001035072:exon13:c.G1555A:p.V519I	exonic	ENSBTAG00000014441	nonsynonymous SNV	ENSBTAG00000014441:ENSBTAT00000019209:exon13:c.G1555A:p.V519I	Chr1	56816618	.	G	A	286.78	PASS	ABHom=1.00;AC=2;AF=1.00;AN=2;DP=9;Dels=0.00;FS=0.000;HRun=0;HaplotypeScore=0.0000;MLEAC=2;MLEAF=1.00;MQ=57.39;MQ0=0;QD=31.86	GT:AD:DP:GQ:PL	1/1:0,9:9:24:315,24,0
Chr1	57055133	57055133	G	T	exonic	PHLDB2	nonsynonymous SNV	PHLDB2:NM_001206308:exon1:c.G255T:p.L85F	exonic	ENSBTAG00000001209	nonsynonymous SNV	ENSBTAG00000001209:ENSBTAT00000001599:exon1:c.G255T:p.L85F	Chr1	57055133	.	G	T	763.77	PASS	ABHom=1.00;AC=2;AF=1.00;AN=2;DP=20;Dels=0.00;FS=0.000;HRun=3;HaplotypeScore=0.0000;MLEAC=2;MLEAF=1.00;MQ=60.00;MQ0=0;QD=38.19	GT:AD:DP:GQ:PL	1/1:0,20:20:60:792,60,0
Chr1	57055185	57055185	A	C	exonic	PHLDB2	nonsynonymous SNV	PHLDB2:NM_001206308:exon1:c.A307C:p.I103L	exonic	ENSBTAG00000001209	nonsynonymous SNV	ENSBTAG00000001209:ENSBTAT00000001599:exon1:c.A307C:p.I103L	Chr1	57055185	rs444001354	A	C	915.77	PASS	ABHom=1.00;AC=2;AF=1.00;AN=2;DB;DP=26;Dels=0.00;FS=0.000;HRun=0;HaplotypeScore=0.0000;MLEAC=2;MLEAF=1.00;MQ=59.11;MQ0=0;QD=35.22	GT:AD:DP:GQ:PL	1/1:0,26:26:75:944,75,0
Chr1	57055758	57055758	T	A	exonic	PHLDB2	nonsynonymous SNV	PHLDB2:NM_001206308:exon1:c.T880A:p.C294S	exonic	ENSBTAG00000001209	nonsynonymous SNV	ENSBTAG00000001209:ENSBTAT00000001599:exon1:c.T880A:p.C294S	Chr1	57055758	.	T	A	397.77	PASS	ABHom=1.00;AC=2;AF=1.00;AN=2;DP=12;Dels=0.00;FS=0.000;HRun=0;HaplotypeScore=0.0000;MLEAC=2;MLEAF=1.00;MQ=51.77;MQ0=0;QD=33.15	GT:AD:DP:GQ:PL	1/1:0,12:12:33:426,33,0
Chr1	57115504	57115504	A	G	exonic	PHLDB2	nonsynonymous SNV	PHLDB2:NM_001206308:exon9:c.A2578G:p.T860A	exonic	ENSBTAG00000001209	nonsynonymous SNV	ENSBTAG00000001209:ENSBTAT00000001599:exon9:c.A2578G:p.T860A	Chr1	57115504	rs473786778	A	G	229.8	PASS	ABHom=1.00;AC=2;AF=1.00;AN=2;DB;DP=10;Dels=0.00;FS=0.000;HRun=0;HaplotypeScore=0.7887;MLEAC=2;MLEAF=1.00;MQ=55.21;MQ0=0;QD=22.98	GT:AD:DP:GQ:PL	1/1:0,10:10:21:258,21,0
Chr1	57156367	57156367	C	G	exonic	ABHD10	nonsynonymous SNV	ABHD10:NM_001015606:exon1:c.C28G:p.P10A	exonic	ENSBTAG00000004601	nonsynonymous SNV	ENSBTAG00000004601:ENSBTAT00000006038:exon1:c.C28G:p.P10A	Chr1	57156367	.	C	G	139.9	PASS	ABHom=1.00;AC=2;AF=1.00;AN=2;DP=6;Dels=0.00;FS=0.000;HRun=1;HaplotypeScore=0.0000;MLEAC=2;MLEAF=1.00;MQ=47.12;MQ0=0;QD=23.32	GT:AD:DP:GQ:PL	1/1:0,6:6:15:168,15,0
Chr1	57168789	57168789	G	A	exonic	ABHD10	nonsynonymous SNV	ABHD10:NM_001015606:exon5:c.G721A:p.V241I	exonic	ENSBTAG00000004601	nonsynonymous SNV	ENSBTAG00000004601:ENSBTAT00000006038:exon5:c.G721A:p.V241I	Chr1	57168789	rs446522645	G	A	536.77	PASS	ABHom=1.00;AC=2;AF=1.00;AN=2;DB;DP=16;Dels=0.00;FS=0.000;HRun=0;HaplotypeScore=0.8667;MLEAC=2;MLEAF=1.00;MQ=53.95;MQ0=0;QD=33.55	GT:AD:DP:GQ:PL	1/1:0,16:16:45:565,45,0
Chr1	57236320	57236320	G	A	exonic	TMPRSS7	nonsynonymous SNV	TMPRSS7:NM_001205892:exon4:c.G511A:p.D171N	exonic	ENSBTAG00000015065	nonsynonymous SNV	ENSBTAG00000015065:ENSBTAT00000020053:exon7:c.G847A:p.D283N	Chr1	57236320	.	G	A	221.77	PASS	ABHet=0.333;AC=1;AF=0.500;AN=2;BaseQRankSum=1.239;DP=12;Dels=0.00;FS=0.000;HRun=1;HaplotypeScore=0.0000;MLEAC=1;MLEAF=0.500;MQ=56.04;MQ0=0;MQRankSum=0.289;QD=18.48;ReadPosRankSum=-0.825	GT:AD:DP:GQ:PL	0/1:4,8:12:40:250,0,40
Chr1	57240439	57240439	G	A	exonic	TMPRSS7	nonsynonymous SNV	TMPRSS7:NM_001205892:exon6:c.G791A:p.C264Y	exonic	ENSBTAG00000015065	nonsynonymous SNV	ENSBTAG00000015065:ENSBTAT00000020053:exon9:c.G1127A:p.C376Y	Chr1	57240439	rs461199303	G	A	541.77	PASS	ABHom=1.00;AC=2;AF=1.00;AN=2;DB;DP=15;Dels=0.00;FS=0.000;HRun=0;HaplotypeScore=0.0000;MLEAC=2;MLEAF=1.00;MQ=58.45;MQ0=0;QD=36.12	GT:AD:DP:GQ:PL	1/1:0,15:15:45:570,45,0
Chr1	57257700	57257700	G	C	exonic	TMPRSS7	nonsynonymous SNV	TMPRSS7:NM_001205892:exon10:c.G1275C:p.Q425H	exonic	ENSBTAG00000015065	nonsynonymous SNV	ENSBTAG00000015065:ENSBTAT00000020053:exon13:c.G1611C:p.Q537H	Chr1	57257700	rs480358255	G	C	156.77	PASS	ABHet=0.500;AC=1;AF=0.500;AN=2;BaseQRankSum=-0.259;DB;DP=12;Dels=0.00;FS=0.000;HRun=0;HaplotypeScore=0.7340;MLEAC=1;MLEAF=0.500;MQ=53.95;MQ0=0;MQRankSum=0.467;QD=13.06;ReadPosRankSum=-1.517	GT:AD:DP:GQ:PL	0/1:6,6:12:99:185,0,189
Chr1	57258679	57258679	A	G	exonic	TMPRSS7	nonsynonymous SNV	TMPRSS7:NM_001205892:exon11:c.A1324G:p.N442D	exonic	ENSBTAG00000015065	nonsynonymous SNV	ENSBTAG00000015065:ENSBTAT00000020053:exon14:c.A1660G:p.N554D	Chr1	57258679	.	A	G	271.77	PASS	ABHet=0.444;AC=1;AF=0.500;AN=2;BaseQRankSum=-0.914;DP=18;Dels=0.00;FS=0.000;HRun=0;HaplotypeScore=0.0000;MLEAC=1;MLEAF=0.500;MQ=57.39;MQ0=0;MQRankSum=0.818;QD=15.10;ReadPosRankSum=-0.818	GT:AD:DP:GQ:PL	0/1:8,10:18:99:300,0,229
Chr1	57264520	57264520	A	G	exonic	TMPRSS7	nonsynonymous SNV	TMPRSS7:NM_001205892:exon14:c.A1864G:p.I622V	exonic	ENSBTAG00000015065	nonsynonymous SNV	ENSBTAG00000015065:ENSBTAT00000020053:exon17:c.A2200G:p.I734V	Chr1	57264520	.	A	G	486.77	PASS	ABHom=1.00;AC=2;AF=1.00;AN=2;DP=13;Dels=0.00;FS=0.000;HRun=0;HaplotypeScore=0.0000;MLEAC=2;MLEAF=1.00;MQ=56.35;MQ0=0;QD=37.44	GT:AD:DP:GQ:PL	1/1:0,13:13:39:515,39,0
Chr1	57327113	57327113	C	G	exonic	LOC784939	nonsynonymous SNV	LOC784939:NM_001191208:exon6:c.G299C:p.W100S	exonic	ENSBTAG00000016556	nonsynonymous SNV	ENSBTAG00000016556:ENSBTAT00000022023:exon6:c.G299C:p.W100S	Chr1	57327113	.	C	G	384.77	PASS	ABHom=1.000;AC=2;AF=1.00;AN=2;DP=13;Dels=0.00;FS=0.000;HRun=0;HaplotypeScore=0.8667;MLEAC=2;MLEAF=1.00;MQ=58.20;MQ0=0;QD=29.60	GT:AD:DP:GQ:PL	1/1:0,13:13:36:413,36,0
Chr1	57583743	57583743	G	A	exonic	CD200	nonsynonymous SNV	CD200:NM_001034620:exon5:c.G724A:p.V242I	exonic	ENSBTAG00000033319	nonsynonymous SNV	ENSBTAG00000033319:ENSBTAT00000027169:exon5:c.G724A:p.V242I	Chr1	57583743	rs384239417	G	A	329.77	PASS	ABHom=1.00;AC=2;AF=1.00;AN=2;DB;DP=11;Dels=0.00;FS=0.000;HRun=0;HaplotypeScore=0.0000;MLEAC=2;MLEAF=1.00;MQ=51.43;MQ0=0;QD=29.98	GT:AD:DP:GQ:PL	1/1:0,11:11:30:358,30,0
Chr1	57756669	57756669	G	C	exonic	ATG3	nonsynonymous SNV	ATG3:NM_001075364:exon9:c.C517G:p.L173V	exonic	ENSBTAG00000009084	nonsynonymous SNV	ENSBTAG00000009084:ENSBTAT00000011976:exon9:c.C517G:p.L173V	Chr1	57756669	.	G	C	138.77	PASS	ABHet=0.375;AC=1;AF=0.500;AN=2;BaseQRankSum=0.322;DP=8;Dels=0.00;FS=3.332;HRun=0;HaplotypeScore=0.0000;MLEAC=1;MLEAF=0.500;MQ=60.00;MQ0=0;MQRankSum=0.684;QD=17.35;ReadPosRankSum=0.322	GT:AD:DP:GQ:PL	0/1:3,5:8:92:167,0,92
Chr1	57788024	57788024	T	C	exonic	SLC35A5	nonsynonymous SNV	SLC35A5:NM_001076025:exon2:c.T35C:p.V12A	exonic	ENSBTAG00000009085	nonsynonymous SNV	ENSBTAG00000009085:ENSBTAT00000011977:exon2:c.T35C:p.V12A	Chr1	57788024	rs208847174	T	C	440.77	PASS	ABHom=1.00;AC=2;AF=1.00;AN=2;DB;DP=15;Dels=0.00;FS=0.000;HRun=1;HaplotypeScore=0.0000;MLEAC=2;MLEAF=1.00;MQ=53.52;MQ0=0;QD=29.38	GT:AD:DP:GQ:PL	1/1:0,15:15:39:469,39,0
Chr1	57794305	57794305	T	G	exonic	SLC35A5	nonsynonymous SNV	SLC35A5:NM_001076025:exon4:c.T240G:p.N80K	exonic	ENSBTAG00000009085	nonsynonymous SNV	ENSBTAG00000009085:ENSBTAT00000011977:exon4:c.T240G:p.N80K	Chr1	57794305	.	T	G	399.77	PASS	ABHom=1.00;AC=2;AF=1.00;AN=2;DP=12;Dels=0.00;FS=0.000;HRun=0;HaplotypeScore=0.0000;MLEAC=2;MLEAF=1.00;MQ=60.00;MQ0=0;QD=33.31	GT:AD:DP:GQ:PL	1/1:0,12:12:33:428,33,0
Chr1	57803570	57803570	G	A	exonic	SLC35A5	nonsynonymous SNV	SLC35A5:NM_001076025:exon6:c.G550A:p.A184T	exonic	ENSBTAG00000009085	nonsynonymous SNV	ENSBTAG00000009085:ENSBTAT00000011977:exon6:c.G550A:p.A184T	Chr1	57803570	.	G	A	100.77	PASS	ABHet=0.500;AC=1;AF=0.500;AN=2;BaseQRankSum=-0.922;DP=8;Dels=0.00;FS=3.680;HRun=0;HaplotypeScore=0.0000;MLEAC=1;MLEAF=0.500;MQ=60.00;MQ0=0;MQRankSum=0.421;QD=12.60;ReadPosRankSum=-0.421	GT:AD:DP:GQ:PL	0/1:4,4:8:99:129,0,138
Chr1	57803882	57803882	G	A	exonic	SLC35A5	nonsynonymous SNV	SLC35A5:NM_001076025:exon6:c.G862A:p.G288S	exonic	ENSBTAG00000009085	nonsynonymous SNV	ENSBTAG00000009085:ENSBTAT00000011977:exon6:c.G862A:p.G288S	Chr1	57803882	.	G	A	132.77	PASS	ABHet=0.583;AC=1;AF=0.500;AN=2;BaseQRankSum=-1.977;DP=12;Dels=0.00;FS=0.000;HRun=0;HaplotypeScore=0.7887;MLEAC=1;MLEAF=0.500;MQ=60.00;MQ0=0;MQRankSum=0.529;QD=11.06;ReadPosRankSum=-0.380	GT:AD:DP:GQ:PL	0/1:7,5:12:99:161,0,250
Chr1	57804152	57804152	C	T	exonic	SLC35A5	nonsynonymous SNV	SLC35A5:NM_001076025:exon6:c.C1132T:p.P378S	exonic	ENSBTAG00000009085	nonsynonymous SNV	ENSBTAG00000009085:ENSBTAT00000011977:exon6:c.C1132T:p.P378S	Chr1	57804152	.	C	T	102.77	PASS	ABHet=0.600;AC=1;AF=0.500;AN=2;BaseQRankSum=1.447;DP=10;Dels=0.00;FS=0.000;HRun=1;HaplotypeScore=1.7333;MLEAC=1;MLEAF=0.500;MQ=57.66;MQ0=0;MQRankSum=0.000;QD=10.28;ReadPosRankSum=1.447	GT:AD:DP:GQ:PL	0/1:6,4:10:99:131,0,190
Chr1	57852866	57852866	G	T	exonic	CCDC80	nonsynonymous SNV	CCDC80:NM_001098982:exon2:c.C1627A:p.H543N	exonic	ENSBTAG00000010793	nonsynonymous SNV	ENSBTAG00000010793:ENSBTAT00000014293:exon2:c.C1627A:p.H543N	Chr1	57852866	.	G	T	195.77	PASS	ABHet=0.300;AC=1;AF=0.500;AN=2;BaseQRankSum=-0.731;DP=10;Dels=0.00;FS=0.000;HRun=1;HaplotypeScore=0.0000;MLEAC=1;MLEAF=0.500;MQ=60.00;MQ0=0;MQRankSum=0.731;QD=19.58;ReadPosRankSum=0.296	GT:AD:DP:GQ:PL	0/1:3,7:10:90:224,0,90
Chr1	57853115	57853115	T	A	exonic	CCDC80	nonsynonymous SNV	CCDC80:NM_001098982:exon2:c.A1378T:p.R460W	exonic	ENSBTAG00000010793	nonsynonymous SNV	ENSBTAG00000010793:ENSBTAT00000014293:exon2:c.A1378T:p.R460W	Chr1	57853115	.	T	A	104.77	PASS	ABHet=0.375;AC=1;AF=0.500;AN=2;BaseQRankSum=-0.684;DP=8;Dels=0.00;FS=0.000;HRun=0;HaplotypeScore=0.0000;MLEAC=1;MLEAF=0.500;MQ=57.05;MQ0=0;MQRankSum=1.221;QD=13.10;ReadPosRankSum=0.322	GT:AD:DP:GQ:PL	0/1:3,5:8:87:133,0,87
Chr1	57853150	57853150	G	A	exonic	CCDC80	nonsynonymous SNV	CCDC80:NM_001098982:exon2:c.C1343T:p.A448V	exonic	ENSBTAG00000010793	nonsynonymous SNV	ENSBTAG00000010793:ENSBTAT00000014293:exon2:c.C1343T:p.A448V	Chr1	57853150	.	G	A	111.77	PASS	ABHet=0.500;AC=1;AF=0.500;AN=2;BaseQRankSum=-1.307;DP=10;Dels=0.00;FS=0.000;HRun=1;HaplotypeScore=0.0000;MLEAC=1;MLEAF=0.500;MQ=55.21;MQ0=0;MQRankSum=-0.876;QD=11.18;ReadPosRankSum=0.876	GT:AD:DP:GQ:PL	0/1:5,5:10:99:140,0,124
Chr1	58091554	58091554	T	C	exonic	CD200R1L	nonsynonymous SNV	CD200R1L:NM_001099374:exon5:c.A697G:p.S233G	exonic	ENSBTAG00000001235	nonsynonymous SNV	ENSBTAG00000001235:ENSBTAT00000001635:exon5:c.A697G:p.S233G	Chr1	58091554	rs459700343	T	C	280.78	PASS	ABHom=1.00;AC=2;AF=1.00;AN=2;DB;DP=14;Dels=0.00;FS=0.000;HRun=5;HaplotypeScore=0.0000;MLEAC=2;MLEAF=1.00;MQ=41.47;MQ0=1;QD=20.06	GT:AD:DP:GQ:PL	1/1:0,14:14:27:309,27,0
Chr1	58091988	58091988	T	C	exonic	CD200R1L	nonsynonymous SNV	CD200R1L:NM_001099374:exon4:c.A382G:p.R128G	exonic	ENSBTAG00000001235	nonsynonymous SNV	ENSBTAG00000001235:ENSBTAT00000001635:exon4:c.A382G:p.R128G	Chr1	58091988	.	T	C	247.78	PASS	ABHom=1.00;AC=2;AF=1.00;AN=2;DP=9;Dels=0.00;FS=0.000;HRun=1;HaplotypeScore=0.0000;MLEAC=2;MLEAF=1.00;MQ=45.55;MQ0=1;QD=27.53	GT:AD:DP:GQ:PL	1/1:0,9:9:24:276,24,0
Chr1	58104365	58104365	G	A	exonic	CD200R1L	nonsynonymous SNV	CD200R1L:NM_001099374:exon2:c.C139T:p.H47Y	exonic	ENSBTAG00000001235	nonsynonymous SNV	ENSBTAG00000001235:ENSBTAT00000001635:exon2:c.C139T:p.H47Y	Chr1	58104365	rs454960686	G	A	614.77	PASS	ABHom=1.00;AC=2;AF=1.00;AN=2;DB;DP=17;Dels=0.00;FS=0.000;HRun=1;HaplotypeScore=0.0000;MLEAC=2;MLEAF=1.00;MQ=58.63;MQ0=0;QD=36.16	GT:AD:DP:GQ:PL	1/1:0,17:17:48:643,48,0
Chr1	58104425	58104425	C	T	exonic	CD200R1L	nonsynonymous SNV	CD200R1L:NM_001099374:exon2:c.G79A:p.A27T	exonic	ENSBTAG00000001235	nonsynonymous SNV	ENSBTAG00000001235:ENSBTAT00000001635:exon2:c.G79A:p.A27T	Chr1	58104425	rs466952264	C	T	203.84	PASS	ABHom=1.00;AC=2;AF=1.00;AN=2;DB;DP=8;Dels=0.00;FS=0.000;HRun=0;HaplotypeScore=0.0000;MLEAC=2;MLEAF=1.00;MQ=60.00;MQ0=0;QD=25.48	GT:AD:DP:GQ:PL	1/1:0,8:8:18:232,18,0
Chr1	58428892	58428892	C	A	exonic	BOC	nonsynonymous SNV	BOC:NM_001206219:exon2:c.C185A:p.P62H	exonic	ENSBTAG00000013909	nonsynonymous SNV	ENSBTAG00000013909:ENSBTAT00000018474:exon2:c.C185A:p.P62H	Chr1	58428892	rs380090784	C	A	450.77	PASS	ABHom=1.00;AC=2;AF=1.00;AN=2;DB;DP=17;Dels=0.00;FS=0.000;HRun=0;HaplotypeScore=0.0000;MLEAC=2;MLEAF=1.00;MQ=57.23;MQ0=0;QD=26.52	GT:AD:DP:GQ:PL	1/1:0,17:17:42:479,42,0
Chr1	58450231	58450231	A	G	exonic	BOC	nonsynonymous SNV	BOC:NM_001206219:exon5:c.A869G:p.N290S	exonic	ENSBTAG00000013909	nonsynonymous SNV	ENSBTAG00000013909:ENSBTAT00000018474:exon5:c.A869G:p.N290S	Chr1	58450231	rs469821956	A	G	278.78	PASS	ABHom=1.00;AC=2;AF=1.00;AN=2;DB;DP=10;Dels=0.00;FS=0.000;HRun=0;HaplotypeScore=0.9867;MLEAC=2;MLEAF=1.00;MQ=55.21;MQ0=0;QD=27.88	GT:AD:DP:GQ:PL	1/1:0,10:10:24:307,24,0
Chr1	58450837	58450837	A	G	exonic	BOC	nonsynonymous SNV	BOC:NM_001206219:exon6:c.A1118G:p.H373R	exonic	ENSBTAG00000013909	nonsynonymous SNV	ENSBTAG00000013909:ENSBTAT00000018474:exon6:c.A1118G:p.H373R	Chr1	58450837	.	A	G	268.78	PASS	ABHom=1.00;AC=2;AF=1.00;AN=2;DP=9;Dels=0.00;FS=0.000;HRun=0;HaplotypeScore=0.0000;MLEAC=2;MLEAF=1.00;MQ=57.39;MQ0=0;QD=29.86	GT:AD:DP:GQ:PL	1/1:0,9:9:24:297,24,0
Chr1	58452794	58452794	A	G	exonic	BOC	nonsynonymous SNV	BOC:NM_001206219:exon7:c.A1382G:p.Q461R	exonic	ENSBTAG00000013909	nonsynonymous SNV	ENSBTAG00000013909:ENSBTAT00000018474:exon7:c.A1382G:p.Q461R	Chr1	58452794	rs456253174	A	G	108.77	PASS	ABHet=0.429;AC=1;AF=0.500;AN=2;BaseQRankSum=0.550;DB;DP=7;Dels=0.00;FS=3.136;HRun=1;HaplotypeScore=0.0000;MLEAC=1;MLEAF=0.500;MQ=60.00;MQ0=0;MQRankSum=-0.550;QD=15.54;ReadPosRankSum=0.000	GT:AD:DP:GQ:PL	0/1:3,4:7:95:137,0,95
Chr1	58456929	58456929	A	G	exonic	BOC	nonsynonymous SNV	BOC:NM_001206219:exon8:c.A1570G:p.I524V	exonic	ENSBTAG00000013909	nonsynonymous SNV	ENSBTAG00000013909:ENSBTAT00000018474:exon8:c.A1570G:p.I524V	Chr1	58456929	.	A	G	255.77	PASS	ABHet=0.429;AC=1;AF=0.500;AN=2;BaseQRankSum=1.381;DP=14;Dels=0.00;FS=0.000;HRun=0;HaplotypeScore=0.0000;MLEAC=1;MLEAF=0.500;MQ=60.00;MQ0=0;MQRankSum=-0.817;QD=18.27;ReadPosRankSum=-0.696	GT:AD:DP:GQ:PL	0/1:6,8:14:79:284,0,79
Chr1	58461833	58461833	G	A	exonic	BOC	nonsynonymous SNV	BOC:NM_001206219:exon14:c.G2539A:p.V847M	exonic	ENSBTAG00000013909	nonsynonymous SNV	ENSBTAG00000013909:ENSBTAT00000018474:exon14:c.G2539A:p.V847M	Chr1	58461833	rs455853064	G	A	137.8	PASS	ABHet=0.167;AC=1;AF=0.500;AN=2;BaseQRankSum=-0.736;DB;DP=6;Dels=0.00;FS=0.000;HRun=0;HaplotypeScore=0.0000;MLEAC=1;MLEAF=0.500;MQ=60.00;MQ0=0;MQRankSum=0.736;QD=22.97;ReadPosRankSum=0.736	GT:AD:DP:GQ:PL	0/1:1,5:6:21:166,0,21
Chr1	58462704	58462704	C	T	exonic	BOC	nonsynonymous SNV	BOC:NM_001206219:exon15:c.C2689T:p.L897F	exonic	ENSBTAG00000013909	nonsynonymous SNV	ENSBTAG00000013909:ENSBTAT00000018474:exon15:c.C2689T:p.L897F	Chr1	58462704	.	C	T	128.77	PASS	ABHet=0.455;AC=1;AF=0.500;AN=2;BaseQRankSum=-0.336;DP=11;Dels=0.00;FS=0.000;HRun=2;HaplotypeScore=1.6498;MLEAC=1;MLEAF=0.500;MQ=55.66;MQ0=0;MQRankSum=-1.268;QD=11.71;ReadPosRankSum=1.098	GT:AD:DP:GQ:PL	0/1:5,6:11:99:157,0,167
Chr1	58462824	58462824	A	G	exonic	BOC	nonsynonymous SNV	BOC:NM_001206219:exon15:c.A2809G:p.M937V	exonic	ENSBTAG00000013909	nonsynonymous SNV	ENSBTAG00000013909:ENSBTAT00000018474:exon15:c.A2809G:p.M937V	Chr1	58462824	.	A	G	608.77	PASS	ABHom=1.000;AC=2;AF=1.00;AN=2;DP=17;Dels=0.00;FS=0.000;HRun=0;HaplotypeScore=0.0000;MLEAC=2;MLEAF=1.00;MQ=60.00;MQ0=0;QD=35.81	GT:AD:DP:GQ:PL	1/1:0,17:17:51:637,51,0
Chr1	58462851	58462851	A	G	exonic	BOC	nonsynonymous SNV	BOC:NM_001206219:exon15:c.A2836G:p.M946V	exonic	ENSBTAG00000013909	nonsynonymous SNV	ENSBTAG00000013909:ENSBTAT00000018474:exon15:c.A2836G:p.M946V	Chr1	58462851	.	A	G	431.77	PASS	ABHom=1.00;AC=2;AF=1.00;AN=2;DP=12;Dels=0.00;FS=0.000;HRun=0;HaplotypeScore=0.0000;MLEAC=2;MLEAF=1.00;MQ=60.00;MQ0=0;QD=35.98	GT:AD:DP:GQ:PL	1/1:0,12:12:36:460,36,0
Chr1	58463837	58463837	C	T	exonic	BOC	nonsynonymous SNV	BOC:NM_001206219:exon17:c.C3157T:p.P1053S	exonic	ENSBTAG00000013909	nonsynonymous SNV	ENSBTAG00000013909:ENSBTAT00000018474:exon17:c.C3157T:p.P1053S	Chr1	58463837	.	C	T	138.77	PASS	ABHet=0.444;AC=1;AF=0.500;AN=2;BaseQRankSum=0.000;DP=9;Dels=0.00;FS=0.000;HRun=0;HaplotypeScore=0.8667;MLEAC=1;MLEAF=0.500;MQ=60.00;MQ0=0;MQRankSum=-0.876;QD=15.42;ReadPosRankSum=0.729	GT:AD:DP:GQ:PL	0/1:4,5:9:99:167,0,128
Chr1	58464718	58464718	G	A	exonic	BOC	nonsynonymous SNV	BOC:NM_001206219:exon18:c.G3190A:p.V1064I	exonic	ENSBTAG00000013909	nonsynonymous SNV	ENSBTAG00000013909:ENSBTAT00000018474:exon18:c.G3190A:p.V1064I	Chr1	58464718	.	G	A	32.77	PASS	ABHet=0.667;AC=1;AF=0.500;AN=2;BaseQRankSum=0.720;DP=7;Dels=0.00;FS=0.000;HRun=0;HaplotypeScore=0.7340;MLEAC=1;MLEAF=0.500;MQ=55.92;MQ0=0;MQRankSum=0.720;OND=0.143;QD=4.68;ReadPosRankSum=0.000	GT:AD:DP:GQ:PL	0/1:4,2:7:61:61,0,119
Chr1	58587967	58587967	C	T	exonic	SPICE1	nonsynonymous SNV	SPICE1:NM_001038117:exon16:c.G2410A:p.D804N	exonic	ENSBTAG00000013937	nonsynonymous SNV	ENSBTAG00000013937:ENSBTAT00000057527:exon16:c.G2410A:p.D804N	Chr1	58587967	.	C	T	112.77	PASS	ABHet=0.687;AC=1;AF=0.500;AN=2;BaseQRankSum=-0.793;DP=16;Dels=0.00;FS=2.307;HRun=1;HaplotypeScore=1.7333;MLEAC=1;MLEAF=0.500;MQ=60.00;MQ0=0;MQRankSum=1.926;QD=7.05;ReadPosRankSum=-0.566	GT:AD:DP:GQ:PL	0/1:11,5:16:99:141,0,379
Chr1	58593684	58593684	T	C	exonic	SPICE1	nonsynonymous SNV	SPICE1:NM_001038117:exon14:c.A1901G:p.Q634R	exonic	ENSBTAG00000013937	nonsynonymous SNV	ENSBTAG00000013937:ENSBTAT00000057527:exon14:c.A1901G:p.Q634R	Chr1	58593684	rs208584543	T	C	323.78	PASS	ABHom=1.00;AC=2;AF=1.00;AN=2;DB;DP=10;Dels=0.00;FS=0.000;HRun=1;HaplotypeScore=0.0000;MLEAC=2;MLEAF=1.00;MQ=57.66;MQ0=0;QD=32.38	GT:AD:DP:GQ:PL	1/1:0,10:10:27:352,27,0
Chr1	58596241	58596241	C	T	exonic	SPICE1	nonsynonymous SNV	SPICE1:NM_001038117:exon13:c.G1564A:p.D522N	exonic	ENSBTAG00000013937	nonsynonymous SNV	ENSBTAG00000013937:ENSBTAT00000057527:exon13:c.G1564A:p.D522N	Chr1	58596241	rs471271048	C	T	489.77	PASS	ABHom=1.00;AC=2;AF=1.00;AN=2;DB;DP=18;Dels=0.00;FS=0.000;HRun=1;HaplotypeScore=1.5774;MLEAC=2;MLEAF=1.00;MQ=57.12;MQ0=0;QD=27.21	GT:AD:DP:GQ:PL	1/1:0,18:18:45:518,45,0
Chr1	58597288	58597288	T	C	exonic	SPICE1	nonsynonymous SNV	SPICE1:NM_001038117:exon12:c.A1428G:p.I476M	exonic	ENSBTAG00000013937	nonsynonymous SNV	ENSBTAG00000013937:ENSBTAT00000057527:exon12:c.A1428G:p.I476M	Chr1	58597288	.	T	C	217.77	PASS	ABHet=0.429;AC=1;AF=0.500;AN=2;BaseQRankSum=0.715;DP=14;Dels=0.00;FS=0.000;HRun=1;HaplotypeScore=0.0000;MLEAC=1;MLEAF=0.500;MQ=52.65;MQ0=0;MQRankSum=-0.965;QD=15.55;ReadPosRankSum=1.109	GT:AD:DP:GQ:PL	0/1:6,8:14:99:246,0,198
Chr1	58597293	58597293	G	T	exonic	SPICE1	nonsynonymous SNV	SPICE1:NM_001038117:exon12:c.C1423A:p.H475N	exonic	ENSBTAG00000013937	nonsynonymous SNV	ENSBTAG00000013937:ENSBTAT00000057527:exon12:c.C1423A:p.H475N	Chr1	58597293	rs450544825	G	T	187.77	PASS	ABHet=0.462;AC=1;AF=0.500;AN=2;BaseQRankSum=1.093;DB;DP=13;Dels=0.00;FS=0.000;HRun=1;HaplotypeScore=0.0000;MLEAC=1;MLEAF=0.500;MQ=54.04;MQ0=0;MQRankSum=-0.101;QD=14.44;ReadPosRankSum=1.369	GT:AD:DP:GQ:PL	0/1:6,7:13:99:216,0,195
Chr1	58606145	58606145	C	T	exonic	SPICE1	nonsynonymous SNV	SPICE1:NM_001038117:exon10:c.G938A:p.S313N	exonic	ENSBTAG00000013937	nonsynonymous SNV	ENSBTAG00000013937:ENSBTAT00000057527:exon10:c.G938A:p.S313N	Chr1	58606145	.	C	T	168.77	PASS	ABHet=0.455;AC=1;AF=0.500;AN=2;BaseQRankSum=0.825;DP=12;Dels=0.00;FS=0.000;HRun=4;HaplotypeScore=0.9983;MLEAC=1;MLEAF=0.500;MQ=60.00;MQ0=0;MQRankSum=0.387;OND=0.083;QD=14.06;ReadPosRankSum=-0.143	GT:AD:DP:GQ:PL	0/1:5,6:12:99:197,0,118
Chr1	58621249	58621249	T	G	exonic	SPICE1	nonsynonymous SNV	SPICE1:NM_001038117:exon6:c.A448C:p.K150Q	exonic	ENSBTAG00000013937	nonsynonymous SNV	ENSBTAG00000013937:ENSBTAT00000057527:exon6:c.A448C:p.K150Q	Chr1	58621249	rs436334640	T	G	349.77	PASS	ABHom=1.00;AC=2;AF=1.00;AN=2;DB;DP=12;Dels=0.00;FS=0.000;HRun=0;HaplotypeScore=0.0000;MLEAC=2;MLEAF=1.00;MQ=58.05;MQ0=0;QD=29.15	GT:AD:DP:GQ:PL	1/1:0,12:12:30:378,30,0
Chr1	58662750	58662750	C	A	exonic	SIDT1	nonsynonymous SNV	SIDT1:NM_001205633:exon1:c.C70A:p.R24S	intergenic	ENSBTAG00000013937(dist=19156),ENSBTAG00000013292(dist=42759)	.	.	Chr1	58662750	.	C	A	250.78	PASS	ABHom=1.00;AC=2;AF=1.00;AN=2;DP=8;Dels=0.00;FS=0.000;HRun=0;HaplotypeScore=0.0000;MLEAC=2;MLEAF=1.00;MQ=57.05;MQ0=0;QD=31.35	GT:AD:DP:GQ:PL	1/1:0,8:8:24:279,24,0
Chr1	58705545	58705545	G	A	exonic	SIDT1	nonsynonymous SNV	SIDT1:NM_001205633:exon2:c.G256A:p.D86N	exonic	ENSBTAG00000013292	nonsynonymous SNV	ENSBTAG00000013292:ENSBTAT00000017678:exon1:c.G37A:p.D13N	Chr1	58705545	.	G	A	105.77	PASS	ABHet=0.333;AC=1;AF=0.500;AN=2;BaseQRankSum=0.720;DP=6;Dels=0.00;FS=3.979;HRun=1;HaplotypeScore=0.0000;MLEAC=1;MLEAF=0.500;MQ=60.00;MQ0=0;MQRankSum=0.720;QD=17.63;ReadPosRankSum=-0.720	GT:AD:DP:GQ:PL	0/1:2,4:6:45:134,0,45
Chr1	58726865	58726865	T	G	exonic	SIDT1	nonsynonymous SNV	SIDT1:NM_001205633:exon9:c.T918G:p.I306M	exonic	ENSBTAG00000013292	nonsynonymous SNV	ENSBTAG00000013292:ENSBTAT00000017678:exon8:c.T702G:p.I234M	Chr1	58726865	.	T	G	230.77	PASS	ABHet=0.500;AC=1;AF=0.500;AN=2;BaseQRankSum=0.048;DP=18;Dels=0.00;FS=2.077;HRun=0;HaplotypeScore=0.0000;MLEAC=1;MLEAF=0.500;MQ=60.00;MQ0=0;MQRankSum=0.529;QD=12.82;ReadPosRankSum=-0.625	GT:AD:DP:GQ:PL	0/1:9,9:18:99:259,0,309
Chr1	58746989	58746989	G	A	exonic	SIDT1	nonsynonymous SNV	SIDT1:NM_001205633:exon12:c.G1154A:p.R385K	intronic	ENSBTAG00000013292	.	.	Chr1	58746989	.	G	A	434.77	PASS	ABHom=1.00;AC=2;AF=1.00;AN=2;DP=12;Dels=0.00;FS=0.000;HRun=1;HaplotypeScore=0.7887;MLEAC=2;MLEAF=1.00;MQ=58.05;MQ0=0;QD=36.23	GT:AD:DP:GQ:PL	1/1:0,12:12:36:463,36,0
Chr1	59026541	59026541	G	A	exonic	GRAMD1C	nonsynonymous SNV	GRAMD1C:NM_001103229:exon3:c.G38A:p.R13Q	exonic	ENSBTAG00000004971	nonsynonymous SNV	ENSBTAG00000004971:ENSBTAT00000006545:exon3:c.G38A:p.R13Q,ENSBTAG00000004971:ENSBTAT00000065613:exon7:c.G404A:p.R135Q	Chr1	59026541	rs380694019	G	A	596.77	PASS	ABHom=1.00;AC=2;AF=1.00;AN=2;DB;DP=17;Dels=0.00;FS=0.000;HRun=0;HaplotypeScore=0.0000;MLEAC=2;MLEAF=1.00;MQ=60.00;MQ0=0;QD=35.10	GT:AD:DP:GQ:PL	1/1:0,17:17:48:625,48,0
Chr1	59029705	59029705	T	C	exonic	GRAMD1C	nonsynonymous SNV	GRAMD1C:NM_001103229:exon4:c.T50C:p.L17P	exonic	ENSBTAG00000004971	nonsynonymous SNV	ENSBTAG00000004971:ENSBTAT00000006545:exon4:c.T50C:p.L17P,ENSBTAG00000004971:ENSBTAT00000065613:exon8:c.T416C:p.L139P	Chr1	59029705	.	T	C	92.77	PASS	ABHet=0.600;AC=1;AF=0.500;AN=2;BaseQRankSum=-0.365;DP=10;Dels=0.00;FS=2.430;HRun=1;HaplotypeScore=0.0000;MLEAC=1;MLEAF=0.500;MQ=57.66;MQ0=0;MQRankSum=-1.568;QD=9.28;ReadPosRankSum=-0.365	GT:AD:DP:GQ:PL	0/1:6,4:10:99:121,0,205
Chr1	59029741	59029741	A	G	exonic	GRAMD1C	nonsynonymous SNV	GRAMD1C:NM_001103229:exon4:c.A86G:p.D29G	exonic	ENSBTAG00000004971	nonsynonymous SNV	ENSBTAG00000004971:ENSBTAT00000006545:exon4:c.A86G:p.D29G,ENSBTAG00000004971:ENSBTAT00000065613:exon8:c.A452G:p.D151G	Chr1	59029741	.	A	G	116.77	PASS	ABHet=0.563;AC=1;AF=0.500;AN=2;BaseQRankSum=-0.667;DP=16;Dels=0.00;FS=10.659;HRun=1;HaplotypeScore=0.0000;MLEAC=1;MLEAF=0.500;MQ=58.55;MQ0=0;MQRankSum=1.733;QD=7.30;ReadPosRankSum=0.267	GT:AD:DP:GQ:PL	0/1:9,7:16:99:145,0,313
Chr1	59034189	59034189	A	C	exonic	GRAMD1C	nonsynonymous SNV	GRAMD1C:NM_001103229:exon5:c.A201C:p.Q67H	exonic	ENSBTAG00000004971	nonsynonymous SNV	ENSBTAG00000004971:ENSBTAT00000006545:exon5:c.A201C:p.Q67H,ENSBTAG00000004971:ENSBTAT00000065613:exon9:c.A567C:p.Q189H	Chr1	59034189	rs477245992	A	C	934.77	PASS	ABHom=1.00;AC=2;AF=1.00;AN=2;DB;DP=26;Dels=0.00;FS=0.000;HRun=0;HaplotypeScore=0.0000;MLEAC=2;MLEAF=1.00;MQ=60.00;MQ0=0;QD=35.95	GT:AD:DP:GQ:PL	1/1:0,26:26:72:963,72,0
Chr1	59034227	59034227	A	G	exonic	GRAMD1C	nonsynonymous SNV	GRAMD1C:NM_001103229:exon5:c.A239G:p.E80G	exonic	ENSBTAG00000004971	nonsynonymous SNV	ENSBTAG00000004971:ENSBTAT00000006545:exon5:c.A239G:p.E80G,ENSBTAG00000004971:ENSBTAT00000065613:exon9:c.A605G:p.E202G	Chr1	59034227	.	A	G	800.77	PASS	ABHom=1.00;AC=2;AF=1.00;AN=2;DP=24;Dels=0.00;FS=0.000;HRun=1;HaplotypeScore=2.4546;MLEAC=2;MLEAF=1.00;MQ=60.00;MQ0=0;QD=33.37	GT:AD:DP:GQ:PL	1/1:0,24:24:66:829,66,0
Chr1	59057397	59057397	G	A	exonic	GRAMD1C	nonsynonymous SNV	GRAMD1C:NM_001103229:exon13:c.G1243A:p.A415T	exonic	ENSBTAG00000004971	nonsynonymous SNV	ENSBTAG00000004971:ENSBTAT00000006545:exon13:c.G1243A:p.A415T,ENSBTAG00000004971:ENSBTAT00000065613:exon17:c.G1609A:p.A537T	Chr1	59057397	.	G	A	897.77	PASS	ABHom=1.00;AC=2;AF=1.00;AN=2;DP=25;Dels=0.00;FS=0.000;HRun=0;HaplotypeScore=0.0000;MLEAC=2;MLEAF=1.00;MQ=59.07;MQ0=0;QD=35.91	GT:AD:DP:GQ:PL	1/1:0,25:25:75:926,75,0
Chr1	59069939	59069939	A	G	exonic	ZDHHC23	nonsynonymous SNV	ZDHHC23:NM_001192314:exon3:c.A470G:p.K157R	exonic	ENSBTAG00000004974	nonsynonymous SNV	ENSBTAG00000004974:ENSBTAT00000006547:exon3:c.A470G:p.K157R	Chr1	59069939	.	A	G	470.77	PASS	ABHom=1.00;AC=2;AF=1.00;AN=2;DP=13;Dels=0.00;FS=0.000;HRun=4;HaplotypeScore=0.0000;MLEAC=2;MLEAF=1.00;MQ=60.00;MQ0=0;QD=36.21	GT:AD:DP:GQ:PL	1/1:0,13:13:39:499,39,0
Chr1	59299331	59299331	C	T	exonic	DRD3	nonsynonymous SNV	DRD3:NM_001192895:exon5:c.G839A:p.G280E	exonic	ENSBTAG00000002132	nonsynonymous SNV	ENSBTAG00000002132:ENSBTAT00000002768:exon5:c.G839A:p.G280E	Chr1	59299331	.	C	T	45.77	PASS	ABHet=0.733;AC=1;AF=0.500;AN=2;BaseQRankSum=-1.110;DP=15;Dels=0.00;FS=0.000;HRun=0;HaplotypeScore=0.7340;MLEAC=1;MLEAF=0.500;MQ=60.00;MQ0=0;MQRankSum=-0.065;QD=3.05;ReadPosRankSum=-0.588	GT:AD:DP:GQ:PL	0/1:11,4:15:74:74,0,389
Chr1	59299422	59299422	T	C	exonic	DRD3	nonsynonymous SNV	DRD3:NM_001192895:exon5:c.A748G:p.M250V	exonic	ENSBTAG00000002132	nonsynonymous SNV	ENSBTAG00000002132:ENSBTAT00000002768:exon5:c.A748G:p.M250V	Chr1	59299422	.	T	C	122.77	PASS	ABHet=0.500;AC=1;AF=0.500;AN=2;BaseQRankSum=-0.259;DP=12;Dels=0.00;FS=0.000;HRun=0;HaplotypeScore=1.5774;MLEAC=1;MLEAF=0.500;MQ=53.95;MQ0=0;MQRankSum=-0.779;QD=10.23;ReadPosRankSum=0.467	GT:AD:DP:GQ:PL	0/1:6,6:12:99:151,0,180
Chr1	59344081	59344081	C	T	exonic	DRD3	nonsynonymous SNV	DRD3:NM_001192895:exon1:c.G37A:p.A13T	exonic	ENSBTAG00000002132	nonsynonymous SNV	ENSBTAG00000002132:ENSBTAT00000002768:exon1:c.G37A:p.A13T	Chr1	59344081	.	C	T	66.77	PASS	ABHet=0.556;AC=1;AF=0.500;AN=2;BaseQRankSum=-1.159;DP=9;Dels=0.00;FS=7.782;HRun=0;HaplotypeScore=0.0000;MLEAC=1;MLEAF=0.500;MQ=57.39;MQ0=0;MQRankSum=-0.876;QD=7.42;ReadPosRankSum=-0.876	GT:AD:DP:GQ:PL	0/1:5,4:9:95:95,0,154
Chr1	60917785	60917785	G	C	exonic	GAP43	nonsynonymous SNV	GAP43:NM_203358:exon2:c.G429C:p.E143D	exonic	ENSBTAG00000006451	nonsynonymous SNV	ENSBTAG00000006451:ENSBTAT00000008460:exon2:c.G429C:p.E143D	Chr1	60917785	.	G	C	431.77	PASS	ABHom=1.00;AC=2;AF=1.00;AN=2;DP=14;Dels=0.00;FS=0.000;HRun=0;HaplotypeScore=0.7340;MLEAC=2;MLEAF=1.00;MQ=58.33;MQ0=0;QD=30.84	GT:AD:DP:GQ:PL	1/1:0,14:14:36:460,36,0
Chr1	64357852	64357852	T	C	exonic	IGSF11	nonsynonymous SNV	IGSF11:NM_001076921:exon7:c.A965G:p.Y322C	exonic	ENSBTAG00000045704	nonsynonymous SNV	ENSBTAG00000045704:ENSBTAT00000066340:exon7:c.A965G:p.Y322C	Chr1	64357852	.	T	C	311.78	PASS	ABHom=1.00;AC=2;AF=1.00;AN=2;DP=9;Dels=0.00;FS=0.000;HRun=0;HaplotypeScore=0.0000;MLEAC=2;MLEAF=1.00;MQ=60.00;MQ0=0;QD=34.64	GT:AD:DP:GQ:PL	1/1:0,9:9:27:340,27,0
Chr1	64592185	64592185	A	G	exonic	UPK1B	nonsynonymous SNV	UPK1B:NM_174482:exon3:c.A76G:p.S26G	exonic	ENSBTAG00000009014	nonsynonymous SNV	ENSBTAG00000009014:ENSBTAT00000011866:exon3:c.A76G:p.S26G	Chr1	64592185	rs43652277	A	G	409.77	PASS	ABHom=1.00;AC=2;AF=1.00;AN=2;DB;DP=12;Dels=0.00;FS=0.000;HRun=1;HaplotypeScore=0.0000;MLEAC=2;MLEAF=1.00;MQ=58.05;MQ0=0;QD=34.15	GT:AD:DP:GQ:PL	1/1:0,12:12:36:438,36,0
Chr1	64619593	64619593	C	T	exonic	B4GALT4	nonsynonymous SNV	B4GALT4:NM_001038078:exon6:c.G686A:p.S229N	exonic	ENSBTAG00000001390	nonsynonymous SNV	ENSBTAG00000001390:ENSBTAT00000047259:exon6:c.G686A:p.S229N	Chr1	64619593	.	C	T	366.77	PASS	ABHom=1.00;AC=2;AF=1.00;AN=2;DP=12;Dels=0.00;FS=0.000;HRun=1;HaplotypeScore=0.9665;MLEAC=2;MLEAF=1.00;MQ=53.52;MQ0=0;QD=30.56	GT:AD:DP:GQ:PL	1/1:0,12:12:33:395,33,0
Chr1	64629605	64629605	T	C	exonic	B4GALT4	nonsynonymous SNV	B4GALT4:NM_001038078:exon4:c.A341G:p.H114R	exonic	ENSBTAG00000001390	nonsynonymous SNV	ENSBTAG00000001390:ENSBTAT00000047259:exon4:c.A341G:p.H114R	Chr1	64629605	rs209016637	T	C	386.77	PASS	ABHom=1.00;AC=2;AF=1.00;AN=2;DB;DP=11;Dels=0.00;FS=0.000;HRun=0;HaplotypeScore=0.0000;MLEAC=2;MLEAF=1.00;MQ=57.87;MQ0=0;QD=35.16	GT:AD:DP:GQ:PL	1/1:0,11:11:33:415,33,0
Chr1	64633127	64633127	C	T	exonic	B4GALT4	nonsynonymous SNV	B4GALT4:NM_001038078:exon3:c.G163A:p.V55I	exonic	ENSBTAG00000001390	nonsynonymous SNV	ENSBTAG00000001390:ENSBTAT00000047259:exon3:c.G163A:p.V55I	Chr1	64633127	.	C	T	423.77	PASS	ABHom=1.00;AC=2;AF=1.00;AN=2;DP=14;Dels=0.00;FS=0.000;HRun=0;HaplotypeScore=0.0000;MLEAC=2;MLEAF=1.00;MQ=60.00;MQ0=0;QD=30.27	GT:AD:DP:GQ:PL	1/1:0,14:14:36:452,36,0
Chr1	64793812	64793812	C	T	exonic	ARHGAP31	nonsynonymous SNV	ARHGAP31:NM_001205810:exon12:c.C2183T:p.T728I	exonic	ENSBTAG00000000210	nonsynonymous SNV	ENSBTAG00000000210:ENSBTAT00000000253:exon11:c.C2084T:p.T695I	Chr1	64793812	.	C	T	421.77	PASS	ABHom=1.000;AC=2;AF=1.00;AN=2;DP=13;Dels=0.00;FS=0.000;HRun=0;HaplotypeScore=0.7340;MLEAC=2;MLEAF=1.00;MQ=58.20;MQ0=0;QD=32.44	GT:AD:DP:GQ:PL	1/1:0,13:13:36:450,36,0
Chr1	64794052	64794052	A	C	exonic	ARHGAP31	nonsynonymous SNV	ARHGAP31:NM_001205810:exon12:c.A2423C:p.K808T	exonic	ENSBTAG00000000210	nonsynonymous SNV	ENSBTAG00000000210:ENSBTAT00000000253:exon12:c.A2291C:p.K764T	Chr1	64794052	.	A	C	164.9	PASS	ABHom=1.00;AC=2;AF=1.00;AN=2;DP=6;Dels=0.00;FS=0.000;HRun=0;HaplotypeScore=0.0000;MLEAC=2;MLEAF=1.00;MQ=56.04;MQ0=0;QD=27.48	GT:AD:DP:GQ:PL	1/1:0,6:6:15:193,15,0
Chr1	64794282	64794282	G	A	exonic	ARHGAP31	nonsynonymous SNV	ARHGAP31:NM_001205810:exon12:c.G2653A:p.V885I	exonic	ENSBTAG00000000210	nonsynonymous SNV	ENSBTAG00000000210:ENSBTAT00000000253:exon12:c.G2521A:p.V841I	Chr1	64794282	.	G	A	307.78	PASS	ABHom=1.00;AC=2;AF=1.00;AN=2;DP=10;Dels=0.00;FS=0.000;HRun=0;HaplotypeScore=0.0000;MLEAC=2;MLEAF=1.00;MQ=60.00;MQ0=0;QD=30.78	GT:AD:DP:GQ:PL	1/1:0,10:10:27:336,27,0
Chr1	64795322	64795322	T	A	exonic	ARHGAP31	nonsynonymous SNV	ARHGAP31:NM_001205810:exon12:c.T3693A:p.S1231R	exonic	ENSBTAG00000000210	nonsynonymous SNV	ENSBTAG00000000210:ENSBTAT00000000253:exon12:c.T3561A:p.S1187R	Chr1	64795322	.	T	A	528.77	PASS	ABHom=0.941;AC=2;AF=1.00;AN=2;DP=17;Dels=0.00;FS=0.000;HRun=0;HaplotypeScore=0.0000;MLEAC=2;MLEAF=1.00;MQ=58.63;MQ0=0;OND=0.059;QD=31.10	GT:AD:DP:GQ:PL	1/1:0,16:17:45:557,45,0
Chr1	64795512	64795512	C	G	exonic	ARHGAP31	nonsynonymous SNV	ARHGAP31:NM_001205810:exon12:c.C3883G:p.L1295V	exonic	ENSBTAG00000000210	nonsynonymous SNV	ENSBTAG00000000210:ENSBTAT00000000253:exon12:c.C3751G:p.L1251V	Chr1	64795512	.	C	G	392.77	PASS	ABHom=1.00;AC=2;AF=1.00;AN=2;DP=11;Dels=0.00;FS=0.000;HRun=0;HaplotypeScore=1.9312;MLEAC=2;MLEAF=1.00;MQ=60.00;MQ0=0;QD=35.71	GT:AD:DP:GQ:PL	1/1:0,11:11:33:421,33,0
Chr1	64851131	64851131	T	C	exonic	POGLUT1	nonsynonymous SNV	POGLUT1:NM_001014903:exon5:c.T461C:p.L154S	exonic	ENSBTAG00000008562	nonsynonymous SNV	ENSBTAG00000008562:ENSBTAT00000011287:exon5:c.T461C:p.L154S	Chr1	64851131	.	T	C	209.84	PASS	ABHom=1.00;AC=2;AF=1.00;AN=2;DP=6;Dels=0.00;FS=0.000;HRun=0;HaplotypeScore=0.0000;MLEAC=2;MLEAF=1.00;MQ=60.00;MQ0=0;QD=34.97	GT:AD:DP:GQ:PL	1/1:0,6:6:18:238,18,0
Chr1	64871093	64871093	G	A	exonic	TIMMDC1	nonsynonymous SNV	TIMMDC1:NM_001080235:exon1:c.G133A:p.V45I	exonic	ENSBTAG00000012581	nonsynonymous SNV	ENSBTAG00000012581:ENSBTAT00000016702:exon1:c.G133A:p.V45I	Chr1	64871093	.	G	A	357.77	PASS	ABHom=1.00;AC=2;AF=1.00;AN=2;DP=14;Dels=0.00;FS=0.000;HRun=0;HaplotypeScore=0.0000;MLEAC=2;MLEAF=1.00;MQ=54.85;MQ0=0;QD=25.55	GT:AD:DP:GQ:PL	1/1:0,14:14:33:386,33,0
Chr1	64874725	64874725	G	A	exonic	TIMMDC1	nonsynonymous SNV	TIMMDC1:NM_001080235:exon2:c.G298A:p.A100T	exonic	ENSBTAG00000012581	nonsynonymous SNV	ENSBTAG00000012581:ENSBTAT00000016702:exon2:c.G298A:p.A100T	Chr1	64874725	.	G	A	489.77	PASS	ABHom=1.00;AC=2;AF=1.00;AN=2;DP=16;Dels=0.00;FS=0.000;HRun=0;HaplotypeScore=0.0000;MLEAC=2;MLEAF=1.00;MQ=58.55;MQ0=0;QD=30.61	GT:AD:DP:GQ:PL	1/1:0,16:16:42:518,42,0
Chr1	64897624	64897624	C	T	exonic	CD80	nonsynonymous SNV	CD80:NM_001206439:exon5:c.G875A:p.C292Y	exonic	ENSBTAG00000018059	nonsynonymous SNV	ENSBTAG00000018059:ENSBTAT00000024042:exon5:c.G875A:p.C292Y	Chr1	64897624	.	C	T	349.77	PASS	ABHom=1.000;AC=2;AF=1.00;AN=2;DP=13;Dels=0.00;FS=0.000;HRun=0;HaplotypeScore=0.0000;MLEAC=2;MLEAF=1.00;MQ=54.04;MQ0=0;QD=26.91	GT:AD:DP:GQ:PL	1/1:0,13:13:33:378,33,0
Chr1	64897625	64897625	A	C	exonic	CD80	nonsynonymous SNV	CD80:NM_001206439:exon5:c.T874G:p.C292G	exonic	ENSBTAG00000018059	nonsynonymous SNV	ENSBTAG00000018059:ENSBTAT00000024042:exon5:c.T874G:p.C292G	Chr1	64897625	.	A	C	391.77	PASS	ABHom=1.000;AC=2;AF=1.00;AN=2;DP=13;Dels=0.00;FS=0.000;HRun=1;HaplotypeScore=0.0000;MLEAC=2;MLEAF=1.00;MQ=54.04;MQ0=0;QD=30.14	GT:AD:DP:GQ:PL	1/1:0,13:13:36:420,36,0
Chr1	64910430	64910430	C	T	exonic	CD80	nonsynonymous SNV	CD80:NM_001206439:exon2:c.G382A:p.A128T	exonic	ENSBTAG00000018059	nonsynonymous SNV	ENSBTAG00000018059:ENSBTAT00000024042:exon2:c.G382A:p.A128T	Chr1	64910430	.	C	T	444.77	PASS	ABHom=1.00;AC=2;AF=1.00;AN=2;DP=14;Dels=0.00;FS=0.000;HRun=0;HaplotypeScore=0.7887;MLEAC=2;MLEAF=1.00;MQ=56.62;MQ0=0;QD=31.77	GT:AD:DP:GQ:PL	1/1:0,14:14:39:473,39,0
Chr1	64910437	64910437	C	A	exonic	CD80	nonsynonymous SNV	CD80:NM_001206439:exon2:c.G375T:p.L125F	exonic	ENSBTAG00000018059	nonsynonymous SNV	ENSBTAG00000018059:ENSBTAT00000024042:exon2:c.G375T:p.L125F	Chr1	64910437	.	C	A	509.77	PASS	ABHom=1.00;AC=2;AF=1.00;AN=2;DP=15;Dels=0.00;FS=0.000;HRun=3;HaplotypeScore=0.8941;MLEAC=2;MLEAF=1.00;MQ=56.85;MQ0=0;QD=33.98	GT:AD:DP:GQ:PL	1/1:0,15:15:42:538,42,0
Chr1	64910544	64910544	T	C	exonic	CD80	nonsynonymous SNV	CD80:NM_001206439:exon2:c.A268G:p.K90E	exonic	ENSBTAG00000018059	nonsynonymous SNV	ENSBTAG00000018059:ENSBTAT00000024042:exon2:c.A268G:p.K90E	Chr1	64910544	.	T	C	506.77	PASS	ABHom=1.00;AC=2;AF=1.00;AN=2;DP=15;Dels=0.00;FS=0.000;HRun=0;HaplotypeScore=0.0000;MLEAC=2;MLEAF=1.00;MQ=56.85;MQ0=0;QD=33.78	GT:AD:DP:GQ:PL	1/1:0,15:15:42:535,42,0
Chr1	64910573	64910573	G	A	exonic	CD80	nonsynonymous SNV	CD80:NM_001206439:exon2:c.C239T:p.P80L	exonic	ENSBTAG00000018059	nonsynonymous SNV	ENSBTAG00000018059:ENSBTAT00000024042:exon2:c.C239T:p.P80L	Chr1	64910573	.	G	A	561.77	PASS	ABHom=1.00;AC=2;AF=1.00;AN=2;DP=16;Dels=0.00;FS=0.000;HRun=1;HaplotypeScore=0.0000;MLEAC=2;MLEAF=1.00;MQ=57.05;MQ0=0;QD=35.11	GT:AD:DP:GQ:PL	1/1:0,16:16:45:590,45,0
Chr1	64935522	64935522	T	A	exonic	ADPRH	nonsynonymous SNV	ADPRH:NM_001038554:exon2:c.T647A:p.F216Y	exonic	ENSBTAG00000009391	nonsynonymous SNV	ENSBTAG00000009391:ENSBTAT00000053553:exon2:c.T647A:p.F216Y	Chr1	64935522	rs208963518	T	A	131.9	PASS	ABHom=1.00;AC=2;AF=1.00;AN=2;DB;DP=7;Dels=0.00;FS=0.000;HRun=0;HaplotypeScore=0.0000;MLEAC=2;MLEAF=1.00;MQ=56.62;MQ0=0;QD=18.84	GT:AD:DP:GQ:PL	1/1:0,7:7:15:160,15,0
Chr1	64960387	64960387	A	G	exonic	PLA1A	nonsynonymous SNV	PLA1A:NM_001015610:exon4:c.A554G:p.Q185R	exonic	ENSBTAG00000009392	nonsynonymous SNV	ENSBTAG00000009392:ENSBTAT00000012361:exon4:c.A554G:p.Q185R	Chr1	64960387	.	A	G	403.77	PASS	ABHom=1.000;AC=2;AF=1.00;AN=2;DP=13;Dels=0.00;FS=0.000;HRun=1;HaplotypeScore=0.0000;MLEAC=2;MLEAF=1.00;MQ=60.00;MQ0=0;QD=31.06	GT:AD:DP:GQ:PL	1/1:0,13:13:33:432,33,0
Chr1	65013950	65013950	G	C	exonic	POPDC2	nonsynonymous SNV	POPDC2:NM_001099112:exon1:c.C327G:p.D109E	exonic	ENSBTAG00000005604	nonsynonymous SNV	ENSBTAG00000005604:ENSBTAT00000032362:exon1:c.C327G:p.D109E	Chr1	65013950	rs383558218	G	C	260.78	PASS	ABHom=1.00;AC=2;AF=1.00;AN=2;DB;DP=8;Dels=0.00;FS=0.000;HRun=0;HaplotypeScore=0.0000;MLEAC=2;MLEAF=1.00;MQ=60.00;MQ0=0;QD=32.60	GT:AD:DP:GQ:PL	1/1:0,8:8:24:289,24,0
Chr1	65014258	65014258	T	G	exonic	POPDC2	nonsynonymous SNV	POPDC2:NM_001099112:exon1:c.A19C:p.M7L	exonic	ENSBTAG00000005604	nonsynonymous SNV	ENSBTAG00000005604:ENSBTAT00000032362:exon1:c.A19C:p.M7L	Chr1	65014258	.	T	G	356.77	PASS	ABHom=1.00;AC=2;AF=1.00;AN=2;DP=12;Dels=0.00;FS=0.000;HRun=1;HaplotypeScore=0.0000;MLEAC=2;MLEAF=1.00;MQ=58.05;MQ0=0;QD=29.73	GT:AD:DP:GQ:PL	1/1:0,12:12:33:385,33,0
Chr1	65031932	65031932	A	C	exonic	COX17	nonsynonymous SNV	COX17:NM_001207032:exon1:c.T48G:p.C16W	UTR5	ENSBTAG00000002182	.	.	Chr1	65031932	.	A	C	159.9	PASS	ABHom=1.00;AC=2;AF=1.00;AN=2;DP=6;Dels=0.00;FS=0.000;HRun=1;HaplotypeScore=0.0000;MLEAC=2;MLEAF=1.00;MQ=60.00;MQ0=0;QD=26.65	GT:AD:DP:GQ:PL	1/1:0,6:6:15:188,15,0
Chr1	65227487	65227487	T	C	exonic	NR1I2	nonsynonymous SNV	NR1I2:NM_001103226:exon2:c.T2C:p.M1T	exonic	ENSBTAG00000019557	nonsynonymous SNV	ENSBTAG00000019557:ENSBTAT00000026059:exon2:c.T2C:p.M1T	Chr1	65227487	.	T	C	611.77	PASS	ABHom=1.00;AC=2;AF=1.00;AN=2;DP=18;Dels=0.00;FS=0.000;HRun=0;HaplotypeScore=0.7340;MLEAC=2;MLEAF=1.00;MQ=58.71;MQ0=0;QD=33.99	GT:AD:DP:GQ:PL	1/1:0,18:18:51:640,51,0
Chr1	65227488	65227488	G	A	exonic	NR1I2	nonsynonymous SNV	NR1I2:NM_001103226:exon2:c.G3A:p.M1I	exonic	ENSBTAG00000019557	nonsynonymous SNV	ENSBTAG00000019557:ENSBTAT00000026059:exon2:c.G3A:p.M1I	Chr1	65227488	.	G	A	496.77	PASS	ABHom=1.000;AC=2;AF=1.00;AN=2;DP=18;Dels=0.00;FS=0.000;HRun=0;HaplotypeScore=0.7340;MLEAC=2;MLEAF=1.00;MQ=58.71;MQ0=0;QD=27.60	GT:AD:DP:GQ:PL	1/1:0,18:18:42:525,42,0
Chr1	65227528	65227528	A	G	exonic	NR1I2	nonsynonymous SNV	NR1I2:NM_001103226:exon2:c.A43G:p.I15V	exonic	ENSBTAG00000019557	nonsynonymous SNV	ENSBTAG00000019557:ENSBTAT00000026059:exon2:c.A43G:p.I15V	Chr1	65227528	.	A	G	524.77	PASS	ABHom=1.00;AC=2;AF=1.00;AN=2;DP=15;Dels=0.00;FS=0.000;HRun=0;HaplotypeScore=0.0000;MLEAC=2;MLEAF=1.00;MQ=58.45;MQ0=0;QD=34.98	GT:AD:DP:GQ:PL	1/1:0,15:15:42:553,42,0
Chr1	65227552	65227552	T	G	exonic	NR1I2	nonsynonymous SNV	NR1I2:NM_001103226:exon2:c.T67G:p.C23G	exonic	ENSBTAG00000019557	nonsynonymous SNV	ENSBTAG00000019557:ENSBTAT00000026059:exon2:c.T67G:p.C23G	Chr1	65227552	.	T	G	582.77	PASS	ABHom=0.941;AC=2;AF=1.00;AN=2;DP=17;Dels=0.00;FS=0.000;HRun=1;HaplotypeScore=0.0000;MLEAC=2;MLEAF=1.00;MQ=58.63;MQ0=0;OND=0.059;QD=34.28	GT:AD:DP:GQ:PL	1/1:1,16:17:48:611,48,0
Chr1	65230282	65230282	A	G	exonic	NR1I2	nonsynonymous SNV	NR1I2:NM_001103226:exon3:c.A179G:p.Q60R	exonic	ENSBTAG00000019557	nonsynonymous SNV	ENSBTAG00000019557:ENSBTAT00000026059:exon3:c.A179G:p.Q60R	Chr1	65230282	rs211291947	A	G	182.84	PASS	ABHom=1.00;AC=2;AF=1.00;AN=2;DB;DP=6;Dels=0.00;FS=0.000;HRun=1;HaplotypeScore=0.0000;MLEAC=2;MLEAF=1.00;MQ=60.00;MQ0=0;QD=30.47	GT:AD:DP:GQ:PL	1/1:0,6:6:18:211,18,0
Chr1	65236455	65236455	G	A	exonic	NR1I2	nonsynonymous SNV	NR1I2:NM_001103226:exon8:c.G1061A:p.R354Q	exonic	ENSBTAG00000019557	nonsynonymous SNV	ENSBTAG00000019557:ENSBTAT00000026059:exon8:c.G1061A:p.R354Q	Chr1	65236455	.	G	A	336.77	PASS	ABHom=1.00;AC=2;AF=1.00;AN=2;DP=11;Dels=0.00;FS=0.000;HRun=0;HaplotypeScore=0.0000;MLEAC=2;MLEAF=1.00;MQ=53.36;MQ0=0;QD=30.62	GT:AD:DP:GQ:PL	1/1:0,11:11:30:365,30,0
Chr1	65541916	65541916	G	A	exonic	GPR156	nonsynonymous SNV	GPR156:NM_001205643:exon9:c.C2009T:p.A670V	exonic	ENSBTAG00000001464	nonsynonymous SNV	ENSBTAG00000001464:ENSBTAT00000001918:exon9:c.C2009T:p.A670V	Chr1	65541916	.	G	A	298.78	PASS	ABHom=0.900;AC=2;AF=1.00;AN=2;DP=10;Dels=0.00;FS=0.000;HRun=0;HaplotypeScore=0.0000;MLEAC=2;MLEAF=1.00;MQ=60.00;MQ0=0;OND=0.100;QD=29.88	GT:AD:DP:GQ:PL	1/1:0,9:10:27:327,27,0
Chr1	65542184	65542184	T	C	exonic	GPR156	nonsynonymous SNV	GPR156:NM_001205643:exon9:c.A1741G:p.T581A	exonic	ENSBTAG00000001464	nonsynonymous SNV	ENSBTAG00000001464:ENSBTAT00000001918:exon9:c.A1741G:p.T581A	Chr1	65542184	.	T	C	233.8	PASS	ABHom=1.00;AC=2;AF=1.00;AN=2;DP=8;Dels=0.00;FS=0.000;HRun=0;HaplotypeScore=0.0000;MLEAC=2;MLEAF=1.00;MQ=60.00;MQ0=0;QD=29.23	GT:AD:DP:GQ:PL	1/1:0,8:8:21:262,21,0
Chr1	65542238	65542238	T	C	exonic	GPR156	nonsynonymous SNV	GPR156:NM_001205643:exon9:c.A1687G:p.R563G	exonic	ENSBTAG00000001464	nonsynonymous SNV	ENSBTAG00000001464:ENSBTAT00000001918:exon9:c.A1687G:p.R563G	Chr1	65542238	rs442885790	T	C	315.78	PASS	ABHom=1.00;AC=2;AF=1.00;AN=2;DB;DP=9;Dels=0.00;FS=0.000;HRun=1;HaplotypeScore=0.0000;MLEAC=2;MLEAF=1.00;MQ=60.00;MQ0=0;QD=35.09	GT:AD:DP:GQ:PL	1/1:0,9:9:27:344,27,0
Chr1	65563940	65563940	T	C	exonic	GPR156	nonsynonymous SNV	GPR156:NM_001205643:exon5:c.A575G:p.Q192R	exonic	ENSBTAG00000001464	nonsynonymous SNV	ENSBTAG00000001464:ENSBTAT00000001918:exon5:c.A575G:p.Q192R	Chr1	65563940	.	T	C	341.77	PASS	ABHom=1.00;AC=2;AF=1.00;AN=2;DP=13;Dels=0.00;FS=0.000;HRun=0;HaplotypeScore=0.0000;MLEAC=2;MLEAF=1.00;MQ=60.00;MQ0=0;QD=26.29	GT:AD:DP:GQ:PL	1/1:0,13:13:30:370,30,0
Chr1	65922543	65922543	T	G	exonic	NDUFB4	nonsynonymous SNV	NDUFB4:NM_175822:exon1:c.T34G:p.S12A	exonic	ENSBTAG00000015892	nonsynonymous SNV	ENSBTAG00000015892:ENSBTAT00000021123:exon1:c.T34G:p.S12A	Chr1	65922543	rs208781906	T	G	249.78	PASS	ABHom=0.889;AC=2;AF=1.00;AN=2;DB;DP=9;Dels=0.00;FS=0.000;HRun=1;HaplotypeScore=0.0000;MLEAC=2;MLEAF=1.00;MQ=55.11;MQ0=0;OND=0.111;QD=27.75	GT:AD:DP:GQ:PL	1/1:1,8:9:24:278,24,0
Chr1	65926917	65926917	A	G	exonic	NDUFB4	nonsynonymous SNV	NDUFB4:NM_175822:exon2:c.A226G:p.I76V	exonic	ENSBTAG00000015892	nonsynonymous SNV	ENSBTAG00000015892:ENSBTAT00000021123:exon2:c.A226G:p.I76V	Chr1	65926917	.	A	G	379.77	PASS	ABHom=1.00;AC=2;AF=1.00;AN=2;DP=11;Dels=0.00;FS=0.000;HRun=0;HaplotypeScore=0.0000;MLEAC=2;MLEAF=1.00;MQ=60.00;MQ0=0;QD=34.52	GT:AD:DP:GQ:PL	1/1:0,11:11:33:408,33,0
Chr1	66065465	66065465	G	A	exonic	GTF2E1	nonsynonymous SNV	GTF2E1:NM_001103294:exon4:c.G699A:p.M233I	exonic	ENSBTAG00000016848	nonsynonymous SNV	ENSBTAG00000016848:ENSBTAT00000055844:exon10:c.G888A:p.M296I	Chr1	66065465	.	G	A	606.77	PASS	ABHom=1.000;AC=2;AF=1.00;AN=2;DP=17;Dels=0.00;FS=0.000;HRun=3;HaplotypeScore=0.0000;MLEAC=2;MLEAF=1.00;MQ=49.64;MQ0=0;QD=35.69	GT:AD:DP:GQ:PL	1/1:0,17:17:51:635,51,0
Chr1	66714132	66714132	G	A	exonic	FBXO40	nonsynonymous SNV	FBXO40:NM_001206393:exon2:c.G1679A:p.G560E	exonic	ENSBTAG00000014508	nonsynonymous SNV	ENSBTAG00000014508:ENSBTAT00000019285:exon1:c.G1676A:p.G559E	Chr1	66714132	.	G	A	423.77	PASS	ABHom=1.000;AC=2;AF=1.00;AN=2;DP=13;Dels=0.00;FS=0.000;HRun=2;HaplotypeScore=0.0000;MLEAC=2;MLEAF=1.00;MQ=60.00;MQ0=0;QD=32.60	GT:AD:DP:GQ:PL	1/1:0,13:13:36:452,36,0
Chr1	66717182	66717182	A	G	exonic	FBXO40	nonsynonymous SNV	FBXO40:NM_001206393:exon3:c.A2066G:p.H689R	exonic	ENSBTAG00000014508	nonsynonymous SNV	ENSBTAG00000014508:ENSBTAT00000019285:exon2:c.A2063G:p.H688R	Chr1	66717182	.	A	G	284.78	PASS	ABHom=1.00;AC=2;AF=1.00;AN=2;DP=9;Dels=0.00;FS=0.000;HRun=0;HaplotypeScore=0.0000;MLEAC=2;MLEAF=1.00;MQ=54.09;MQ0=0;QD=31.64	GT:AD:DP:GQ:PL	1/1:0,9:9:27:313,27,0
Chr1	66722812	66722812	T	A	exonic	HCLS1	nonsynonymous SNV	HCLS1:NM_001035057:exon12:c.A1013T:p.N338I	exonic	ENSBTAG00000001009	nonsynonymous SNV	ENSBTAG00000001009:ENSBTAT00000001338:exon12:c.A1013T:p.N338I	Chr1	66722812	.	T	A	198.77	PASS	ABHet=0.467;AC=1;AF=0.500;AN=2;BaseQRankSum=-0.872;DP=15;Dels=0.00;FS=2.158;HRun=1;HaplotypeScore=0.0000;MLEAC=1;MLEAF=0.500;MQ=58.45;MQ0=0;MQRankSum=-0.428;QD=13.25;ReadPosRankSum=-0.340	GT:AD:DP:GQ:PL	0/1:7,8:15:99:227,0,223
Chr1	66723900	66723900	G	A	exonic	HCLS1	nonsynonymous SNV	HCLS1:NM_001035057:exon10:c.C863T:p.P288L	exonic	ENSBTAG00000001009	nonsynonymous SNV	ENSBTAG00000001009:ENSBTAT00000001338:exon10:c.C863T:p.P288L	Chr1	66723900	.	G	A	212.77	PASS	ABHet=0.619;AC=1;AF=0.500;AN=2;BaseQRankSum=-1.267;DP=21;Dels=0.00;FS=4.359;HRun=0;HaplotypeScore=0.0000;MLEAC=1;MLEAF=0.500;MQ=60.00;MQ0=0;MQRankSum=1.267;QD=10.13;ReadPosRankSum=-0.978	GT:AD:DP:GQ:PL	0/1:13,8:20:99:241,0,413
Chr1	66751139	66751139	T	A	exonic	HCLS1	nonsynonymous SNV	HCLS1:NM_001035057:exon2:c.A37T:p.T13S	exonic	ENSBTAG00000001009	nonsynonymous SNV	ENSBTAG00000001009:ENSBTAT00000001338:exon2:c.A37T:p.T13S	Chr1	66751139	rs448196414	T	A	534.77	PASS	ABHom=1.00;AC=2;AF=1.00;AN=2;DB;DP=15;Dels=0.00;FS=0.000;HRun=2;HaplotypeScore=0.0000;MLEAC=2;MLEAF=1.00;MQ=56.85;MQ0=0;QD=35.65	GT:AD:DP:GQ:PL	1/1:0,15:15:45:563,45,0
Chr1	66856453	66856453	A	G	exonic	IQCB1	nonsynonymous SNV	IQCB1:NM_001046381:exon14:c.T1474C:p.C492R	exonic	ENSBTAG00000013069	nonsynonymous SNV	ENSBTAG00000013069:ENSBTAT00000017379:exon14:c.T1474C:p.C492R	Chr1	66856453	rs207892642	A	G	566.77	PASS	ABHom=1.00;AC=2;AF=1.00;AN=2;DB;DP=16;Dels=0.00;FS=0.000;HRun=0;HaplotypeScore=0.0000;MLEAC=2;MLEAF=1.00;MQ=60.00;MQ0=0;QD=35.42	GT:AD:DP:GQ:PL	1/1:0,16:16:45:595,45,0
Chr1	66857958	66857958	G	C	exonic	IQCB1	nonsynonymous SNV	IQCB1:NM_001046381:exon13:c.C1398G:p.I466M	exonic	ENSBTAG00000013069	nonsynonymous SNV	ENSBTAG00000013069:ENSBTAT00000017379:exon13:c.C1398G:p.I466M	Chr1	66857958	.	G	C	566.77	PASS	ABHom=1.00;AC=2;AF=1.00;AN=2;DP=15;Dels=0.00;FS=0.000;HRun=0;HaplotypeScore=0.0000;MLEAC=2;MLEAF=1.00;MQ=58.45;MQ0=0;QD=37.78	GT:AD:DP:GQ:PL	1/1:0,15:15:45:595,45,0
Chr1	66883534	66883534	C	T	exonic	IQCB1	nonsynonymous SNV	IQCB1:NM_001046381:exon7:c.G530A:p.S177N	exonic	ENSBTAG00000013069	nonsynonymous SNV	ENSBTAG00000013069:ENSBTAT00000017379:exon7:c.G530A:p.S177N	Chr1	66883534	rs210686188	C	T	171.9	PASS	ABHom=1.00;AC=2;AF=1.00;AN=2;DB;DP=5;Dels=0.00;FS=0.000;HRun=1;HaplotypeScore=0.0000;MLEAC=2;MLEAF=1.00;MQ=60.00;MQ0=0;QD=34.38	GT:AD:DP:GQ:PL	1/1:0,5:5:15:200,15,0
Chr1	67087714	67087714	C	G	exonic	ILDR1	nonsynonymous SNV	ILDR1:NM_001102214:exon7:c.G1244C:p.R415P	exonic	ENSBTAG00000004705	nonsynonymous SNV	ENSBTAG00000004705:ENSBTAT00000006175:exon7:c.G1244C:p.R415P	Chr1	67087714	rs444223856	C	G	274.78	PASS	ABHom=1.00;AC=2;AF=1.00;AN=2;DB;DP=8;Dels=0.00;FS=0.000;HRun=1;HaplotypeScore=0.0000;MLEAC=2;MLEAF=1.00;MQ=57.05;MQ0=0;QD=34.35	GT:AD:DP:GQ:PL	1/1:0,8:8:24:303,24,0
Chr1	67087892	67087892	T	G	exonic	ILDR1	nonsynonymous SNV	ILDR1:NM_001102214:exon7:c.A1066C:p.T356P	exonic	ENSBTAG00000004705	nonsynonymous SNV	ENSBTAG00000004705:ENSBTAT00000006175:exon7:c.A1066C:p.T356P	Chr1	67087892	rs380296263	T	G	266.78	PASS	ABHom=1.00;AC=2;AF=1.00;AN=2;DB;DP=9;Dels=0.00;FS=0.000;HRun=1;HaplotypeScore=0.0000;MLEAC=2;MLEAF=1.00;MQ=60.00;MQ0=0;QD=29.64	GT:AD:DP:GQ:PL	1/1:0,9:9:24:295,24,0
Chr1	67087976	67087976	C	T	exonic	ILDR1	nonsynonymous SNV	ILDR1:NM_001102214:exon7:c.G982A:p.V328I	exonic	ENSBTAG00000004705	nonsynonymous SNV	ENSBTAG00000004705:ENSBTAT00000006175:exon7:c.G982A:p.V328I	Chr1	67087976	.	C	T	306.78	PASS	ABHom=1.00;AC=2;AF=1.00;AN=2;DP=11;Dels=0.00;FS=0.000;HRun=1;HaplotypeScore=0.0000;MLEAC=2;MLEAF=1.00;MQ=57.87;MQ0=0;QD=27.89	GT:AD:DP:GQ:PL	1/1:0,11:11:27:335,27,0
Chr1	67088147	67088147	T	C	exonic	ILDR1	nonsynonymous SNV	ILDR1:NM_001102214:exon7:c.A811G:p.M271V	exonic	ENSBTAG00000004705	nonsynonymous SNV	ENSBTAG00000004705:ENSBTAT00000006175:exon7:c.A811G:p.M271V	Chr1	67088147	rs380456610	T	C	558.77	PASS	ABHom=1.00;AC=2;AF=1.00;AN=2;DB;DP=15;Dels=0.00;FS=0.000;HRun=0;HaplotypeScore=0.0000;MLEAC=2;MLEAF=1.00;MQ=60.00;MQ0=0;QD=37.25	GT:AD:DP:GQ:PL	1/1:0,15:15:45:587,45,0
Chr1	67088512	67088512	T	C	exonic	ILDR1	nonsynonymous SNV	ILDR1:NM_001102214:exon6:c.A664G:p.M222V	exonic	ENSBTAG00000004705	nonsynonymous SNV	ENSBTAG00000004705:ENSBTAT00000006175:exon6:c.A664G:p.M222V	Chr1	67088512	.	T	C	346.77	PASS	ABHet=0.294;AC=1;AF=0.500;AN=2;BaseQRankSum=-0.264;DP=17;Dels=0.00;FS=2.271;HRun=0;HaplotypeScore=0.0000;MLEAC=1;MLEAF=0.500;MQ=57.23;MQ0=0;MQRankSum=-0.369;QD=20.40;ReadPosRankSum=0.474	GT:AD:DP:GQ:PL	0/1:5,12:17:99:375,0,142
Chr1	67095399	67095399	T	C	exonic	ILDR1	nonsynonymous SNV	ILDR1:NM_001102214:exon5:c.A520G:p.I174V	exonic	ENSBTAG00000004705	nonsynonymous SNV	ENSBTAG00000004705:ENSBTAT00000006175:exon5:c.A520G:p.I174V	Chr1	67095399	rs379269630	T	C	258.78	PASS	ABHom=1.00;AC=2;AF=1.00;AN=2;DB;DP=8;Dels=0.00;FS=0.000;HRun=0;HaplotypeScore=0.0000;MLEAC=2;MLEAF=1.00;MQ=60.00;MQ0=0;QD=32.35	GT:AD:DP:GQ:PL	1/1:0,8:8:24:287,24,0
Chr1	67196418	67196418	T	C	exonic	CD86	nonsynonymous SNV	CD86:NM_001038017:exon4:c.T701C:p.I234T	exonic	ENSBTAG00000013118	nonsynonymous SNV	ENSBTAG00000013118:ENSBTAT00000032289:exon4:c.T701C:p.I234T	Chr1	67196418	.	T	C	564.77	PASS	ABHom=1.00;AC=2;AF=1.00;AN=2;DP=16;Dels=0.00;FS=0.000;HRun=0;HaplotypeScore=0.0000;MLEAC=2;MLEAF=1.00;MQ=60.00;MQ0=0;QD=35.30	GT:AD:DP:GQ:PL	1/1:0,16:16:45:593,45,0
Chr1	67209094	67209094	A	G	exonic	CD86	nonsynonymous SNV	CD86:NM_001038017:exon7:c.A1009G:p.N337D	UTR3	ENSBTAG00000013118	.	.	Chr1	67209094	rs435701436	A	G	337.77	PASS	ABHom=1.00;AC=2;AF=1.00;AN=2;DB;DP=11;Dels=0.00;FS=0.000;HRun=0;HaplotypeScore=0.0000;MLEAC=2;MLEAF=1.00;MQ=45.77;MQ0=0;QD=30.71	GT:AD:DP:GQ:PL	1/1:0,11:11:30:366,30,0
Chr1	67209099	67209099	G	T	exonic	CD86	nonsynonymous SNV	CD86:NM_001038017:exon7:c.G1014T:p.L338F	UTR3	ENSBTAG00000013118	.	.	Chr1	67209099	rs455683788	G	T	374.77	PASS	ABHom=1.00;AC=2;AF=1.00;AN=2;DB;DP=12;Dels=0.00;FS=0.000;HRun=3;HaplotypeScore=0.0000;MLEAC=2;MLEAF=1.00;MQ=47.12;MQ0=0;QD=31.23	GT:AD:DP:GQ:PL	1/1:0,12:12:33:403,33,0
Chr1	67312219	67312219	T	C	exonic	CASR	nonsynonymous SNV	CASR:NM_174002:exon2:c.T140C:p.V47A	exonic	ENSBTAG00000003865	nonsynonymous SNV	ENSBTAG00000003865:ENSBTAT00000005042:exon2:c.T140C:p.V47A	Chr1	67312219	rs474193089	T	C	566.77	PASS	ABHom=1.00;AC=2;AF=1.00;AN=2;DB;DP=16;Dels=0.00;FS=0.000;HRun=0;HaplotypeScore=0.0000;MLEAC=2;MLEAF=1.00;MQ=60.00;MQ0=0;QD=35.42	GT:AD:DP:GQ:PL	1/1:0,16:16:48:595,48,0
Chr1	67319817	67319817	C	T	exonic	CASR	nonsynonymous SNV	CASR:NM_174002:exon4:c.C1165T:p.P389S	exonic	ENSBTAG00000003865	nonsynonymous SNV	ENSBTAG00000003865:ENSBTAT00000005042:exon4:c.C1165T:p.P389S	Chr1	67319817	.	C	T	642.77	PASS	ABHom=1.000;AC=2;AF=1.00;AN=2;DP=18;Dels=0.00;FS=0.000;HRun=1;HaplotypeScore=0.0000;MLEAC=2;MLEAF=1.00;MQ=57.39;MQ0=0;QD=35.71	GT:AD:DP:GQ:PL	1/1:0,18:18:54:671,54,0
Chr1	67342772	67342772	C	A	exonic	CASR	nonsynonymous SNV	CASR:NM_174002:exon7:c.C2852A:p.P951Q	exonic	ENSBTAG00000003865	nonsynonymous SNV	ENSBTAG00000003865:ENSBTAT00000005042:exon7:c.C2852A:p.P951Q	Chr1	67342772	.	C	A	100.03	PASS	ABHom=1.00;AC=2;AF=1.00;AN=2;DP=6;Dels=0.00;FS=0.000;HRun=0;HaplotypeScore=0.0000;MLEAC=2;MLEAF=1.00;MQ=60.00;MQ0=0;QD=16.67	GT:AD:DP:GQ:PL	1/1:0,6:6:12:128,12,0
Chr1	67342895	67342895	C	G	exonic	CASR	nonsynonymous SNV	CASR:NM_174002:exon7:c.C2975G:p.T992S	exonic	ENSBTAG00000003865	nonsynonymous SNV	ENSBTAG00000003865:ENSBTAT00000005042:exon7:c.C2975G:p.T992S	Chr1	67342895	.	C	G	183.84	PASS	ABHom=1.00;AC=2;AF=1.00;AN=2;DP=6;Dels=0.00;FS=0.000;HRun=0;HaplotypeScore=0.0000;MLEAC=2;MLEAF=1.00;MQ=55.21;MQ0=0;QD=30.64	GT:AD:DP:GQ:PL	1/1:0,6:6:18:212,18,0
Chr1	67373171	67373171	T	C	exonic	CSTA	nonsynonymous SNV	CSTA:NM_001167824:exon1:c.T65C:p.M22T	exonic	ENSBTAG00000010688	nonsynonymous SNV	ENSBTAG00000010688:ENSBTAT00000014138:exon1:c.T65C:p.M22T	Chr1	67373171	rs384689421	T	C	640.77	PASS	ABHom=1.000;AC=2;AF=1.00;AN=2;DB;DP=18;Dels=0.00;FS=0.000;HRun=0;HaplotypeScore=0.0000;MLEAC=2;MLEAF=1.00;MQ=50.27;MQ0=0;QD=35.60	GT:AD:DP:GQ:PL	1/1:0,18:18:54:669,54,0
Chr1	67422992	67422992	T	C	exonic	FAM162A	nonsynonymous SNV	FAM162A:NM_001046592:exon1:c.T61C:p.S21P	exonic	ENSBTAG00000011140	nonsynonymous SNV	ENSBTAG00000011140:ENSBTAT00000014796:exon1:c.T61C:p.S21P	Chr1	67422992	.	T	C	866.77	PASS	ABHom=1.00;AC=2;AF=1.00;AN=2;DP=24;Dels=0.00;FS=0.000;HRun=1;HaplotypeScore=2.3893;MLEAC=2;MLEAF=1.00;MQ=57.25;MQ0=0;QD=36.12	GT:AD:DP:GQ:PL	1/1:0,24:24:69:895,69,0
Chr1	67567370	67567370	C	T	exonic	PARP9	nonsynonymous SNV	PARP9:NM_001076828:exon8:c.G1747A:p.E583K	exonic	ENSBTAG00000021791	nonsynonymous SNV	ENSBTAG00000021791:ENSBTAT00000029045:exon8:c.G1747A:p.E583K	Chr1	67567370	rs378708265	C	T	286.78	PASS	ABHom=1.00;AC=2;AF=1.00;AN=2;DB;DP=8;Dels=0.00;FS=0.000;HRun=1;HaplotypeScore=0.0000;MLEAC=2;MLEAF=1.00;MQ=60.00;MQ0=0;QD=35.85	GT:AD:DP:GQ:PL	1/1:0,8:8:24:315,24,0
Chr1	67567547	67567547	C	T	exonic	PARP9	nonsynonymous SNV	PARP9:NM_001076828:exon8:c.G1570A:p.E524K	exonic	ENSBTAG00000021791	nonsynonymous SNV	ENSBTAG00000021791:ENSBTAT00000029045:exon8:c.G1570A:p.E524K	Chr1	67567547	rs382177200	C	T	296.78	PASS	ABHom=1.00;AC=2;AF=1.00;AN=2;DB;DP=9;Dels=0.00;FS=0.000;HRun=4;HaplotypeScore=0.0000;MLEAC=2;MLEAF=1.00;MQ=54.65;MQ0=0;QD=32.98	GT:AD:DP:GQ:PL	1/1:0,9:9:27:325,27,0
Chr1	67567618	67567618	G	A	exonic	PARP9	nonsynonymous SNV	PARP9:NM_001076828:exon8:c.C1499T:p.A500V	exonic	ENSBTAG00000021791	nonsynonymous SNV	ENSBTAG00000021791:ENSBTAT00000029045:exon8:c.C1499T:p.A500V	Chr1	67567618	.	G	A	602.77	PASS	ABHom=1.000;AC=2;AF=1.00;AN=2;DP=17;Dels=0.00;FS=0.000;HRun=0;HaplotypeScore=0.0000;MLEAC=2;MLEAF=1.00;MQ=58.63;MQ0=0;QD=35.46	GT:AD:DP:GQ:PL	1/1:0,17:17:51:631,51,0
Chr1	67567649	67567649	A	G	exonic	PARP9	nonsynonymous SNV	PARP9:NM_001076828:exon8:c.T1468C:p.S490P	exonic	ENSBTAG00000021791	nonsynonymous SNV	ENSBTAG00000021791:ENSBTAT00000029045:exon8:c.T1468C:p.S490P	Chr1	67567649	.	A	G	590.77	PASS	ABHom=1.00;AC=2;AF=1.00;AN=2;DP=16;Dels=0.00;FS=0.000;HRun=2;HaplotypeScore=0.0000;MLEAC=2;MLEAF=1.00;MQ=58.55;MQ0=0;QD=36.92	GT:AD:DP:GQ:PL	1/1:0,16:16:48:619,48,0
Chr1	67571489	67571489	A	G	exonic	PARP9	nonsynonymous SNV	PARP9:NM_001076828:exon7:c.T1391C:p.L464P	exonic	ENSBTAG00000021791	nonsynonymous SNV	ENSBTAG00000021791:ENSBTAT00000029045:exon7:c.T1391C:p.L464P	Chr1	67571489	rs209708440	A	G	534.77	PASS	ABHom=1.00;AC=2;AF=1.00;AN=2;DB;DP=15;Dels=0.00;FS=0.000;HRun=1;HaplotypeScore=0.0000;MLEAC=2;MLEAF=1.00;MQ=60.00;MQ0=0;QD=35.65	GT:AD:DP:GQ:PL	1/1:0,15:15:45:563,45,0
Chr1	67575172	67575172	G	C	exonic	PARP9	nonsynonymous SNV	PARP9:NM_001076828:exon6:c.C1139G:p.A380G	exonic	ENSBTAG00000021791	nonsynonymous SNV	ENSBTAG00000021791:ENSBTAT00000029045:exon6:c.C1139G:p.A380G	Chr1	67575172	.	G	C	486.77	PASS	ABHom=1.00;AC=2;AF=1.00;AN=2;DP=13;Dels=0.00;FS=0.000;HRun=1;HaplotypeScore=0.0000;MLEAC=2;MLEAF=1.00;MQ=56.35;MQ0=0;QD=37.44	GT:AD:DP:GQ:PL	1/1:0,13:13:39:515,39,0
Chr1	67575181	67575181	A	G	exonic	PARP9	nonsynonymous SNV	PARP9:NM_001076828:exon6:c.T1130C:p.L377P	exonic	ENSBTAG00000021791	nonsynonymous SNV	ENSBTAG00000021791:ENSBTAT00000029045:exon6:c.T1130C:p.L377P	Chr1	67575181	.	A	G	440.77	PASS	ABHom=1.00;AC=2;AF=1.00;AN=2;DP=12;Dels=0.00;FS=0.000;HRun=1;HaplotypeScore=0.0000;MLEAC=2;MLEAF=1.00;MQ=56.04;MQ0=0;QD=36.73	GT:AD:DP:GQ:PL	1/1:0,12:12:36:469,36,0
Chr1	67579387	67579387	G	C	exonic	PARP9	nonsynonymous SNV	PARP9:NM_001076828:exon4:c.C870G:p.H290Q	exonic	ENSBTAG00000021791	nonsynonymous SNV	ENSBTAG00000021791:ENSBTAT00000029045:exon4:c.C870G:p.H290Q	Chr1	67579387	.	G	C	46.77	PASS	ABHet=0.727;AC=1;AF=0.500;AN=2;BaseQRankSum=-1.106;DP=11;Dels=0.00;FS=0.000;HRun=0;HaplotypeScore=0.0000;MLEAC=1;MLEAF=0.500;MQ=55.66;MQ0=0;MQRankSum=-0.382;QD=4.25;ReadPosRankSum=-0.566	GT:AD:DP:GQ:PL	0/1:8,3:11:75:75,0,277
Chr1	67579478	67579478	A	G	exonic	PARP9	nonsynonymous SNV	PARP9:NM_001076828:exon4:c.T779C:p.I260T	exonic	ENSBTAG00000021791	nonsynonymous SNV	ENSBTAG00000021791:ENSBTAT00000029045:exon4:c.T779C:p.I260T	Chr1	67579478	.	A	G	124.77	PASS	ABHet=0.500;AC=1;AF=0.500;AN=2;BaseQRankSum=0.103;DP=10;Dels=0.00;FS=0.000;HRun=1;HaplotypeScore=0.0000;MLEAC=1;MLEAF=0.500;MQ=57.66;MQ0=0;MQRankSum=0.103;QD=12.48;ReadPosRankSum=1.453	GT:AD:DP:GQ:PL	0/1:5,5:10:99:153,0,143
Chr1	67579559	67579559	G	T	exonic	PARP9	nonsynonymous SNV	PARP9:NM_001076828:exon4:c.C698A:p.P233Q	exonic	ENSBTAG00000021791	nonsynonymous SNV	ENSBTAG00000021791:ENSBTAT00000029045:exon4:c.C698A:p.P233Q	Chr1	67579559	.	G	T	454.77	PASS	ABHom=1.00;AC=2;AF=1.00;AN=2;DP=13;Dels=0.00;FS=0.000;HRun=2;HaplotypeScore=0.0000;MLEAC=2;MLEAF=1.00;MQ=56.35;MQ0=0;QD=34.98	GT:AD:DP:GQ:PL	1/1:0,13:13:39:483,39,0
Chr1	67579562	67579562	G	A	exonic	PARP9	nonsynonymous SNV	PARP9:NM_001076828:exon4:c.C695T:p.T232M	exonic	ENSBTAG00000021791	nonsynonymous SNV	ENSBTAG00000021791:ENSBTAT00000029045:exon4:c.C695T:p.T232M	Chr1	67579562	rs448297369	G	A	434.77	PASS	ABHom=1.00;AC=2;AF=1.00;AN=2;DB;DP=13;Dels=0.00;FS=0.000;HRun=0;HaplotypeScore=0.0000;MLEAC=2;MLEAF=1.00;MQ=56.35;MQ0=0;QD=33.44	GT:AD:DP:GQ:PL	1/1:0,13:13:39:463,39,0
Chr1	67579576	67579576	C	A	exonic	PARP9	nonsynonymous SNV	PARP9:NM_001076828:exon4:c.G681T:p.M227I	exonic	ENSBTAG00000021791	nonsynonymous SNV	ENSBTAG00000021791:ENSBTAT00000029045:exon4:c.G681T:p.M227I	Chr1	67579576	rs466737356	C	A	514.77	PASS	ABHom=1.00;AC=2;AF=1.00;AN=2;DB;DP=14;Dels=0.00;FS=0.000;HRun=1;HaplotypeScore=0.0000;MLEAC=2;MLEAF=1.00;MQ=56.62;MQ0=0;QD=36.77	GT:AD:DP:GQ:PL	1/1:0,14:14:42:543,42,0
Chr1	67579710	67579710	C	T	exonic	PARP9	nonsynonymous SNV	PARP9:NM_001076828:exon4:c.G547A:p.V183I	exonic	ENSBTAG00000021791	nonsynonymous SNV	ENSBTAG00000021791:ENSBTAT00000029045:exon4:c.G547A:p.V183I	Chr1	67579710	.	C	T	231.77	PASS	ABHet=0.600;AC=1;AF=0.500;AN=2;BaseQRankSum=0.733;DP=20;Dels=0.00;FS=1.871;HRun=0;HaplotypeScore=0.8941;MLEAC=1;MLEAF=0.500;MQ=57.66;MQ0=0;MQRankSum=0.964;QD=11.59;ReadPosRankSum=1.659	GT:AD:DP:GQ:PL	0/1:12,8:19:99:260,0,330
Chr1	67579718	67579718	G	C	exonic	PARP9	nonsynonymous SNV	PARP9:NM_001076828:exon4:c.C539G:p.T180R	exonic	ENSBTAG00000021791	nonsynonymous SNV	ENSBTAG00000021791:ENSBTAT00000029045:exon4:c.C539G:p.T180R	Chr1	67579718	rs471898993	G	C	631.77	PASS	ABHom=1.000;AC=2;AF=1.00;AN=2;DB;DP=17;Dels=0.00;FS=0.000;HRun=0;HaplotypeScore=0.8941;MLEAC=2;MLEAF=1.00;MQ=57.23;MQ0=0;QD=37.16	GT:AD:DP:GQ:PL	1/1:0,17:17:51:660,51,0
Chr1	67579754	67579754	A	G	exonic	PARP9	nonsynonymous SNV	PARP9:NM_001076828:exon4:c.T503C:p.L168S	exonic	ENSBTAG00000021791	nonsynonymous SNV	ENSBTAG00000021791:ENSBTAT00000029045:exon4:c.T503C:p.L168S	Chr1	67579754	rs446584271	A	G	203.77	PASS	ABHet=0.300;AC=1;AF=0.500;AN=2;BaseQRankSum=0.296;DB;DP=10;Dels=0.00;FS=0.000;HRun=0;HaplotypeScore=1.8801;MLEAC=1;MLEAF=0.500;MQ=52.65;MQ0=0;MQRankSum=0.895;QD=20.38;ReadPosRankSum=0.731	GT:AD:DP:GQ:PL	0/1:3,7:10:72:232,0,72
Chr1	67579787	67579787	G	T	exonic	PARP9	nonsynonymous SNV	PARP9:NM_001076828:exon4:c.C470A:p.T157K	exonic	ENSBTAG00000021791	nonsynonymous SNV	ENSBTAG00000021791:ENSBTAT00000029045:exon4:c.C470A:p.T157K	Chr1	67579787	.	G	T	140.77	PASS	ABHet=0.417;AC=1;AF=0.500;AN=2;BaseQRankSum=0.361;DP=12;Dels=0.00;FS=3.522;HRun=3;HaplotypeScore=0.0000;MLEAC=1;MLEAF=0.500;MQ=51.77;MQ0=0;MQRankSum=0.876;QD=11.73;ReadPosRankSum=0.361	GT:AD:DP:GQ:PL	0/1:5,7:12:99:169,0,130
Chr1	67579790	67579790	T	C	exonic	PARP9	nonsynonymous SNV	PARP9:NM_001076828:exon4:c.A467G:p.Q156R	exonic	ENSBTAG00000021791	nonsynonymous SNV	ENSBTAG00000021791:ENSBTAT00000029045:exon4:c.A467G:p.Q156R	Chr1	67579790	.	T	C	138.77	PASS	ABHet=0.500;AC=1;AF=0.500;AN=2;BaseQRankSum=0.361;DP=12;Dels=0.00;FS=3.522;HRun=0;HaplotypeScore=0.0000;MLEAC=1;MLEAF=0.500;MQ=51.77;MQ0=0;MQRankSum=-0.876;QD=11.56;ReadPosRankSum=0.361	GT:AD:DP:GQ:PL	0/1:6,6:12:99:167,0,133
Chr1	67579836	67579836	A	G	exonic	PARP9	nonsynonymous SNV	PARP9:NM_001076828:exon4:c.T421C:p.S141P	exonic	ENSBTAG00000021791	nonsynonymous SNV	ENSBTAG00000021791:ENSBTAT00000029045:exon4:c.T421C:p.S141P	Chr1	67579836	rs383978952	A	G	312.78	PASS	ABHom=1.00;AC=2;AF=1.00;AN=2;DB;DP=9;Dels=0.00;FS=0.000;HRun=1;HaplotypeScore=0.0000;MLEAC=2;MLEAF=1.00;MQ=54.65;MQ0=0;QD=34.75	GT:AD:DP:GQ:PL	1/1:0,9:9:27:341,27,0
Chr1	67580061	67580061	T	C	exonic	PARP9	nonsynonymous SNV	PARP9:NM_001076828:exon4:c.A196G:p.K66E	exonic	ENSBTAG00000021791	nonsynonymous SNV	ENSBTAG00000021791:ENSBTAT00000029045:exon4:c.A196G:p.K66E	Chr1	67580061	rs382503333	T	C	479.77	PASS	ABHom=1.00;AC=2;AF=1.00;AN=2;DB;DP=13;Dels=0.00;FS=0.000;HRun=1;HaplotypeScore=0.0000;MLEAC=2;MLEAF=1.00;MQ=60.00;MQ0=0;QD=36.91	GT:AD:DP:GQ:PL	1/1:0,13:13:39:508,39,0
Chr1	67580174	67580174	T	C	exonic	PARP9	nonsynonymous SNV	PARP9:NM_001076828:exon4:c.A83G:p.Q28R	exonic	ENSBTAG00000021791	nonsynonymous SNV	ENSBTAG00000021791:ENSBTAT00000029045:exon4:c.A83G:p.Q28R	Chr1	67580174	.	T	C	386.77	PASS	ABHet=0.375;AC=1;AF=0.500;AN=2;BaseQRankSum=0.239;DP=24;Dels=0.00;FS=4.172;HRun=0;HaplotypeScore=0.0000;MLEAC=1;MLEAF=0.500;MQ=56.04;MQ0=0;MQRankSum=0.179;QD=16.12;ReadPosRankSum=1.729	GT:AD:DP:GQ:PL	0/1:9,15:23:99:415,0,268
Chr1	67590177	67590177	A	G	exonic	DTX3L	nonsynonymous SNV	DTX3L:NM_001192396:exon2:c.A238G:p.N80D	exonic	ENSBTAG00000009933	nonsynonymous SNV	ENSBTAG00000009933:ENSBTAT00000013108:exon2:c.A238G:p.N80D	Chr1	67590177	.	A	G	424.77	PASS	ABHom=1.00;AC=2;AF=1.00;AN=2;DP=16;Dels=0.00;FS=0.000;HRun=0;HaplotypeScore=0.0000;MLEAC=2;MLEAF=1.00;MQ=60.00;MQ0=0;QD=26.55	GT:AD:DP:GQ:PL	1/1:0,16:16:39:453,39,0
Chr1	67590276	67590276	G	A	exonic	DTX3L	nonsynonymous SNV	DTX3L:NM_001192396:exon2:c.G337A:p.G113S	exonic	ENSBTAG00000009933	nonsynonymous SNV	ENSBTAG00000009933:ENSBTAT00000013108:exon2:c.G337A:p.G113S	Chr1	67590276	.	G	A	278.77	PASS	ABHet=0.500;AC=1;AF=0.500;AN=2;BaseQRankSum=0.971;DP=18;Dels=0.00;FS=0.000;HRun=0;HaplotypeScore=0.0000;MLEAC=1;MLEAF=0.500;MQ=60.00;MQ0=0;MQRankSum=1.413;QD=15.49;ReadPosRankSum=0.618	GT:AD:DP:GQ:PL	0/1:9,9:18:99:307,0,288
Chr1	67594366	67594366	A	C	exonic	DTX3L	nonsynonymous SNV	DTX3L:NM_001192396:exon3:c.A1220C:p.N407T	exonic	ENSBTAG00000009933	nonsynonymous SNV	ENSBTAG00000009933:ENSBTAT00000013108:exon3:c.A1220C:p.N407T	Chr1	67594366	.	A	C	261.77	PASS	ABHet=0.609;AC=1;AF=0.500;AN=2;BaseQRankSum=0.913;DP=23;Dels=0.00;FS=0.000;HRun=1;HaplotypeScore=0.0000;MLEAC=1;MLEAF=0.500;MQ=60.00;MQ0=0;MQRankSum=-0.724;QD=11.38;ReadPosRankSum=-0.724	GT:AD:DP:GQ:PL	0/1:14,9:22:99:290,0,401
Chr1	67594782	67594782	G	A	exonic	DTX3L	nonsynonymous SNV	DTX3L:NM_001192396:exon3:c.G1636A:p.A546T	exonic	ENSBTAG00000009933	nonsynonymous SNV	ENSBTAG00000009933:ENSBTAT00000013108:exon3:c.G1636A:p.A546T	Chr1	67594782	.	G	A	161.77	PASS	ABHet=0.455;AC=1;AF=0.500;AN=2;BaseQRankSum=-0.717;DP=11;Dels=0.00;FS=0.000;HRun=0;HaplotypeScore=0.6651;MLEAC=1;MLEAF=0.500;MQ=60.00;MQ0=0;MQRankSum=1.186;QD=14.71;ReadPosRankSum=0.143	GT:AD:DP:GQ:PL	0/1:5,6:11:99:190,0,161
Chr1	67594995	67594995	T	C	exonic	DTX3L	nonsynonymous SNV	DTX3L:NM_001192396:exon3:c.T1849C:p.F617L	exonic	ENSBTAG00000009933	nonsynonymous SNV	ENSBTAG00000009933:ENSBTAT00000013108:exon3:c.T1849C:p.F617L	Chr1	67594995	rs380250333	T	C	226.77	PASS	ABHet=0.429;AC=1;AF=0.500;AN=2;BaseQRankSum=0.386;DB;DP=14;Dels=0.00;FS=2.027;HRun=2;HaplotypeScore=0.8321;MLEAC=1;MLEAF=0.500;MQ=60.00;MQ0=0;MQRankSum=0.965;QD=16.20;ReadPosRankSum=1.365	GT:AD:DP:GQ:PL	0/1:6,8:14:99:255,0,179
Chr1	67595522	67595522	G	A	exonic	DTX3L	nonsynonymous SNV	DTX3L:NM_001192396:exon4:c.G1973A:p.R658Q	exonic	ENSBTAG00000009933	nonsynonymous SNV	ENSBTAG00000009933:ENSBTAT00000013108:exon4:c.G1973A:p.R658Q	Chr1	67595522	.	G	A	283.77	PASS	ABHet=0.375;AC=1;AF=0.500;AN=2;BaseQRankSum=-0.380;DP=16;Dels=0.00;FS=4.393;HRun=0;HaplotypeScore=0.0000;MLEAC=1;MLEAF=0.500;MQ=60.00;MQ0=0;MQRankSum=-0.488;QD=17.74;ReadPosRankSum=0.488	GT:AD:DP:GQ:PL	0/1:6,10:16:99:312,0,179
Chr1	67618939	67618939	G	T	exonic	PARP14	nonsynonymous SNV	PARP14:NM_001206538:exon2:c.G280T:p.D94Y	exonic	ENSBTAG00000016656	nonsynonymous SNV	ENSBTAG00000016656:ENSBTAT00000022152:exon2:c.G280T:p.D94Y	Chr1	67618939	.	G	T	524.77	PASS	ABHom=1.00;AC=2;AF=1.00;AN=2;DP=15;Dels=0.00;FS=0.000;HRun=0;HaplotypeScore=0.9469;MLEAC=2;MLEAF=1.00;MQ=58.45;MQ0=0;QD=34.98	GT:AD:DP:GQ:PL	1/1:0,15:15:45:553,45,0
Chr1	67631211	67631211	A	G	exonic	PARP14	nonsynonymous SNV	PARP14:NM_001206538:exon6:c.A835G:p.T279A	exonic	ENSBTAG00000016656	nonsynonymous SNV	ENSBTAG00000016656:ENSBTAT00000022152:exon6:c.A835G:p.T279A	Chr1	67631211	.	A	G	373.77	PASS	ABHom=1.00;AC=2;AF=1.00;AN=2;DP=12;Dels=0.00;FS=0.000;HRun=0;HaplotypeScore=0.0000;MLEAC=2;MLEAF=1.00;MQ=55.63;MQ0=0;QD=31.15	GT:AD:DP:GQ:PL	1/1:0,12:12:30:402,30,0
Chr1	67631977	67631977	A	C	exonic	PARP14	nonsynonymous SNV	PARP14:NM_001206538:exon6:c.A1601C:p.H534P	exonic	ENSBTAG00000016656	nonsynonymous SNV	ENSBTAG00000016656:ENSBTAT00000022152:exon6:c.A1601C:p.H534P	Chr1	67631977	rs478286445	A	C	497.77	PASS	ABHom=1.00;AC=2;AF=1.00;AN=2;DB;DP=14;Dels=0.00;FS=0.000;HRun=1;HaplotypeScore=0.0000;MLEAC=2;MLEAF=1.00;MQ=60.00;MQ0=0;QD=35.55	GT:AD:DP:GQ:PL	1/1:0,14:14:42:526,42,0
Chr1	67632150	67632150	A	G	exonic	PARP14	nonsynonymous SNV	PARP14:NM_001206538:exon6:c.A1774G:p.T592A	exonic	ENSBTAG00000016656	nonsynonymous SNV	ENSBTAG00000016656:ENSBTAT00000022152:exon6:c.A1774G:p.T592A	Chr1	67632150	.	A	G	550.77	PASS	ABHom=1.00;AC=2;AF=1.00;AN=2;DP=17;Dels=0.00;FS=0.000;HRun=0;HaplotypeScore=0.0000;MLEAC=2;MLEAF=1.00;MQ=60.00;MQ0=0;QD=32.40	GT:AD:DP:GQ:PL	1/1:0,17:17:48:579,48,0
Chr1	67632189	67632189	G	C	exonic	PARP14	nonsynonymous SNV	PARP14:NM_001206538:exon6:c.G1813C:p.V605L	exonic	ENSBTAG00000016656	nonsynonymous SNV	ENSBTAG00000016656:ENSBTAT00000022152:exon6:c.G1813C:p.V605L	Chr1	67632189	.	G	C	489.77	PASS	ABHom=1.00;AC=2;AF=1.00;AN=2;DP=14;Dels=0.00;FS=0.000;HRun=0;HaplotypeScore=0.0000;MLEAC=2;MLEAF=1.00;MQ=58.33;MQ0=0;QD=34.98	GT:AD:DP:GQ:PL	1/1:0,14:14:39:518,39,0
Chr1	67632549	67632549	A	G	exonic	PARP14	nonsynonymous SNV	PARP14:NM_001206538:exon6:c.A2173G:p.K725E	exonic	ENSBTAG00000016656	nonsynonymous SNV	ENSBTAG00000016656:ENSBTAT00000022152:exon6:c.A2173G:p.K725E	Chr1	67632549	.	A	G	362.77	PASS	ABHom=1.00;AC=2;AF=1.00;AN=2;DP=11;Dels=0.00;FS=0.000;HRun=1;HaplotypeScore=0.0000;MLEAC=2;MLEAF=1.00;MQ=57.87;MQ0=0;QD=32.98	GT:AD:DP:GQ:PL	1/1:0,11:11:33:391,33,0
Chr1	67633314	67633314	A	G	exonic	PARP14	nonsynonymous SNV	PARP14:NM_001206538:exon6:c.A2938G:p.I980V	exonic	ENSBTAG00000016656	nonsynonymous SNV	ENSBTAG00000016656:ENSBTAT00000022152:exon6:c.A2938G:p.I980V	Chr1	67633314	.	A	G	678.77	PASS	ABHom=1.000;AC=2;AF=1.00;AN=2;DP=18;Dels=0.00;FS=0.000;HRun=0;HaplotypeScore=0.0000;MLEAC=2;MLEAF=1.00;MQ=58.71;MQ0=0;QD=37.71	GT:AD:DP:GQ:PL	1/1:0,18:18:54:707,54,0
Chr1	67649854	67649854	A	G	exonic	PARP14	nonsynonymous SNV	PARP14:NM_001206538:exon14:c.A4361G:p.N1454S	exonic	ENSBTAG00000016656	nonsynonymous SNV	ENSBTAG00000016656:ENSBTAT00000022152:exon14:c.A4361G:p.N1454S	Chr1	67649854	.	A	G	541.77	PASS	ABHom=1.00;AC=2;AF=1.00;AN=2;DP=15;Dels=0.00;FS=0.000;HRun=0;HaplotypeScore=0.0000;MLEAC=2;MLEAF=1.00;MQ=56.85;MQ0=0;QD=36.12	GT:AD:DP:GQ:PL	1/1:0,15:15:45:570,45,0
Chr1	67649980	67649980	T	C	exonic	PARP14	nonsynonymous SNV	PARP14:NM_001206538:exon14:c.T4487C:p.I1496T	exonic	ENSBTAG00000016656	nonsynonymous SNV	ENSBTAG00000016656:ENSBTAT00000022152:exon14:c.T4487C:p.I1496T	Chr1	67649980	.	T	C	295.77	PASS	ABHet=0.308;AC=1;AF=0.500;AN=2;BaseQRankSum=-0.231;DP=13;Dels=0.00;FS=5.756;HRun=1;HaplotypeScore=0.0000;MLEAC=1;MLEAF=0.500;MQ=58.20;MQ0=0;MQRankSum=-1.620;QD=22.75;ReadPosRankSum=0.540	GT:AD:DP:GQ:PL	0/1:4,9:13:99:324,0,114
Chr1	67650037	67650037	T	C	exonic	PARP14	nonsynonymous SNV	PARP14:NM_001206538:exon14:c.T4544C:p.L1515S	exonic	ENSBTAG00000016656	nonsynonymous SNV	ENSBTAG00000016656:ENSBTAT00000022152:exon14:c.T4544C:p.L1515S	Chr1	67650037	.	T	C	89.77	PASS	ABHet=0.733;AC=1;AF=0.500;AN=2;BaseQRankSum=0.588;DP=15;Dels=0.00;FS=0.000;HRun=0;HaplotypeScore=0.0000;MLEAC=1;MLEAF=0.500;MQ=60.00;MQ0=0;MQRankSum=-0.065;QD=5.98;ReadPosRankSum=0.326	GT:AD:DP:GQ:PL	0/1:11,4:15:99:118,0,393
Chr1	67665578	67665578	A	C	exonic	HSPBAP1	nonsynonymous SNV	HSPBAP1:NM_001014911:exon8:c.T1040G:p.L347R	exonic	ENSBTAG00000005066	nonsynonymous SNV	ENSBTAG00000005066:ENSBTAT00000006679:exon8:c.T1040G:p.L347R	Chr1	67665578	.	A	C	521.77	PASS	ABHom=1.00;AC=2;AF=1.00;AN=2;DP=14;Dels=0.00;FS=0.000;HRun=1;HaplotypeScore=0.0000;MLEAC=2;MLEAF=1.00;MQ=60.00;MQ0=0;QD=37.27	GT:AD:DP:GQ:PL	1/1:0,14:14:42:550,42,0
Chr1	67802913	67802913	A	G	exonic	DIRC2	nonsynonymous SNV	DIRC2:NM_001101287:exon8:c.A1285G:p.I429V	exonic	ENSBTAG00000005071	nonsynonymous SNV	ENSBTAG00000005071:ENSBTAT00000006685:exon8:c.A1285G:p.I429V	Chr1	67802913	rs454296079	A	G	486.77	PASS	ABHom=1.00;AC=2;AF=1.00;AN=2;DB;DP=14;Dels=0.00;FS=0.000;HRun=0;HaplotypeScore=0.0000;MLEAC=2;MLEAF=1.00;MQ=60.00;MQ0=0;QD=34.77	GT:AD:DP:GQ:PL	1/1:0,14:14:39:515,39,0
Chr1	68263162	68263162	G	A	exonic	ADCY5	nonsynonymous SNV	ADCY5:NM_001192069:exon20:c.C3637T:p.R1213W	exonic	ENSBTAG00000018777	synonymous SNV	ENSBTAG00000018777:ENSBTAT00000032274:exon24:c.C3759T:p.N1253N	Chr1	68263162	.	G	A	216.8	PASS	ABHom=1.00;AC=2;AF=1.00;AN=2;DP=8;Dels=0.00;FS=0.000;HRun=0;HaplotypeScore=0.0000;MLEAC=2;MLEAF=1.00;MQ=60.00;MQ0=0;QD=27.10	GT:AD:DP:GQ:PL	1/1:0,8:8:21:245,21,0
Chr1	68550689	68550689	A	G	exonic	PTPLB	nonsynonymous SNV	PTPLB:NM_001130757:exon1:c.T20C:p.I7T	exonic	ENSBTAG00000023607	nonsynonymous SNV	ENSBTAG00000023607:ENSBTAT00000032276:exon1:c.T20C:p.I7T	Chr1	68550689	rs447175510	A	G	138.9	PASS	ABHom=1.00;AC=2;AF=1.00;AN=2;DB;DP=5;Dels=0.00;FS=0.000;HRun=0;HaplotypeScore=0.0000;MLEAC=2;MLEAF=1.00;MQ=60.00;MQ0=0;QD=27.78	GT:AD:DP:GQ:PL	1/1:0,5:5:15:167,15,0
Chr1	69732852	69732852	G	A	exonic	UMPS	nonsynonymous SNV	UMPS:NM_177508:exon1:c.G41A:p.G14D	exonic	ENSBTAG00000013727	nonsynonymous SNV	ENSBTAG00000013727:ENSBTAT00000018248:exon1:c.G41A:p.G14D	Chr1	69732852	.	G	A	262.78	PASS	ABHom=1.00;AC=2;AF=1.00;AN=2;DP=8;Dels=0.00;FS=0.000;HRun=0;HaplotypeScore=0.0000;MLEAC=2;MLEAF=1.00;MQ=57.05;MQ0=0;QD=32.85	GT:AD:DP:GQ:PL	1/1:0,8:8:24:291,24,0
Chr1	69750843	69750843	G	C	exonic	UMPS	nonsynonymous SNV	UMPS:NM_177508:exon2:c.G184C:p.E62Q	exonic	ENSBTAG00000013727	nonsynonymous SNV	ENSBTAG00000013727:ENSBTAT00000018248:exon2:c.G184C:p.E62Q	Chr1	69750843	.	G	C	495.77	PASS	ABHom=1.00;AC=2;AF=1.00;AN=2;DP=15;Dels=0.00;FS=0.000;HRun=2;HaplotypeScore=0.0000;MLEAC=2;MLEAF=1.00;MQ=51.77;MQ0=0;QD=33.05	GT:AD:DP:GQ:PL	1/1:0,15:15:42:524,42,0
Chr1	69750844	69750844	A	G	exonic	UMPS	nonsynonymous SNV	UMPS:NM_177508:exon2:c.A185G:p.E62G	exonic	ENSBTAG00000013727	nonsynonymous SNV	ENSBTAG00000013727:ENSBTAT00000018248:exon2:c.A185G:p.E62G	Chr1	69750844	.	A	G	517.77	PASS	ABHom=1.00;AC=2;AF=1.00;AN=2;DP=16;Dels=0.00;FS=0.000;HRun=1;HaplotypeScore=0.0000;MLEAC=2;MLEAF=1.00;MQ=52.32;MQ0=0;QD=32.36	GT:AD:DP:GQ:PL	1/1:0,16:16:42:546,42,0
Chr1	69750868	69750868	C	G	exonic	UMPS	nonsynonymous SNV	UMPS:NM_177508:exon2:c.C209G:p.T70S	exonic	ENSBTAG00000013727	nonsynonymous SNV	ENSBTAG00000013727:ENSBTAT00000018248:exon2:c.C209G:p.T70S	Chr1	69750868	.	C	G	694.77	PASS	ABHom=1.00;AC=2;AF=1.00;AN=2;DP=20;Dels=0.00;FS=0.000;HRun=0;HaplotypeScore=0.0000;MLEAC=2;MLEAF=1.00;MQ=55.21;MQ0=0;QD=34.74	GT:AD:DP:GQ:PL	1/1:0,20:20:57:723,57,0
Chr1	69750909	69750909	A	G	exonic	UMPS	nonsynonymous SNV	UMPS:NM_177508:exon2:c.A250G:p.I84V	exonic	ENSBTAG00000013727	nonsynonymous SNV	ENSBTAG00000013727:ENSBTAT00000018248:exon2:c.A250G:p.I84V	Chr1	69750909	.	A	G	273.77	PASS	ABHet=0.500;AC=1;AF=0.500;AN=2;BaseQRankSum=1.511;DP=20;Dels=0.00;FS=0.000;HRun=0;HaplotypeScore=1.5226;MLEAC=1;MLEAF=0.500;MQ=57.66;MQ0=0;MQRankSum=-0.286;QD=13.69;ReadPosRankSum=0.286	GT:AD:DP:GQ:PL	0/1:10,10:20:99:302,0,316
Chr1	70663718	70663718	C	T	exonic	OSBPL11	nonsynonymous SNV	OSBPL11:NM_001193008:exon1:c.G149A:p.S50N	exonic	ENSBTAG00000006471	nonsynonymous SNV	ENSBTAG00000006471:ENSBTAT00000008486:exon1:c.G149A:p.S50N	Chr1	70663718	.	C	T	251.77	PASS	ABHet=0.308;AC=1;AF=0.500;AN=2;BaseQRankSum=-0.849;DP=13;Dels=0.00;FS=0.000;HRun=1;HaplotypeScore=0.0000;MLEAC=1;MLEAF=0.500;MQ=58.20;MQ0=0;MQRankSum=0.231;QD=19.37;ReadPosRankSum=-0.077	GT:AD:DP:GQ:PL	0/1:4,9:13:99:280,0,113
Chr1	70798960	70798960	A	G	exonic	IQCG	nonsynonymous SNV	IQCG:NM_001038195:exon3:c.A88G:p.T30A	exonic	ENSBTAG00000018025	nonsynonymous SNV	ENSBTAG00000018025:ENSBTAT00000023995:exon3:c.A88G:p.T30A	Chr1	70798960	.	A	G	446.77	PASS	ABHom=1.000;AC=2;AF=1.00;AN=2;DP=13;Dels=0.00;FS=0.000;HRun=0;HaplotypeScore=0.0000;MLEAC=2;MLEAF=1.00;MQ=58.20;MQ0=0;QD=34.37	GT:AD:DP:GQ:PL	1/1:0,13:13:36:475,36,0
Chr1	70803769	70803769	A	G	exonic	IQCG	nonsynonymous SNV	IQCG:NM_001038195:exon4:c.A317G:p.E106G	exonic	ENSBTAG00000018025	nonsynonymous SNV	ENSBTAG00000018025:ENSBTAT00000023995:exon4:c.A317G:p.E106G	Chr1	70803769	.	A	G	513.77	PASS	ABHom=1.00;AC=2;AF=1.00;AN=2;DP=16;Dels=0.00;FS=0.000;HRun=1;HaplotypeScore=0.0000;MLEAC=2;MLEAF=1.00;MQ=56.75;MQ0=0;QD=32.11	GT:AD:DP:GQ:PL	1/1:0,16:16:45:542,45,0
Chr1	70803921	70803921	A	G	exonic	IQCG	nonsynonymous SNV	IQCG:NM_001038195:exon4:c.A469G:p.T157A	exonic	ENSBTAG00000018025	nonsynonymous SNV	ENSBTAG00000018025:ENSBTAT00000023995:exon4:c.A469G:p.T157A	Chr1	70803921	.	A	G	605.77	PASS	ABHom=1.00;AC=2;AF=1.00;AN=2;DP=16;Dels=0.00;FS=0.000;HRun=0;HaplotypeScore=0.0000;MLEAC=2;MLEAF=1.00;MQ=57.05;MQ0=0;QD=37.86	GT:AD:DP:GQ:PL	1/1:0,16:16:48:634,48,0
Chr1	71026453	71026453	G	A	exonic	KIAA0226	nonsynonymous SNV	KIAA0226:NM_001101897:exon8:c.G1345A:p.V449M	exonic	ENSBTAG00000001890	nonsynonymous SNV	ENSBTAG00000001890:ENSBTAT00000061001:exon8:c.G1345A:p.V449M	Chr1	71026453	rs207491395	G	A	251.78	PASS	ABHom=1.00;AC=2;AF=1.00;AN=2;DB;DP=8;Dels=0.00;FS=0.000;HRun=0;HaplotypeScore=0.0000;MLEAC=2;MLEAF=1.00;MQ=57.05;MQ0=0;QD=31.47	GT:AD:DP:GQ:PL	1/1:0,8:8:24:280,24,0
Chr1	71397575	71397575	G	A	exonic	ZDHHC19	nonsynonymous SNV	ZDHHC19:NM_001075671:exon7:c.C913T:p.P305S	exonic	ENSBTAG00000021515	nonsynonymous SNV	ENSBTAG00000021515:ENSBTAT00000028676:exon7:c.C913T:p.P305S	Chr1	71397575	.	G	A	264.78	PASS	ABHom=1.00;AC=2;AF=1.00;AN=2;DP=10;Dels=0.00;FS=0.000;HRun=0;HaplotypeScore=0.0000;MLEAC=2;MLEAF=1.00;MQ=60.00;MQ0=0;QD=26.48	GT:AD:DP:GQ:PL	1/1:0,10:10:24:293,24,0
Chr1	71397611	71397611	C	T	exonic	ZDHHC19	nonsynonymous SNV	ZDHHC19:NM_001075671:exon7:c.G877A:p.A293T	exonic	ENSBTAG00000021515	nonsynonymous SNV	ENSBTAG00000021515:ENSBTAT00000028676:exon7:c.G877A:p.A293T	Chr1	71397611	rs468786752	C	T	91.77	PASS	ABHet=0.375;AC=1;AF=0.500;AN=2;BaseQRankSum=-1.517;DB;DP=8;Dels=0.00;FS=0.000;HRun=0;HaplotypeScore=0.0000;MLEAC=1;MLEAF=0.500;MQ=60.00;MQ0=0;MQRankSum=-0.684;QD=11.47;ReadPosRankSum=0.322	GT:AD:DP:GQ:PL	0/1:3,5:8:99:120,0,103
Chr1	71397637	71397637	A	G	exonic	ZDHHC19	nonsynonymous SNV	ZDHHC19:NM_001075671:exon7:c.T851C:p.M284T	exonic	ENSBTAG00000021515	nonsynonymous SNV	ENSBTAG00000021515:ENSBTAT00000028676:exon7:c.T851C:p.M284T	Chr1	71397637	.	A	G	349.77	PASS	ABHom=1.00;AC=2;AF=1.00;AN=2;DP=11;Dels=0.00;FS=0.000;HRun=0;HaplotypeScore=0.0000;MLEAC=2;MLEAF=1.00;MQ=60.00;MQ0=0;QD=31.80	GT:AD:DP:GQ:PL	1/1:0,11:11:30:378,30,0
Chr1	71408270	71408270	T	C	exonic	ZDHHC19	nonsynonymous SNV	ZDHHC19:NM_001075671:exon3:c.A274G:p.N92D	exonic	ENSBTAG00000021515	nonsynonymous SNV	ENSBTAG00000021515:ENSBTAT00000028676:exon3:c.A274G:p.N92D	Chr1	71408270	.	T	C	437.77	PASS	ABHom=1.00;AC=2;AF=1.00;AN=2;DP=13;Dels=0.00;FS=0.000;HRun=0;HaplotypeScore=0.0000;MLEAC=2;MLEAF=1.00;MQ=58.20;MQ0=0;QD=33.67	GT:AD:DP:GQ:PL	1/1:0,13:13:39:466,39,0
Chr1	71417204	71417204	A	G	exonic	SLC51A	nonsynonymous SNV	SLC51A:NM_001025333:exon1:c.A11G:p.D4G	exonic	ENSBTAG00000012347	nonsynonymous SNV	ENSBTAG00000012347:ENSBTAT00000016384:exon1:c.A11G:p.D4G	Chr1	71417204	rs438145427	A	G	464.77	PASS	ABHom=1.00;AC=2;AF=1.00;AN=2;DB;DP=15;Dels=0.00;FS=0.000;HRun=1;HaplotypeScore=0.0000;MLEAC=2;MLEAF=1.00;MQ=56.85;MQ0=0;QD=30.98	GT:AD:DP:GQ:PL	1/1:0,15:15:39:493,39,0
Chr1	71465074	71465074	G	A	exonic	PCYT1A	nonsynonymous SNV	PCYT1A:NM_001105052:exon2:c.C53T:p.T18I	exonic	ENSBTAG00000016979	nonsynonymous SNV	ENSBTAG00000016979:ENSBTAT00000022580:exon2:c.C53T:p.T18I	Chr1	71465074	.	G	A	590.77	PASS	ABHom=1.00;AC=2;AF=1.00;AN=2;DP=17;Dels=0.00;FS=0.000;HRun=0;HaplotypeScore=0.8667;MLEAC=2;MLEAF=1.00;MQ=58.63;MQ0=0;QD=34.75	GT:AD:DP:GQ:PL	1/1:0,17:17:48:619,48,0
Chr1	71513683	71513683	C	T	exonic	TCTEX1D2	nonsynonymous SNV	TCTEX1D2:NM_001166555:exon2:c.G228A:p.M76I	exonic	ENSBTAG00000032684	nonsynonymous SNV	ENSBTAG00000032684:ENSBTAT00000046408:exon2:c.G228A:p.M76I	Chr1	71513683	rs474182723	C	T	268.78	PASS	ABHom=1.00;AC=2;AF=1.00;AN=2;DB;DP=10;Dels=0.00;FS=0.000;HRun=0;HaplotypeScore=0.0000;MLEAC=2;MLEAF=1.00;MQ=60.00;MQ0=0;QD=26.88	GT:AD:DP:GQ:PL	1/1:0,10:10:24:297,24,0
Chr1	71631688	71631688	C	G	exonic	RNF168	nonsynonymous SNV	RNF168:NM_001076289:exon7:c.G1369C:p.E457Q	exonic	ENSBTAG00000013317	nonsynonymous SNV	ENSBTAG00000013317:ENSBTAT00000017712:exon7:c.G1369C:p.E457Q	Chr1	71631688	.	C	G	526.77	PASS	ABHom=1.00;AC=2;AF=1.00;AN=2;DP=15;Dels=0.00;FS=0.000;HRun=0;HaplotypeScore=0.7340;MLEAC=2;MLEAF=1.00;MQ=60.00;MQ0=0;QD=35.12	GT:AD:DP:GQ:PL	1/1:0,15:15:42:555,42,0
Chr1	71631948	71631948	G	A	exonic	RNF168	nonsynonymous SNV	RNF168:NM_001076289:exon7:c.C1109T:p.T370M	exonic	ENSBTAG00000013317	nonsynonymous SNV	ENSBTAG00000013317:ENSBTAT00000017712:exon7:c.C1109T:p.T370M	Chr1	71631948	.	G	A	81.77	PASS	ABHet=0.737;AC=1;AF=0.500;AN=2;BaseQRankSum=1.009;DP=19;Dels=0.00;FS=0.000;HRun=0;HaplotypeScore=1.5661;MLEAC=1;MLEAF=0.500;MQ=58.78;MQ0=0;MQRankSum=1.752;QD=4.30;ReadPosRankSum=1.646	GT:AD:DP:GQ:PL	0/1:14,5:19:99:110,0,443
Chr1	71655144	71655144	G	A	exonic	SMCO1	nonsynonymous SNV	SMCO1:NM_001099209:exon3:c.C629T:p.P210L	exonic	ENSBTAG00000013319	nonsynonymous SNV	ENSBTAG00000013319:ENSBTAT00000017713:exon3:c.C629T:p.P210L	Chr1	71655144	.	G	A	154.77	PASS	ABHet=0.538;AC=1;AF=0.500;AN=2;BaseQRankSum=-1.093;DP=13;Dels=0.00;FS=5.434;HRun=0;HaplotypeScore=0.0000;MLEAC=1;MLEAF=0.500;MQ=58.20;MQ0=0;MQRankSum=0.377;QD=11.91;ReadPosRankSum=0.811	GT:AD:DP:GQ:PL	0/1:7,6:13:99:183,0,230
Chr1	71697534	71697534	G	C	exonic	WDR53	nonsynonymous SNV	WDR53:NM_001075772:exon3:c.C845G:p.T282S	exonic	ENSBTAG00000014660	nonsynonymous SNV	ENSBTAG00000014660:ENSBTAT00000019520:exon3:c.C845G:p.T282S	Chr1	71697534	.	G	C	352.77	PASS	ABHom=1.00;AC=2;AF=1.00;AN=2;DP=10;Dels=0.00;FS=0.000;HRun=0;HaplotypeScore=0.0000;MLEAC=2;MLEAF=1.00;MQ=52.65;MQ0=0;QD=35.28	GT:AD:DP:GQ:PL	1/1:0,10:10:30:381,30,0
Chr1	72086195	72086195	G	A	exonic	MFI2	nonsynonymous SNV	MFI2:NM_001192312:exon16:c.C2144T:p.S715L	exonic	ENSBTAG00000002998	nonsynonymous SNV	ENSBTAG00000002998:ENSBTAT00000046533:exon16:c.C2144T:p.S715L	Chr1	72086195	.	G	A	212.8	PASS	ABHom=1.00;AC=2;AF=1.00;AN=2;DP=7;Dels=0.00;FS=0.000;HRun=1;HaplotypeScore=0.0000;MLEAC=2;MLEAF=1.00;MQ=56.62;MQ0=0;QD=30.40	GT:AD:DP:GQ:PL	1/1:0,7:7:21:241,21,0
Chr1	72086196	72086196	A	C	exonic	MFI2	nonsynonymous SNV	MFI2:NM_001192312:exon16:c.T2143G:p.S715A	exonic	ENSBTAG00000002998	nonsynonymous SNV	ENSBTAG00000002998:ENSBTAT00000046533:exon16:c.T2143G:p.S715A	Chr1	72086196	.	A	C	230.8	PASS	ABHom=1.00;AC=2;AF=1.00;AN=2;DP=7;Dels=0.00;FS=0.000;HRun=0;HaplotypeScore=0.0000;MLEAC=2;MLEAF=1.00;MQ=56.62;MQ0=0;QD=32.97	GT:AD:DP:GQ:PL	1/1:0,7:7:21:259,21,0
Chr1	72096146	72096146	G	A	exonic	MFI2	nonsynonymous SNV	MFI2:NM_001192312:exon9:c.C1208T:p.P403L	exonic	ENSBTAG00000002998	nonsynonymous SNV	ENSBTAG00000002998:ENSBTAT00000046533:exon9:c.C1208T:p.P403L	Chr1	72096146	.	G	A	55.77	PASS	ABHet=0.727;AC=1;AF=0.500;AN=2;BaseQRankSum=-0.382;DP=11;Dels=0.00;FS=0.000;HRun=0;HaplotypeScore=0.0000;MLEAC=1;MLEAF=0.500;MQ=60.00;MQ0=0;MQRankSum=-0.382;QD=5.07;ReadPosRankSum=0.715	GT:AD:DP:GQ:PL	0/1:8,3:11:84:84,0,277
Chr1	72104173	72104173	T	C	exonic	MFI2	nonsynonymous SNV	MFI2:NM_001192312:exon4:c.A364G:p.N122D	exonic	ENSBTAG00000002998	nonsynonymous SNV	ENSBTAG00000002998:ENSBTAT00000046533:exon4:c.A364G:p.N122D	Chr1	72104173	.	T	C	314.78	PASS	ABHom=1.00;AC=2;AF=1.00;AN=2;DP=10;Dels=0.00;FS=0.000;HRun=0;HaplotypeScore=0.0000;MLEAC=2;MLEAF=1.00;MQ=55.21;MQ0=0;QD=31.48	GT:AD:DP:GQ:PL	1/1:0,10:10:27:343,27,0
Chr1	72107984	72107984	C	T	exonic	MFI2	nonsynonymous SNV	MFI2:NM_001192312:exon2:c.G55A:p.G19S	exonic	ENSBTAG00000002998	nonsynonymous SNV	ENSBTAG00000002998:ENSBTAT00000046533:exon2:c.G55A:p.G19S	Chr1	72107984	.	C	T	444.77	PASS	ABHom=1.00;AC=2;AF=1.00;AN=2;DP=13;Dels=0.00;FS=0.000;HRun=0;HaplotypeScore=0.0000;MLEAC=2;MLEAF=1.00;MQ=58.20;MQ0=0;QD=34.21	GT:AD:DP:GQ:PL	1/1:0,13:13:39:473,39,0
Chr1	72573404	72573404	T	C	exonic	BDH1	nonsynonymous SNV	BDH1:NM_001034600:exon7:c.A928G:p.T310A	exonic	ENSBTAG00000000448	nonsynonymous SNV	ENSBTAG00000000448:ENSBTAT00000000573:exon7:c.A928G:p.T310A	Chr1	72573404	.	T	C	598.77	PASS	ABHom=1.00;AC=2;AF=1.00;AN=2;DP=18;Dels=0.00;FS=0.000;HRun=0;HaplotypeScore=2.3957;MLEAC=2;MLEAF=1.00;MQ=54.37;MQ0=0;QD=33.26	GT:AD:DP:GQ:PL	1/1:0,18:18:51:627,51,0
Chr1	72678633	72678633	G	A	exonic	APOD	nonsynonymous SNV	APOD:NM_001076301:exon3:c.G220A:p.V74I	exonic	ENSBTAG00000023600	nonsynonymous SNV	ENSBTAG00000023600:ENSBTAT00000046493:exon3:c.G220A:p.V74I	Chr1	72678633	rs109769894	G	A	191.77	PASS	ABHet=0.533;AC=1;AF=0.500;AN=2;BaseQRankSum=0.058;DB;DP=15;Dels=0.00;FS=9.249;HRun=0;HaplotypeScore=0.7340;MLEAC=1;MLEAF=0.500;MQ=60.00;MQ0=0;MQRankSum=0.058;QD=12.78;ReadPosRankSum=0.058	GT:AD:DP:GQ:PL	0/1:8,7:15:99:220,0,253
Chr1	73506819	73506819	T	C	exonic	LSG1	nonsynonymous SNV	LSG1:NM_001045910:exon14:c.T1955C:p.M652T	exonic	ENSBTAG00000008461	nonsynonymous SNV	ENSBTAG00000008461:ENSBTAT00000011134:exon14:c.T1955C:p.M652T	Chr1	73506819	rs381242627	T	C	343.77	PASS	ABHom=1.00;AC=2;AF=1.00;AN=2;DB;DP=10;Dels=0.00;FS=0.000;HRun=0;HaplotypeScore=0.0000;MLEAC=2;MLEAF=1.00;MQ=57.66;MQ0=0;QD=34.38	GT:AD:DP:GQ:PL	1/1:0,10:10:30:372,30,0
Chr1	73522023	73522023	A	G	exonic	TMEM44	nonsynonymous SNV	TMEM44:NM_001099131:exon4:c.A506G:p.Q169R	exonic	ENSBTAG00000002394	nonsynonymous SNV	ENSBTAG00000002394:ENSBTAT00000032260:exon4:c.A494G:p.Q165R	Chr1	73522023	.	A	G	204.84	PASS	ABHom=1.00;AC=2;AF=1.00;AN=2;DP=7;Dels=0.00;FS=0.000;HRun=0;HaplotypeScore=0.0000;MLEAC=2;MLEAF=1.00;MQ=56.62;MQ0=0;QD=29.26	GT:AD:DP:GQ:PL	1/1:0,7:7:18:233,18,0
Chr1	73527901	73527901	G	C	exonic	TMEM44	nonsynonymous SNV	TMEM44:NM_001099131:exon6:c.G653C:p.C218S	exonic	ENSBTAG00000002394	nonsynonymous SNV	ENSBTAG00000002394:ENSBTAT00000032260:exon6:c.G641C:p.C214S	Chr1	73527901	.	G	C	312.78	PASS	ABHom=1.00;AC=2;AF=1.00;AN=2;DP=10;Dels=0.00;FS=0.000;HRun=1;HaplotypeScore=0.0000;MLEAC=2;MLEAF=1.00;MQ=57.66;MQ0=0;QD=31.28	GT:AD:DP:GQ:PL	1/1:0,10:10:27:341,27,0
Chr1	73529518	73529518	G	T	exonic	TMEM44	nonsynonymous SNV	TMEM44:NM_001099131:exon7:c.G901T:p.G301C	exonic	ENSBTAG00000002394	nonsynonymous SNV	ENSBTAG00000002394:ENSBTAT00000032260:exon7:c.G889T:p.G297C	Chr1	73529518	.	G	T	386.77	PASS	ABHom=1.00;AC=2;AF=1.00;AN=2;DP=12;Dels=0.00;FS=0.000;HRun=0;HaplotypeScore=0.0000;MLEAC=2;MLEAF=1.00;MQ=56.04;MQ0=0;QD=32.23	GT:AD:DP:GQ:PL	1/1:0,12:12:33:415,33,0
Chr1	73679301	73679301	C	G	exonic	ATP13A3	nonsynonymous SNV	ATP13A3:NM_001192585:exon3:c.C271G:p.L91V	exonic	ENSBTAG00000013204	nonsynonymous SNV	ENSBTAG00000013204:ENSBTAT00000017579:exon3:c.C271G:p.L91V	Chr1	73679301	.	C	G	171.9	PASS	ABHom=1.00;AC=2;AF=1.00;AN=2;DP=5;Dels=0.00;FS=0.000;HRun=0;HaplotypeScore=0.0000;MLEAC=2;MLEAF=1.00;MQ=60.00;MQ0=0;QD=34.38	GT:AD:DP:GQ:PL	1/1:0,5:5:15:200,15,0
Chr1	73679350	73679350	T	C	exonic	ATP13A3	nonsynonymous SNV	ATP13A3:NM_001192585:exon3:c.T320C:p.L107S	exonic	ENSBTAG00000013204	nonsynonymous SNV	ENSBTAG00000013204:ENSBTAT00000017579:exon3:c.T320C:p.L107S	Chr1	73679350	.	T	C	312.78	PASS	ABHom=1.00;AC=2;AF=1.00;AN=2;DP=9;Dels=0.00;FS=0.000;HRun=0;HaplotypeScore=0.0000;MLEAC=2;MLEAF=1.00;MQ=60.00;MQ0=0;QD=34.75	GT:AD:DP:GQ:PL	1/1:0,9:9:27:341,27,0
Chr1	73679731	73679731	A	G	exonic	ATP13A3	nonsynonymous SNV	ATP13A3:NM_001192585:exon4:c.A409G:p.I137V	exonic	ENSBTAG00000013204	nonsynonymous SNV	ENSBTAG00000013204:ENSBTAT00000017579:exon4:c.A409G:p.I137V	Chr1	73679731	.	A	G	493.77	PASS	ABHom=1.00;AC=2;AF=1.00;AN=2;DP=14;Dels=0.00;FS=0.000;HRun=1;HaplotypeScore=0.0000;MLEAC=2;MLEAF=1.00;MQ=60.00;MQ0=0;QD=35.27	GT:AD:DP:GQ:PL	1/1:0,14:14:39:522,39,0
Chr1	73800130	73800130	G	A	exonic	CPN2	nonsynonymous SNV	CPN2:NM_001101232:exon2:c.G10A:p.G4R	exonic	ENSBTAG00000032656	nonsynonymous SNV	ENSBTAG00000032656:ENSBTAT00000046350:exon2:c.G10A:p.G4R	Chr1	73800130	.	G	A	242.8	PASS	ABHom=1.00;AC=2;AF=1.00;AN=2;DP=9;Dels=0.00;FS=0.000;HRun=0;HaplotypeScore=0.0000;MLEAC=2;MLEAF=1.00;MQ=56.57;MQ0=0;QD=26.98	GT:AD:DP:GQ:PL	1/1:0,9:9:21:271,21,0
Chr1	73800277	73800277	G	A	exonic	CPN2	nonsynonymous SNV	CPN2:NM_001101232:exon2:c.G157A:p.D53N	exonic	ENSBTAG00000032656	nonsynonymous SNV	ENSBTAG00000032656:ENSBTAT00000046350:exon2:c.G157A:p.D53N	Chr1	73800277	.	G	A	229.8	PASS	ABHom=1.00;AC=2;AF=1.00;AN=2;DP=7;Dels=0.00;FS=0.000;HRun=1;HaplotypeScore=0.0000;MLEAC=2;MLEAF=1.00;MQ=56.62;MQ0=0;QD=32.83	GT:AD:DP:GQ:PL	1/1:0,7:7:21:258,21,0
Chr1	73800328	73800328	A	G	exonic	CPN2	nonsynonymous SNV	CPN2:NM_001101232:exon2:c.A208G:p.S70G	exonic	ENSBTAG00000032656	nonsynonymous SNV	ENSBTAG00000032656:ENSBTAT00000046350:exon2:c.A208G:p.S70G	Chr1	73800328	.	A	G	181.84	PASS	ABHom=1.00;AC=2;AF=1.00;AN=2;DP=6;Dels=0.00;FS=0.000;HRun=1;HaplotypeScore=0.0000;MLEAC=2;MLEAF=1.00;MQ=56.04;MQ0=0;QD=30.31	GT:AD:DP:GQ:PL	1/1:0,6:6:18:210,18,0
Chr1	74462781	74462781	A	G	exonic	OPA1	nonsynonymous SNV	OPA1:NM_001192961:exon2:c.T209C:p.L70S	exonic	ENSBTAG00000019514	nonsynonymous SNV	ENSBTAG00000019514:ENSBTAT00000026013:exon2:c.T209C:p.L70S	Chr1	74462781	.	A	G	246.77	PASS	ABHet=0.429;AC=1;AF=0.500;AN=2;BaseQRankSum=0.627;DP=14;Dels=0.00;FS=0.000;HRun=0;HaplotypeScore=0.0000;MLEAC=1;MLEAF=0.500;MQ=60.00;MQ0=0;MQRankSum=0.386;QD=17.63;ReadPosRankSum=1.222	GT:AD:DP:GQ:PL	0/1:6,8:14:99:275,0,181
Chr1	74467282	74467282	T	C	exonic	OPA1	nonsynonymous SNV	OPA1:NM_001192961:exon1:c.A17G:p.Q6R	exonic	ENSBTAG00000019514	nonsynonymous SNV	ENSBTAG00000019514:ENSBTAT00000026013:exon1:c.A17G:p.Q6R	Chr1	74467282	rs209119367	T	C	139.9	PASS	ABHom=1.00;AC=2;AF=1.00;AN=2;DB;DP=5;Dels=0.00;FS=0.000;HRun=2;HaplotypeScore=0.0000;MLEAC=2;MLEAF=1.00;MQ=55.21;MQ0=0;QD=27.98	GT:AD:DP:GQ:PL	1/1:0,5:5:15:168,15,0
Chr1	76548398	76548398	A	G	exonic	CCDC50	nonsynonymous SNV	CCDC50:NM_001038147:exon10:c.T841C:p.S281P	exonic	ENSBTAG00000006945	nonsynonymous SNV	ENSBTAG00000006945:ENSBTAT00000009121:exon10:c.T841C:p.S281P	Chr1	76548398	.	A	G	160.9	PASS	ABHom=1.00;AC=2;AF=1.00;AN=2;DP=5;Dels=0.00;FS=0.000;HRun=1;HaplotypeScore=0.0000;MLEAC=2;MLEAF=1.00;MQ=40.05;MQ0=0;QD=32.18	GT:AD:DP:GQ:PL	1/1:0,5:5:15:189,15,0
Chr1	76703612	76703612	G	T	exonic	OSTN	nonsynonymous SNV	OSTN:NM_001098935:exon3:c.C152A:p.A51E	exonic	ENSBTAG00000018703	nonsynonymous SNV	ENSBTAG00000018703:ENSBTAT00000038884:exon3:c.C152A:p.A51E	Chr1	76703612	rs380609607	G	T	198.77	PASS	ABHet=0.500;AC=1;AF=0.500;AN=2;BaseQRankSum=0.299;DB;DP=14;Dels=0.00;FS=0.000;HRun=0;HaplotypeScore=1.4538;MLEAC=1;MLEAF=0.500;MQ=58.33;MQ0=0;MQRankSum=-1.154;QD=14.20;ReadPosRankSum=-0.545	GT:AD:DP:GQ:PL	0/1:7,7:14:99:227,0,199
Chr1	78604489	78604489	T	G	exonic	TPRG1	nonsynonymous SNV	TPRG1:NM_001193079:exon6:c.A697C:p.K233Q	exonic	ENSBTAG00000032538	nonsynonymous SNV	ENSBTAG00000032538:ENSBTAT00000046168:exon6:c.A697C:p.K233Q	Chr1	78604489	.	T	G	112.77	PASS	ABHet=0.643;AC=1;AF=0.500;AN=2;BaseQRankSum=-1.467;DP=14;Dels=0.00;FS=2.963;HRun=1;HaplotypeScore=2.1877;MLEAC=1;MLEAF=0.500;MQ=58.33;MQ0=0;MQRankSum=-0.933;QD=8.05;ReadPosRankSum=1.733	GT:AD:DP:GQ:PL	0/1:9,5:14:99:141,0,314
Chr1	78626003	78626003	T	C	exonic	TPRG1	nonsynonymous SNV	TPRG1:NM_001193079:exon5:c.A638G:p.E213G	exonic	ENSBTAG00000032538	nonsynonymous SNV	ENSBTAG00000032538:ENSBTAT00000046168:exon5:c.A638G:p.E213G	Chr1	78626003	.	T	C	479.77	PASS	ABHom=1.00;AC=2;AF=1.00;AN=2;DP=13;Dels=0.00;FS=0.000;HRun=1;HaplotypeScore=0.0000;MLEAC=2;MLEAF=1.00;MQ=57.84;MQ0=0;QD=36.91	GT:AD:DP:GQ:PL	1/1:0,13:13:39:508,39,0
Chr1	78626089	78626089	T	G	exonic	TPRG1	nonsynonymous SNV	TPRG1:NM_001193079:exon5:c.A552C:p.L184F	exonic	ENSBTAG00000032538	nonsynonymous SNV	ENSBTAG00000032538:ENSBTAT00000046168:exon5:c.A552C:p.L184F	Chr1	78626089	.	T	G	623.77	PASS	ABHom=1.00;AC=2;AF=1.00;AN=2;DP=19;Dels=0.00;FS=0.000;HRun=0;HaplotypeScore=0.0000;MLEAC=2;MLEAF=1.00;MQ=58.78;MQ0=0;QD=32.83	GT:AD:DP:GQ:PL	1/1:0,19:19:51:652,51,0
Chr1	80194614	80194614	G	A	exonic	BCL6	nonsynonymous SNV	BCL6:NM_001206450:exon5:c.G757A:p.V253M	exonic	ENSBTAG00000001511	nonsynonymous SNV	ENSBTAG00000001511:ENSBTAT00000001978:exon5:c.G757A:p.V253M	Chr1	80194614	.	G	A	130.77	PASS	ABHet=0.500;AC=1;AF=0.500;AN=2;BaseQRankSum=0.851;DP=10;Dels=0.00;FS=6.854;HRun=0;HaplotypeScore=1.2434;MLEAC=1;MLEAF=0.500;MQ=57.66;MQ0=0;MQRankSum=0.336;QD=13.08;ReadPosRankSum=0.676	GT:AD:DP:GQ:PL	0/1:5,5:10:99:159,0,143
Chr1	80225486	80225486	T	C	exonic	RTP2	nonsynonymous SNV	RTP2:NM_001192316:exon2:c.T527C:p.V176A	exonic	ENSBTAG00000003179	nonsynonymous SNV	ENSBTAG00000003179:ENSBTAT00000004128:exon2:c.T527C:p.V176A	Chr1	80225486	rs433299652	T	C	88.77	PASS	ABHet=0.500;AC=1;AF=0.500;AN=2;BaseQRankSum=0.922;DB;DP=8;Dels=0.00;FS=0.000;HRun=0;HaplotypeScore=0.0000;MLEAC=1;MLEAF=0.500;MQ=53.95;MQ0=0;MQRankSum=0.421;QD=11.10;ReadPosRankSum=-0.421	GT:AD:DP:GQ:PL	0/1:4,4:8:99:117,0,108
Chr1	80502704	80502704	G	A	exonic	LOC532442	nonsynonymous SNV	LOC532442:NM_001075961:exon2:c.C1606T:p.P536S	exonic	ENSBTAG00000032265	nonsynonymous SNV	ENSBTAG00000032265:ENSBTAT00000045760:exon2:c.C1606T:p.P536S	Chr1	80502704	.	G	A	314.77	PASS	ABHet=0.560;AC=1;AF=0.500;AN=2;BaseQRankSum=-1.013;DP=25;Dels=0.00;FS=6.437;HRun=0;HaplotypeScore=1.4679;MLEAC=1;MLEAF=0.500;MQ=55.59;MQ0=0;MQRankSum=-0.958;QD=12.59;ReadPosRankSum=-0.739	GT:AD:DP:GQ:PL	0/1:14,11:24:99:343,0,427
Chr1	80502926	80502926	G	A	exonic	LOC532442	nonsynonymous SNV	LOC532442:NM_001075961:exon2:c.C1384T:p.P462S	exonic	ENSBTAG00000032265	nonsynonymous SNV	ENSBTAG00000032265:ENSBTAT00000045760:exon2:c.C1384T:p.P462S	Chr1	80502926	.	G	A	80.77	PASS	ABHet=0.667;AC=1;AF=0.500;AN=2;BaseQRankSum=-2.143;DP=19;Dels=0.00;FS=2.363;HRun=0;HaplotypeScore=1.6006;MLEAC=1;MLEAF=0.500;MQ=49.81;MQ0=0;MQRankSum=-2.388;OND=0.053;QD=4.25;ReadPosRankSum=-0.551	GT:AD:DP:GQ:PL	0/1:12,6:19:99:109,0,338
Chr1	80502991	80502991	T	C	exonic	LOC532442	nonsynonymous SNV	LOC532442:NM_001075961:exon2:c.A1319G:p.Q440R	exonic	ENSBTAG00000032265	nonsynonymous SNV	ENSBTAG00000032265:ENSBTAT00000045760:exon2:c.A1319G:p.Q440R	Chr1	80502991	rs442948173	T	C	201.77	PASS	ABHet=0.591;AC=1;AF=0.500;AN=2;BaseQRankSum=1.340;DB;DP=23;Dels=0.00;FS=1.740;HRun=1;HaplotypeScore=0.7340;MLEAC=1;MLEAF=0.500;MQ=50.45;MQ0=0;MQRankSum=-1.412;OND=0.043;QD=8.77;ReadPosRankSum=-0.326	GT:AD:DP:GQ:PL	0/1:13,9:22:99:230,0,385
Chr1	80503019	80503019	G	A	exonic	LOC532442	nonsynonymous SNV	LOC532442:NM_001075961:exon2:c.C1291T:p.P431S	exonic	ENSBTAG00000032265	nonsynonymous SNV	ENSBTAG00000032265:ENSBTAT00000045760:exon2:c.C1291T:p.P431S	Chr1	80503019	.	G	A	60.77	PASS	ABHet=0.722;AC=1;AF=0.500;AN=2;BaseQRankSum=-0.296;DP=18;Dels=0.00;FS=0.000;HRun=0;HaplotypeScore=3.9899;MLEAC=1;MLEAF=0.500;MQ=54.61;MQ0=0;MQRankSum=-1.577;QD=3.38;ReadPosRankSum=2.464	GT:AD:DP:GQ:PL	0/1:13,5:18:89:89,0,402
Chr1	80503085	80503085	A	G	exonic	LOC532442	nonsynonymous SNV	LOC532442:NM_001075961:exon2:c.T1225C:p.W409R	exonic	ENSBTAG00000032265	nonsynonymous SNV	ENSBTAG00000032265:ENSBTAT00000045760:exon2:c.T1225C:p.W409R	Chr1	80503085	.	A	G	120.77	PASS	ABHet=0.625;AC=1;AF=0.500;AN=2;BaseQRankSum=0.705;DP=17;Dels=0.00;FS=5.237;HRun=0;HaplotypeScore=1.9920;MLEAC=1;MLEAF=0.500;MQ=49.52;MQ0=0;MQRankSum=-2.874;OND=0.059;QD=7.10;ReadPosRankSum=0.163	GT:AD:DP:GQ:PL	0/1:10,6:17:99:149,0,322
Chr1	80503249	80503249	A	G	exonic	LOC532442	nonsynonymous SNV	LOC532442:NM_001075961:exon2:c.T1061C:p.I354T	exonic	ENSBTAG00000032265	nonsynonymous SNV	ENSBTAG00000032265:ENSBTAT00000045760:exon2:c.T1061C:p.I354T	Chr1	80503249	.	A	G	156.77	PASS	ABHet=0.600;AC=1;AF=0.500;AN=2;BaseQRankSum=-0.968;DP=15;Dels=0.00;FS=0.000;HRun=0;HaplotypeScore=0.0000;MLEAC=1;MLEAF=0.500;MQ=56.19;MQ0=0;MQRankSum=-1.356;QD=10.45;ReadPosRankSum=-0.581	GT:AD:DP:GQ:PL	0/1:9,6:15:99:185,0,273
Chr1	80503529	80503529	G	A	exonic	LOC532442	nonsynonymous SNV	LOC532442:NM_001075961:exon2:c.C781T:p.R261W	exonic	ENSBTAG00000032265	nonsynonymous SNV	ENSBTAG00000032265:ENSBTAT00000045760:exon2:c.C781T:p.R261W	Chr1	80503529	.	G	A	130.79	PASS	ABHet=0.250;AC=1;AF=0.500;AN=2;BaseQRankSum=0.572;DP=8;Dels=0.00;FS=0.000;HRun=0;HaplotypeScore=0.0000;MLEAC=1;MLEAF=0.500;MQ=49.18;MQ0=0;MQRankSum=-1.589;QD=16.35;ReadPosRankSum=-0.572	GT:AD:DP:GQ:PL	0/1:2,6:8:23:159,0,23
Chr1	80503852	80503852	C	G	exonic	LOC532442	nonsynonymous SNV	LOC532442:NM_001075961:exon2:c.G458C:p.R153P	exonic	ENSBTAG00000032265	nonsynonymous SNV	ENSBTAG00000032265:ENSBTAT00000045760:exon2:c.G458C:p.R153P	Chr1	80503852	.	C	G	178.82	PASS	ABHet=0.143;AC=1;AF=0.500;AN=2;BaseQRankSum=-0.742;DP=7;Dels=0.00;FS=0.000;HRun=1;HaplotypeScore=0.7340;MLEAC=1;MLEAF=0.500;MQ=56.62;MQ0=0;MQRankSum=-0.742;QD=25.55;ReadPosRankSum=-0.742	GT:AD:DP:GQ:PL	0/1:1,6:7:19:207,0,19
Chr1	80503984	80503984	T	A	exonic	LOC532442	nonsynonymous SNV	LOC532442:NM_001075961:exon2:c.A326T:p.Q109L	exonic	ENSBTAG00000032265	nonsynonymous SNV	ENSBTAG00000032265:ENSBTAT00000045760:exon2:c.A326T:p.Q109L	Chr1	80503984	.	T	A	121.77	PASS	ABHet=0.643;AC=1;AF=0.500;AN=2;BaseQRankSum=-0.400;DP=15;Dels=0.00;FS=0.000;HRun=0;HaplotypeScore=0.9665;MLEAC=1;MLEAF=0.500;MQ=56.85;MQ0=0;MQRankSum=-0.667;OND=0.067;QD=8.12;ReadPosRankSum=-1.467	GT:AD:DP:GQ:PL	0/1:9,5:15:99:150,0,308
Chr1	80506741	80506741	T	G	exonic	LOC532442	nonsynonymous SNV	LOC532442:NM_001075961:exon1:c.A146C:p.Q49P	exonic	ENSBTAG00000032265	nonsynonymous SNV	ENSBTAG00000032265:ENSBTAT00000045760:exon1:c.A146C:p.Q49P	Chr1	80506741	.	T	G	180.77	PASS	ABHet=0.333;AC=1;AF=0.500;AN=2;BaseQRankSum=0.573;DP=12;Dels=0.00;FS=0.000;HRun=3;HaplotypeScore=0.0000;MLEAC=1;MLEAF=0.500;MQ=60.00;MQ0=0;MQRankSum=0.248;QD=15.06;ReadPosRankSum=1.001	GT:AD:DP:GQ:PL	0/1:4,8:12:90:209,0,90
Chr1	80647392	80647392	G	A	exonic	MASP1	nonsynonymous SNV	MASP1:NM_001076968:exon11:c.G1756A:p.V586M	exonic	ENSBTAG00000012467	nonsynonymous SNV	ENSBTAG00000012467:ENSBTAT00000016545:exon11:c.G1756A:p.V586M	Chr1	80647392	rs459233622	G	A	90.77	PASS	ABHet=0.556;AC=1;AF=0.500;AN=2;BaseQRankSum=-0.876;DB;DP=9;Dels=0.00;FS=7.782;HRun=0;HaplotypeScore=0.0000;MLEAC=1;MLEAF=0.500;MQ=57.39;MQ0=0;MQRankSum=0.361;QD=10.09;ReadPosRankSum=-0.361	GT:AD:DP:GQ:PL	0/1:5,4:9:99:119,0,173
Chr1	80824353	80824353	T	A	exonic	ST6GAL1	nonsynonymous SNV	ST6GAL1:NM_177517:exon2:c.A517T:p.T173S	exonic	ENSBTAG00000010357	nonsynonymous SNV	ENSBTAG00000010357:ENSBTAT00000012565:exon2:c.A517T:p.T173S,ENSBTAG00000010357:ENSBTAT00000013673:exon2:c.A517T:p.T173S	Chr1	80824353	.	T	A	169.77	PASS	ABHet=0.250;AC=1;AF=0.500;AN=2;BaseQRankSum=0.572;DP=8;Dels=0.00;FS=0.000;HRun=0;HaplotypeScore=0.0000;MLEAC=1;MLEAF=0.500;MQ=60.00;MQ0=0;MQRankSum=-0.572;QD=21.22;ReadPosRankSum=-1.067	GT:AD:DP:GQ:PL	0/1:2,6:8:44:198,0,44
Chr1	80824376	80824376	T	A	exonic	ST6GAL1	nonsynonymous SNV	ST6GAL1:NM_177517:exon2:c.A494T:p.Y165F	exonic	ENSBTAG00000010357	nonsynonymous SNV	ENSBTAG00000010357:ENSBTAT00000012565:exon2:c.A494T:p.Y165F,ENSBTAG00000010357:ENSBTAT00000013673:exon2:c.A494T:p.Y165F	Chr1	80824376	rs478509252	T	A	151.82	PASS	ABHet=0.222;AC=1;AF=0.500;AN=2;BaseQRankSum=1.495;DB;DP=9;Dels=0.00;FS=0.000;HRun=1;HaplotypeScore=0.0000;MLEAC=1;MLEAF=0.500;MQ=60.00;MQ0=0;MQRankSum=-0.922;QD=16.87;ReadPosRankSum=-0.198	GT:AD:DP:GQ:PL	0/1:2,7:9:19:180,0,19
Chr1	80824505	80824505	G	A	exonic	ST6GAL1	nonsynonymous SNV	ST6GAL1:NM_177517:exon2:c.C365T:p.T122M	exonic	ENSBTAG00000010357	nonsynonymous SNV	ENSBTAG00000010357:ENSBTAT00000012565:exon2:c.C365T:p.T122M,ENSBTAG00000010357:ENSBTAT00000013673:exon2:c.C365T:p.T122M	Chr1	80824505	.	G	A	184.77	PASS	ABHet=0.429;AC=1;AF=0.500;AN=2;BaseQRankSum=0.935;DP=14;Dels=0.00;FS=0.000;HRun=0;HaplotypeScore=0.0000;MLEAC=1;MLEAF=0.500;MQ=60.00;MQ0=0;MQRankSum=0.660;QD=13.20;ReadPosRankSum=0.935	GT:AD:DP:GQ:PL	0/1:6,8:14:99:213,0,179
Chr1	81098784	81098784	A	G	exonic	KNG1	nonsynonymous SNV	KNG1:NM_001113277:exon10:c.T1844C:p.L615P,KNG1:NM_175774:exon10:c.T1862C:p.L621P	exonic	ENSBTAG00000005122	nonsynonymous SNV	ENSBTAG00000005122:ENSBTAT00000053071:exon10:c.T1862C:p.L621P	Chr1	81098784	.	A	G	503.77	PASS	ABHet=0.211;AC=1;AF=0.500;AN=2;BaseQRankSum=0.650;DP=19;Dels=0.00;FS=2.350;HRun=1;HaplotypeScore=0.8321;MLEAC=1;MLEAF=0.500;MQ=60.00;MQ0=0;MQRankSum=-0.850;QD=26.51;ReadPosRankSum=-0.750	GT:AD:DP:GQ:PL	0/1:4,15:19:85:532,0,85
Chr1	81099237	81099237	C	T	exonic	KNG1	nonsynonymous SNV	KNG1:NM_001113277:exon10:c.G1391A:p.G464D,KNG1:NM_175774:exon10:c.G1409A:p.G470D	exonic	ENSBTAG00000005122	nonsynonymous SNV	ENSBTAG00000005122:ENSBTAT00000053071:exon10:c.G1409A:p.G470D	Chr1	81099237	.	C	T	91.77	PASS	ABHet=0.667;AC=1;AF=0.500;AN=2;BaseQRankSum=-0.600;DP=12;Dels=0.00;FS=0.000;HRun=0;HaplotypeScore=0.0000;MLEAC=1;MLEAF=0.500;MQ=60.00;MQ0=0;MQRankSum=-0.600;QD=7.65;ReadPosRankSum=-0.600	GT:AD:DP:GQ:PL	0/1:8,4:12:99:120,0,274
Chr1	81099277	81099277	T	C	exonic	KNG1	nonsynonymous SNV	KNG1:NM_001113277:exon10:c.A1351G:p.R451G,KNG1:NM_175774:exon10:c.A1369G:p.R457G	exonic	ENSBTAG00000005122	nonsynonymous SNV	ENSBTAG00000005122:ENSBTAT00000053071:exon10:c.A1369G:p.R457G	Chr1	81099277	.	T	C	281.77	PASS	ABHet=0.526;AC=1;AF=0.500;AN=2;BaseQRankSum=1.236;DP=19;Dels=0.00;FS=8.820;HRun=1;HaplotypeScore=0.9983;MLEAC=1;MLEAF=0.500;MQ=60.00;MQ0=0;MQRankSum=-0.088;QD=14.83;ReadPosRankSum=0.177	GT:AD:DP:GQ:PL	0/1:10,9:19:99:310,0,285
Chr1	81099306	81099306	T	C	exonic	KNG1	nonsynonymous SNV	KNG1:NM_001113277:exon10:c.A1322G:p.H441R,KNG1:NM_175774:exon10:c.A1340G:p.H447R	exonic	ENSBTAG00000005122	nonsynonymous SNV	ENSBTAG00000005122:ENSBTAT00000053071:exon10:c.A1340G:p.H447R	Chr1	81099306	.	T	C	292.77	PASS	ABHet=0.389;AC=1;AF=0.500;AN=2;BaseQRankSum=0.439;DP=18;Dels=0.00;FS=5.193;HRun=0;HaplotypeScore=0.7887;MLEAC=1;MLEAF=0.500;MQ=60.00;MQ0=0;MQRankSum=0.927;QD=16.26;ReadPosRankSum=-0.634	GT:AD:DP:GQ:PL	0/1:7,11:18:99:321,0,232
Chr1	81107041	81107041	T	C	exonic	KNG1	nonsynonymous SNV	KNG1:NM_001113277:exon7:c.A892G:p.K298E,KNG1:NM_175774:exon7:c.A910G:p.K304E	exonic	ENSBTAG00000005122	nonsynonymous SNV	ENSBTAG00000005122:ENSBTAT00000006755:exon7:c.A910G:p.K304E,ENSBTAG00000005122:ENSBTAT00000053071:exon7:c.A910G:p.K304E	Chr1	81107041	.	T	C	292.77	PASS	ABHet=0.357;AC=1;AF=0.500;AN=2;BaseQRankSum=-0.231;DP=14;Dels=0.00;FS=2.158;HRun=1;HaplotypeScore=0.0000;MLEAC=1;MLEAF=0.500;MQ=55.87;MQ0=0;MQRankSum=-0.231;QD=20.91;ReadPosRankSum=1.003	GT:AD:DP:GQ:PL	0/1:5,9:14:99:321,0,122
Chr1	81112501	81112501	C	A	exonic	KNG1	nonsynonymous SNV	KNG1:NM_001113277:exon5:c.G665T:p.S222I,KNG1:NM_175774:exon5:c.G665T:p.S222I	exonic	ENSBTAG00000005122	nonsynonymous SNV	ENSBTAG00000005122:ENSBTAT00000006755:exon5:c.G665T:p.S222I,ENSBTAG00000005122:ENSBTAT00000053071:exon5:c.G665T:p.S222I	Chr1	81112501	rs444460798	C	A	708.77	PASS	ABHom=1.00;AC=2;AF=1.00;AN=2;DB;DP=19;Dels=0.00;FS=0.000;HRun=1;HaplotypeScore=0.0000;MLEAC=2;MLEAF=1.00;MQ=58.78;MQ0=0;QD=37.30	GT:AD:DP:GQ:PL	1/1:0,19:19:57:737,57,0
Chr1	81112580	81112580	C	T	exonic	KNG1	nonsynonymous SNV	KNG1:NM_001113277:exon5:c.G586A:p.V196I,KNG1:NM_175774:exon5:c.G586A:p.V196I	exonic	ENSBTAG00000005122	nonsynonymous SNV	ENSBTAG00000005122:ENSBTAT00000006755:exon5:c.G586A:p.V196I,ENSBTAG00000005122:ENSBTAT00000053071:exon5:c.G586A:p.V196I	Chr1	81112580	.	C	T	157.77	PASS	ABHet=0.611;AC=1;AF=0.500;AN=2;BaseQRankSum=-0.151;DP=18;Dels=0.00;FS=0.000;HRun=2;HaplotypeScore=0.7887;MLEAC=1;MLEAF=0.500;MQ=60.00;MQ0=0;MQRankSum=0.050;QD=8.76;ReadPosRankSum=-1.759	GT:AD:DP:GQ:PL	0/1:11,7:18:99:186,0,378
Chr1	81113891	81113891	T	A	exonic	KNG1	nonsynonymous SNV	KNG1:NM_001113277:exon4:c.A413T:p.Q138L,KNG1:NM_175774:exon4:c.A413T:p.Q138L	exonic	ENSBTAG00000005122	nonsynonymous SNV	ENSBTAG00000005122:ENSBTAT00000006755:exon4:c.A413T:p.Q138L,ENSBTAG00000005122:ENSBTAT00000053071:exon4:c.A413T:p.Q138L	Chr1	81113891	.	T	A	30.77	PASS	ABHet=0.667;AC=1;AF=0.500;AN=2;BaseQRankSum=-2.637;DP=13;Dels=0.00;FS=0.000;HRun=0;HaplotypeScore=0.0000;MLEAC=1;MLEAF=0.500;MQ=58.20;MQ0=0;MQRankSum=-0.929;OND=0.077;QD=2.37;ReadPosRankSum=-1.599	GT:AD:DP:GQ:PL	0/1:8,4:13:59:59,0,271
Chr1	81113892	81113892	G	C	exonic	KNG1	nonsynonymous SNV	KNG1:NM_001113277:exon4:c.C412G:p.Q138E,KNG1:NM_175774:exon4:c.C412G:p.Q138E	exonic	ENSBTAG00000005122	nonsynonymous SNV	ENSBTAG00000005122:ENSBTAT00000006755:exon4:c.C412G:p.Q138E,ENSBTAG00000005122:ENSBTAT00000053071:exon4:c.C412G:p.Q138E	Chr1	81113892	.	G	C	78.77	PASS	ABHet=0.615;AC=1;AF=0.500;AN=2;BaseQRankSum=-2.180;DP=13;Dels=0.00;FS=2.881;HRun=0;HaplotypeScore=0.0000;MLEAC=1;MLEAF=0.500;MQ=58.20;MQ0=0;MQRankSum=0.536;QD=6.06;ReadPosRankSum=-1.599	GT:AD:DP:GQ:PL	0/1:8,5:13:99:107,0,274
Chr1	81117464	81117464	A	G	exonic	KNG1	nonsynonymous SNV	KNG1:NM_001113277:exon3:c.T365C:p.I122T,KNG1:NM_175774:exon3:c.T365C:p.I122T	exonic	ENSBTAG00000005122	nonsynonymous SNV	ENSBTAG00000005122:ENSBTAT00000006755:exon3:c.T365C:p.I122T,ENSBTAG00000005122:ENSBTAT00000053071:exon3:c.T365C:p.I122T	Chr1	81117464	.	A	G	222.77	PASS	ABHet=0.385;AC=1;AF=0.500;AN=2;BaseQRankSum=0.000;DP=13;Dels=0.00;FS=0.000;HRun=2;HaplotypeScore=0.6651;MLEAC=1;MLEAF=0.500;MQ=57.84;MQ0=0;MQRankSum=-1.545;QD=17.14;ReadPosRankSum=-0.271	GT:AD:DP:GQ:PL	0/1:5,8:13:99:251,0,152
Chr1	81127595	81127595	T	C	exonic	HRG	nonsynonymous SNV	HRG:NM_173919:exon7:c.A1328G:p.D443G	exonic	ENSBTAG00000001265	nonsynonymous SNV	ENSBTAG00000001265:ENSBTAT00000001667:exon7:c.A1328G:p.D443G	Chr1	81127595	.	T	C	170.77	PASS	ABHet=0.533;AC=1;AF=0.500;AN=2;BaseQRankSum=0.663;DP=15;Dels=0.00;FS=0.000;HRun=1;HaplotypeScore=0.7340;MLEAC=1;MLEAF=0.500;MQ=60.00;MQ0=0;MQRankSum=-0.299;QD=11.38;ReadPosRankSum=0.421	GT:AD:DP:GQ:PL	0/1:8,7:15:99:199,0,110
Chr1	81127740	81127740	G	C	exonic	HRG	nonsynonymous SNV	HRG:NM_173919:exon7:c.C1183G:p.H395D	exonic	ENSBTAG00000001265	nonsynonymous SNV	ENSBTAG00000001265:ENSBTAT00000001667:exon7:c.C1183G:p.H395D	Chr1	81127740	.	G	C	84.77	PASS	ABHet=0.556;AC=1;AF=0.500;AN=2;BaseQRankSum=-0.729;DP=9;Dels=0.00;FS=7.782;HRun=0;HaplotypeScore=0.0000;MLEAC=1;MLEAF=0.500;MQ=60.00;MQ0=0;MQRankSum=1.159;QD=9.42;ReadPosRankSum=-0.876	GT:AD:DP:GQ:PL	0/1:5,4:9:99:113,0,170
Chr1	81127932	81127932	G	A	exonic	HRG	nonsynonymous SNV	HRG:NM_173919:exon7:c.C991T:p.P331S	exonic	ENSBTAG00000001265	nonsynonymous SNV	ENSBTAG00000001265:ENSBTAT00000001667:exon7:c.C991T:p.P331S	Chr1	81127932	.	G	A	83.77	PASS	ABHet=0.615;AC=1;AF=0.500;AN=2;BaseQRankSum=-0.289;DP=13;Dels=0.00;FS=0.000;HRun=1;HaplotypeScore=0.0000;MLEAC=1;MLEAF=0.500;MQ=60.00;MQ0=0;MQRankSum=0.000;QD=6.44;ReadPosRankSum=0.825	GT:AD:DP:GQ:PL	0/1:8,5:13:99:112,0,274
Chr1	81127959	81127959	G	A	exonic	HRG	nonsynonymous SNV	HRG:NM_173919:exon7:c.C964T:p.P322S	exonic	ENSBTAG00000001265	nonsynonymous SNV	ENSBTAG00000001265:ENSBTAT00000001667:exon7:c.C964T:p.P322S	Chr1	81127959	.	G	A	92.77	PASS	ABHet=0.600;AC=1;AF=0.500;AN=2;BaseQRankSum=-1.568;DP=10;Dels=0.00;FS=0.000;HRun=0;HaplotypeScore=0.0000;MLEAC=1;MLEAF=0.500;MQ=60.00;MQ0=0;MQRankSum=0.741;QD=9.28;ReadPosRankSum=-1.036	GT:AD:DP:GQ:PL	0/1:6,4:10:99:121,0,211
Chr1	81128082	81128082	A	G	exonic	HRG	nonsynonymous SNV	HRG:NM_173919:exon7:c.T841C:p.F281L	exonic	ENSBTAG00000001265	nonsynonymous SNV	ENSBTAG00000001265:ENSBTAT00000001667:exon7:c.T841C:p.F281L	Chr1	81128082	.	A	G	66.77	PASS	ABHet=0.625;AC=1;AF=0.500;AN=2;BaseQRankSum=0.956;DP=8;Dels=0.00;FS=3.332;HRun=0;HaplotypeScore=0.0000;MLEAC=1;MLEAF=0.500;MQ=60.00;MQ0=0;MQRankSum=-0.322;QD=8.35;ReadPosRankSum=-1.517	GT:AD:DP:GQ:PL	0/1:5,3:8:95:95,0,165
Chr1	81151562	81151562	C	T	exonic	FETUB	nonsynonymous SNV	FETUB:NM_001034218:exon7:c.G976A:p.V326I	exonic	ENSBTAG00000017531	nonsynonymous SNV	ENSBTAG00000017531:ENSBTAT00000023309:exon7:c.G976A:p.V326I	Chr1	81151562	.	C	T	157.77	PASS	ABHet=0.625;AC=1;AF=0.500;AN=2;BaseQRankSum=-0.054;DP=17;Dels=0.00;FS=0.000;HRun=0;HaplotypeScore=0.7340;MLEAC=1;MLEAF=0.500;MQ=60.00;MQ0=0;MQRankSum=-0.922;OND=0.059;QD=9.28;ReadPosRankSum=-1.030	GT:AD:DP:GQ:PL	0/1:10,6:17:99:186,0,348
Chr1	81166224	81166224	T	C	exonic	FETUB	nonsynonymous SNV	FETUB:NM_001034218:exon1:c.A187G:p.S63G	exonic	ENSBTAG00000017531	nonsynonymous SNV	ENSBTAG00000017531:ENSBTAT00000023309:exon1:c.A187G:p.S63G	Chr1	81166224	.	T	C	164.77	PASS	ABHet=0.400;AC=1;AF=0.500;AN=2;BaseQRankSum=0.365;DP=10;Dels=0.00;FS=6.990;HRun=1;HaplotypeScore=0.0000;MLEAC=1;MLEAF=0.500;MQ=60.00;MQ0=0;MQRankSum=-1.133;QD=16.48;ReadPosRankSum=0.365	GT:AD:DP:GQ:PL	0/1:4,6:10:99:193,0,115
Chr1	81202563	81202563	T	C	exonic	AHSG	nonsynonymous SNV	AHSG:NM_173984:exon7:c.A1024G:p.I342V	exonic	ENSBTAG00000000522	nonsynonymous SNV	ENSBTAG00000000522:ENSBTAT00000000673:exon7:c.A1024G:p.I342V	Chr1	81202563	rs211413541	T	C	312.78	PASS	ABHom=1.00;AC=2;AF=1.00;AN=2;DB;DP=9;Dels=0.00;FS=0.000;HRun=0;HaplotypeScore=0.0000;MLEAC=2;MLEAF=1.00;MQ=60.00;MQ0=0;QD=34.75	GT:AD:DP:GQ:PL	1/1:0,9:9:27:341,27,0
Chr1	81202749	81202749	T	C	exonic	AHSG	nonsynonymous SNV	AHSG:NM_173984:exon7:c.A838G:p.T280A	exonic	ENSBTAG00000000522	nonsynonymous SNV	ENSBTAG00000000522:ENSBTAT00000000673:exon7:c.A838G:p.T280A	Chr1	81202749	.	T	C	83.77	PASS	ABHet=0.600;AC=1;AF=0.500;AN=2;BaseQRankSum=0.633;DP=10;Dels=0.00;FS=0.000;HRun=0;HaplotypeScore=0.0000;MLEAC=1;MLEAF=0.500;MQ=55.21;MQ0=0;MQRankSum=-0.741;QD=8.38;ReadPosRankSum=-0.633	GT:AD:DP:GQ:PL	0/1:6,4:10:99:112,0,175
Chr1	81203459	81203459	T	G	exonic	AHSG	nonsynonymous SNV	AHSG:NM_173984:exon6:c.A757C:p.T253P	exonic	ENSBTAG00000000522	nonsynonymous SNV	ENSBTAG00000000522:ENSBTAT00000000673:exon6:c.A757C:p.T253P	Chr1	81203459	.	T	G	194.77	PASS	ABHet=0.563;AC=1;AF=0.500;AN=2;BaseQRankSum=1.447;DP=16;Dels=0.00;FS=0.000;HRun=1;HaplotypeScore=0.7340;MLEAC=1;MLEAF=0.500;MQ=58.55;MQ0=0;MQRankSum=-0.405;QD=12.17;ReadPosRankSum=0.174	GT:AD:DP:GQ:PL	0/1:9,7:16:99:223,0,208
Chr1	81208910	81208910	C	T	exonic	AHSG	nonsynonymous SNV	AHSG:NM_173984:exon1:c.G133A:p.V45M	exonic	ENSBTAG00000000522	nonsynonymous SNV	ENSBTAG00000000522:ENSBTAT00000000673:exon1:c.G133A:p.V45M	Chr1	81208910	.	C	T	94.77	PASS	ABHet=0.429;AC=1;AF=0.500;AN=2;BaseQRankSum=0.550;DP=7;Dels=0.00;FS=0.000;HRun=0;HaplotypeScore=0.0000;MLEAC=1;MLEAF=0.500;MQ=56.62;MQ0=0;MQRankSum=0.550;QD=13.54;ReadPosRankSum=0.937	GT:AD:DP:GQ:PL	0/1:3,4:7:96:123,0,96
Chr1	81234454	81234454	G	T	exonic	DNAJB11	nonsynonymous SNV	DNAJB11:NM_001034268:exon10:c.C1021A:p.Q341K	exonic	ENSBTAG00000003151	nonsynonymous SNV	ENSBTAG00000003151:ENSBTAT00000004094:exon10:c.C1021A:p.Q341K	Chr1	81234454	.	G	T	140.77	PASS	ABHet=0.571;AC=1;AF=0.500;AN=2;BaseQRankSum=2.524;DP=14;Dels=0.00;FS=6.368;HRun=3;HaplotypeScore=2.5184;MLEAC=1;MLEAF=0.500;MQ=58.33;MQ0=0;MQRankSum=0.817;QD=10.05;ReadPosRankSum=2.313	GT:AD:DP:GQ:PL	0/1:8,6:14:99:169,0,268
Chr1	81266271	81266271	G	T	exonic	TBCCD1	nonsynonymous SNV	TBCCD1:NM_001083730:exon5:c.G517T:p.A173S	exonic	ENSBTAG00000003143	nonsynonymous SNV	ENSBTAG00000003143:ENSBTAT00000004087:exon4:c.G517T:p.A173S	Chr1	81266271	.	G	T	130.77	PASS	ABHet=0.500;AC=1;AF=0.500;AN=2;BaseQRankSum=0.336;DP=10;Dels=0.00;FS=2.341;HRun=0;HaplotypeScore=0.0000;MLEAC=1;MLEAF=0.500;MQ=57.66;MQ0=0;MQRankSum=1.268;QD=13.08;ReadPosRankSum=1.268	GT:AD:DP:GQ:PL	0/1:5,5:10:99:159,0,150
Chr1	81268775	81268775	C	A	exonic	TBCCD1	nonsynonymous SNV	TBCCD1:NM_001083730:exon7:c.C1113A:p.H371Q	exonic	ENSBTAG00000003143	nonsynonymous SNV	ENSBTAG00000003143:ENSBTAT00000004087:exon6:c.C1113A:p.H371Q	Chr1	81268775	.	C	A	107.77	PASS	ABHet=0.700;AC=1;AF=0.500;AN=2;BaseQRankSum=-1.009;DP=20;Dels=0.00;FS=0.000;HRun=1;HaplotypeScore=1.7998;MLEAC=1;MLEAF=0.500;MQ=58.84;MQ0=0;MQRankSum=0.921;QD=5.39;ReadPosRankSum=0.745	GT:AD:DP:GQ:PL	0/1:14,6:19:99:136,0,459
Chr1	81269003	81269003	T	G	exonic	TBCCD1	nonsynonymous SNV	TBCCD1:NM_001083730:exon7:c.T1341G:p.I447M	exonic	ENSBTAG00000003143	nonsynonymous SNV	ENSBTAG00000003143:ENSBTAT00000004087:exon6:c.T1341G:p.I447M	Chr1	81269003	.	T	G	135.77	PASS	ABHet=0.583;AC=1;AF=0.500;AN=2;BaseQRankSum=0.717;DP=12;Dels=0.00;FS=2.632;HRun=1;HaplotypeScore=0.0000;MLEAC=1;MLEAF=0.500;MQ=60.00;MQ0=0;MQRankSum=-0.717;QD=11.31;ReadPosRankSum=0.825	GT:AD:DP:GQ:PL	0/1:7,5:12:99:164,0,197
Chr1	81766562	81766562	C	G	exonic	ETV5	nonsynonymous SNV	ETV5:NM_001192834:exon8:c.C844G:p.P282A	exonic	ENSBTAG00000014915	nonsynonymous SNV	ENSBTAG00000014915:ENSBTAT00000019858:exon8:c.C844G:p.P282A	Chr1	81766562	.	C	G	171.77	PASS	ABHet=0.429;AC=1;AF=0.500;AN=2;BaseQRankSum=-1.369;DP=14;Dels=0.00;FS=2.276;HRun=0;HaplotypeScore=0.7340;MLEAC=1;MLEAF=0.500;MQ=54.85;MQ0=0;MQRankSum=-0.377;QD=12.27;ReadPosRankSum=-0.101	GT:AD:DP:GQ:PL	0/1:6,8:14:99:200,0,189
Chr1	82291910	82291910	G	A	exonic	TMEM41A	nonsynonymous SNV	TMEM41A:NM_001075200:exon4:c.G547A:p.V183M	exonic	ENSBTAG00000017115	nonsynonymous SNV	ENSBTAG00000017115:ENSBTAT00000022752:exon4:c.G547A:p.V183M	Chr1	82291910	.	G	A	222.77	PASS	ABHet=0.222;AC=1;AF=0.500;AN=2;BaseQRankSum=0.762;DP=9;Dels=0.00;FS=0.000;HRun=0;HaplotypeScore=0.0000;MLEAC=1;MLEAF=0.500;MQ=57.39;MQ0=0;MQRankSum=1.179;QD=24.75;ReadPosRankSum=0.762	GT:AD:DP:GQ:PL	0/1:2,7:9:48:251,0,48
Chr1	82308822	82308822	C	T	exonic	MAP3K13	nonsynonymous SNV	MAP3K13:NM_001101853:exon11:c.G2345A:p.S782N	exonic	ENSBTAG00000017103	nonsynonymous SNV	ENSBTAG00000017103:ENSBTAT00000022739:exon11:c.G2345A:p.S782N	Chr1	82308822	.	C	T	88.77	PASS	ABHet=0.615;AC=1;AF=0.500;AN=2;BaseQRankSum=-0.437;DP=13;Dels=0.00;FS=2.398;HRun=1;HaplotypeScore=0.6651;MLEAC=1;MLEAF=0.500;MQ=60.00;MQ0=0;MQRankSum=0.271;QD=6.83;ReadPosRankSum=-0.212	GT:AD:DP:GQ:PL	0/1:8,5:13:99:117,0,268
Chr1	82308931	82308931	G	A	exonic	MAP3K13	nonsynonymous SNV	MAP3K13:NM_001101853:exon11:c.C2236T:p.P746S	exonic	ENSBTAG00000017103	nonsynonymous SNV	ENSBTAG00000017103:ENSBTAT00000022739:exon11:c.C2236T:p.P746S	Chr1	82308931	.	G	A	104.79	PASS	ABHet=0.286;AC=1;AF=0.500;AN=2;BaseQRankSum=0.731;DP=7;Dels=0.00;FS=0.000;HRun=0;HaplotypeScore=0.0000;MLEAC=1;MLEAF=0.500;MQ=56.62;MQ0=0;MQRankSum=0.731;QD=14.97;ReadPosRankSum=-0.731	GT:AD:DP:GQ:PL	0/1:2,5:7:22:133,0,22
Chr1	82309276	82309276	A	G	exonic	MAP3K13	nonsynonymous SNV	MAP3K13:NM_001101853:exon11:c.T1891C:p.S631P	exonic	ENSBTAG00000017103	nonsynonymous SNV	ENSBTAG00000017103:ENSBTAT00000022739:exon11:c.T1891C:p.S631P	Chr1	82309276	.	A	G	327.78	PASS	ABHom=1.00;AC=2;AF=1.00;AN=2;DP=9;Dels=0.00;FS=0.000;HRun=3;HaplotypeScore=2.3346;MLEAC=2;MLEAF=1.00;MQ=58.97;MQ0=0;QD=36.42	GT:AD:DP:GQ:PL	1/1:0,9:9:27:356,27,0
Chr1	82309286	82309286	C	A	exonic	MAP3K13	nonsynonymous SNV	MAP3K13:NM_001101853:exon11:c.G1881T:p.Q627H	exonic	ENSBTAG00000017103	nonsynonymous SNV	ENSBTAG00000017103:ENSBTAT00000022739:exon11:c.G1881T:p.Q627H	Chr1	82309286	.	C	A	133.77	PASS	ABHet=0.375;AC=1;AF=0.500;AN=2;BaseQRankSum=0.956;DP=8;Dels=0.00;FS=0.000;HRun=1;HaplotypeScore=1.4679;MLEAC=1;MLEAF=0.500;MQ=58.84;MQ0=0;MQRankSum=0.322;QD=16.72;ReadPosRankSum=0.684	GT:AD:DP:GQ:PL	0/1:3,5:8:81:162,0,81
Chr1	82346422	82346422	C	A	exonic	MAP3K13	nonsynonymous SNV	MAP3K13:NM_001101853:exon2:c.G149T:p.G50V	exonic	ENSBTAG00000017103	nonsynonymous SNV	ENSBTAG00000017103:ENSBTAT00000022739:exon2:c.G149T:p.G50V	Chr1	82346422	.	C	A	199.77	PASS	ABHet=0.273;AC=1;AF=0.500;AN=2;BaseQRankSum=0.000;DP=11;Dels=0.00;FS=0.000;HRun=0;HaplotypeScore=0.0000;MLEAC=1;MLEAF=0.500;MQ=60.00;MQ0=0;MQRankSum=0.898;QD=18.16;ReadPosRankSum=-1.733	GT:AD:DP:GQ:PL	0/1:3,8:11:46:228,0,46
Chr1	82346497	82346497	T	C	exonic	MAP3K13	nonsynonymous SNV	MAP3K13:NM_001101853:exon2:c.A74G:p.N25S	exonic	ENSBTAG00000017103	nonsynonymous SNV	ENSBTAG00000017103:ENSBTAT00000022739:exon2:c.A74G:p.N25S	Chr1	82346497	.	T	C	489.77	PASS	ABHet=0.167;AC=1;AF=0.500;AN=2;BaseQRankSum=-0.237;DP=18;Dels=0.00;FS=0.000;HRun=0;HaplotypeScore=0.9578;MLEAC=1;MLEAF=0.500;MQ=58.71;MQ0=0;MQRankSum=1.185;QD=27.21;ReadPosRankSum=-0.829	GT:AD:DP:GQ:PL	0/1:3,15:18:31:518,0,31
Chr1	82346510	82346510	T	G	exonic	MAP3K13	nonsynonymous SNV	MAP3K13:NM_001101853:exon2:c.A61C:p.N21H	exonic	ENSBTAG00000017103	nonsynonymous SNV	ENSBTAG00000017103:ENSBTAT00000022739:exon2:c.A61C:p.N21H	Chr1	82346510	.	T	G	430.77	PASS	ABHet=0.188;AC=1;AF=0.500;AN=2;BaseQRankSum=1.211;DP=16;Dels=0.00;FS=0.000;HRun=0;HaplotypeScore=0.7887;MLEAC=1;MLEAF=0.500;MQ=58.55;MQ0=0;MQRankSum=0.942;QD=26.92;ReadPosRankSum=-0.269	GT:AD:DP:GQ:PL	0/1:3,13:16:48:459,0,48
Chr1	82475713	82475713	A	G	exonic	EHHADH	nonsynonymous SNV	EHHADH:NM_001075780:exon2:c.A120G:p.I40M	exonic	ENSBTAG00000019625	nonsynonymous SNV	ENSBTAG00000019625:ENSBTAT00000036047:exon2:c.A120G:p.I40M,ENSBTAG00000019625:ENSBTAT00000061513:exon2:c.A120G:p.I40M	Chr1	82475713	rs460298513	A	G	242.77	PASS	ABHet=0.385;AC=1;AF=0.500;AN=2;BaseQRankSum=-0.271;DB;DP=13;Dels=0.00;FS=5.332;HRun=0;HaplotypeScore=0.0000;MLEAC=1;MLEAF=0.500;MQ=58.55;MQ0=0;MQRankSum=0.533;QD=18.67;ReadPosRankSum=1.545	GT:AD:DP:GQ:PL	0/1:5,8:13:99:271,0,151
Chr1	82519515	82519515	A	G	exonic	EHHADH	nonsynonymous SNV	EHHADH:NM_001075780:exon7:c.A1067G:p.H356R	exonic	ENSBTAG00000019625	nonsynonymous SNV	ENSBTAG00000019625:ENSBTAT00000061513:exon7:c.A1067G:p.H356R	Chr1	82519515	.	A	G	421.77	PASS	ABHom=1.00;AC=2;AF=1.00;AN=2;DP=14;Dels=0.00;FS=0.000;HRun=0;HaplotypeScore=0.0000;MLEAC=2;MLEAF=1.00;MQ=60.00;MQ0=0;QD=30.13	GT:AD:DP:GQ:PL	1/1:0,14:14:36:450,36,0
Chr1	82519583	82519583	A	G	exonic	EHHADH	nonsynonymous SNV	EHHADH:NM_001075780:exon7:c.A1135G:p.I379V	exonic	ENSBTAG00000019625	nonsynonymous SNV	ENSBTAG00000019625:ENSBTAT00000061513:exon7:c.A1135G:p.I379V	Chr1	82519583	.	A	G	131.77	PASS	ABHet=0.545;AC=1;AF=0.500;AN=2;BaseQRankSum=0.825;DP=11;Dels=0.00;FS=6.154;HRun=0;HaplotypeScore=0.0000;MLEAC=1;MLEAF=0.500;MQ=57.87;MQ0=0;MQRankSum=-0.387;QD=11.98;ReadPosRankSum=0.825	GT:AD:DP:GQ:PL	0/1:6,5:11:99:160,0,182
Chr1	82520102	82520102	A	C	exonic	EHHADH	nonsynonymous SNV	EHHADH:NM_001075780:exon7:c.A1654C:p.K552Q	exonic	ENSBTAG00000019625	nonsynonymous SNV	ENSBTAG00000019625:ENSBTAT00000061513:exon7:c.A1654C:p.K552Q	Chr1	82520102	.	A	C	33.77	PASS	ABHet=0.625;AC=1;AF=0.500;AN=2;BaseQRankSum=-0.937;DP=8;Dels=0.00;FS=0.000;HRun=0;HaplotypeScore=0.0000;MLEAC=1;MLEAF=0.500;MQ=57.05;MQ0=0;MQRankSum=0.550;QD=4.22;ReadPosRankSum=0.000	GT:AD:DP:GQ:PL	0/1:5,3:8:62:62,0,141
Chr1	82520115	82520115	G	A	exonic	EHHADH	nonsynonymous SNV	EHHADH:NM_001075780:exon7:c.G1667A:p.R556Q	exonic	ENSBTAG00000019625	nonsynonymous SNV	ENSBTAG00000019625:ENSBTAT00000061513:exon7:c.G1667A:p.R556Q	Chr1	82520115	.	G	A	123.77	PASS	ABHet=0.500;AC=1;AF=0.500;AN=2;BaseQRankSum=0.466;DP=12;Dels=0.00;FS=2.463;HRun=0;HaplotypeScore=0.0000;MLEAC=1;MLEAF=0.500;MQ=58.05;MQ0=0;MQRankSum=0.717;QD=10.31;ReadPosRankSum=0.143	GT:AD:DP:GQ:PL	0/1:6,6:12:99:152,0,193
Chr1	82520151	82520151	C	T	exonic	EHHADH	nonsynonymous SNV	EHHADH:NM_001075780:exon7:c.C1703T:p.S568L	exonic	ENSBTAG00000019625	nonsynonymous SNV	ENSBTAG00000019625:ENSBTAT00000061513:exon7:c.C1703T:p.S568L	Chr1	82520151	.	C	T	153.77	PASS	ABHet=0.625;AC=1;AF=0.500;AN=2;BaseQRankSum=-0.380;DP=16;Dels=0.00;FS=8.383;HRun=1;HaplotypeScore=0.8667;MLEAC=1;MLEAF=0.500;MQ=60.00;MQ0=0;MQRankSum=-0.813;QD=9.61;ReadPosRankSum=-1.030	GT:AD:DP:GQ:PL	0/1:10,6:16:99:182,0,345
Chr1	82520249	82520249	G	A	exonic	EHHADH	nonsynonymous SNV	EHHADH:NM_001075780:exon7:c.G1801A:p.A601T	exonic	ENSBTAG00000019625	nonsynonymous SNV	ENSBTAG00000019625:ENSBTAT00000061513:exon7:c.G1801A:p.A601T	Chr1	82520249	.	G	A	210.77	PASS	ABHet=0.462;AC=1;AF=0.500;AN=2;BaseQRankSum=0.101;DP=13;Dels=0.00;FS=0.000;HRun=0;HaplotypeScore=0.0000;MLEAC=1;MLEAF=0.500;MQ=60.00;MQ0=0;MQRankSum=-1.791;QD=16.21;ReadPosRankSum=0.377	GT:AD:DP:GQ:PL	0/1:6,7:13:99:239,0,202
Chr1	83317402	83317402	T	A	exonic	LOC524771	nonsynonymous SNV	LOC524771:NM_001098057:exon1:c.T625A:p.L209M	exonic	ENSBTAG00000008343	nonsynonymous SNV	ENSBTAG00000008343:ENSBTAT00000010991:exon1:c.T625A:p.L209M	Chr1	83317402	.	T	A	205.77	PASS	ABHet=0.500;AC=1;AF=0.500;AN=2;BaseQRankSum=1.670;DP=14;Dels=0.00;FS=5.434;HRun=0;HaplotypeScore=0.7887;MLEAC=1;MLEAF=0.500;MQ=58.33;MQ0=0;MQRankSum=0.299;QD=14.70;ReadPosRankSum=-0.299	GT:AD:DP:GQ:PL	0/1:7,7:14:99:234,0,181
Chr1	83317537	83317537	T	G	exonic	LOC524771	nonsynonymous SNV	LOC524771:NM_001098057:exon1:c.T760G:p.W254G	exonic	ENSBTAG00000008343	nonsynonymous SNV	ENSBTAG00000008343:ENSBTAT00000010991:exon1:c.T760G:p.W254G	Chr1	83317537	rs437411994	T	G	101.77	PASS	ABHet=0.600;AC=1;AF=0.500;AN=2;BaseQRankSum=-0.365;DB;DP=10;Dels=0.00;FS=11.181;HRun=2;HaplotypeScore=0.6651;MLEAC=1;MLEAF=0.500;MQ=57.66;MQ0=0;MQRankSum=0.365;QD=10.18;ReadPosRankSum=0.365	GT:AD:DP:GQ:PL	0/1:6,4:10:99:130,0,208
Chr1	83433640	83433640	G	A	exonic	THPO	nonsynonymous SNV	THPO:NM_001166040:exon5:c.G535A:p.A179T	exonic	ENSBTAG00000000476	nonsynonymous SNV	ENSBTAG00000000476:ENSBTAT00000000602:exon5:c.G535A:p.A179T	Chr1	83433640	.	G	A	161.77	PASS	ABHet=0.385;AC=1;AF=0.500;AN=2;BaseQRankSum=-0.678;DP=13;Dels=0.00;FS=0.000;HRun=0;HaplotypeScore=1.4679;MLEAC=1;MLEAF=0.500;MQ=54.44;MQ0=0;MQRankSum=0.896;QD=12.44;ReadPosRankSum=0.278	GT:AD:DP:GQ:PL	0/1:5,8:13:99:190,0,109
Chr1	83433802	83433802	C	A	exonic	THPO	nonsynonymous SNV	THPO:NM_001166040:exon5:c.C697A:p.L233M	exonic	ENSBTAG00000000476	nonsynonymous SNV	ENSBTAG00000000476:ENSBTAT00000000602:exon5:c.C697A:p.L233M	Chr1	83433802	.	C	A	270.77	PASS	ABHet=0.471;AC=1;AF=0.500;AN=2;BaseQRankSum=0.914;DP=17;Dels=0.00;FS=2.077;HRun=0;HaplotypeScore=0.0000;MLEAC=1;MLEAF=0.500;MQ=58.63;MQ0=0;MQRankSum=-0.722;QD=15.93;ReadPosRankSum=-0.048	GT:AD:DP:GQ:PL	0/1:8,9:17:99:299,0,235
Chr1	83445553	83445553	G	A	exonic	CLCN2	nonsynonymous SNV	CLCN2:NM_001102487:exon2:c.G158A:p.R53Q	exonic	ENSBTAG00000012284	nonsynonymous SNV	ENSBTAG00000012284:ENSBTAT00000016291:exon2:c.G158A:p.R53Q	Chr1	83445553	.	G	A	35.77	PASS	ABHet=0.600;AC=1;AF=0.500;AN=2;BaseQRankSum=1.231;DP=5;Dels=0.00;FS=4.771;HRun=0;HaplotypeScore=0.7340;MLEAC=1;MLEAF=0.500;MQ=60.00;MQ0=0;MQRankSum=0.358;QD=7.15;ReadPosRankSum=1.231	GT:AD:DP:GQ:PL	0/1:3,2:5:58:64,0,58
Chr1	83450752	83450752	A	G	exonic	CLCN2	nonsynonymous SNV	CLCN2:NM_001102487:exon17:c.A1967G:p.Q656R	exonic	ENSBTAG00000012284	nonsynonymous SNV	ENSBTAG00000012284:ENSBTAT00000016291:exon17:c.A1967G:p.Q656R	Chr1	83450752	rs433905731	A	G	114.03	PASS	ABHom=0.833;AC=2;AF=1.00;AN=2;BaseQRankSum=0.731;DB;DP=6;Dels=0.00;FS=0.000;HRun=0;HaplotypeScore=0.0000;MLEAC=2;MLEAF=1.00;MQ=51.77;MQ0=0;MQRankSum=0.731;OND=0.167;QD=19.01;ReadPosRankSum=-0.731	GT:AD:DP:GQ:PL	1/1:1,5:6:12:142,12,0
Chr1	83451281	83451281	C	A	exonic	CLCN2	nonsynonymous SNV	CLCN2:NM_001102487:exon19:c.C2193A:p.F731L	exonic	ENSBTAG00000012284	nonsynonymous SNV	ENSBTAG00000012284:ENSBTAT00000016291:exon19:c.C2193A:p.F731L	Chr1	83451281	rs467174352	C	A	158.77	PASS	ABHet=0.400;AC=1;AF=0.500;AN=2;BaseQRankSum=-1.683;DB;DP=10;Dels=0.00;FS=7.782;HRun=0;HaplotypeScore=0.0000;MLEAC=1;MLEAF=0.500;MQ=57.66;MQ0=0;MQRankSum=0.573;QD=15.88;ReadPosRankSum=-1.683	GT:AD:DP:GQ:PL	0/1:4,6:10:98:187,0,98
Chr1	83456677	83456677	C	T	exonic	CLCN2	nonsynonymous SNV	CLCN2:NM_001102487:exon24:c.C2549T:p.A850V	exonic	ENSBTAG00000012284	nonsynonymous SNV	ENSBTAG00000012284:ENSBTAT00000016291:exon24:c.C2549T:p.A850V	Chr1	83456677	.	C	T	169.77	PASS	ABHet=0.250;AC=1;AF=0.500;AN=2;BaseQRankSum=-0.572;DP=8;Dels=0.00;FS=0.000;HRun=0;HaplotypeScore=0.0000;MLEAC=1;MLEAF=0.500;MQ=60.00;MQ0=0;MQRankSum=-0.572;QD=21.22;ReadPosRankSum=-1.589	GT:AD:DP:GQ:PL	0/1:2,6:8:50:198,0,50
Chr1	83500956	83500956	T	G	exonic	PSMD2	nonsynonymous SNV	PSMD2:NM_001101197:exon1:c.A35C:p.Q12P	exonic	ENSBTAG00000005660	nonsynonymous SNV	ENSBTAG00000005660:ENSBTAT00000007436:exon1:c.A35C:p.Q12P	Chr1	83500956	.	T	G	85.77	PASS	ABHet=0.600;AC=1;AF=0.500;AN=2;BaseQRankSum=-0.633;DP=10;Dels=0.00;FS=0.000;HRun=1;HaplotypeScore=0.7887;MLEAC=1;MLEAF=0.500;MQ=60.00;MQ0=0;MQRankSum=0.365;QD=8.58;ReadPosRankSum=1.133	GT:AD:DP:GQ:PL	0/1:6,4:10:99:114,0,186
Chr1	83534835	83534835	G	A	exonic	ECE2	nonsynonymous SNV	ECE2:NM_174046:exon2:c.C458T:p.T153I,ECE2:NM_177956:exon2:c.C458T:p.T153I	exonic	ENSBTAG00000005658	nonsynonymous SNV	ENSBTAG00000005658:ENSBTAT00000007428:exon2:c.C458T:p.T153I,ENSBTAG00000005658:ENSBTAT00000045385:exon2:c.C458T:p.T153I,ENSBTAG00000005658:ENSBTAT00000064633:exon2:c.C458T:p.T153I	Chr1	83534835	.	G	A	158.77	PASS	ABHet=0.400;AC=1;AF=0.500;AN=2;BaseQRankSum=-1.447;DP=10;Dels=0.00;FS=0.000;HRun=1;HaplotypeScore=0.0000;MLEAC=1;MLEAF=0.500;MQ=60.00;MQ0=0;MQRankSum=1.866;QD=15.88;ReadPosRankSum=0.000	GT:AD:DP:GQ:PL	0/1:4,6:10:99:187,0,131
Chr1	83545851	83545851	C	T	exonic	ALG3	nonsynonymous SNV	ALG3:NM_001083511:exon9:c.C1295T:p.P432L	exonic	ENSBTAG00000005652	nonsynonymous SNV	ENSBTAG00000005652:ENSBTAT00000032212:exon9:c.C1295T:p.P432L	Chr1	83545851	.	C	T	107.77	PASS	ABHet=0.444;AC=1;AF=0.500;AN=2;BaseQRankSum=-1.652;DP=9;Dels=0.00;FS=0.000;HRun=0;HaplotypeScore=0.0000;MLEAC=1;MLEAF=0.500;MQ=51.18;MQ0=0;MQRankSum=2.219;QD=11.97;ReadPosRankSum=0.729	GT:AD:DP:GQ:PL	0/1:4,5:9:99:136,0,101
Chr1	83589862	83589862	C	G	exonic	AP2M1	nonsynonymous SNV	AP2M1:NM_001034523:exon2:c.G53C:p.R18P	exonic	ENSBTAG00000020106	nonsynonymous SNV	ENSBTAG00000020106:ENSBTAT00000016526:exon2:c.G53C:p.R18P	Chr1	83589862	.	C	G	36.77	PASS	ABHet=0.813;AC=1;AF=0.500;AN=2;BaseQRankSum=-0.934;DP=16;Dels=0.00;FS=0.000;HRun=3;HaplotypeScore=2.9979;MLEAC=1;MLEAF=0.500;MQ=53.26;MQ0=0;MQRankSum=-2.180;QD=2.30;ReadPosRankSum=-1.557	GT:AD:DP:GQ:PL	0/1:13,3:16:65:65,0,361
Chr1	83678525	83678525	T	G	exonic	HTR3C	nonsynonymous SNV	HTR3C:NM_001192508:exon6:c.A634C:p.K212Q	exonic	ENSBTAG00000016624	nonsynonymous SNV	ENSBTAG00000016624:ENSBTAT00000022113:exon6:c.A634C:p.K212Q	Chr1	83678525	rs210166972	T	G	546.77	PASS	ABHom=1.00;AC=2;AF=1.00;AN=2;DB;DP=15;Dels=0.00;FS=0.000;HRun=0;HaplotypeScore=0.0000;MLEAC=2;MLEAF=1.00;MQ=60.00;MQ0=0;QD=36.45	GT:AD:DP:GQ:PL	1/1:0,15:15:45:575,45,0
Chr1	83680987	83680987	G	C	exonic	HTR3C	nonsynonymous SNV	HTR3C:NM_001192508:exon4:c.C292G:p.P98A	exonic	ENSBTAG00000016624	nonsynonymous SNV	ENSBTAG00000016624:ENSBTAT00000022113:exon4:c.C292G:p.P98A	Chr1	83680987	.	G	C	393.77	PASS	ABHet=0.294;AC=1;AF=0.500;AN=2;BaseQRankSum=-0.053;DP=17;Dels=0.00;FS=5.315;HRun=0;HaplotypeScore=0.7340;MLEAC=1;MLEAF=0.500;MQ=57.75;MQ0=0;MQRankSum=-0.580;QD=23.16;ReadPosRankSum=-0.685	GT:AD:DP:GQ:PL	0/1:5,12:17:99:422,0,146
Chr1	83739310	83739310	T	G	exonic	ABCC5	nonsynonymous SNV	ABCC5:NM_001077907:exon2:c.T106G:p.S36A	exonic	ENSBTAG00000038131	nonsynonymous SNV	ENSBTAG00000038131:ENSBTAT00000032142:exon2:c.T106G:p.S36A	Chr1	83739310	.	T	G	59.77	PASS	ABHet=0.500;AC=1;AF=0.500;AN=2;BaseQRankSum=-0.406;DP=6;Dels=0.00;FS=0.000;HRun=0;HaplotypeScore=0.0000;MLEAC=1;MLEAF=0.500;MQ=56.04;MQ0=0;MQRankSum=1.537;QD=9.96;ReadPosRankSum=0.406	GT:AD:DP:GQ:PL	0/1:3,3:6:88:88,0,88
Chr1	83894785	83894785	A	G	exonic	PARL	nonsynonymous SNV	PARL:NM_001015596:exon5:c.A590G:p.N197S	exonic	ENSBTAG00000014460	nonsynonymous SNV	ENSBTAG00000014460:ENSBTAT00000019227:exon5:c.A590G:p.N197S	Chr1	83894785	rs447608559	A	G	203.77	PASS	ABHet=0.417;AC=1;AF=0.500;AN=2;BaseQRankSum=0.831;DB;DP=12;Dels=0.00;FS=0.000;HRun=0;HaplotypeScore=0.0000;MLEAC=1;MLEAF=0.500;MQ=60.00;MQ0=0;MQRankSum=0.244;QD=16.98;ReadPosRankSum=0.135	GT:AD:DP:GQ:PL	0/1:5,7:12:99:232,0,136
Chr1	83898158	83898158	C	A	exonic	PARL	nonsynonymous SNV	PARL:NM_001015596:exon7:c.C764A:p.T255N	exonic	ENSBTAG00000014460	nonsynonymous SNV	ENSBTAG00000014460:ENSBTAT00000019227:exon7:c.C764A:p.T255N	Chr1	83898158	rs472224898	C	A	307.77	PASS	ABHet=0.353;AC=1;AF=0.500;AN=2;BaseQRankSum=0.653;DB;DP=17;Dels=0.00;FS=0.000;HRun=1;HaplotypeScore=0.0000;MLEAC=1;MLEAF=0.500;MQ=57.23;MQ0=0;MQRankSum=0.151;QD=18.10;ReadPosRankSum=-1.357	GT:AD:DP:GQ:PL	0/1:6,11:17:99:336,0,189
Chr1	83948538	83948538	T	C	exonic	YEATS2	nonsynonymous SNV	YEATS2:NM_001105367:exon21:c.A2929G:p.M977V	exonic	ENSBTAG00000014451	nonsynonymous SNV	ENSBTAG00000014451:ENSBTAT00000019219:exon21:c.A2929G:p.M977V	Chr1	83948538	.	T	C	38.77	PASS	ABHet=0.600;AC=1;AF=0.500;AN=2;BaseQRankSum=0.358;DP=5;Dels=0.00;FS=0.000;HRun=0;HaplotypeScore=0.8941;MLEAC=1;MLEAF=0.500;MQ=56.16;MQ0=0;MQRankSum=1.231;QD=7.75;ReadPosRankSum=1.231	GT:AD:DP:GQ:PL	0/1:3,2:5:67:67,0,99
Chr1	83948553	83948553	C	T	exonic	YEATS2	nonsynonymous SNV	YEATS2:NM_001105367:exon21:c.G2914A:p.A972T	exonic	ENSBTAG00000014451	nonsynonymous SNV	ENSBTAG00000014451:ENSBTAT00000019219:exon21:c.G2914A:p.A972T	Chr1	83948553	rs447945293	C	T	351.77	PASS	ABHom=1.00;AC=2;AF=1.00;AN=2;DB;DP=10;Dels=0.00;FS=0.000;HRun=0;HaplotypeScore=0.0000;MLEAC=2;MLEAF=1.00;MQ=55.19;MQ0=0;QD=35.18	GT:AD:DP:GQ:PL	1/1:0,10:10:30:380,30,0
Chr1	83948568	83948568	G	A	exonic	YEATS2	nonsynonymous SNV	YEATS2:NM_001105367:exon21:c.C2899T:p.P967S	exonic	ENSBTAG00000014451	nonsynonymous SNV	ENSBTAG00000014451:ENSBTAT00000019219:exon21:c.C2899T:p.P967S	Chr1	83948568	.	G	A	181.77	PASS	ABHet=0.455;AC=1;AF=0.500;AN=2;BaseQRankSum=1.186;DP=11;Dels=0.00;FS=6.154;HRun=1;HaplotypeScore=0.0000;MLEAC=1;MLEAF=0.500;MQ=57.44;MQ0=0;MQRankSum=0.717;QD=16.52;ReadPosRankSum=-0.387	GT:AD:DP:GQ:PL	0/1:5,6:11:99:210,0,150
Chr1	83956562	83956562	C	T	exonic	YEATS2	nonsynonymous SNV	YEATS2:NM_001105367:exon18:c.G2431A:p.G811S	exonic	ENSBTAG00000014451	nonsynonymous SNV	ENSBTAG00000014451:ENSBTAT00000019219:exon18:c.G2431A:p.G811S	Chr1	83956562	.	C	T	35.77	PASS	ABHet=0.571;AC=1;AF=0.500;AN=2;BaseQRankSum=1.026;DP=7;Dels=0.00;FS=0.000;HRun=0;HaplotypeScore=0.9987;MLEAC=1;MLEAF=0.500;MQ=56.62;MQ0=0;MQRankSum=1.026;QD=5.11;ReadPosRankSum=-1.026	GT:AD:DP:GQ:PL	0/1:4,3:7:61:64,0,61
Chr1	83956598	83956598	T	C	exonic	YEATS2	nonsynonymous SNV	YEATS2:NM_001105367:exon18:c.A2395G:p.S799G	exonic	ENSBTAG00000014451	nonsynonymous SNV	ENSBTAG00000014451:ENSBTAT00000019219:exon18:c.A2395G:p.S799G	Chr1	83956598	.	T	C	51.77	PASS	ABHet=0.636;AC=1;AF=0.500;AN=2;BaseQRankSum=0.296;DP=11;Dels=0.00;FS=0.000;HRun=1;HaplotypeScore=0.0000;MLEAC=1;MLEAF=0.500;MQ=57.87;MQ0=0;MQRankSum=-1.214;QD=4.71;ReadPosRankSum=-0.895	GT:AD:DP:GQ:PL	0/1:7,4:11:80:80,0,236
Chr1	83962395	83962395	T	G	exonic	YEATS2	nonsynonymous SNV	YEATS2:NM_001105367:exon16:c.A2186C:p.Q729P	exonic	ENSBTAG00000014451	nonsynonymous SNV	ENSBTAG00000014451:ENSBTAT00000019219:exon16:c.A2186C:p.Q729P	Chr1	83962395	rs463990829	T	G	97.77	PASS	ABHet=0.667;AC=1;AF=0.500;AN=2;BaseQRankSum=-0.597;DB;DP=12;Dels=0.00;FS=10.561;HRun=1;HaplotypeScore=0.0000;MLEAC=1;MLEAF=0.500;MQ=60.00;MQ0=0;MQRankSum=0.278;QD=8.15;ReadPosRankSum=-0.278	GT:AD:DP:GQ:PL	0/1:8,4:12:99:126,0,233
Chr1	83962528	83962528	T	C	exonic	YEATS2	nonsynonymous SNV	YEATS2:NM_001105367:exon16:c.A2053G:p.T685A	exonic	ENSBTAG00000014451	nonsynonymous SNV	ENSBTAG00000014451:ENSBTAT00000019219:exon16:c.A2053G:p.T685A	Chr1	83962528	.	T	C	262.77	PASS	ABHet=0.333;AC=1;AF=0.500;AN=2;BaseQRankSum=2.262;DP=12;Dels=0.00;FS=0.000;HRun=0;HaplotypeScore=0.7340;MLEAC=1;MLEAF=0.500;MQ=60.00;MQ0=0;MQRankSum=1.931;QD=21.90;ReadPosRankSum=2.262	GT:AD:DP:GQ:PL	0/1:4,8:12:57:291,0,57
Chr1	83970295	83970295	A	T	exonic	YEATS2	nonsynonymous SNV	YEATS2:NM_001105367:exon13:c.T1594A:p.S532T	exonic	ENSBTAG00000014451	nonsynonymous SNV	ENSBTAG00000014451:ENSBTAT00000019219:exon13:c.T1594A:p.S532T	Chr1	83970295	.	A	T	330.77	PASS	ABHet=0.200;AC=1;AF=0.500;AN=2;BaseQRankSum=-0.778;DP=16;Dels=0.00;FS=0.000;HRun=0;HaplotypeScore=0.7887;MLEAC=1;MLEAF=0.500;MQ=57.05;MQ0=0;MQRankSum=0.311;OND=0.063;QD=20.67;ReadPosRankSum=0.467	GT:AD:DP:GQ:PL	0/1:3,12:16:70:359,0,70
Chr1	84427211	84427211	G	A	exonic	B3GNT5	nonsynonymous SNV	B3GNT5:NM_001076979:exon1:c.C1010T:p.T337M	exonic	ENSBTAG00000010397	nonsynonymous SNV	ENSBTAG00000010397:ENSBTAT00000052404:exon1:c.C1010T:p.T337M	Chr1	84427211	.	G	A	597.77	PASS	ABHom=1.00;AC=2;AF=1.00;AN=2;DP=19;Dels=0.00;FS=0.000;HRun=0;HaplotypeScore=0.0000;MLEAC=2;MLEAF=1.00;MQ=60.00;MQ0=0;QD=31.46	GT:AD:DP:GQ:PL	1/1:0,19:19:48:626,48,0
Chr1	84536513	84536513	C	T	exonic	LAMP3	nonsynonymous SNV	LAMP3:NM_001102135:exon1:c.C32T:p.S11F	exonic	ENSBTAG00000006552	nonsynonymous SNV	ENSBTAG00000006552:ENSBTAT00000008608:exon1:c.C32T:p.S11F	Chr1	84536513	.	C	T	504.77	PASS	ABHom=0.938;AC=2;AF=1.00;AN=2;DP=16;Dels=0.00;FS=0.000;HRun=1;HaplotypeScore=0.0000;MLEAC=2;MLEAF=1.00;MQ=53.95;MQ0=0;OND=0.063;QD=31.55	GT:AD:DP:GQ:PL	1/1:1,15:16:45:533,45,0
Chr1	84614137	84614137	G	C	exonic	MCCC1	nonsynonymous SNV	MCCC1:NM_001205758:exon13:c.G1468C:p.A490P	exonic	ENSBTAG00000006548	nonsynonymous SNV	ENSBTAG00000006548:ENSBTAT00000008604:exon13:c.G1468C:p.A490P	Chr1	84614137	.	G	C	504.77	PASS	ABHom=1.00;AC=2;AF=1.00;AN=2;DP=15;Dels=0.00;FS=0.000;HRun=1;HaplotypeScore=0.0000;MLEAC=2;MLEAF=1.00;MQ=58.45;MQ0=0;QD=33.65	GT:AD:DP:GQ:PL	1/1:0,15:15:42:533,42,0
Chr1	84614164	84614164	G	A	exonic	MCCC1	nonsynonymous SNV	MCCC1:NM_001205758:exon13:c.G1495A:p.D499N	exonic	ENSBTAG00000006548	nonsynonymous SNV	ENSBTAG00000006548:ENSBTAT00000008604:exon13:c.G1495A:p.D499N	Chr1	84614164	.	G	A	132.77	PASS	ABHet=0.583;AC=1;AF=0.500;AN=2;BaseQRankSum=2.533;DP=12;Dels=0.00;FS=6.154;HRun=1;HaplotypeScore=0.0000;MLEAC=1;MLEAF=0.500;MQ=58.05;MQ0=0;MQRankSum=-2.141;QD=11.06;ReadPosRankSum=1.000	GT:AD:DP:GQ:PL	0/1:7,5:12:99:161,0,197
Chr1	87016451	87016451	T	C	exonic	TTC14	nonsynonymous SNV	TTC14:NM_001101960:exon2:c.A202G:p.I68V	exonic	ENSBTAG00000001968	nonsynonymous SNV	ENSBTAG00000001968:ENSBTAT00000002554:exon2:c.A202G:p.I68V	Chr1	87016451	.	T	C	184.84	PASS	ABHom=1.00;AC=2;AF=1.00;AN=2;DP=8;Dels=0.00;FS=0.000;HRun=0;HaplotypeScore=0.0000;MLEAC=2;MLEAF=1.00;MQ=60.00;MQ0=0;QD=23.10	GT:AD:DP:GQ:PL	1/1:0,8:8:18:213,18,0
Chr1	88097238	88097238	T	C	exonic	NDUFB5	nonsynonymous SNV	NDUFB5:NM_176656:exon6:c.A542G:p.H181R	exonic	ENSBTAG00000002463	nonsynonymous SNV	ENSBTAG00000002463:ENSBTAT00000003197:exon6:c.A542G:p.H181R	Chr1	88097238	.	T	C	664.77	PASS	ABHom=1.000;AC=2;AF=1.00;AN=2;DP=18;Dels=0.00;FS=0.000;HRun=0;HaplotypeScore=0.0000;MLEAC=2;MLEAF=1.00;MQ=60.00;MQ0=0;QD=36.93	GT:AD:DP:GQ:PL	1/1:0,18:18:54:693,54,0
Chr1	88111980	88111980	G	T	exonic	MRPL47	nonsynonymous SNV	MRPL47:NM_001076901:exon1:c.G10T:p.A4S	exonic	ENSBTAG00000002462	nonsynonymous SNV	ENSBTAG00000002462:ENSBTAT00000003195:exon1:c.G10T:p.A4S	Chr1	88111980	.	G	T	205.8	PASS	ABHom=1.00;AC=2;AF=1.00;AN=2;DP=8;Dels=0.00;FS=0.000;HRun=1;HaplotypeScore=0.0000;MLEAC=2;MLEAF=1.00;MQ=49.96;MQ0=0;QD=25.73	GT:AD:DP:GQ:PL	1/1:0,8:8:21:234,21,0
Chr1	88112052	88112052	A	G	exonic	MRPL47	nonsynonymous SNV	MRPL47:NM_001076901:exon1:c.A82G:p.T28A	exonic	ENSBTAG00000002462	nonsynonymous SNV	ENSBTAG00000002462:ENSBTAT00000003195:exon1:c.A82G:p.T28A	Chr1	88112052	.	A	G	301.78	PASS	ABHom=1.00;AC=2;AF=1.00;AN=2;DP=9;Dels=0.00;FS=0.000;HRun=1;HaplotypeScore=0.0000;MLEAC=2;MLEAF=1.00;MQ=54.09;MQ0=0;QD=33.53	GT:AD:DP:GQ:PL	1/1:0,9:9:27:330,27,0
Chr1	88493842	88493842	C	T	exonic	KCNMB3	nonsynonymous SNV	KCNMB3:NM_001191284:exon3:c.C272T:p.S91L	exonic	ENSBTAG00000009235	nonsynonymous SNV	ENSBTAG00000009235:ENSBTAT00000045571:exon3:c.C272T:p.S91L	Chr1	88493842	.	C	T	528.77	PASS	ABHom=1.00;AC=2;AF=1.00;AN=2;DP=15;Dels=0.00;FS=0.000;HRun=1;HaplotypeScore=0.0000;MLEAC=2;MLEAF=1.00;MQ=60.00;MQ0=0;QD=35.25	GT:AD:DP:GQ:PL	1/1:0,15:15:42:557,42,0
Chr1	88493872	88493872	T	C	exonic	KCNMB3	nonsynonymous SNV	KCNMB3:NM_001191284:exon3:c.T302C:p.M101T	exonic	ENSBTAG00000009235	nonsynonymous SNV	ENSBTAG00000009235:ENSBTAT00000045571:exon3:c.T302C:p.M101T	Chr1	88493872	.	T	C	598.77	PASS	ABHom=1.00;AC=2;AF=1.00;AN=2;DP=16;Dels=0.00;FS=0.000;HRun=0;HaplotypeScore=0.0000;MLEAC=2;MLEAF=1.00;MQ=60.00;MQ0=0;QD=37.42	GT:AD:DP:GQ:PL	1/1:0,16:16:48:627,48,0
Chr1	88495105	88495105	A	G	exonic	KCNMB3	nonsynonymous SNV	KCNMB3:NM_001191284:exon4:c.A578G:p.Q193R	exonic	ENSBTAG00000009235	nonsynonymous SNV	ENSBTAG00000009235:ENSBTAT00000045571:exon4:c.A578G:p.Q193R	Chr1	88495105	.	A	G	589.77	PASS	ABHom=1.00;AC=2;AF=1.00;AN=2;DP=16;Dels=0.00;FS=0.000;HRun=0;HaplotypeScore=0.0000;MLEAC=2;MLEAF=1.00;MQ=55.52;MQ0=0;QD=36.86	GT:AD:DP:GQ:PL	1/1:0,16:16:48:618,48,0
Chr1	88495174	88495174	T	C	exonic	KCNMB3	nonsynonymous SNV	KCNMB3:NM_001191284:exon4:c.T647C:p.L216S	exonic	ENSBTAG00000009235	nonsynonymous SNV	ENSBTAG00000009235:ENSBTAT00000045571:exon4:c.T647C:p.L216S	Chr1	88495174	rs479129891	T	C	749.77	PASS	ABHom=1.00;AC=2;AF=1.00;AN=2;DB;DP=21;Dels=0.00;FS=0.000;HRun=0;HaplotypeScore=0.0000;MLEAC=2;MLEAF=1.00;MQ=58.89;MQ0=0;QD=35.70	GT:AD:DP:GQ:PL	1/1:0,21:21:60:778,60,0
Chr1	88657535	88657535	G	C	exonic	ZMAT3	nonsynonymous SNV	ZMAT3:NM_001076108:exon3:c.G355C:p.A119P	exonic	ENSBTAG00000012463	nonsynonymous SNV	ENSBTAG00000012463:ENSBTAT00000016535:exon3:c.G355C:p.A119P	Chr1	88657535	.	G	C	483.77	PASS	ABHom=1.00;AC=2;AF=1.00;AN=2;DP=14;Dels=0.00;FS=0.000;HRun=1;HaplotypeScore=0.0000;MLEAC=2;MLEAF=1.00;MQ=58.33;MQ0=0;QD=34.55	GT:AD:DP:GQ:PL	1/1:0,14:14:39:512,39,0
Chr1	88785134	88785134	C	T	exonic	KCNMB2	nonsynonymous SNV	KCNMB2:NM_001080300:exon5:c.G622A:p.A208T	exonic	ENSBTAG00000011377	nonsynonymous SNV	ENSBTAG00000011377:ENSBTAT00000015114:exon4:c.G622A:p.A208T	Chr1	88785134	.	C	T	178.77	PASS	ABHet=0.529;AC=1;AF=0.500;AN=2;BaseQRankSum=-1.164;DP=17;Dels=0.00;FS=0.000;HRun=0;HaplotypeScore=2.4148;MLEAC=1;MLEAF=0.500;MQ=54.02;MQ0=0;MQRankSum=-0.318;QD=10.52;ReadPosRankSum=0.106	GT:AD:DP:GQ:PL	0/1:9,8:17:99:207,0,299
Chr1	95521471	95521471	T	G	exonic	ECT2	nonsynonymous SNV	ECT2:NM_001097573:exon12:c.A1272C:p.E424D	exonic	ENSBTAG00000023814	nonsynonymous SNV	ENSBTAG00000023814:ENSBTAT00000032677:exon12:c.A1272C:p.E424D	Chr1	95521471	rs448924069	T	G	247.77	PASS	ABHet=0.438;AC=1;AF=0.500;AN=2;BaseQRankSum=1.588;DB;DP=16;Dels=0.00;FS=8.383;HRun=0;HaplotypeScore=2.5655;MLEAC=1;MLEAF=0.500;MQ=60.00;MQ0=0;MQRankSum=-1.164;QD=15.49;ReadPosRankSum=0.000	GT:AD:DP:GQ:PL	0/1:7,9:16:99:276,0,198
Chr1	95585702	95585702	T	G	exonic	NCEH1	nonsynonymous SNV	NCEH1:NM_001123034:exon1:c.T34G:p.L12V	exonic	ENSBTAG00000020073	nonsynonymous SNV	ENSBTAG00000020073:ENSBTAT00000026745:exon1:c.T34G:p.L12V	Chr1	95585702	.	T	G	500.77	PASS	ABHom=1.00;AC=2;AF=1.00;AN=2;DP=14;Dels=0.00;FS=0.000;HRun=0;HaplotypeScore=0.0000;MLEAC=2;MLEAF=1.00;MQ=58.33;MQ0=0;QD=35.77	GT:AD:DP:GQ:PL	1/1:0,14:14:42:529,42,0
Chr1	95626622	95626622	A	G	exonic	NCEH1	nonsynonymous SNV	NCEH1:NM_001123034:exon3:c.A397G:p.T133A	exonic	ENSBTAG00000020073	nonsynonymous SNV	ENSBTAG00000020073:ENSBTAT00000026745:exon3:c.A397G:p.T133A	Chr1	95626622	.	A	G	422.77	PASS	ABHom=1.00;AC=2;AF=1.00;AN=2;DP=12;Dels=0.00;FS=0.000;HRun=0;HaplotypeScore=0.7887;MLEAC=2;MLEAF=1.00;MQ=60.00;MQ0=0;QD=35.23	GT:AD:DP:GQ:PL	1/1:0,12:12:36:451,36,0
Chr1	95643514	95643514	A	G	exonic	NCEH1	nonsynonymous SNV	NCEH1:NM_001123034:exon4:c.A491G:p.H164R	exonic	ENSBTAG00000020073	nonsynonymous SNV	ENSBTAG00000020073:ENSBTAT00000026745:exon4:c.A491G:p.H164R	Chr1	95643514	rs385364340	A	G	270.78	PASS	ABHom=1.00;AC=2;AF=1.00;AN=2;DB;DP=9;Dels=0.00;FS=0.000;HRun=0;HaplotypeScore=0.0000;MLEAC=2;MLEAF=1.00;MQ=57.39;MQ0=0;QD=30.09	GT:AD:DP:GQ:PL	1/1:0,9:9:24:299,24,0
Chr1	95796360	95796360	A	G	exonic	GHSR	nonsynonymous SNV	GHSR:NM_001143736:exon1:c.A463G:p.I155V	exonic	ENSBTAG00000010874	nonsynonymous SNV	ENSBTAG00000010874:ENSBTAT00000014446:exon1:c.A463G:p.I155V	Chr1	95796360	.	A	G	179.77	PASS	ABHet=0.364;AC=1;AF=0.500;AN=2;BaseQRankSum=-1.034;DP=11;Dels=0.00;FS=6.264;HRun=1;HaplotypeScore=1.5518;MLEAC=1;MLEAF=0.500;MQ=60.00;MQ0=0;MQRankSum=0.678;QD=16.34;ReadPosRankSum=0.278	GT:AD:DP:GQ:PL	0/1:4,7:11:99:208,0,116
Chr1	95902087	95902087	T	C	exonic	FNDC3B	nonsynonymous SNV	FNDC3B:NM_001206211:exon24:c.A3271G:p.I1091V	exonic	ENSBTAG00000019376	nonsynonymous SNV	ENSBTAG00000019376:ENSBTAT00000025816:exon24:c.A3271G:p.I1091V	Chr1	95902087	.	T	C	144.77	PASS	ABHet=0.563;AC=1;AF=0.500;AN=2;BaseQRankSum=-1.270;DP=16;Dels=0.00;FS=0.000;HRun=0;HaplotypeScore=0.0000;MLEAC=1;MLEAF=0.500;MQ=57.05;MQ0=0;MQRankSum=-0.318;QD=9.05;ReadPosRankSum=-0.529	GT:AD:DP:GQ:PL	0/1:9,7:16:99:173,0,304
Chr1	95902130	95902130	T	G	exonic	FNDC3B	nonsynonymous SNV	FNDC3B:NM_001206211:exon24:c.A3228C:p.L1076F	exonic	ENSBTAG00000019376	nonsynonymous SNV	ENSBTAG00000019376:ENSBTAT00000025816:exon24:c.A3228C:p.L1076F	Chr1	95902130	.	T	G	328.77	PASS	ABHet=0.500;AC=1;AF=0.500;AN=2;BaseQRankSum=0.460;DP=22;Dels=0.00;FS=1.740;HRun=0;HaplotypeScore=0.7887;MLEAC=1;MLEAF=0.500;MQ=57.87;MQ0=0;MQRankSum=-1.248;QD=14.94;ReadPosRankSum=1.248	GT:AD:DP:GQ:PL	0/1:11,11:22:99:357,0,344
Chr1	96553020	96553020	C	A	exonic	PLD1	nonsynonymous SNV	PLD1:NM_001102001:exon4:c.C338A:p.T113K	exonic	ENSBTAG00000017490	nonsynonymous SNV	ENSBTAG00000017490:ENSBTAT00000045023:exon4:c.C338A:p.T113K	Chr1	96553020	rs471096590	C	A	275.77	PASS	ABHet=0.471;AC=1;AF=0.500;AN=2;BaseQRankSum=-1.010;DB;DP=17;Dels=0.00;FS=1.957;HRun=1;HaplotypeScore=0.7887;MLEAC=1;MLEAF=0.500;MQ=60.00;MQ0=0;MQRankSum=0.625;QD=16.22;ReadPosRankSum=1.299	GT:AD:DP:GQ:PL	0/1:8,9:17:99:304,0,239
Chr1	96594763	96594763	A	G	exonic	PLD1	nonsynonymous SNV	PLD1:NM_001102001:exon15:c.A1649G:p.K550R	exonic	ENSBTAG00000017490	nonsynonymous SNV	ENSBTAG00000017490:ENSBTAT00000045023:exon15:c.A1649G:p.K550R	Chr1	96594763	.	A	G	181.77	PASS	ABHet=0.632;AC=1;AF=0.500;AN=2;BaseQRankSum=-1.479;DP=19;Dels=0.00;FS=1.984;HRun=0;HaplotypeScore=0.0000;MLEAC=1;MLEAF=0.500;MQ=60.00;MQ0=0;MQRankSum=0.465;QD=9.57;ReadPosRankSum=0.887	GT:AD:DP:GQ:PL	0/1:12,7:19:99:210,0,413
Chr1	97249044	97249044	C	T	exonic	SLC2A2	nonsynonymous SNV	SLC2A2:NM_001103222:exon12:c.C1478T:p.S493L	exonic	ENSBTAG00000005386	nonsynonymous SNV	ENSBTAG00000005386:ENSBTAT00000055725:exon12:c.C1478T:p.S493L	Chr1	97249044	.	C	T	243.77	PASS	ABHet=0.273;AC=1;AF=0.500;AN=2;BaseQRankSum=-0.382;DP=11;Dels=0.00;FS=0.000;HRun=1;HaplotypeScore=0.0000;MLEAC=1;MLEAF=0.500;MQ=57.87;MQ0=0;MQRankSum=0.715;QD=22.16;ReadPosRankSum=0.715	GT:AD:DP:GQ:PL	0/1:3,8:11:77:272,0,77
Chr1	97826095	97826095	C	A	exonic	SKIL	nonsynonymous SNV	SKIL:NM_001205947:exon4:c.G1450T:p.A484S	exonic	ENSBTAG00000004154	nonsynonymous SNV	ENSBTAG00000004154:ENSBTAT00000005438:exon4:c.G1453T:p.A485S	Chr1	97826095	rs475281163	C	A	213.84	PASS	ABHom=1.00;AC=2;AF=1.00;AN=2;DB;DP=6;Dels=0.00;FS=0.000;HRun=1;HaplotypeScore=0.0000;MLEAC=2;MLEAF=1.00;MQ=60.00;MQ0=0;QD=35.64	GT:AD:DP:GQ:PL	1/1:0,6:6:18:242,18,0
Chr1	97831419	97831419	C	T	exonic	SKIL	nonsynonymous SNV	SKIL:NM_001205947:exon2:c.G1114A:p.G372R	exonic	ENSBTAG00000004154	nonsynonymous SNV	ENSBTAG00000004154:ENSBTAT00000005438:exon2:c.G1114A:p.G372R	Chr1	97831419	.	C	T	66.77	PASS	ABHet=0.667;AC=1;AF=0.500;AN=2;BaseQRankSum=1.001;DP=10;Dels=0.00;FS=0.000;HRun=1;HaplotypeScore=0.0000;MLEAC=1;MLEAF=0.500;MQ=57.66;MQ0=0;MQRankSum=-0.573;OND=0.100;QD=6.68;ReadPosRankSum=0.248	GT:AD:DP:GQ:PL	0/1:6,3:10:95:95,0,203
Chr1	97843184	97843184	G	T	exonic	SKIL	nonsynonymous SNV	SKIL:NM_001205947:exon1:c.C442A:p.L148M	exonic	ENSBTAG00000004154	nonsynonymous SNV	ENSBTAG00000004154:ENSBTAT00000005438:exon1:c.C442A:p.L148M	Chr1	97843184	.	G	T	685.77	PASS	ABHom=1.00;AC=2;AF=1.00;AN=2;DP=19;Dels=0.00;FS=0.000;HRun=0;HaplotypeScore=0.7340;MLEAC=2;MLEAF=1.00;MQ=57.53;MQ0=0;QD=36.09	GT:AD:DP:GQ:PL	1/1:0,19:19:57:714,57,0
Chr1	97843438	97843438	T	C	exonic	SKIL	nonsynonymous SNV	SKIL:NM_001205947:exon1:c.A188G:p.E63G	exonic	ENSBTAG00000004154	nonsynonymous SNV	ENSBTAG00000004154:ENSBTAT00000005438:exon1:c.A188G:p.E63G	Chr1	97843438	.	T	C	709.77	PASS	ABHom=1.00;AC=2;AF=1.00;AN=2;DP=22;Dels=0.00;FS=0.000;HRun=2;HaplotypeScore=0.0000;MLEAC=2;MLEAF=1.00;MQ=57.87;MQ0=0;QD=32.26	GT:AD:DP:GQ:PL	1/1:0,22:22:57:738,57,0
Chr1	98397426	98397426	G	A	exonic	ARPM1	nonsynonymous SNV	ARPM1:NM_001038673:exon2:c.G391A:p.V131I	exonic	ENSBTAG00000013141	nonsynonymous SNV	ENSBTAG00000013141:ENSBTAT00000017467:exon2:c.G391A:p.V131I	Chr1	98397426	.	G	A	412.77	PASS	ABHom=1.00;AC=2;AF=1.00;AN=2;DP=11;Dels=0.00;FS=0.000;HRun=0;HaplotypeScore=0.0000;MLEAC=2;MLEAF=1.00;MQ=60.00;MQ0=0;QD=37.52	GT:AD:DP:GQ:PL	1/1:0,11:11:33:441,33,0
Chr1	100219187	100219187	A	T	exonic	GOLIM4	nonsynonymous SNV	GOLIM4:NM_001205553:exon8:c.A724T:p.N242Y	exonic	ENSBTAG00000018727	nonsynonymous SNV	ENSBTAG00000018727:ENSBTAT00000063751:exon7:c.A640T:p.N214Y,ENSBTAG00000018727:ENSBTAT00000064803:exon7:c.A640T:p.N214Y,ENSBTAG00000018727:ENSBTAT00000024928:exon8:c.A724T:p.N242Y	Chr1	100219187	.	A	T	222.77	PASS	ABHet=0.600;AC=1;AF=0.500;AN=2;BaseQRankSum=0.039;DP=20;Dels=0.00;FS=0.000;HRun=0;HaplotypeScore=0.0000;MLEAC=1;MLEAF=0.500;MQ=58.84;MQ0=0;MQRankSum=0.270;QD=11.14;ReadPosRankSum=0.116	GT:AD:DP:GQ:PL	0/1:12,8:19:99:251,0,352
Chr1	100223235	100223235	C	A	exonic	GOLIM4	nonsynonymous SNV	GOLIM4:NM_001205553:exon9:c.C943A:p.Q315K	exonic	ENSBTAG00000018727	nonsynonymous SNV	ENSBTAG00000018727:ENSBTAT00000024928:exon9:c.C943A:p.Q315K,ENSBTAG00000018727:ENSBTAT00000063751:exon9:c.C844A:p.Q282K,ENSBTAG00000018727:ENSBTAT00000064803:exon9:c.C865A:p.Q289K	Chr1	100223235	.	C	A	284.78	PASS	ABHom=1.00;AC=2;AF=1.00;AN=2;DP=9;Dels=0.00;FS=0.000;HRun=1;HaplotypeScore=0.0000;MLEAC=2;MLEAF=1.00;MQ=57.39;MQ0=0;QD=31.64	GT:AD:DP:GQ:PL	1/1:0,9:9:24:313,24,0
Chr1	100223257	100223257	G	A	exonic	GOLIM4	nonsynonymous SNV	GOLIM4:NM_001205553:exon9:c.G965A:p.R322Q	exonic	ENSBTAG00000018727	nonsynonymous SNV	ENSBTAG00000018727:ENSBTAT00000024928:exon9:c.G965A:p.R322Q,ENSBTAG00000018727:ENSBTAT00000063751:exon9:c.G866A:p.R289Q,ENSBTAG00000018727:ENSBTAT00000064803:exon9:c.G887A:p.R296Q	Chr1	100223257	.	G	A	226.8	PASS	ABHom=1.00;AC=2;AF=1.00;AN=2;DP=8;Dels=0.00;FS=0.000;HRun=0;HaplotypeScore=0.8321;MLEAC=2;MLEAF=1.00;MQ=57.05;MQ0=0;QD=28.35	GT:AD:DP:GQ:PL	1/1:0,8:8:21:255,21,0
Chr1	100225644	100225644	T	C	exonic	GOLIM4	nonsynonymous SNV	GOLIM4:NM_001205553:exon10:c.T1250C:p.V417A	exonic	ENSBTAG00000018727	nonsynonymous SNV	ENSBTAG00000018727:ENSBTAT00000024928:exon10:c.T1250C:p.V417A,ENSBTAG00000018727:ENSBTAT00000063751:exon10:c.T1151C:p.V384A,ENSBTAG00000018727:ENSBTAT00000064803:exon10:c.T1172C:p.V391A	Chr1	100225644	rs481045859	T	C	488.77	PASS	ABHom=1.00;AC=2;AF=1.00;AN=2;DB;DP=19;Dels=0.00;FS=0.000;HRun=0;HaplotypeScore=0.0000;MLEAC=2;MLEAF=1.00;MQ=54.95;MQ0=0;QD=25.72	GT:AD:DP:GQ:PL	1/1:0,19:19:45:517,45,0
Chr1	100355803	100355803	G	A	exonic	MGC133804	nonsynonymous SNV	MGC133804:NM_001077122:exon4:c.C338T:p.T113M	exonic	ENSBTAG00000031704	nonsynonymous SNV	ENSBTAG00000031704:ENSBTAT00000044952:exon4:c.C338T:p.T113M	Chr1	100355803	.	G	A	66.28	PASS	ABHom=1.00;AC=2;AF=1.00;AN=2;DP=5;Dels=0.00;FS=0.000;HRun=0;HaplotypeScore=0.0000;MLEAC=2;MLEAF=1.00;MQ=55.21;MQ0=0;QD=13.26	GT:AD:DP:GQ:PL	1/1:0,5:5:9:94,9,0
Chr1	100366986	100366986	A	G	exonic	MGC133804	nonsynonymous SNV	MGC133804:NM_001077122:exon2:c.T86C:p.I29T	exonic	ENSBTAG00000031704	nonsynonymous SNV	ENSBTAG00000031704:ENSBTAT00000044952:exon2:c.T86C:p.I29T	Chr1	100366986	.	A	G	583.77	PASS	ABHom=1.00;AC=2;AF=1.00;AN=2;DP=16;Dels=0.00;FS=0.000;HRun=0;HaplotypeScore=0.0000;MLEAC=2;MLEAF=1.00;MQ=57.05;MQ0=0;QD=36.49	GT:AD:DP:GQ:PL	1/1:0,16:16:48:612,48,0
Chr1	100367038	100367038	C	G	exonic	MGC133804	nonsynonymous SNV	MGC133804:NM_001077122:exon2:c.G34C:p.D12H	exonic	ENSBTAG00000031704	nonsynonymous SNV	ENSBTAG00000031704:ENSBTAT00000044952:exon2:c.G34C:p.D12H	Chr1	100367038	.	C	G	542.77	PASS	ABHom=1.00;AC=2;AF=1.00;AN=2;DP=16;Dels=0.00;FS=0.000;HRun=1;HaplotypeScore=1.6643;MLEAC=2;MLEAF=1.00;MQ=58.55;MQ0=0;QD=33.92	GT:AD:DP:GQ:PL	1/1:0,16:16:45:571,45,0
Chr1	100486240	100486240	C	A	exonic	SERPINI1	nonsynonymous SNV	SERPINI1:NM_001192238:exon3:c.G375T:p.L125F	exonic	ENSBTAG00000012708	nonsynonymous SNV	ENSBTAG00000012708:ENSBTAT00000016890:exon3:c.G375T:p.L125F	Chr1	100486240	.	C	A	240.8	PASS	ABHom=1.00;AC=2;AF=1.00;AN=2;DP=10;Dels=0.00;FS=0.000;HRun=5;HaplotypeScore=0.0000;MLEAC=2;MLEAF=1.00;MQ=60.00;MQ0=0;QD=24.08	GT:AD:DP:GQ:PL	1/1:0,10:10:21:269,21,0
Chr1	100794258	100794258	G	T	exonic	SERPINI2	nonsynonymous SNV	SERPINI2:NM_001102054:exon2:c.G65T:p.W22L	exonic	ENSBTAG00000011423	nonsynonymous SNV	ENSBTAG00000011423:ENSBTAT00000015176:exon2:c.G65T:p.W22L	Chr1	100794258	rs135750762	G	T	353.77	PASS	ABHom=1.00;AC=2;AF=1.00;AN=2;DB;DP=11;Dels=0.00;FS=0.000;HRun=1;HaplotypeScore=0.0000;MLEAC=2;MLEAF=1.00;MQ=57.87;MQ0=0;QD=32.16	GT:AD:DP:GQ:PL	1/1:0,11:11:30:382,30,0
Chr1	103102822	103102822	C	G	exonic	SI	nonsynonymous SNV	SI:NM_001114189:exon10:c.C1195G:p.Q399E	exonic	ENSBTAG00000006975	nonsynonymous SNV	ENSBTAG00000006975:ENSBTAT00000023366:exon10:c.C1195G:p.Q399E	Chr1	103102822	.	C	G	260.77	PASS	ABHet=0.609;AC=1;AF=0.500;AN=2;BaseQRankSum=0.661;DP=23;Dels=0.00;FS=3.982;HRun=0;HaplotypeScore=0.8667;MLEAC=1;MLEAF=0.500;MQ=55.70;MQ0=0;MQRankSum=-1.354;QD=11.34;ReadPosRankSum=0.913	GT:AD:DP:GQ:PL	0/1:14,9:22:99:289,0,434
Chr1	103142546	103142546	T	G	exonic	SI	nonsynonymous SNV	SI:NM_001114189:exon24:c.T2819G:p.L940R	exonic	ENSBTAG00000006975	nonsynonymous SNV	ENSBTAG00000006975:ENSBTAT00000023366:exon24:c.T2819G:p.L940R	Chr1	103142546	rs384659907	T	G	327.78	PASS	ABHom=0.917;AC=2;AF=1.00;AN=2;BaseQRankSum=1.393;DB;DP=12;Dels=0.00;FS=0.000;HRun=0;HaplotypeScore=0.0000;MLEAC=2;MLEAF=1.00;MQ=45.14;MQ0=0;MQRankSum=-1.393;OND=0.083;QD=27.31;ReadPosRankSum=-0.348	GT:AD:DP:GQ:PL	1/1:1,11:12:27:356,27,0
Chr1	103142576	103142576	C	T	exonic	SI	nonsynonymous SNV	SI:NM_001114189:exon24:c.C2849T:p.T950M	exonic	ENSBTAG00000006975	nonsynonymous SNV	ENSBTAG00000006975:ENSBTAT00000023366:exon24:c.C2849T:p.T950M	Chr1	103142576	.	C	T	147.77	PASS	ABHet=0.500;AC=1;AF=0.500;AN=2;BaseQRankSum=1.813;DP=12;Dels=0.00;FS=0.000;HRun=0;HaplotypeScore=0.0000;MLEAC=1;MLEAF=0.500;MQ=47.16;MQ0=0;MQRankSum=1.073;QD=12.31;ReadPosRankSum=1.378	GT:AD:DP:GQ:PL	0/1:6,6:12:99:176,0,166
Chr1	103152779	103152779	G	A	exonic	SI	nonsynonymous SNV	SI:NM_001114189:exon25:c.G2935A:p.V979M	exonic	ENSBTAG00000006975	nonsynonymous SNV	ENSBTAG00000006975:ENSBTAT00000023366:exon25:c.G2935A:p.V979M	Chr1	103152779	.	G	A	64.77	PASS	ABHet=0.444;AC=1;AF=0.500;AN=2;BaseQRankSum=-0.550;DP=9;Dels=0.00;FS=0.000;HRun=1;HaplotypeScore=0.0000;MLEAC=1;MLEAF=0.500;MQ=57.18;MQ0=0;MQRankSum=0.550;QD=7.20;ReadPosRankSum=-0.550	GT:AD:DP:GQ:PL	0/1:4,5:9:93:93,0,145
Chr1	103152825	103152825	A	T	exonic	SI	nonsynonymous SNV	SI:NM_001114189:exon25:c.A2981T:p.K994M	exonic	ENSBTAG00000006975	nonsynonymous SNV	ENSBTAG00000006975:ENSBTAT00000023366:exon25:c.A2981T:p.K994M	Chr1	103152825	.	A	T	167.77	PASS	ABHet=0.333;AC=1;AF=0.500;AN=2;BaseQRankSum=-1.203;DP=9;Dels=0.00;FS=0.000;HRun=0;HaplotypeScore=0.7887;MLEAC=1;MLEAF=0.500;MQ=54.43;MQ0=0;MQRankSum=-1.001;QD=18.64;ReadPosRankSum=1.203	GT:AD:DP:GQ:PL	0/1:3,6:9:89:196,0,89
Chr1	103164232	103164232	C	G	exonic	SI	nonsynonymous SNV	SI:NM_001114189:exon33:c.C3988G:p.Q1330E	exonic	ENSBTAG00000006975	nonsynonymous SNV	ENSBTAG00000006975:ENSBTAT00000023366:exon33:c.C3988G:p.Q1330E	Chr1	103164232	.	C	G	257.8	PASS	ABHom=1.00;AC=2;AF=1.00;AN=2;DP=8;Dels=0.00;FS=0.000;HRun=0;HaplotypeScore=0.0000;MLEAC=2;MLEAF=1.00;MQ=60.00;MQ0=0;QD=32.23	GT:AD:DP:GQ:PL	1/1:0,8:8:21:286,21,0
Chr1	103166210	103166210	C	T	exonic	SI	nonsynonymous SNV	SI:NM_001114189:exon34:c.C4022T:p.T1341I	exonic	ENSBTAG00000006975	nonsynonymous SNV	ENSBTAG00000006975:ENSBTAT00000023366:exon34:c.C4022T:p.T1341I	Chr1	103166210	.	C	T	659.77	PASS	ABHom=1.000;AC=2;AF=1.00;AN=2;DP=17;Dels=0.00;FS=0.000;HRun=0;HaplotypeScore=0.0000;MLEAC=2;MLEAF=1.00;MQ=60.00;MQ0=0;QD=38.81	GT:AD:DP:GQ:PL	1/1:0,17:17:51:688,51,0
Chr1	103168788	103168788	G	A	exonic	SI	nonsynonymous SNV	SI:NM_001114189:exon36:c.G4261A:p.V1421M	exonic	ENSBTAG00000006975	nonsynonymous SNV	ENSBTAG00000006975:ENSBTAT00000023366:exon36:c.G4261A:p.V1421M	Chr1	103168788	.	G	A	533.77	PASS	ABHom=1.00;AC=2;AF=1.00;AN=2;DP=14;Dels=0.00;FS=0.000;HRun=0;HaplotypeScore=0.0000;MLEAC=2;MLEAF=1.00;MQ=60.00;MQ0=0;QD=38.13	GT:AD:DP:GQ:PL	1/1:0,14:14:42:562,42,0
Chr1	103173660	103173660	G	A	exonic	SI	nonsynonymous SNV	SI:NM_001114189:exon37:c.G4430A:p.R1477Q	exonic	ENSBTAG00000006975	nonsynonymous SNV	ENSBTAG00000006975:ENSBTAT00000023366:exon37:c.G4430A:p.R1477Q	Chr1	103173660	.	G	A	277.77	PASS	ABHet=0.412;AC=1;AF=0.500;AN=2;BaseQRankSum=-0.049;DP=17;Dels=0.00;FS=0.000;HRun=1;HaplotypeScore=0.7340;MLEAC=1;MLEAF=0.500;MQ=44.91;MQ0=0;MQRankSum=0.342;QD=16.34;ReadPosRankSum=-0.927	GT:AD:DP:GQ:PL	0/1:7,10:17:99:306,0,160
Chr1	106700672	106700672	C	T	exonic	OTOL1	nonsynonymous SNV	OTOL1:NM_001192604:exon5:c.G1279A:p.V427I	exonic	ENSBTAG00000018489	nonsynonymous SNV	ENSBTAG00000018489:ENSBTAT00000024606:exon5:c.G1279A:p.V427I	Chr1	106700672	rs43260150	C	T	392.77	PASS	ABHom=1.00;AC=2;AF=1.00;AN=2;DB;DP=12;Dels=0.00;FS=0.000;HRun=0;HaplotypeScore=0.0000;MLEAC=2;MLEAF=1.00;MQ=58.05;MQ0=0;QD=32.73	GT:AD:DP:GQ:PL	1/1:0,12:12:33:421,33,0
Chr1	106700867	106700867	G	T	exonic	OTOL1	nonsynonymous SNV	OTOL1:NM_001192604:exon5:c.C1084A:p.L362I	exonic	ENSBTAG00000018489	nonsynonymous SNV	ENSBTAG00000018489:ENSBTAT00000024606:exon5:c.C1084A:p.L362I	Chr1	106700867	.	G	T	121.03	PASS	ABHom=1.00;AC=2;AF=1.00;AN=2;DP=4;Dels=0.00;FS=0.000;HRun=0;HaplotypeScore=0.0000;MLEAC=2;MLEAF=1.00;MQ=60.00;MQ0=0;QD=30.26	GT:AD:DP:GQ:PL	1/1:0,4:4:12:149,12,0
Chr1	106976495	106976495	G	A	exonic	NMD3	nonsynonymous SNV	NMD3:NM_001075420:exon14:c.C1292T:p.T431I	exonic	ENSBTAG00000016228	nonsynonymous SNV	ENSBTAG00000016228:ENSBTAT00000021594:exon14:c.C1292T:p.T431I	Chr1	106976495	.	G	A	251.77	PASS	ABHet=0.385;AC=1;AF=0.500;AN=2;BaseQRankSum=0.533;DP=13;Dels=0.00;FS=0.000;HRun=0;HaplotypeScore=0.0000;MLEAC=1;MLEAF=0.500;MQ=60.00;MQ0=0;MQRankSum=0.978;QD=19.37;ReadPosRankSum=-0.271	GT:AD:DP:GQ:PL	0/1:5,8:13:99:280,0,157
Chr1	107891793	107891793	G	A	exonic	TRIM59	nonsynonymous SNV	TRIM59:NM_001080310:exon3:c.G628A:p.V210I	exonic	ENSBTAG00000008078	nonsynonymous SNV	ENSBTAG00000008078:ENSBTAT00000010623:exon3:c.G628A:p.V210I	Chr1	107891793	.	G	A	193.77	PASS	ABHet=0.500;AC=1;AF=0.500;AN=2;BaseQRankSum=-1.215;DP=16;Dels=0.00;FS=0.000;HRun=0;HaplotypeScore=0.0000;MLEAC=1;MLEAF=0.500;MQ=60.00;MQ0=0;MQRankSum=-1.099;QD=12.11;ReadPosRankSum=-1.562	GT:AD:DP:GQ:PL	0/1:8,8:16:99:222,0,273
Chr1	107892010	107892010	G	A	exonic	TRIM59	nonsynonymous SNV	TRIM59:NM_001080310:exon3:c.G845A:p.S282N	exonic	ENSBTAG00000008078	nonsynonymous SNV	ENSBTAG00000008078:ENSBTAT00000010623:exon3:c.G845A:p.S282N	Chr1	107892010	.	G	A	76.77	PASS	ABHet=0.688;AC=1;AF=0.500;AN=2;BaseQRankSum=-1.926;DP=16;Dels=0.00;FS=5.119;HRun=2;HaplotypeScore=0.7887;MLEAC=1;MLEAF=0.500;MQ=60.00;MQ0=0;MQRankSum=0.340;QD=4.80;ReadPosRankSum=0.113	GT:AD:DP:GQ:PL	0/1:11,5:16:99:105,0,397
Chr1	107897271	107897271	C	T	exonic	SMC4	nonsynonymous SNV	SMC4:NM_001105326:exon21:c.G3280A:p.A1094T	exonic	ENSBTAG00000005862	nonsynonymous SNV	ENSBTAG00000005862:ENSBTAT00000007705:exon21:c.G3280A:p.A1094T	Chr1	107897271	.	C	T	84.77	PASS	ABHet=0.714;AC=1;AF=0.500;AN=2;BaseQRankSum=-0.636;DP=14;Dels=0.00;FS=10.710;HRun=0;HaplotypeScore=0.0000;MLEAC=1;MLEAF=0.500;MQ=60.00;MQ0=0;MQRankSum=-0.071;QD=6.05;ReadPosRankSum=0.636	GT:AD:DP:GQ:PL	0/1:10,4:14:99:113,0,351
Chr1	107899701	107899701	T	C	exonic	SMC4	nonsynonymous SNV	SMC4:NM_001105326:exon18:c.A2758G:p.I920V	exonic	ENSBTAG00000005862	nonsynonymous SNV	ENSBTAG00000005862:ENSBTAT00000007705:exon18:c.A2758G:p.I920V	Chr1	107899701	.	T	C	287.77	PASS	ABHet=0.421;AC=1;AF=0.500;AN=2;BaseQRankSum=-1.858;DP=19;Dels=0.00;FS=1.778;HRun=0;HaplotypeScore=0.0000;MLEAC=1;MLEAF=0.500;MQ=54.95;MQ0=0;MQRankSum=-1.362;QD=15.15;ReadPosRankSum=-1.528	GT:AD:DP:GQ:PL	0/1:8,11:19:99:316,0,260
Chr1	109662060	109662060	C	A	exonic	RARRES1	nonsynonymous SNV	RARRES1:NM_001075430:exon1:c.C88A:p.L30M	exonic	ENSBTAG00000014713	nonsynonymous SNV	ENSBTAG00000014713:ENSBTAT00000040084:exon1:c.C88A:p.L30M	Chr1	109662060	.	C	A	143.9	PASS	ABHom=1.00;AC=2;AF=1.00;AN=2;DP=6;Dels=0.00;FS=0.000;HRun=0;HaplotypeScore=0.0000;MLEAC=2;MLEAF=1.00;MQ=36.07;MQ0=0;QD=23.98	GT:AD:DP:GQ:PL	1/1:0,6:6:15:172,15,0
Chr1	109722374	109722374	T	C	exonic	LXN	nonsynonymous SNV	LXN:NM_001080340:exon1:c.T50C:p.V17A	exonic	ENSBTAG00000009336	nonsynonymous SNV	ENSBTAG00000009336:ENSBTAT00000044711:exon1:c.T50C:p.V17A	Chr1	109722374	rs109685568	T	C	131.77	PASS	ABHet=0.286;AC=1;AF=0.500;AN=2;BaseQRankSum=-1.495;DB;DP=7;Dels=0.00;FS=8.451;HRun=0;HaplotypeScore=0.0000;MLEAC=1;MLEAF=0.500;MQ=52.18;MQ0=0;MQRankSum=1.495;QD=18.82;ReadPosRankSum=-0.922	GT:AD:DP:GQ:PL	0/1:2,5:7:34:160,0,34
Chr1	109722415	109722415	C	G	exonic	LXN	nonsynonymous SNV	LXN:NM_001080340:exon1:c.C91G:p.L31V	exonic	ENSBTAG00000009336	nonsynonymous SNV	ENSBTAG00000009336:ENSBTAT00000044711:exon1:c.C91G:p.L31V	Chr1	109722415	rs136745875	C	G	160.84	PASS	ABHom=1.00;AC=2;AF=1.00;AN=2;DB;DP=6;Dels=0.00;FS=0.000;HRun=1;HaplotypeScore=0.0000;MLEAC=2;MLEAF=1.00;MQ=50.76;MQ0=0;QD=26.81	GT:AD:DP:GQ:PL	1/1:0,6:6:18:189,18,0
Chr1	109725609	109725609	A	G	exonic	LXN	nonsynonymous SNV	LXN:NM_001080340:exon4:c.A439G:p.I147V	exonic	ENSBTAG00000009336	nonsynonymous SNV	ENSBTAG00000009336:ENSBTAT00000044711:exon4:c.A439G:p.I147V	Chr1	109725609	.	A	G	237.8	PASS	ABHom=1.00;AC=2;AF=1.00;AN=2;DP=9;Dels=0.00;FS=0.000;HRun=0;HaplotypeScore=0.0000;MLEAC=2;MLEAF=1.00;MQ=47.64;MQ0=0;QD=26.42	GT:AD:DP:GQ:PL	1/1:0,9:9:21:266,21,0
Chr1	109739820	109739820	T	C	exonic	GFM1	nonsynonymous SNV	GFM1:NM_001206149:exon7:c.A991G:p.I331V	exonic	ENSBTAG00000027795	nonsynonymous SNV	ENSBTAG00000027795:ENSBTAT00000040085:exon7:c.A991G:p.I331V	Chr1	109739820	.	T	C	529.77	PASS	ABHom=1.00;AC=2;AF=1.00;AN=2;DP=14;Dels=0.00;FS=0.000;HRun=0;HaplotypeScore=0.0000;MLEAC=2;MLEAF=1.00;MQ=60.00;MQ0=0;QD=37.84	GT:AD:DP:GQ:PL	1/1:0,14:14:42:558,42,0
Chr1	109753129	109753129	C	T	exonic	GFM1	nonsynonymous SNV	GFM1:NM_001206149:exon4:c.G544A:p.V182M	exonic	ENSBTAG00000027795	nonsynonymous SNV	ENSBTAG00000027795:ENSBTAT00000040085:exon4:c.G544A:p.V182M	Chr1	109753129	.	C	T	315.78	PASS	ABHom=1.00;AC=2;AF=1.00;AN=2;DP=10;Dels=0.00;FS=0.000;HRun=0;HaplotypeScore=2.1010;MLEAC=2;MLEAF=1.00;MQ=60.00;MQ0=0;QD=31.58	GT:AD:DP:GQ:PL	1/1:0,10:10:27:344,27,0
Chr1	112007941	112007941	A	G	exonic	SSR3	nonsynonymous SNV	SSR3:NM_001077044:exon5:c.A510G:p.I170M	exonic	ENSBTAG00000018471	nonsynonymous SNV	ENSBTAG00000018471:ENSBTAT00000024583:exon5:c.A510G:p.I170M	Chr1	112007941	.	A	G	659.77	PASS	ABHom=1.00;AC=2;AF=1.00;AN=2;DP=19;Dels=0.00;FS=0.000;HRun=0;HaplotypeScore=0.0000;MLEAC=2;MLEAF=1.00;MQ=60.00;MQ0=0;QD=34.72	GT:AD:DP:GQ:PL	1/1:0,19:19:54:688,54,0
Chr1	112730601	112730601	C	G	exonic	SLC33A1	nonsynonymous SNV	SLC33A1:NM_001075758:exon1:c.C101G:p.S34C	exonic	ENSBTAG00000014318	nonsynonymous SNV	ENSBTAG00000014318:ENSBTAT00000019041:exon1:c.C101G:p.S34C	Chr1	112730601	.	C	G	258.78	PASS	ABHom=1.00;AC=2;AF=1.00;AN=2;DP=9;Dels=0.00;FS=0.000;HRun=0;HaplotypeScore=0.0000;MLEAC=2;MLEAF=1.00;MQ=60.00;MQ0=0;QD=28.75	GT:AD:DP:GQ:PL	1/1:0,9:9:24:287,24,0
Chr1	112749892	112749892	C	A	exonic	SLC33A1	nonsynonymous SNV	SLC33A1:NM_001075758:exon6:c.C1581A:p.F527L	exonic	ENSBTAG00000014318	nonsynonymous SNV	ENSBTAG00000014318:ENSBTAT00000019041:exon6:c.C1581A:p.F527L	Chr1	112749892	rs471681323	C	A	94.77	PASS	ABHet=0.500;AC=1;AF=0.500;AN=2;BaseQRankSum=-0.421;DB;DP=8;Dels=0.00;FS=3.680;HRun=0;HaplotypeScore=0.0000;MLEAC=1;MLEAF=0.500;MQ=60.00;MQ0=0;MQRankSum=-1.638;QD=11.85;ReadPosRankSum=-0.421	GT:AD:DP:GQ:PL	0/1:4,4:8:99:123,0,129
Chr1	114236151	114236151	G	A	exonic	DHX36	nonsynonymous SNV	DHX36:NM_001080251:exon1:c.G86A:p.S29N	exonic	ENSBTAG00000006142	nonsynonymous SNV	ENSBTAG00000006142:ENSBTAT00000008082:exon1:c.G86A:p.S29N	Chr1	114236151	.	G	A	338.77	PASS	ABHom=1.00;AC=2;AF=1.00;AN=2;DP=12;Dels=0.00;FS=0.000;HRun=1;HaplotypeScore=0.0000;MLEAC=2;MLEAF=1.00;MQ=60.00;MQ0=0;QD=28.23	GT:AD:DP:GQ:PL	1/1:0,12:12:30:367,30,0
Chr1	114430833	114430833	C	T	exonic	ARHGEF26	nonsynonymous SNV	ARHGEF26:NM_001205989:exon1:c.G623A:p.R208K	exonic	ENSBTAG00000013439	nonsynonymous SNV	ENSBTAG00000013439:ENSBTAT00000017878:exon1:c.G623A:p.R208K	Chr1	114430833	.	C	T	89.77	PASS	ABHet=0.455;AC=1;AF=0.500;AN=2;BaseQRankSum=-0.876;DP=11;Dels=0.00;FS=2.808;HRun=4;HaplotypeScore=0.0000;MLEAC=1;MLEAF=0.500;MQ=60.00;MQ0=0;MQRankSum=1.307;QD=8.16;ReadPosRankSum=1.159	GT:AD:DP:GQ:PL	0/1:5,6:11:99:118,0,160
Chr1	114430890	114430890	C	T	exonic	ARHGEF26	nonsynonymous SNV	ARHGEF26:NM_001205989:exon1:c.G566A:p.S189N	exonic	ENSBTAG00000013439	nonsynonymous SNV	ENSBTAG00000013439:ENSBTAT00000017878:exon1:c.G566A:p.S189N	Chr1	114430890	.	C	T	269.78	PASS	ABHom=1.00;AC=2;AF=1.00;AN=2;DP=10;Dels=0.00;FS=0.000;HRun=1;HaplotypeScore=0.0000;MLEAC=2;MLEAF=1.00;MQ=57.66;MQ0=0;QD=26.98	GT:AD:DP:GQ:PL	1/1:0,10:10:24:298,24,0
Chr1	114431049	114431049	G	C	exonic	ARHGEF26	nonsynonymous SNV	ARHGEF26:NM_001205989:exon1:c.C407G:p.A136G	exonic	ENSBTAG00000013439	nonsynonymous SNV	ENSBTAG00000013439:ENSBTAT00000017878:exon1:c.C407G:p.A136G	Chr1	114431049	.	G	C	140.77	PASS	ABHet=0.545;AC=1;AF=0.500;AN=2;BaseQRankSum=1.408;DP=11;Dels=0.00;FS=2.463;HRun=1;HaplotypeScore=0.0000;MLEAC=1;MLEAF=0.500;MQ=60.00;MQ0=0;MQRankSum=-1.749;QD=12.80;ReadPosRankSum=0.143	GT:AD:DP:GQ:PL	0/1:6,5:11:99:169,0,148
Chr1	116974489	116974489	A	G	exonic	AADAC	nonsynonymous SNV	AADAC:NM_001075791:exon5:c.T1148C:p.V383A	exonic	ENSBTAG00000011569	nonsynonymous SNV	ENSBTAG00000011569:ENSBTAT00000015373:exon5:c.T1148C:p.V383A	Chr1	116974489	.	A	G	79.77	PASS	ABHet=0.500;AC=1;AF=0.500;AN=2;BaseQRankSum=1.537;DP=6;Dels=0.00;FS=3.979;HRun=0;HaplotypeScore=0.0000;MLEAC=1;MLEAF=0.500;MQ=60.00;MQ0=0;MQRankSum=0.988;QD=13.29;ReadPosRankSum=0.988	GT:AD:DP:GQ:PL	0/1:3,3:6:92:108,0,92
Chr1	116974552	116974552	T	C	exonic	AADAC	nonsynonymous SNV	AADAC:NM_001075791:exon5:c.A1085G:p.Q362R	exonic	ENSBTAG00000011569	nonsynonymous SNV	ENSBTAG00000011569:ENSBTAT00000015373:exon5:c.A1085G:p.Q362R	Chr1	116974552	.	T	C	551.77	PASS	ABHom=1.00;AC=2;AF=1.00;AN=2;DP=17;Dels=0.00;FS=0.000;HRun=0;HaplotypeScore=0.0000;MLEAC=2;MLEAF=1.00;MQ=41.03;MQ0=1;QD=32.46	GT:AD:DP:GQ:PL	1/1:0,17:17:48:580,48,0
Chr1	116974563	116974563	C	A	exonic	AADAC	nonsynonymous SNV	AADAC:NM_001075791:exon5:c.G1074T:p.K358N	exonic	ENSBTAG00000011569	nonsynonymous SNV	ENSBTAG00000011569:ENSBTAT00000015373:exon5:c.G1074T:p.K358N	Chr1	116974563	.	C	A	547.77	PASS	ABHom=1.00;AC=2;AF=1.00;AN=2;DP=17;Dels=0.00;FS=0.000;HRun=1;HaplotypeScore=0.0000;MLEAC=2;MLEAF=1.00;MQ=39.95;MQ0=1;QD=32.22	GT:AD:DP:GQ:PL	1/1:0,17:17:48:576,48,0
Chr1	116983170	116983170	T	A	exonic	AADAC	nonsynonymous SNV	AADAC:NM_001075791:exon2:c.A238T:p.I80F	exonic	ENSBTAG00000011569	nonsynonymous SNV	ENSBTAG00000011569:ENSBTAT00000015373:exon2:c.A238T:p.I80F	Chr1	116983170	rs209347919	T	A	635.77	PASS	ABHom=1.00;AC=2;AF=1.00;AN=2;DB;DP=19;Dels=0.00;FS=0.000;HRun=2;HaplotypeScore=0.0000;MLEAC=2;MLEAF=1.00;MQ=50.83;MQ0=0;QD=33.46	GT:AD:DP:GQ:PL	1/1:0,19:19:54:664,54,0
Chr1	117578902	117578902	T	G	exonic	MED12L	nonsynonymous SNV	MED12L:NM_001206505:exon37:c.A5676C:p.Q1892H	intronic	ENSBTAG00000021703	.	.	Chr1	117578902	.	T	G	209.77	PASS	ABHet=0.579;AC=1;AF=0.500;AN=2;BaseQRankSum=-0.893;DP=19;Dels=0.00;FS=8.796;HRun=1;HaplotypeScore=0.8321;MLEAC=1;MLEAF=0.500;MQ=53.34;MQ0=0;MQRankSum=-0.368;QD=11.04;ReadPosRankSum=0.893	GT:AD:DP:GQ:PL	0/1:11,8:19:99:238,0,229
Chr1	117639768	117639768	C	T	exonic	P2RY12	nonsynonymous SNV	P2RY12:NM_001001174:exon3:c.C952T:p.P318S	exonic	ENSBTAG00000015837	nonsynonymous SNV	ENSBTAG00000015837:ENSBTAT00000064076:exon2:c.C952T:p.P318S,ENSBTAG00000015837:ENSBTAT00000044491:exon3:c.C952T:p.P318S	Chr1	117639768	.	C	T	326.77	PASS	ABHom=1.00;AC=2;AF=1.00;AN=2;DP=10;Dels=0.00;FS=0.000;HRun=0;HaplotypeScore=0.0000;MLEAC=2;MLEAF=1.00;MQ=52.65;MQ0=0;QD=32.68	GT:AD:DP:GQ:PL	1/1:0,10:10:30:355,30,0
Chr1	117693287	117693287	G	A	exonic	P2RY13	nonsynonymous SNV	P2RY13:NM_001098152:exon2:c.G946A:p.A316T	exonic	ENSBTAG00000031397	nonsynonymous SNV	ENSBTAG00000031397:ENSBTAT00000014989:exon1:c.G946A:p.A316T	Chr1	117693287	.	G	A	459.77	PASS	ABHom=1.00;AC=2;AF=1.00;AN=2;DP=16;Dels=0.00;FS=0.000;HRun=0;HaplotypeScore=0.0000;MLEAC=2;MLEAF=1.00;MQ=60.00;MQ0=0;QD=28.74	GT:AD:DP:GQ:PL	1/1:0,16:16:39:488,39,0
Chr1	117733136	117733136	C	T	exonic	GPR87	nonsynonymous SNV	GPR87:NM_001205451:exon3:c.C61T:p.H21Y	exonic	ENSBTAG00000011192	nonsynonymous SNV	ENSBTAG00000011192:ENSBTAT00000014864:exon3:c.C61T:p.H21Y	Chr1	117733136	.	C	T	104.77	PASS	ABHet=0.600;AC=1;AF=0.500;AN=2;BaseQRankSum=1.866;DP=10;Dels=0.00;FS=11.181;HRun=1;HaplotypeScore=0.0000;MLEAC=1;MLEAF=0.500;MQ=60.00;MQ0=0;MQRankSum=-0.741;QD=10.48;ReadPosRankSum=1.036	GT:AD:DP:GQ:PL	0/1:6,4:10:99:133,0,186
Chr1	117733196	117733196	G	A	exonic	GPR87	nonsynonymous SNV	GPR87:NM_001205451:exon3:c.G121A:p.D41N	exonic	ENSBTAG00000011192	nonsynonymous SNV	ENSBTAG00000011192:ENSBTAT00000014864:exon3:c.G121A:p.D41N	Chr1	117733196	.	G	A	42.77	PASS	ABHet=0.786;AC=1;AF=0.500;AN=2;BaseQRankSum=-0.311;DP=14;Dels=0.00;FS=0.000;HRun=1;HaplotypeScore=0.0000;MLEAC=1;MLEAF=0.500;MQ=60.00;MQ0=0;MQRankSum=0.156;QD=3.05;ReadPosRankSum=0.467	GT:AD:DP:GQ:PL	0/1:11,3:14:71:71,0,349
Chr1	117835276	117835276	G	A	exonic	GPR171	nonsynonymous SNV	GPR171:NM_001077002:exon2:c.G509A:p.S170N	exonic	ENSBTAG00000009848	nonsynonymous SNV	ENSBTAG00000009848:ENSBTAT00000012983:exon2:c.G509A:p.S170N	Chr1	117835276	rs470203224	G	A	275.78	PASS	ABHom=1.00;AC=2;AF=1.00;AN=2;DB;DP=8;Dels=0.00;FS=0.000;HRun=4;HaplotypeScore=0.0000;MLEAC=2;MLEAF=1.00;MQ=57.05;MQ0=0;QD=34.47	GT:AD:DP:GQ:PL	1/1:0,8:8:24:304,24,0
Chr1	117875135	117875135	G	A	exonic	MED12L	nonsynonymous SNV	MED12L:NM_001206505:exon7:c.C992T:p.A331V	exonic	ENSBTAG00000021703	nonsynonymous SNV	ENSBTAG00000021703:ENSBTAT00000010239:exon6:c.C920T:p.A307V	Chr1	117875135	.	G	A	58.77	PASS	ABHet=0.571;AC=1;AF=0.500;AN=2;BaseQRankSum=0.406;DP=7;Dels=0.00;FS=10.000;HRun=0;HaplotypeScore=0.0000;MLEAC=1;MLEAF=0.500;MQ=29.17;MQ0=1;MQRankSum=-0.406;QD=8.40;ReadPosRankSum=0.406	GT:AD:DP:GQ:PL	0/1:4,3:7:87:87,0,87
Chr1	118097308	118097308	G	A	exonic	CLRN1	nonsynonymous SNV	CLRN1:NM_001192101:exon1:c.G245A:p.R82Q	exonic	ENSBTAG00000011267	nonsynonymous SNV	ENSBTAG00000011267:ENSBTAT00000014972:exon1:c.G245A:p.R82Q	Chr1	118097308	.	G	A	132.77	PASS	ABHet=0.375;AC=1;AF=0.500;AN=2;BaseQRankSum=0.956;DP=8;Dels=0.00;FS=3.332;HRun=0;HaplotypeScore=0.0000;MLEAC=1;MLEAF=0.500;MQ=60.00;MQ0=0;MQRankSum=0.322;QD=16.60;ReadPosRankSum=0.322	GT:AD:DP:GQ:PL	0/1:3,5:8:76:161,0,76
Chr1	118499812	118499812	C	T	exonic	EIF2A	nonsynonymous SNV	EIF2A:NM_001102283:exon12:c.G1534A:p.A512T	exonic	ENSBTAG00000009106	nonsynonymous SNV	ENSBTAG00000009106:ENSBTAT00000012002:exon12:c.G1534A:p.A512T	Chr1	118499812	.	C	T	103.77	PASS	ABHet=0.400;AC=1;AF=0.500;AN=2;BaseQRankSum=-1.683;DP=10;Dels=0.00;FS=0.000;HRun=0;HaplotypeScore=0.7340;MLEAC=1;MLEAF=0.500;MQ=57.66;MQ0=0;MQRankSum=-1.001;QD=10.38;ReadPosRankSum=-1.422	GT:AD:DP:GQ:PL	0/1:4,6:10:99:132,0,102
Chr1	118655710	118655710	G	A	exonic	TSC22D2	nonsynonymous SNV	TSC22D2:NM_001144101:exon1:c.C1460T:p.P487L	exonic	ENSBTAG00000018402	nonsynonymous SNV	ENSBTAG00000018402:ENSBTAT00000024485:exon1:c.C1460T:p.P487L	Chr1	118655710	.	G	A	91.28	PASS	ABHom=1.00;AC=2;AF=1.00;AN=2;DP=5;Dels=0.00;FS=0.000;HRun=0;HaplotypeScore=0.0000;MLEAC=2;MLEAF=1.00;MQ=60.00;MQ0=0;QD=18.26	GT:AD:DP:GQ:PL	1/1:0,5:5:9:119,9,0
Chr1	118656700	118656700	A	G	exonic	TSC22D2	nonsynonymous SNV	TSC22D2:NM_001144101:exon1:c.T470C:p.I157T	exonic	ENSBTAG00000018402	nonsynonymous SNV	ENSBTAG00000018402:ENSBTAT00000024485:exon1:c.T470C:p.I157T	Chr1	118656700	rs137261498	A	G	80.28	PASS	ABHom=1.00;AC=2;AF=1.00;AN=2;DB;DP=3;Dels=0.00;FS=0.000;HRun=0;HaplotypeScore=0.0000;MLEAC=2;MLEAF=1.00;MQ=51.77;MQ0=0;QD=26.76	GT:AD:DP:GQ:PL	1/1:0,3:3:9:108,9,0
Chr1	118656755	118656755	G	C	exonic	TSC22D2	nonsynonymous SNV	TSC22D2:NM_001144101:exon1:c.C415G:p.L139V	exonic	ENSBTAG00000018402	nonsynonymous SNV	ENSBTAG00000018402:ENSBTAT00000024485:exon1:c.C415G:p.L139V	Chr1	118656755	.	G	C	114.03	PASS	ABHom=1.00;AC=2;AF=1.00;AN=2;DP=6;Dels=0.00;FS=0.000;HRun=1;HaplotypeScore=0.7340;MLEAC=2;MLEAF=1.00;MQ=56.04;MQ0=0;QD=19.01	GT:AD:DP:GQ:PL	1/1:0,6:6:12:142,12,0
Chr1	118656848	118656848	T	C	exonic	TSC22D2	nonsynonymous SNV	TSC22D2:NM_001144101:exon1:c.A322G:p.I108V	exonic	ENSBTAG00000018402	nonsynonymous SNV	ENSBTAG00000018402:ENSBTAT00000024485:exon1:c.A322G:p.I108V	Chr1	118656848	.	T	C	477.77	PASS	ABHom=1.00;AC=2;AF=1.00;AN=2;DP=14;Dels=0.00;FS=0.000;HRun=0;HaplotypeScore=0.0000;MLEAC=2;MLEAF=1.00;MQ=60.00;MQ0=0;QD=34.13	GT:AD:DP:GQ:PL	1/1:0,14:14:42:506,42,0
Chr1	119438189	119438189	G	A	exonic	WWTR1	nonsynonymous SNV	WWTR1:NM_001193047:exon1:c.G238A:p.G80S	exonic	ENSBTAG00000007814	nonsynonymous SNV	ENSBTAG00000007814:ENSBTAT00000010277:exon1:c.G238A:p.G80S	Chr1	119438189	rs134791612	G	A	322.77	PASS	ABHom=1.00;AC=2;AF=1.00;AN=2;DB;DP=11;Dels=0.00;FS=0.000;HRun=0;HaplotypeScore=0.0000;MLEAC=2;MLEAF=1.00;MQ=60.00;MQ0=0;QD=29.34	GT:AD:DP:GQ:PL	1/1:0,11:11:30:351,30,0
Chr1	119908906	119908906	A	G	exonic	LOC514194	nonsynonymous SNV	LOC514194:NM_001256556:exon3:c.A602G:p.K201R	exonic	ENSBTAG00000012164	nonsynonymous SNV	ENSBTAG00000012164:ENSBTAT00000016137:exon3:c.A602G:p.K201R	Chr1	119908906	.	A	G	321.77	PASS	ABHet=0.476;AC=1;AF=0.500;AN=2;BaseQRankSum=-1.232;DP=21;Dels=0.00;FS=7.025;HRun=0;HaplotypeScore=0.0000;MLEAC=1;MLEAF=0.500;MQ=60.00;MQ0=0;MQRankSum=0.176;QD=15.32;ReadPosRankSum=-0.528	GT:AD:DP:GQ:PL	0/1:10,11:20:99:350,0,352
Chr1	119919803	119919803	A	C	exonic	LOC514194	nonsynonymous SNV	LOC514194:NM_001256556:exon9:c.A1669C:p.N557H	exonic	ENSBTAG00000012164	nonsynonymous SNV	ENSBTAG00000012164:ENSBTAT00000016137:exon9:c.A1669C:p.N557H	Chr1	119919803	rs43265346	A	C	480.77	PASS	ABHom=1.00;AC=2;AF=1.00;AN=2;DB;DP=14;Dels=0.00;FS=0.000;HRun=0;HaplotypeScore=0.0000;MLEAC=2;MLEAF=1.00;MQ=58.33;MQ0=0;QD=34.34	GT:AD:DP:GQ:PL	1/1:0,14:14:39:509,39,0
Chr1	119922746	119922746	G	A	exonic	LOC514194	nonsynonymous SNV	LOC514194:NM_001256556:exon10:c.G1705A:p.V569I	exonic	ENSBTAG00000012164	nonsynonymous SNV	ENSBTAG00000012164:ENSBTAT00000016137:exon10:c.G1705A:p.V569I	Chr1	119922746	rs210614795	G	A	199.77	PASS	ABHet=0.563;AC=1;AF=0.500;AN=2;BaseQRankSum=-1.482;DB;DP=16;Dels=0.00;FS=4.467;HRun=0;HaplotypeScore=0.0000;MLEAC=1;MLEAF=0.500;MQ=60.00;MQ0=0;MQRankSum=0.000;QD=12.49;ReadPosRankSum=0.212	GT:AD:DP:GQ:PL	0/1:9,7:16:99:228,0,321
Chr1	119938046	119938046	G	T	exonic	LOC514194	nonsynonymous SNV	LOC514194:NM_001256556:exon18:c.G3061T:p.V1021L	exonic	ENSBTAG00000012164	nonsynonymous SNV	ENSBTAG00000012164:ENSBTAT00000016137:exon18:c.G3061T:p.V1021L	Chr1	119938046	.	G	T	170.77	PASS	ABHet=0.250;AC=1;AF=0.500;AN=2;BaseQRankSum=-1.067;DP=8;Dels=0.00;FS=3.332;HRun=1;HaplotypeScore=0.8667;MLEAC=1;MLEAF=0.500;MQ=60.00;MQ0=0;MQRankSum=0.572;QD=21.35;ReadPosRankSum=-1.067	GT:AD:DP:GQ:PL	0/1:2,6:8:59:199,0,59
Chr1	119976072	119976072	G	A	exonic	HPS3	nonsynonymous SNV	HPS3:NM_001191177:exon2:c.C695T:p.T232M	exonic	ENSBTAG00000002395	nonsynonymous SNV	ENSBTAG00000002395:ENSBTAT00000003112:exon2:c.C695T:p.T232M	Chr1	119976072	.	G	A	163.77	PASS	ABHet=0.455;AC=1;AF=0.500;AN=2;BaseQRankSum=2.383;DP=11;Dels=0.00;FS=5.441;HRun=0;HaplotypeScore=0.0000;MLEAC=1;MLEAF=0.500;MQ=50.96;MQ0=0;MQRankSum=-1.447;QD=14.89;ReadPosRankSum=0.633	GT:AD:DP:GQ:PL	0/1:5,6:11:99:192,0,123
Chr1	120040575	120040575	C	A	exonic	HLTF	nonsynonymous SNV	HLTF:NM_001192286:exon10:c.C1114A:p.Q372K	exonic	ENSBTAG00000019704	nonsynonymous SNV	ENSBTAG00000019704:ENSBTAT00000034508:exon10:c.C1114A:p.Q372K	Chr1	120040575	.	C	A	122.77	PASS	ABHet=0.643;AC=1;AF=0.500;AN=2;BaseQRankSum=0.000;DP=14;Dels=0.00;FS=6.560;HRun=1;HaplotypeScore=0.0000;MLEAC=1;MLEAF=0.500;MQ=60.00;MQ0=0;MQRankSum=-0.267;QD=8.77;ReadPosRankSum=-1.600	GT:AD:DP:GQ:PL	0/1:9,5:14:99:151,0,316
Chr1	120248824	120248824	G	A	exonic	CPA3	nonsynonymous SNV	CPA3:NM_001192660:exon10:c.C1048T:p.P350S	exonic	ENSBTAG00000015008	nonsynonymous SNV	ENSBTAG00000015008:ENSBTAT00000019982:exon10:c.C1048T:p.P350S	Chr1	120248824	rs210053258	G	A	238.77	PASS	ABHet=0.556;AC=1;AF=0.500;AN=2;BaseQRankSum=-0.666;DB;DP=18;Dels=0.00;FS=2.003;HRun=0;HaplotypeScore=0.0000;MLEAC=1;MLEAF=0.500;MQ=57.39;MQ0=0;MQRankSum=0.578;QD=13.26;ReadPosRankSum=-0.578	GT:AD:DP:GQ:PL	0/1:10,8:18:99:267,0,335
Chr1	120248864	120248864	A	T	exonic	CPA3	nonsynonymous SNV	CPA3:NM_001192660:exon10:c.T1008A:p.D336E	exonic	ENSBTAG00000015008	nonsynonymous SNV	ENSBTAG00000015008:ENSBTAT00000019982:exon10:c.T1008A:p.D336E	Chr1	120248864	.	A	T	307.77	PASS	ABHet=0.412;AC=1;AF=0.500;AN=2;BaseQRankSum=-0.927;DP=17;Dels=0.00;FS=1.957;HRun=1;HaplotypeScore=0.8321;MLEAC=1;MLEAF=0.500;MQ=57.23;MQ0=0;MQRankSum=-0.342;QD=18.10;ReadPosRankSum=-0.634	GT:AD:DP:GQ:PL	0/1:7,10:17:99:336,0,228
Chr1	120265449	120265449	G	C	exonic	CPA3	nonsynonymous SNV	CPA3:NM_001192660:exon3:c.C235G:p.Q79E	exonic	ENSBTAG00000015008	nonsynonymous SNV	ENSBTAG00000015008:ENSBTAT00000019982:exon3:c.C235G:p.Q79E	Chr1	120265449	rs207824595	G	C	337.77	PASS	ABHom=1.00;AC=2;AF=1.00;AN=2;DB;DP=10;Dels=0.00;FS=0.000;HRun=0;HaplotypeScore=0.0000;MLEAC=2;MLEAF=1.00;MQ=60.00;MQ0=0;QD=33.78	GT:AD:DP:GQ:PL	1/1:0,10:10:30:366,30,0
Chr1	120280955	120280955	T	C	exonic	CPB1	nonsynonymous SNV	CPB1:NM_001105350:exon10:c.A1009G:p.K337E	exonic	ENSBTAG00000000456	nonsynonymous SNV	ENSBTAG00000000456:ENSBTAT00000000580:exon10:c.A1009G:p.K337E	Chr1	120280955	.	T	C	77.77	PASS	ABHet=0.583;AC=1;AF=0.500;AN=2;BaseQRankSum=-1.932;DP=12;Dels=0.00;FS=0.000;HRun=0;HaplotypeScore=2.3660;MLEAC=1;MLEAF=0.500;MQ=51.77;MQ0=0;MQRankSum=-2.637;QD=6.48;ReadPosRankSum=-0.466	GT:AD:DP:GQ:PL	0/1:7,5:12:99:106,0,194
Chr1	120299507	120299507	T	C	exonic	CPB1	nonsynonymous SNV	CPB1:NM_001105350:exon4:c.A331G:p.T111A	exonic	ENSBTAG00000000456	nonsynonymous SNV	ENSBTAG00000000456:ENSBTAT00000000580:exon4:c.A331G:p.T111A	Chr1	120299507	rs471218475	T	C	172.77	PASS	ABHet=0.455;AC=1;AF=0.500;AN=2;BaseQRankSum=0.143;DB;DP=11;Dels=0.00;FS=6.154;HRun=0;HaplotypeScore=0.7340;MLEAC=1;MLEAF=0.500;MQ=57.87;MQ0=0;MQRankSum=1.031;QD=15.71;ReadPosRankSum=0.143	GT:AD:DP:GQ:PL	0/1:5,6:11:99:201,0,155
Chr1	122830840	122830840	T	C	exonic	PLSCR5	nonsynonymous SNV	PLSCR5:NM_001192535:exon5:c.T502C:p.F168L	exonic	ENSBTAG00000005522	nonsynonymous SNV	ENSBTAG00000005522:ENSBTAT00000031950:exon4:c.T499C:p.F167L	Chr1	122830840	.	T	C	216.77	PASS	ABHet=0.222;AC=1;AF=0.500;AN=2;BaseQRankSum=0.762;DP=9;Dels=0.00;FS=3.010;HRun=4;HaplotypeScore=0.0000;MLEAC=1;MLEAF=0.500;MQ=60.00;MQ0=0;MQRankSum=0.762;QD=24.09;ReadPosRankSum=0.067	GT:AD:DP:GQ:PL	0/1:2,7:9:51:245,0,51
Chr1	122830874	122830874	A	G	exonic	PLSCR5	nonsynonymous SNV	PLSCR5:NM_001192535:exon5:c.A536G:p.K179R	exonic	ENSBTAG00000005522	nonsynonymous SNV	ENSBTAG00000005522:ENSBTAT00000031950:exon4:c.A533G:p.K178R	Chr1	122830874	.	A	G	190.77	PASS	ABHet=0.333;AC=1;AF=0.500;AN=2;BaseQRankSum=-0.573;DP=9;Dels=0.00;FS=0.000;HRun=0;HaplotypeScore=0.0000;MLEAC=1;MLEAF=0.500;MQ=60.00;MQ0=0;MQRankSum=0.248;QD=21.20;ReadPosRankSum=1.001	GT:AD:DP:GQ:PL	0/1:3,6:9:98:219,0,98
Chr1	123034588	123034588	C	T	exonic	PLSCR1	nonsynonymous SNV	PLSCR1:NM_001105506:exon4:c.C238T:p.L80F	exonic	ENSBTAG00000031306	nonsynonymous SNV	ENSBTAG00000031306:ENSBTAT00000044362:exon4:c.C202T:p.L68F	Chr1	123034588	.	C	T	683.77	PASS	ABHom=1.00;AC=2;AF=1.00;AN=2;DP=20;Dels=0.00;FS=0.000;HRun=1;HaplotypeScore=0.0000;MLEAC=2;MLEAF=1.00;MQ=60.00;MQ0=0;QD=34.19	GT:AD:DP:GQ:PL	1/1:0,20:20:57:712,57,0
Chr1	123322849	123322849	T	A	exonic	PLOD2	nonsynonymous SNV	PLOD2:NM_001101149:exon1:c.T32A:p.L11Q	exonic	ENSBTAG00000007331	nonsynonymous SNV	ENSBTAG00000007331:ENSBTAT00000031949:exon1:c.T32A:p.L11Q	Chr1	123322849	.	T	A	259.78	PASS	ABHom=1.00;AC=2;AF=1.00;AN=2;DP=9;Dels=0.00;FS=0.000;HRun=0;HaplotypeScore=0.0000;MLEAC=2;MLEAF=1.00;MQ=57.39;MQ0=0;QD=28.86	GT:AD:DP:GQ:PL	1/1:0,9:9:24:288,24,0
Chr1	123379809	123379809	A	G	exonic	PLOD2	nonsynonymous SNV	PLOD2:NM_001101149:exon3:c.A298G:p.I100V	exonic	ENSBTAG00000007331	nonsynonymous SNV	ENSBTAG00000007331:ENSBTAT00000031949:exon3:c.A298G:p.I100V	Chr1	123379809	.	A	G	431.77	PASS	ABHom=1.00;AC=2;AF=1.00;AN=2;DP=14;Dels=0.00;FS=0.000;HRun=0;HaplotypeScore=0.8321;MLEAC=2;MLEAF=1.00;MQ=54.85;MQ0=0;QD=30.84	GT:AD:DP:GQ:PL	1/1:0,14:14:39:460,39,0
Chr1	123424237	123424237	A	G	exonic	PLOD2	nonsynonymous SNV	PLOD2:NM_001101149:exon10:c.A1078G:p.T360A	exonic	ENSBTAG00000007331	nonsynonymous SNV	ENSBTAG00000007331:ENSBTAT00000031949:exon10:c.A1078G:p.T360A	Chr1	123424237	.	A	G	528.77	PASS	ABHom=1.00;AC=2;AF=1.00;AN=2;DP=14;Dels=0.00;FS=0.000;HRun=0;HaplotypeScore=0.0000;MLEAC=2;MLEAF=1.00;MQ=60.00;MQ0=0;QD=37.77	GT:AD:DP:GQ:PL	1/1:0,14:14:42:557,42,0
Chr1	127041782	127041782	T	C	exonic	PAQR9	nonsynonymous SNV	PAQR9:NM_001077951:exon2:c.T56C:p.I19T	exonic	ENSBTAG00000011116	nonsynonymous SNV	ENSBTAG00000011116:ENSBTAT00000014759:exon2:c.T56C:p.I19T	Chr1	127041782	.	T	C	58.77	PASS	ABHet=0.500;AC=1;AF=0.500;AN=2;BaseQRankSum=0.406;DP=7;Dels=0.00;FS=0.000;HRun=1;HaplotypeScore=0.0000;MLEAC=1;MLEAF=0.500;MQ=56.62;MQ0=0;MQRankSum=0.406;OND=0.143;QD=8.40;ReadPosRankSum=0.406	GT:AD:DP:GQ:PL	0/1:3,3:7:87:87,0,94
Chr1	127354090	127354090	G	A	exonic	PLS1	nonsynonymous SNV	PLS1:NM_001103299:exon8:c.C856T:p.P286S	exonic	ENSBTAG00000023429	nonsynonymous SNV	ENSBTAG00000023429:ENSBTAT00000049695:exon8:c.C856T:p.P286S	Chr1	127354090	.	G	A	83.77	PASS	ABHet=0.667;AC=1;AF=0.500;AN=2;BaseQRankSum=0.536;DP=12;Dels=0.00;FS=0.000;HRun=0;HaplotypeScore=0.9332;MLEAC=1;MLEAF=0.500;MQ=58.05;MQ0=0;MQRankSum=-1.134;QD=6.98;ReadPosRankSum=-1.239	GT:AD:DP:GQ:PL	0/1:8,4:12:99:112,0,247
Chr1	127631514	127631514	A	G	exonic	XRN1	nonsynonymous SNV	XRN1:NM_001206035:exon16:c.A1816G:p.N606D	exonic	ENSBTAG00000011524	nonsynonymous SNV	ENSBTAG00000011524:ENSBTAT00000015318:exon16:c.A1816G:p.N606D	Chr1	127631514	.	A	G	222.77	PASS	ABHet=0.429;AC=1;AF=0.500;AN=2;BaseQRankSum=-0.193;DP=14;Dels=0.00;FS=2.027;HRun=0;HaplotypeScore=0.0000;MLEAC=1;MLEAF=0.500;MQ=58.33;MQ0=0;MQRankSum=-1.468;QD=15.91;ReadPosRankSum=-0.193	GT:AD:DP:GQ:PL	0/1:6,8:14:99:251,0,189
Chr1	127642255	127642255	G	C	exonic	XRN1	nonsynonymous SNV	XRN1:NM_001206035:exon21:c.G2383C:p.V795L	exonic	ENSBTAG00000011524	nonsynonymous SNV	ENSBTAG00000011524:ENSBTAT00000015318:exon21:c.G2383C:p.V795L	Chr1	127642255	.	G	C	182.77	PASS	ABHet=0.538;AC=1;AF=0.500;AN=2;BaseQRankSum=1.493;DP=13;Dels=0.00;FS=2.276;HRun=0;HaplotypeScore=0.8667;MLEAC=1;MLEAF=0.500;MQ=60.00;MQ0=0;MQRankSum=1.093;QD=14.06;ReadPosRankSum=1.493	GT:AD:DP:GQ:PL	0/1:7,6:13:99:211,0,240
Chr1	127649254	127649254	G	A	exonic	XRN1	nonsynonymous SNV	XRN1:NM_001206035:exon25:c.G2917A:p.V973I	exonic	ENSBTAG00000011524	nonsynonymous SNV	ENSBTAG00000011524:ENSBTAT00000015318:exon25:c.G2917A:p.V973I	Chr1	127649254	.	G	A	199.77	PASS	ABHet=0.500;AC=1;AF=0.500;AN=2;BaseQRankSum=-0.545;DP=14;Dels=0.00;FS=1.987;HRun=3;HaplotypeScore=0.0000;MLEAC=1;MLEAF=0.500;MQ=60.00;MQ0=0;MQRankSum=1.154;QD=14.27;ReadPosRankSum=0.068	GT:AD:DP:GQ:PL	0/1:7,7:14:99:228,0,232
Chr1	127687853	127687853	G	A	exonic	XRN1	nonsynonymous SNV	XRN1:NM_001206035:exon37:c.G4277A:p.S1426N	exonic	ENSBTAG00000011524	nonsynonymous SNV	ENSBTAG00000011524:ENSBTAT00000015318:exon38:c.G4376A:p.S1459N	Chr1	127687853	.	G	A	102.77	PASS	ABHet=0.643;AC=1;AF=0.500;AN=2;BaseQRankSum=-1.381;DP=14;Dels=0.00;FS=0.000;HRun=1;HaplotypeScore=0.7340;MLEAC=1;MLEAF=0.500;MQ=58.33;MQ0=0;MQRankSum=0.817;QD=7.34;ReadPosRankSum=-0.437	GT:AD:DP:GQ:PL	0/1:9,5:14:99:131,0,255
Chr1	127691387	127691387	G	C	exonic	XRN1	nonsynonymous SNV	XRN1:NM_001206035:exon39:c.G4522C:p.V1508L	exonic	ENSBTAG00000011524	nonsynonymous SNV	ENSBTAG00000011524:ENSBTAT00000015318:exon40:c.G4621C:p.V1541L	Chr1	127691387	.	G	C	379.77	PASS	ABHet=0.333;AC=1;AF=0.500;AN=2;BaseQRankSum=0.047;DP=18;Dels=0.00;FS=2.029;HRun=0;HaplotypeScore=0.9789;MLEAC=1;MLEAF=0.500;MQ=57.39;MQ0=0;MQRankSum=-0.234;QD=21.10;ReadPosRankSum=-0.140	GT:AD:DP:GQ:PL	0/1:6,12:18:99:408,0,183
Chr1	127691411	127691411	G	A	exonic	XRN1	nonsynonymous SNV	XRN1:NM_001206035:exon39:c.G4546A:p.V1516I	exonic	ENSBTAG00000011524	nonsynonymous SNV	ENSBTAG00000011524:ENSBTAT00000015318:exon40:c.G4645A:p.V1549I	Chr1	127691411	rs211458700	G	A	585.77	PASS	ABHom=1.00;AC=2;AF=1.00;AN=2;DB;DP=16;Dels=0.00;FS=0.000;HRun=1;HaplotypeScore=0.0000;MLEAC=2;MLEAF=1.00;MQ=57.05;MQ0=0;QD=36.61	GT:AD:DP:GQ:PL	1/1:0,16:16:48:614,48,0
Chr1	127691435	127691435	G	A	exonic	XRN1	nonsynonymous SNV	XRN1:NM_001206035:exon39:c.G4570A:p.V1524I	exonic	ENSBTAG00000011524	nonsynonymous SNV	ENSBTAG00000011524:ENSBTAT00000015318:exon40:c.G4669A:p.V1557I	Chr1	127691435	rs208045365	G	A	87.77	PASS	ABHet=0.583;AC=1;AF=0.500;AN=2;BaseQRankSum=-0.678;DB;DP=12;Dels=0.00;FS=3.090;HRun=0;HaplotypeScore=2.8587;MLEAC=1;MLEAF=0.500;MQ=56.04;MQ0=0;MQRankSum=0.278;QD=7.31;ReadPosRankSum=0.278	GT:AD:DP:GQ:PL	0/1:7,5:12:99:116,0,214
Chr1	127698953	127698953	A	C	exonic	XRN1	nonsynonymous SNV	XRN1:NM_001206035:exon41:c.A4676C:p.H1559P	exonic	ENSBTAG00000011524	nonsynonymous SNV	ENSBTAG00000011524:ENSBTAT00000015318:exon41:c.A4736C:p.H1579P	Chr1	127698953	rs209668412	A	C	141.77	PASS	ABHet=0.545;AC=1;AF=0.500;AN=2;BaseQRankSum=0.143;DB;DP=11;Dels=0.00;FS=0.000;HRun=1;HaplotypeScore=0.0000;MLEAC=1;MLEAF=0.500;MQ=60.00;MQ0=0;MQRankSum=-1.532;QD=12.89;ReadPosRankSum=0.143	GT:AD:DP:GQ:PL	0/1:6,5:11:99:170,0,207
Chr1	127778911	127778911	G	A	exonic	GK5	nonsynonymous SNV	GK5:NM_001035473:exon3:c.G349A:p.A117T	exonic	ENSBTAG00000018138	nonsynonymous SNV	ENSBTAG00000018138:ENSBTAT00000024143:exon13:c.G517A:p.A173T,ENSBTAG00000018138:ENSBTAT00000034692:exon13:c.G517A:p.A173T	Chr1	127778911	.	G	A	181.77	PASS	ABHet=0.529;AC=1;AF=0.500;AN=2;BaseQRankSum=-1.418;DP=17;Dels=0.00;FS=5.021;HRun=0;HaplotypeScore=0.9867;MLEAC=1;MLEAF=0.500;MQ=58.63;MQ0=0;MQRankSum=1.628;QD=10.69;ReadPosRankSum=-0.683	GT:AD:DP:GQ:PL	0/1:9,8:17:99:210,0,244
Chr1	127786530	127786530	G	A	exonic	GK5	nonsynonymous SNV	GK5:NM_001035473:exon6:c.G532A:p.V178I	exonic	ENSBTAG00000018138	nonsynonymous SNV	ENSBTAG00000018138:ENSBTAT00000024143:exon16:c.G700A:p.V234I,ENSBTAG00000018138:ENSBTAT00000034692:exon16:c.G700A:p.V234I	Chr1	127786530	rs449274059	G	A	382.77	PASS	ABHet=0.350;AC=1;AF=0.500;AN=2;BaseQRankSum=-0.482;DB;DP=20;Dels=0.00;FS=0.000;HRun=0;HaplotypeScore=0.9734;MLEAC=1;MLEAF=0.500;MQ=60.00;MQ0=0;MQRankSum=-0.219;QD=19.14;ReadPosRankSum=-2.061	GT:AD:DP:GQ:PL	0/1:7,13:19:99:411,0,181
Chr1	128051363	128051363	C	T	exonic	ATP1B3	nonsynonymous SNV	ATP1B3:NM_001035393:exon7:c.G697A:p.V233I	exonic	ENSBTAG00000014140	nonsynonymous SNV	ENSBTAG00000014140:ENSBTAT00000018795:exon7:c.G697A:p.V233I	Chr1	128051363	.	C	T	196.77	PASS	ABHet=0.500;AC=1;AF=0.500;AN=2;BaseQRankSum=-1.970;DP=22;Dels=0.00;FS=7.425;HRun=0;HaplotypeScore=0.7887;MLEAC=1;MLEAF=0.500;MQ=57.87;MQ0=0;MQRankSum=0.394;QD=8.94;ReadPosRankSum=0.066	GT:AD:DP:GQ:PL	0/1:11,11:22:99:225,0,361
Chr1	128057485	128057485	T	G	exonic	ATP1B3	nonsynonymous SNV	ATP1B3:NM_001035393:exon5:c.A570C:p.E190D	exonic	ENSBTAG00000014140	nonsynonymous SNV	ENSBTAG00000014140:ENSBTAT00000018795:exon5:c.A570C:p.E190D	Chr1	128057485	.	T	G	350.77	PASS	ABHet=0.522;AC=1;AF=0.500;AN=2;BaseQRankSum=0.769;DP=23;Dels=0.00;FS=7.144;HRun=0;HaplotypeScore=0.0000;MLEAC=1;MLEAF=0.500;MQ=60.00;MQ0=0;MQRankSum=-1.323;QD=15.25;ReadPosRankSum=-0.769	GT:AD:DP:GQ:PL	0/1:12,11:22:99:379,0,364
Chr1	128184706	128184706	C	A	exonic	GRK7	nonsynonymous SNV	GRK7:NM_174332:exon1:c.G313T:p.A105S	exonic	ENSBTAG00000021886	nonsynonymous SNV	ENSBTAG00000021886:ENSBTAT00000029175:exon1:c.G313T:p.A105S	Chr1	128184706	.	C	A	100.77	PASS	ABHet=0.571;AC=1;AF=0.500;AN=2;BaseQRankSum=-1.200;DP=14;Dels=0.00;FS=0.000;HRun=0;HaplotypeScore=0.0000;MLEAC=1;MLEAF=0.500;MQ=56.62;MQ0=0;MQRankSum=0.377;QD=7.20;ReadPosRankSum=-0.555	GT:AD:DP:GQ:PL	0/1:8,6:14:99:129,0,182
Chr1	129389407	129389407	C	T	exonic	CLSTN2	nonsynonymous SNV	CLSTN2:NM_001206757:exon17:c.G2687A:p.G896E	exonic	ENSBTAG00000008714	nonsynonymous SNV	ENSBTAG00000008714:ENSBTAT00000011480:exon15:c.G2474A:p.G825E	Chr1	129389407	.	C	T	35.77	PASS	ABHet=0.667;AC=1;AF=0.500;AN=2;BaseQRankSum=0.720;DP=6;Dels=0.00;FS=3.979;HRun=0;HaplotypeScore=0.0000;MLEAC=1;MLEAF=0.500;MQ=60.00;MQ0=0;MQRankSum=1.380;QD=5.96;ReadPosRankSum=0.720	GT:AD:DP:GQ:PL	0/1:4,2:6:64:64,0,131
Chr1	129393480	129393480	T	C	exonic	CLSTN2	nonsynonymous SNV	CLSTN2:NM_001206757:exon14:c.A2270G:p.H757R	exonic	ENSBTAG00000008714	nonsynonymous SNV	ENSBTAG00000008714:ENSBTAT00000011480:exon12:c.A2057G:p.H686R	Chr1	129393480	rs208977685	T	C	321.78	PASS	ABHom=1.00;AC=2;AF=1.00;AN=2;DB;DP=9;Dels=0.00;FS=0.000;HRun=0;HaplotypeScore=0.6651;MLEAC=2;MLEAF=1.00;MQ=60.00;MQ0=0;QD=35.75	GT:AD:DP:GQ:PL	1/1:0,9:9:27:350,27,0
Chr1	129554364	129554364	G	A	exonic	CLSTN2	nonsynonymous SNV	CLSTN2:NM_001206757:exon5:c.C701T:p.A234V	exonic	ENSBTAG00000008714	nonsynonymous SNV	ENSBTAG00000008714:ENSBTAT00000011480:exon3:c.C482T:p.A161V	Chr1	129554364	.	G	A	146.77	PASS	ABHet=0.300;AC=1;AF=0.500;AN=2;BaseQRankSum=-0.572;DP=10;Dels=0.00;FS=0.000;HRun=0;HaplotypeScore=1.6988;MLEAC=1;MLEAF=0.500;MQ=55.21;MQ0=0;MQRankSum=-0.572;QD=14.68;ReadPosRankSum=0.000	GT:AD:DP:GQ:PL	0/1:3,7:10:45:175,0,45
Chr1	130779789	130779789	G	A	exonic	MRPS22	nonsynonymous SNV	MRPS22:NM_001046319:exon7:c.C916T:p.L306F	exonic	ENSBTAG00000047608	nonsynonymous SNV	ENSBTAG00000047608:ENSBTAT00000063060:exon7:c.C916T:p.L306F	Chr1	130779789	.	G	A	70.77	PASS	ABHet=0.667;AC=1;AF=0.500;AN=2;BaseQRankSum=2.054;DP=9;Dels=0.00;FS=0.000;HRun=1;HaplotypeScore=0.0000;MLEAC=1;MLEAF=0.500;MQ=60.00;MQ0=0;MQRankSum=-0.573;QD=7.86;ReadPosRankSum=1.001	GT:AD:DP:GQ:PL	0/1:6,3:9:99:99,0,214
Chr1	132012786	132012786	A	G	exonic	DBR1	nonsynonymous SNV	DBR1:NM_001080290:exon5:c.A637G:p.M213V	exonic	ENSBTAG00000019949	nonsynonymous SNV	ENSBTAG00000019949:ENSBTAT00000052202:exon5:c.A637G:p.M213V,ENSBTAG00000019949:ENSBTAT00000026574:exon6:c.A718G:p.M240V	Chr1	132012786	rs448183342	A	G	109.77	PASS	ABHet=0.600;AC=1;AF=0.500;AN=2;BaseQRankSum=0.741;DB;DP=10;Dels=0.00;FS=0.000;HRun=0;HaplotypeScore=0.0000;MLEAC=1;MLEAF=0.500;MQ=60.00;MQ0=0;MQRankSum=0.365;QD=10.98;ReadPosRankSum=-0.633	GT:AD:DP:GQ:PL	0/1:6,4:10:99:138,0,172
Chr1	132014112	132014112	T	G	exonic	DBR1	nonsynonymous SNV	DBR1:NM_001080290:exon7:c.T1242G:p.I414M	exonic	ENSBTAG00000019949	nonsynonymous SNV	ENSBTAG00000019949:ENSBTAT00000052202:exon7:c.T1242G:p.I414M,ENSBTAG00000019949:ENSBTAT00000026574:exon8:c.T1323G:p.I441M	Chr1	132014112	rs440372674	T	G	746.77	PASS	ABHom=1.00;AC=2;AF=1.00;AN=2;DB;DP=22;Dels=0.00;FS=0.000;HRun=1;HaplotypeScore=0.8667;MLEAC=2;MLEAF=1.00;MQ=57.87;MQ0=0;QD=33.94	GT:AD:DP:GQ:PL	1/1:0,22:22:60:775,60,0
Chr1	132014132	132014132	C	T	exonic	DBR1	nonsynonymous SNV	DBR1:NM_001080290:exon7:c.C1262T:p.T421M	exonic	ENSBTAG00000019949	nonsynonymous SNV	ENSBTAG00000019949:ENSBTAT00000052202:exon7:c.C1262T:p.T421M,ENSBTAG00000019949:ENSBTAT00000026574:exon8:c.C1343T:p.T448M	Chr1	132014132	rs454255822	C	T	859.77	PASS	ABHom=1.00;AC=2;AF=1.00;AN=2;DB;DP=24;Dels=0.00;FS=0.000;HRun=0;HaplotypeScore=4.3215;MLEAC=2;MLEAF=1.00;MQ=58.05;MQ0=0;QD=35.82	GT:AD:DP:GQ:PL	1/1:0,24:24:69:888,69,0
Chr1	132067803	132067803	G	A	exonic	A4GNT	nonsynonymous SNV	A4GNT:NM_001192784:exon2:c.G566A:p.R189K	exonic	ENSBTAG00000001451	nonsynonymous SNV	ENSBTAG00000001451:ENSBTAT00000001899:exon2:c.G566A:p.R189K	Chr1	132067803	.	G	A	143.78	PASS	ABHet=0.167;AC=1;AF=0.500;AN=2;BaseQRankSum=-0.736;DP=6;Dels=0.00;FS=7.782;HRun=1;HaplotypeScore=0.8667;MLEAC=1;MLEAF=0.500;MQ=56.04;MQ0=0;MQRankSum=0.736;QD=23.96;ReadPosRankSum=0.736	GT:AD:DP:GQ:PL	0/1:1,5:6:24:172,0,24
Chr1	132175366	132175366	C	G	exonic	CLDN18	nonsynonymous SNV	CLDN18:NM_001075516:exon5:c.G686C:p.S229T	exonic	ENSBTAG00000014589	nonsynonymous SNV	ENSBTAG00000014589:ENSBTAT00000019421:exon5:c.G686C:p.S229T	Chr1	132175366	.	C	G	63.77	PASS	ABHet=0.700;AC=1;AF=0.500;AN=2;BaseQRankSum=-0.546;DP=10;Dels=0.00;FS=10.792;HRun=0;HaplotypeScore=0.9967;MLEAC=1;MLEAF=0.500;MQ=60.00;MQ0=0;MQRankSum=-0.731;QD=6.38;ReadPosRankSum=1.580	GT:AD:DP:GQ:PL	0/1:7,3:10:92:92,0,252
Chr1	133289512	133289512	T	C	exonic	IL20RB	nonsynonymous SNV	IL20RB:NM_001102175:exon3:c.A352G:p.T118A	exonic	ENSBTAG00000008299	nonsynonymous SNV	ENSBTAG00000008299:ENSBTAT00000010919:exon3:c.A352G:p.T118A	Chr1	133289512	.	T	C	70.77	PASS	ABHet=0.400;AC=1;AF=0.500;AN=2;BaseQRankSum=0.358;DP=5;Dels=0.00;FS=0.000;HRun=1;HaplotypeScore=0.0000;MLEAC=1;MLEAF=0.500;MQ=60.00;MQ0=0;MQRankSum=-1.231;QD=14.15;ReadPosRankSum=-1.231	GT:AD:DP:GQ:PL	0/1:2,3:5:54:99,0,54
Chr1	133291617	133291617	G	A	exonic	IL20RB	nonsynonymous SNV	IL20RB:NM_001102175:exon2:c.C91T:p.P31S	exonic	ENSBTAG00000008299	nonsynonymous SNV	ENSBTAG00000008299:ENSBTAT00000010919:exon2:c.C91T:p.P31S	Chr1	133291617	rs378537373	G	A	64.77	PASS	ABHet=0.583;AC=1;AF=0.500;AN=2;BaseQRankSum=-0.689;DB;DP=12;Dels=0.00;FS=2.398;HRun=0;HaplotypeScore=0.8321;MLEAC=1;MLEAF=0.500;MQ=55.63;MQ0=0;MQRankSum=-1.000;QD=5.40;ReadPosRankSum=0.135	GT:AD:DP:GQ:PL	0/1:7,5:12:93:93,0,193
Chr1	133402442	133402442	C	G	exonic	TMEM22	nonsynonymous SNV	TMEM22:NM_001075524:exon2:c.G617C:p.G206A	exonic	ENSBTAG00000003833	nonsynonymous SNV	ENSBTAG00000003833:ENSBTAT00000004988:exon2:c.G617C:p.G206A	Chr1	133402442	rs109505635	C	G	211.77	PASS	ABHet=0.417;AC=1;AF=0.500;AN=2;BaseQRankSum=1.977;DB;DP=12;Dels=0.00;FS=2.398;HRun=1;HaplotypeScore=0.7340;MLEAC=1;MLEAF=0.500;MQ=60.00;MQ0=0;MQRankSum=1.309;QD=17.65;ReadPosRankSum=1.635	GT:AD:DP:GQ:PL	0/1:5,7:12:99:240,0,153
Chr1	133402808	133402808	T	C	exonic	TMEM22	nonsynonymous SNV	TMEM22:NM_001075524:exon2:c.A251G:p.N84S	exonic	ENSBTAG00000003833	nonsynonymous SNV	ENSBTAG00000003833:ENSBTAT00000004988:exon2:c.A251G:p.N84S	Chr1	133402808	.	T	C	174.77	PASS	ABHet=0.333;AC=1;AF=0.500;AN=2;BaseQRankSum=0.573;DP=9;Dels=0.00;FS=2.808;HRun=0;HaplotypeScore=0.0000;MLEAC=1;MLEAF=0.500;MQ=57.39;MQ0=0;MQRankSum=1.001;QD=19.42;ReadPosRankSum=0.248	GT:AD:DP:GQ:PL	0/1:3,6:9:91:203,0,91
Chr1	135947051	135947051	A	G	exonic	ANAPC13	nonsynonymous SNV	ANAPC13:NM_001113229:exon2:c.A83G:p.D28G,ANAPC13:NM_001113234:exon2:c.A83G:p.D28G	exonic	ENSBTAG00000014461	nonsynonymous SNV	ENSBTAG00000014461:ENSBTAT00000019228:exon2:c.A83G:p.D28G	Chr1	135947051	.	A	G	390.77	PASS	ABHet=0.350;AC=1;AF=0.500;AN=2;BaseQRankSum=-0.158;DP=20;Dels=0.00;FS=0.000;HRun=2;HaplotypeScore=0.8321;MLEAC=1;MLEAF=0.500;MQ=57.66;MQ0=0;MQRankSum=0.792;QD=19.54;ReadPosRankSum=-0.317	GT:AD:DP:GQ:PL	0/1:7,13:19:99:419,0,218
Chr1	136435669	136435669	G	A	exonic	SLCO2A1	nonsynonymous SNV	SLCO2A1:NM_174829:exon1:c.G68A:p.S23N	exonic	ENSBTAG00000001324	nonsynonymous SNV	ENSBTAG00000001324:ENSBTAT00000001747:exon1:c.G68A:p.S23N	Chr1	136435669	.	G	A	382.77	PASS	ABHom=0.923;AC=2;AF=1.00;AN=2;DP=13;Dels=0.00;FS=0.000;HRun=1;HaplotypeScore=0.0000;MLEAC=2;MLEAF=1.00;MQ=56.35;MQ0=0;OND=0.077;QD=29.44	GT:AD:DP:GQ:PL	1/1:0,12:13:33:411,33,0
Chr1	136520694	136520694	G	C	exonic	SLCO2A1	nonsynonymous SNV	SLCO2A1:NM_174829:exon11:c.G1499C:p.G500A	exonic	ENSBTAG00000001324	nonsynonymous SNV	ENSBTAG00000001324:ENSBTAT00000001747:exon11:c.G1499C:p.G500A	Chr1	136520694	.	G	C	147.77	PASS	ABHet=0.364;AC=1;AF=0.500;AN=2;BaseQRankSum=-0.741;DP=11;Dels=0.00;FS=0.000;HRun=0;HaplotypeScore=0.6651;MLEAC=1;MLEAF=0.500;MQ=53.36;MQ0=0;MQRankSum=-1.036;QD=13.43;ReadPosRankSum=0.365	GT:AD:DP:GQ:PL	0/1:4,7:11:99:176,0,127
Chr1	136690721	136690721	T	C	exonic	TF	nonsynonymous SNV	TF:NM_177484:exon16:c.A1946G:p.Q649R	exonic	ENSBTAG00000007273	nonsynonymous SNV	ENSBTAG00000007273:ENSBTAT00000009564:exon16:c.A1946G:p.Q649R	Chr1	136690721	.	T	C	57.77	PASS	ABHet=0.571;AC=1;AF=0.500;AN=2;BaseQRankSum=-1.754;DP=7;Dels=0.00;FS=0.000;HRun=0;HaplotypeScore=0.0000;MLEAC=1;MLEAF=0.500;MQ=60.00;MQ0=0;MQRankSum=0.937;QD=8.25;ReadPosRankSum=-1.300	GT:AD:DP:GQ:PL	0/1:4,3:7:86:86,0,142
Chr1	136691982	136691982	T	C	exonic	TF	nonsynonymous SNV	TF:NM_177484:exon15:c.A1882G:p.N628D	exonic	ENSBTAG00000007273	nonsynonymous SNV	ENSBTAG00000007273:ENSBTAT00000009564:exon15:c.A1882G:p.N628D	Chr1	136691982	.	T	C	144.77	PASS	ABHet=0.500;AC=1;AF=0.500;AN=2;BaseQRankSum=-0.259;DP=12;Dels=0.00;FS=2.463;HRun=0;HaplotypeScore=0.0000;MLEAC=1;MLEAF=0.500;MQ=56.04;MQ0=0;MQRankSum=-1.191;QD=12.06;ReadPosRankSum=-0.259	GT:AD:DP:GQ:PL	0/1:6,6:12:99:173,0,155
Chr1	136692129	136692129	T	C	exonic	TF	nonsynonymous SNV	TF:NM_177484:exon15:c.A1735G:p.N579D	exonic	ENSBTAG00000007273	nonsynonymous SNV	ENSBTAG00000007273:ENSBTAT00000009564:exon15:c.A1735G:p.N579D	Chr1	136692129	.	T	C	123.77	PASS	ABHet=0.583;AC=1;AF=0.500;AN=2;BaseQRankSum=0.135;DP=12;Dels=0.00;FS=0.000;HRun=0;HaplotypeScore=0.0000;MLEAC=1;MLEAF=0.500;MQ=60.00;MQ0=0;MQRankSum=0.529;QD=10.31;ReadPosRankSum=0.135	GT:AD:DP:GQ:PL	0/1:7,5:12:99:152,0,246
Chr1	136711617	136711617	T	C	exonic	TF	nonsynonymous SNV	TF:NM_177484:exon4:c.A455G:p.K152R	exonic	ENSBTAG00000007273	nonsynonymous SNV	ENSBTAG00000007273:ENSBTAT00000009564:exon4:c.A455G:p.K152R	Chr1	136711617	rs385227189	T	C	395.77	PASS	ABHom=1.00;AC=2;AF=1.00;AN=2;DB;DP=12;Dels=0.00;FS=0.000;HRun=0;HaplotypeScore=0.0000;MLEAC=2;MLEAF=1.00;MQ=58.05;MQ0=0;QD=32.98	GT:AD:DP:GQ:PL	1/1:0,12:12:36:424,36,0
Chr1	136711707	136711707	T	C	exonic	TF	nonsynonymous SNV	TF:NM_177484:exon4:c.A365G:p.D122G	exonic	ENSBTAG00000007273	nonsynonymous SNV	ENSBTAG00000007273:ENSBTAT00000009564:exon4:c.A365G:p.D122G	Chr1	136711707	rs211427040	T	C	124.77	PASS	ABHet=0.444;AC=1;AF=0.500;AN=2;BaseQRankSum=-0.361;DB;DP=10;Dels=0.00;FS=0.000;HRun=2;HaplotypeScore=0.0000;MLEAC=1;MLEAF=0.500;MQ=60.00;MQ0=0;MQRankSum=1.307;OND=0.100;QD=12.48;ReadPosRankSum=0.729	GT:AD:DP:GQ:PL	0/1:4,5:10:99:153,0,126
Chr1	136748067	136748067	G	A	exonic	LOC525947	nonsynonymous SNV	LOC525947:NM_001046279:exon14:c.C1828T:p.R610C	exonic	ENSBTAG00000023411	nonsynonymous SNV	ENSBTAG00000023411:ENSBTAT00000044444:exon14:c.C1828T:p.R610C	Chr1	136748067	rs457074004	G	A	188.77	PASS	ABHet=0.500;AC=1;AF=0.500;AN=2;BaseQRankSum=-0.910;DB;DP=14;Dels=0.00;FS=0.000;HRun=0;HaplotypeScore=1.5226;MLEAC=1;MLEAF=0.500;MQ=58.33;MQ0=0;MQRankSum=-0.299;QD=13.48;ReadPosRankSum=-1.154	GT:AD:DP:GQ:PL	0/1:7,7:14:99:217,0,192
Chr1	136750070	136750070	C	T	exonic	LOC525947	nonsynonymous SNV	LOC525947:NM_001046279:exon13:c.G1501A:p.E501K	exonic	ENSBTAG00000023411	nonsynonymous SNV	ENSBTAG00000023411:ENSBTAT00000044444:exon13:c.G1501A:p.E501K	Chr1	136750070	.	C	T	163.77	PASS	ABHet=0.500;AC=1;AF=0.500;AN=2;BaseQRankSum=0.000;DP=12;Dels=0.00;FS=0.000;HRun=1;HaplotypeScore=0.0000;MLEAC=1;MLEAF=0.500;MQ=58.05;MQ0=0;MQRankSum=-0.259;QD=13.65;ReadPosRankSum=-1.073	GT:AD:DP:GQ:PL	0/1:6,6:12:99:192,0,189
Chr1	136770052	136770052	C	T	exonic	LOC525947	nonsynonymous SNV	LOC525947:NM_001046279:exon7:c.G860A:p.S287N	exonic	ENSBTAG00000023411	nonsynonymous SNV	ENSBTAG00000023411:ENSBTAT00000044444:exon7:c.G860A:p.S287N	Chr1	136770052	.	C	T	155.77	PASS	ABHet=0.538;AC=1;AF=0.500;AN=2;BaseQRankSum=1.093;DP=14;Dels=0.00;FS=2.522;HRun=1;HaplotypeScore=1.4679;MLEAC=1;MLEAF=0.500;MQ=56.62;MQ0=0;MQRankSum=0.312;OND=0.071;QD=11.13;ReadPosRankSum=-0.811	GT:AD:DP:GQ:PL	0/1:7,6:14:99:184,0,202
Chr1	136860056	136860056	G	A	exonic	TOPBP1	nonsynonymous SNV	TOPBP1:NM_001206766:exon11:c.G1627A:p.V543I	exonic	ENSBTAG00000000526	nonsynonymous SNV	ENSBTAG00000000526:ENSBTAT00000000686:exon10:c.G1636A:p.V546I	Chr1	136860056	.	G	A	262.77	PASS	ABHet=0.333;AC=1;AF=0.500;AN=2;BaseQRankSum=1.932;DP=12;Dels=0.00;FS=0.000;HRun=0;HaplotypeScore=0.0000;MLEAC=1;MLEAF=0.500;MQ=60.00;MQ0=0;MQRankSum=0.600;QD=21.90;ReadPosRankSum=0.000	GT:AD:DP:GQ:PL	0/1:4,8:12:99:291,0,118
Chr1	136878147	136878147	A	G	exonic	TOPBP1	nonsynonymous SNV	TOPBP1:NM_001206766:exon21:c.A3554G:p.Q1185R	exonic	ENSBTAG00000000526	nonsynonymous SNV	ENSBTAG00000000526:ENSBTAT00000000686:exon20:c.A3563G:p.Q1188R	Chr1	136878147	.	A	G	127.77	PASS	ABHet=0.615;AC=1;AF=0.500;AN=2;BaseQRankSum=0.212;DP=13;Dels=0.00;FS=0.000;HRun=2;HaplotypeScore=2.5210;MLEAC=1;MLEAF=0.500;MQ=56.35;MQ0=0;MQRankSum=0.212;QD=9.83;ReadPosRankSum=-0.437	GT:AD:DP:GQ:PL	0/1:8,5:13:99:156,0,275
Chr1	136950853	136950853	T	C	exonic	CDV3	nonsynonymous SNV	CDV3:NM_001192040:exon4:c.A535G:p.T179A	exonic	ENSBTAG00000035556	nonsynonymous SNV	ENSBTAG00000035556:ENSBTAT00000023484:exon4:c.A535G:p.T179A	Chr1	136950853	.	T	C	162.77	PASS	ABHet=0.462;AC=1;AF=0.500;AN=2;BaseQRankSum=-0.811;DP=13;Dels=0.00;FS=2.463;HRun=0;HaplotypeScore=0.0000;MLEAC=1;MLEAF=0.500;MQ=51.47;MQ0=0;MQRankSum=1.493;QD=12.52;ReadPosRankSum=0.555	GT:AD:DP:GQ:PL	0/1:6,7:13:99:191,0,191
Chr1	136951453	136951453	C	T	exonic	CDV3	nonsynonymous SNV	CDV3:NM_001192040:exon3:c.G460A:p.V154I	exonic	ENSBTAG00000035556	nonsynonymous SNV	ENSBTAG00000035556:ENSBTAT00000023484:exon3:c.G460A:p.V154I	Chr1	136951453	rs435175348	C	T	75.77	PASS	ABHet=0.667;AC=1;AF=0.500;AN=2;BaseQRankSum=1.683;DB;DP=9;Dels=0.00;FS=3.332;HRun=1;HaplotypeScore=1.6208;MLEAC=1;MLEAF=0.500;MQ=60.00;MQ0=0;MQRankSum=0.573;QD=8.42;ReadPosRankSum=1.203	GT:AD:DP:GQ:PL	0/1:6,3:9:99:104,0,139
Chr1	137125704	137125704	C	T	exonic	LOC511034	nonsynonymous SNV	LOC511034:NM_001101939:exon4:c.G1219A:p.E407K	exonic	ENSBTAG00000018508	nonsynonymous SNV	ENSBTAG00000018508:ENSBTAT00000024636:exon1:c.G1177A:p.E393K	Chr1	137125704	.	C	T	77.77	PASS	ABHet=0.600;AC=1;AF=0.500;AN=2;BaseQRankSum=0.000;DP=10;Dels=0.00;FS=2.808;HRun=1;HaplotypeScore=0.7887;MLEAC=1;MLEAF=0.500;MQ=57.66;MQ0=0;MQRankSum=-0.365;QD=7.78;ReadPosRankSum=-0.741	GT:AD:DP:GQ:PL	0/1:6,4:10:99:106,0,192
Chr1	138070709	138070709	C	A	exonic	ACKR4	nonsynonymous SNV	ACKR4:NM_174265:exon1:c.G7T:p.V3L	exonic	ENSBTAG00000019577	nonsynonymous SNV	ENSBTAG00000019577:ENSBTAT00000026082:exon1:c.G7T:p.V3L	Chr1	138070709	rs110721740	C	A	249.77	PASS	ABHet=0.526;AC=1;AF=0.500;AN=2;BaseQRankSum=-1.511;DB;DP=19;Dels=0.00;FS=7.474;HRun=1;HaplotypeScore=0.7887;MLEAC=1;MLEAF=0.500;MQ=60.00;MQ0=0;MQRankSum=0.041;QD=13.15;ReadPosRankSum=1.347	GT:AD:DP:GQ:PL	0/1:10,9:19:99:278,0,334
Chr1	138145808	138145808	C	T	exonic	DNAJC13	nonsynonymous SNV	DNAJC13:NM_001113745:exon55:c.G6553A:p.V2185I	exonic	ENSBTAG00000002966	nonsynonymous SNV	ENSBTAG00000002966:ENSBTAT00000003865:exon55:c.G6553A:p.V2185I	Chr1	138145808	.	C	T	229.77	PASS	ABHet=0.500;AC=1;AF=0.500;AN=2;BaseQRankSum=-0.193;DP=16;Dels=0.00;FS=2.363;HRun=1;HaplotypeScore=0.0000;MLEAC=1;MLEAF=0.500;MQ=58.55;MQ0=0;MQRankSum=-1.739;QD=14.36;ReadPosRankSum=0.715	GT:AD:DP:GQ:PL	0/1:8,8:16:99:258,0,190
Chr1	138203680	138203680	A	G	exonic	DNAJC13	nonsynonymous SNV	DNAJC13:NM_001113745:exon27:c.T2903C:p.M968T	exonic	ENSBTAG00000002966	nonsynonymous SNV	ENSBTAG00000002966:ENSBTAT00000003865:exon27:c.T2903C:p.M968T	Chr1	138203680	rs209305231	A	G	277.77	PASS	ABHet=0.471;AC=1;AF=0.500;AN=2;BaseQRankSum=-0.529;DB;DP=17;Dels=0.00;FS=0.000;HRun=0;HaplotypeScore=0.0000;MLEAC=1;MLEAF=0.500;MQ=54.72;MQ0=0;MQRankSum=0.337;QD=16.34;ReadPosRankSum=-1.684	GT:AD:DP:GQ:PL	0/1:8,9:17:99:306,0,264
Chr1	139885671	139885671	T	C	exonic	MRPL3	nonsynonymous SNV	MRPL3:NM_001080317:exon4:c.T425C:p.M142T	exonic	ENSBTAG00000030942	nonsynonymous SNV	ENSBTAG00000030942:ENSBTAT00000043792:exon4:c.T425C:p.M142T	Chr1	139885671	.	T	C	213.77	PASS	ABHet=0.579;AC=1;AF=0.500;AN=2;BaseQRankSum=0.372;DP=20;Dels=0.00;FS=5.815;HRun=0;HaplotypeScore=1.6006;MLEAC=1;MLEAF=0.500;MQ=53.95;MQ0=0;MQRankSum=-1.610;OND=0.050;QD=10.69;ReadPosRankSum=-1.115	GT:AD:DP:GQ:PL	0/1:11,8:19:99:242,0,367
Chr1	139937158	139937158	T	C	exonic	MRPL3	nonsynonymous SNV	MRPL3:NM_001080317:exon10:c.T1043C:p.V348A	exonic	ENSBTAG00000030942	nonsynonymous SNV	ENSBTAG00000030942:ENSBTAT00000043792:exon10:c.T1043C:p.V348A	Chr1	139937158	rs211054719	T	C	385.77	PASS	ABHom=1.00;AC=2;AF=1.00;AN=2;DB;DP=12;Dels=0.00;FS=0.000;HRun=0;HaplotypeScore=0.0000;MLEAC=2;MLEAF=1.00;MQ=56.04;MQ0=0;QD=32.15	GT:AD:DP:GQ:PL	1/1:0,12:12:33:414,33,0
Chr1	140045601	140045601	T	C	exonic	NUDT16	nonsynonymous SNV	NUDT16:NM_001075560:exon2:c.A518G:p.K173R	exonic	ENSBTAG00000018749	nonsynonymous SNV	ENSBTAG00000018749:ENSBTAT00000024966:exon2:c.A518G:p.K173R	Chr1	140045601	rs482411486	T	C	145.77	PASS	ABHet=0.286;AC=1;AF=0.500;AN=2;BaseQRankSum=0.922;DB;DP=7;Dels=0.00;FS=3.680;HRun=1;HaplotypeScore=0.9894;MLEAC=1;MLEAF=0.500;MQ=60.00;MQ0=0;MQRankSum=-0.198;QD=20.82;ReadPosRankSum=0.922	GT:AD:DP:GQ:PL	0/1:2,5:7:58:174,0,58
Chr1	140045658	140045658	T	A	exonic	NUDT16	nonsynonymous SNV	NUDT16:NM_001075560:exon2:c.A461T:p.Y154F	exonic	ENSBTAG00000018749	nonsynonymous SNV	ENSBTAG00000018749:ENSBTAT00000024966:exon2:c.A461T:p.Y154F	Chr1	140045658	.	T	A	160.9	PASS	ABHom=1.00;AC=2;AF=1.00;AN=2;DP=5;Dels=0.00;FS=0.000;HRun=3;HaplotypeScore=0.0000;MLEAC=2;MLEAF=1.00;MQ=60.00;MQ0=0;QD=32.18	GT:AD:DP:GQ:PL	1/1:0,5:5:15:189,15,0
Chr1	140413150	140413150	T	C	exonic	ATP2C1	nonsynonymous SNV	ATP2C1:NM_175785:exon8:c.A679G:p.T227A	exonic	ENSBTAG00000011626	nonsynonymous SNV	ENSBTAG00000011626:ENSBTAT00000015441:exon8:c.A679G:p.T227A	Chr1	140413150	.	T	C	374.77	PASS	ABHet=0.294;AC=1;AF=0.500;AN=2;BaseQRankSum=-0.158;DP=17;Dels=0.00;FS=2.218;HRun=0;HaplotypeScore=0.7887;MLEAC=1;MLEAF=0.500;MQ=51.15;MQ0=0;MQRankSum=0.685;QD=22.05;ReadPosRankSum=-0.264	GT:AD:DP:GQ:PL	0/1:5,12:17:99:403,0,134
Chr1	140739130	140739130	G	C	exonic	PSMG1	nonsynonymous SNV	PSMG1:NM_001076347:exon1:c.C78G:p.D26E	exonic	ENSBTAG00000013600	nonsynonymous SNV	ENSBTAG00000013600:ENSBTAT00000018085:exon1:c.C78G:p.D26E	Chr1	140739130	rs381950063	G	C	343.77	PASS	ABHom=1.00;AC=2;AF=1.00;AN=2;DB;DP=11;Dels=0.00;FS=0.000;HRun=3;HaplotypeScore=0.0000;MLEAC=2;MLEAF=1.00;MQ=53.36;MQ0=0;QD=31.25	GT:AD:DP:GQ:PL	1/1:0,11:11:33:372,33,0
Chr1	140923606	140923606	C	T	exonic	LOC534913	nonsynonymous SNV	LOC534913:NM_001083726:exon2:c.G937A:p.E313K	exonic	ENSBTAG00000023106	nonsynonymous SNV	ENSBTAG00000023106:ENSBTAT00000030356:exon2:c.G937A:p.E313K	Chr1	140923606	rs457498460	C	T	213.77	PASS	ABHet=0.600;AC=1;AF=0.500;AN=2;BaseQRankSum=0.041;DB;DP=20;Dels=0.00;FS=1.957;HRun=2;HaplotypeScore=0.0000;MLEAC=1;MLEAF=0.500;MQ=60.00;MQ0=0;MQRankSum=-0.454;QD=10.69;ReadPosRankSum=1.197	GT:AD:DP:GQ:PL	0/1:12,8:19:99:242,0,280
Chr1	140924031	140924031	C	T	exonic	LOC534913	nonsynonymous SNV	LOC534913:NM_001083726:exon2:c.G512A:p.R171Q	exonic	ENSBTAG00000023106	nonsynonymous SNV	ENSBTAG00000023106:ENSBTAT00000030356:exon2:c.G512A:p.R171Q	Chr1	140924031	.	C	T	221.77	PASS	ABHet=0.467;AC=1;AF=0.500;AN=2;BaseQRankSum=-0.993;DP=15;Dels=0.00;FS=0.000;HRun=1;HaplotypeScore=0.0000;MLEAC=1;MLEAF=0.500;MQ=60.00;MQ0=0;MQRankSum=1.682;QD=14.78;ReadPosRankSum=0.150	GT:AD:DP:GQ:PL	0/1:7,8:15:99:250,0,225
Chr1	140924036	140924036	G	T	exonic	LOC534913	nonsynonymous SNV	LOC534913:NM_001083726:exon2:c.C507A:p.N169K	exonic	ENSBTAG00000023106	nonsynonymous SNV	ENSBTAG00000023106:ENSBTAT00000030356:exon2:c.C507A:p.N169K	Chr1	140924036	.	G	T	197.77	PASS	ABHet=0.500;AC=1;AF=0.500;AN=2;BaseQRankSum=0.201;DP=14;Dels=0.00;FS=0.000;HRun=2;HaplotypeScore=0.0000;MLEAC=1;MLEAF=0.500;MQ=60.00;MQ0=0;MQRankSum=0.299;QD=14.13;ReadPosRankSum=0.421	GT:AD:DP:GQ:PL	0/1:7,7:14:99:226,0,231
Chr1	140924215	140924215	G	A	exonic	LOC534913	nonsynonymous SNV	LOC534913:NM_001083726:exon2:c.C328T:p.R110W	exonic	ENSBTAG00000023106	nonsynonymous SNV	ENSBTAG00000023106:ENSBTAT00000030356:exon2:c.C328T:p.R110W	Chr1	140924215	.	G	A	257.77	PASS	ABHet=0.438;AC=1;AF=0.500;AN=2;BaseQRankSum=-0.648;DP=16;Dels=0.00;FS=4.832;HRun=2;HaplotypeScore=1.9321;MLEAC=1;MLEAF=0.500;MQ=58.55;MQ0=0;MQRankSum=-1.827;QD=16.11;ReadPosRankSum=-1.120	GT:AD:DP:GQ:PL	0/1:7,9:16:99:286,0,179
Chr1	140971641	140971641	G	C	exonic	LCA5L	nonsynonymous SNV	LCA5L:NM_001195068:exon9:c.C1995G:p.N665K	exonic	ENSBTAG00000030993	nonsynonymous SNV	ENSBTAG00000030993:ENSBTAT00000043872:exon8:c.C1995G:p.N665K,ENSBTAG00000030993:ENSBTAT00000064834:exon9:c.C1995G:p.N665K	Chr1	140971641	.	G	C	95.77	PASS	ABHet=0.667;AC=1;AF=0.500;AN=2;BaseQRankSum=0.000;DP=12;Dels=0.00;FS=2.398;HRun=0;HaplotypeScore=0.0000;MLEAC=1;MLEAF=0.500;MQ=60.00;MQ0=0;MQRankSum=-1.468;QD=7.98;ReadPosRankSum=0.600	GT:AD:DP:GQ:PL	0/1:8,4:12:99:124,0,276
Chr1	140972008	140972008	A	G	exonic	LCA5L	nonsynonymous SNV	LCA5L:NM_001195068:exon9:c.T1628C:p.L543P	exonic	ENSBTAG00000030993	nonsynonymous SNV	ENSBTAG00000030993:ENSBTAT00000043872:exon8:c.T1628C:p.L543P,ENSBTAG00000030993:ENSBTAT00000064834:exon9:c.T1628C:p.L543P	Chr1	140972008	.	A	G	323.78	PASS	ABHom=1.00;AC=2;AF=1.00;AN=2;DP=9;Dels=0.00;FS=0.000;HRun=1;HaplotypeScore=0.0000;MLEAC=2;MLEAF=1.00;MQ=60.00;MQ0=0;QD=35.98	GT:AD:DP:GQ:PL	1/1:0,9:9:27:352,27,0
Chr1	140977843	140977843	C	T	exonic	LCA5L	nonsynonymous SNV	LCA5L:NM_001195068:exon7:c.G1091A:p.R364K	exonic	ENSBTAG00000030993	nonsynonymous SNV	ENSBTAG00000030993:ENSBTAT00000043872:exon6:c.G1091A:p.R364K,ENSBTAG00000030993:ENSBTAT00000064834:exon7:c.G1091A:p.R364K	Chr1	140977843	.	C	T	253.77	PASS	ABHet=0.412;AC=1;AF=0.500;AN=2;BaseQRankSum=0.847;DP=17;Dels=0.00;FS=0.000;HRun=2;HaplotypeScore=3.7064;MLEAC=1;MLEAF=0.500;MQ=55.80;MQ0=0;MQRankSum=-0.212;QD=14.93;ReadPosRankSum=1.164	GT:AD:DP:GQ:PL	0/1:7,10:17:99:282,0,204
Chr1	140989869	140989869	G	T	exonic	LCA5L	nonsynonymous SNV	LCA5L:NM_001195068:exon4:c.C781A:p.Q261K	exonic	ENSBTAG00000030993	nonsynonymous SNV	ENSBTAG00000030993:ENSBTAT00000043872:exon3:c.C781A:p.Q261K,ENSBTAG00000030993:ENSBTAT00000064834:exon4:c.C781A:p.Q261K	Chr1	140989869	rs473175237	G	T	57.77	PASS	ABHet=0.625;AC=1;AF=0.500;AN=2;BaseQRankSum=-0.684;DB;DP=8;Dels=0.00;FS=8.451;HRun=1;HaplotypeScore=0.0000;MLEAC=1;MLEAF=0.500;MQ=60.00;MQ0=0;MQRankSum=0.322;QD=7.22;ReadPosRankSum=-1.517	GT:AD:DP:GQ:PL	0/1:5,3:8:86:86,0,162
Chr1	140989895	140989895	T	C	exonic	LCA5L	nonsynonymous SNV	LCA5L:NM_001195068:exon4:c.A755G:p.N252S	exonic	ENSBTAG00000030993	nonsynonymous SNV	ENSBTAG00000030993:ENSBTAT00000043872:exon3:c.A755G:p.N252S,ENSBTAG00000030993:ENSBTAT00000064834:exon4:c.A755G:p.N252S	Chr1	140989895	.	T	C	183.77	PASS	ABHet=0.455;AC=1;AF=0.500;AN=2;BaseQRankSum=0.365;DP=11;Dels=0.00;FS=0.000;HRun=0;HaplotypeScore=0.0000;MLEAC=1;MLEAF=0.500;MQ=60.00;MQ0=0;MQRankSum=-1.568;QD=16.71;ReadPosRankSum=-1.133	GT:AD:DP:GQ:PL	0/1:5,6:11:99:212,0,129
Chr1	140996880	140996880	T	C	exonic	LCA5L	nonsynonymous SNV	LCA5L:NM_001195068:exon3:c.A188G:p.Y63C	exonic	ENSBTAG00000030993	nonsynonymous SNV	ENSBTAG00000030993:ENSBTAT00000043872:exon2:c.A188G:p.Y63C,ENSBTAG00000030993:ENSBTAT00000064834:exon3:c.A188G:p.Y63C	Chr1	140996880	.	T	C	166.77	PASS	ABHet=0.455;AC=1;AF=0.500;AN=2;BaseQRankSum=0.143;DP=11;Dels=0.00;FS=7.404;HRun=0;HaplotypeScore=0.7340;MLEAC=1;MLEAF=0.500;MQ=60.00;MQ0=0;MQRankSum=1.408;QD=15.16;ReadPosRankSum=-0.717	GT:AD:DP:GQ:PL	0/1:5,6:11:99:195,0,157
Chr1	140996947	140996947	T	C	exonic	LCA5L	nonsynonymous SNV	LCA5L:NM_001195068:exon3:c.A121G:p.N41D	exonic	ENSBTAG00000030993	nonsynonymous SNV	ENSBTAG00000030993:ENSBTAT00000043872:exon2:c.A121G:p.N41D,ENSBTAG00000030993:ENSBTAT00000064834:exon3:c.A121G:p.N41D	Chr1	140996947	.	T	C	193.77	PASS	ABHet=0.467;AC=1;AF=0.500;AN=2;BaseQRankSum=-0.299;DP=15;Dels=0.00;FS=5.756;HRun=0;HaplotypeScore=0.6651;MLEAC=1;MLEAF=0.500;MQ=60.00;MQ0=0;MQRankSum=-2.202;QD=12.92;ReadPosRankSum=0.068	GT:AD:DP:GQ:PL	0/1:7,8:15:99:222,0,191
Chr1	143148128	143148128	G	A	exonic	MX2	nonsynonymous SNV	MX2:NM_173941:exon11:c.G1288A:p.G430R	exonic	ENSBTAG00000008471	nonsynonymous SNV	ENSBTAG00000008471:ENSBTAT00000011146:exon11:c.G1288A:p.G430R	Chr1	143148128	.	G	A	175.77	PASS	ABHet=0.455;AC=1;AF=0.500;AN=2;BaseQRankSum=-0.143;DP=11;Dels=0.00;FS=0.000;HRun=0;HaplotypeScore=0.0000;MLEAC=1;MLEAF=0.500;MQ=57.87;MQ0=0;MQRankSum=0.825;QD=15.98;ReadPosRankSum=0.387	GT:AD:DP:GQ:PL	0/1:5,6:11:99:204,0,168
Chr1	143149399	143149399	A	G	exonic	MX2	nonsynonymous SNV	MX2:NM_173941:exon12:c.A1411G:p.I471V	exonic	ENSBTAG00000008471	nonsynonymous SNV	ENSBTAG00000008471:ENSBTAT00000011146:exon12:c.A1411G:p.I471V	Chr1	143149399	.	A	G	92.77	PASS	ABHet=0.500;AC=1;AF=0.500;AN=2;BaseQRankSum=-1.368;DP=8;Dels=0.00;FS=0.000;HRun=0;HaplotypeScore=0.0000;MLEAC=1;MLEAF=0.500;MQ=60.00;MQ0=0;MQRankSum=0.000;QD=11.60;ReadPosRankSum=-1.368	GT:AD:DP:GQ:PL	0/1:4,4:8:99:121,0,135
Chr1	143176107	143176107	G	A	exonic	MX1	nonsynonymous SNV	MX1:NM_173940:exon3:c.G25A:p.E9K	exonic	ENSBTAG00000030913	nonsynonymous SNV	ENSBTAG00000030913:ENSBTAT00000012035:exon1:c.G25A:p.E9K	Chr1	143176107	.	G	A	208.77	PASS	ABHet=0.529;AC=1;AF=0.500;AN=2;BaseQRankSum=1.059;DP=17;Dels=0.00;FS=0.000;HRun=2;HaplotypeScore=0.7887;MLEAC=1;MLEAF=0.500;MQ=58.63;MQ0=0;MQRankSum=0.529;QD=12.28;ReadPosRankSum=1.482	GT:AD:DP:GQ:PL	0/1:9,8:17:99:237,0,300
Chr1	143214523	143214523	C	T	exonic	TMPRSS2	nonsynonymous SNV	TMPRSS2:NM_001081585:exon11:c.G1286A:p.R429Q	exonic	ENSBTAG00000009132	nonsynonymous SNV	ENSBTAG00000009132:ENSBTAT00000012036:exon11:c.G1286A:p.R429Q	Chr1	143214523	rs209763791	C	T	37.77	PASS	ABHet=0.500;AC=1;AF=0.500;AN=2;BaseQRankSum=0.406;DB;DP=6;Dels=0.00;FS=0.000;HRun=0;HaplotypeScore=1.6229;MLEAC=1;MLEAF=0.500;MQ=51.77;MQ0=0;MQRankSum=0.406;QD=6.29;ReadPosRankSum=0.406	GT:AD:DP:GQ:PL	0/1:3,3:6:61:66,0,61
Chr1	143214548	143214548	C	T	exonic	TMPRSS2	nonsynonymous SNV	TMPRSS2:NM_001081585:exon11:c.G1261A:p.A421T	exonic	ENSBTAG00000009132	nonsynonymous SNV	ENSBTAG00000009132:ENSBTAT00000012036:exon11:c.G1261A:p.A421T	Chr1	143214548	rs136400585	C	T	100.77	PASS	ABHet=0.429;AC=1;AF=0.500;AN=2;BaseQRankSum=-0.720;DB;DP=7;Dels=0.00;FS=0.000;HRun=0;HaplotypeScore=0.5784;MLEAC=1;MLEAF=0.500;MQ=53.03;MQ0=0;MQRankSum=-0.720;QD=14.40;ReadPosRankSum=-0.720	GT:AD:DP:GQ:PL	0/1:3,4:7:60:129,0,60
Chr1	143232006	143232006	A	G	exonic	TMPRSS2	nonsynonymous SNV	TMPRSS2:NM_001081585:exon5:c.T464C:p.I155T	exonic	ENSBTAG00000009132	nonsynonymous SNV	ENSBTAG00000009132:ENSBTAT00000012036:exon5:c.T464C:p.I155T	Chr1	143232006	.	A	G	108.77	PASS	ABHet=0.429;AC=1;AF=0.500;AN=2;BaseQRankSum=1.300;DP=7;Dels=0.00;FS=8.451;HRun=2;HaplotypeScore=0.0000;MLEAC=1;MLEAF=0.500;MQ=49.17;MQ0=0;MQRankSum=0.937;QD=15.54;ReadPosRankSum=0.550	GT:AD:DP:GQ:PL	0/1:3,4:7:85:137,0,85
Chr1	143241965	143241965	G	A	exonic	TMPRSS2	nonsynonymous SNV	TMPRSS2:NM_001081585:exon2:c.C89T:p.P30L	exonic	ENSBTAG00000009132	nonsynonymous SNV	ENSBTAG00000009132:ENSBTAT00000012036:exon2:c.C89T:p.P30L	Chr1	143241965	.	G	A	60.77	PASS	ABHet=0.727;AC=1;AF=0.500;AN=2;BaseQRankSum=0.296;DP=11;Dels=0.00;FS=0.000;HRun=0;HaplotypeScore=0.9159;MLEAC=1;MLEAF=0.500;MQ=60.00;MQ0=0;MQRankSum=0.296;QD=5.52;ReadPosRankSum=-0.731	GT:AD:DP:GQ:PL	0/1:8,3:11:89:89,0,245
Chr1	143511406	143511406	A	G	exonic	RIPK4	nonsynonymous SNV	RIPK4:NM_001100327:exon8:c.T1562C:p.M521T	exonic	ENSBTAG00000021251	nonsynonymous SNV	ENSBTAG00000021251:ENSBTAT00000028318:exon8:c.T1562C:p.M521T	Chr1	143511406	rs441037487	A	G	113.77	PASS	ABHet=0.444;AC=1;AF=0.500;AN=2;BaseQRankSum=0.361;DB;DP=9;Dels=0.00;FS=0.000;HRun=0;HaplotypeScore=0.0000;MLEAC=1;MLEAF=0.500;MQ=57.39;MQ0=0;MQRankSum=1.307;QD=12.64;ReadPosRankSum=-1.159	GT:AD:DP:GQ:PL	0/1:4,5:9:80:142,0,80
Chr1	143654802	143654802	C	T	exonic	C2CD2	nonsynonymous SNV	C2CD2:NM_001192676:exon13:c.G1786A:p.A596T	exonic	ENSBTAG00000021259	nonsynonymous SNV	ENSBTAG00000021259:ENSBTAT00000028327:exon13:c.G1786A:p.A596T	Chr1	143654802	rs453281905	C	T	170.77	PASS	ABHet=0.333;AC=1;AF=0.500;AN=2;BaseQRankSum=-1.239;DB;DP=12;Dels=0.00;FS=0.000;HRun=0;HaplotypeScore=0.0000;MLEAC=1;MLEAF=0.500;MQ=60.00;MQ0=0;MQRankSum=-1.932;QD=14.23;ReadPosRankSum=0.825	GT:AD:DP:GQ:PL	0/1:4,8:12:99:199,0,119
Chr1	143661799	143661799	T	C	exonic	C2CD2	nonsynonymous SNV	C2CD2:NM_001192676:exon10:c.A1150G:p.I384V	exonic	ENSBTAG00000021259	nonsynonymous SNV	ENSBTAG00000021259:ENSBTAT00000028327:exon10:c.A1150G:p.I384V	Chr1	143661799	rs467427102	T	C	160.77	PASS	ABHet=0.563;AC=1;AF=0.500;AN=2;BaseQRankSum=0.648;DB;DP=16;Dels=0.00;FS=9.249;HRun=0;HaplotypeScore=2.3479;MLEAC=1;MLEAF=0.500;MQ=54.90;MQ0=0;MQRankSum=1.591;QD=10.05;ReadPosRankSum=-0.766	GT:AD:DP:GQ:PL	0/1:9,7:16:99:189,0,275
Chr1	143671562	143671562	G	C	exonic	C2CD2	nonsynonymous SNV	C2CD2:NM_001192676:exon6:c.C783G:p.D261E	exonic	ENSBTAG00000021259	nonsynonymous SNV	ENSBTAG00000021259:ENSBTAT00000028327:exon6:c.C783G:p.D261E	Chr1	143671562	.	G	C	70.77	PASS	ABHet=0.500;AC=1;AF=0.500;AN=2;BaseQRankSum=-0.406;DP=7;Dels=0.00;FS=0.000;HRun=0;HaplotypeScore=0.9578;MLEAC=1;MLEAF=0.500;MQ=60.00;MQ0=0;MQRankSum=0.406;OND=0.143;QD=10.11;ReadPosRankSum=0.406	GT:AD:DP:GQ:PL	0/1:3,3:7:99:99,0,102
Chr1	143674494	143674494	T	C	exonic	C2CD2	nonsynonymous SNV	C2CD2:NM_001192676:exon5:c.A658G:p.I220V	exonic	ENSBTAG00000021259	nonsynonymous SNV	ENSBTAG00000021259:ENSBTAT00000028327:exon5:c.A658G:p.I220V	Chr1	143674494	.	T	C	428.77	PASS	ABHom=1.000;AC=2;AF=1.00;AN=2;DP=13;Dels=0.00;FS=0.000;HRun=1;HaplotypeScore=0.0000;MLEAC=2;MLEAF=1.00;MQ=58.20;MQ0=0;QD=32.98	GT:AD:DP:GQ:PL	1/1:0,13:13:36:457,36,0
[truncated: 16,237 more rows]
