# Supplementary material for: Whole-genome sequencing of the endangered bovine species Gayal (Bos frontalis) provides new insights into its genetic features
Source: Sci Rep. 2016 Jan 25;6:19787. doi: 10.1038/srep19787 (PMC4726396; doi:10.1038/srep19787)
Supplement: Supplementary Table S4 [file srep19787-s3.xls]

## Sheet: Table S4a
Table S4a KEGG analysis of breed-specific-nsSNP containing genes in gayal
Category	Term	Count	Genes	PValue	Bonferroni
KEGG_PATHWAY	bta04610:Complement and coagulation cascades	30	C3AR1, C7, MBL2, A2M, C3, C6, BDKRB1, BDKRB2, C1QC, F13B, FGA, KLKB1, F11, KNG1, PLAT, C4A, F8, C4BPA, PLG, PROC, C1QA, C8A, C8B, VWF, CD55, THBD, F5, SERPINF2, SERPIND1, F2R	6.9544e-12	1.25875e-09
KEGG_PATHWAY	bta04640:Hematopoietic cell lineage	19	CD8B, CSF1, KITLG, ITGA2, CD1B, ITGA3, ANPEP, ITGA4, IL11RA, CD55, DNTT, CD34, IL4R, CD2, EPOR, CD5, IL1A, ITGA2B, CSF1R	0.000569272	0.097934
KEGG_PATHWAY	bta04514:Cell adhesion molecules (CAMs)	26	OCLN, CD8B, ITGB2, CLDN15, GLYCAM1, ITGB7, CD2, ESAM, SELPLG, SPN, PTPRC, SELL, ICAM3, CTLA4, CD99, ITGA4, BOLA-DOB, CD86, CD80, CD34, BOLA-DQA5, PECAM1, BOLA-DQB, JSP.1, VCAN, SELE	0.000907596	0.151555
KEGG_PATHWAY	bta04512:ECM-receptor interaction	17	IBSP, COL4A1, TNC, DAG1, ITGA2, ITGA3, ITGA4, HMMR, VWF, LAMB3, LAMA4, LAMB2, ITGB7, TNR, TNN, THBS2, ITGA2B	0.00272388	0.389633
KEGG_PATHWAY	bta04060:Cytokine-cytokine receptor interaction	32	TNFRSF21, IL22RA1, OSMR, CSF1, IL28RA, KITLG, IFNW1, IL10, IL12RB2, TNFRSF1B, IL4R, IL10RA, CXCR6, CSF2RB, IFNK, IL1A, CSF1R, FLT1, LIFR, LOC529196, IL22, IL11RA, KDR, OSM, IFNAR2, CCR8, PRLR, CXCL13, IL20RA, CXCL16, EPOR, IL12B	0.0030951	0.429409
KEGG_PATHWAY	bta04630:Jak-STAT signaling pathway	24	IL22RA1, OSMR, CREBBP, IL28RA, PIK3CD, LIFR, IFNW1, IL22, IL10, IL11RA, STAT2, IL12RB2, OSM, TYK2, CBLC, IFNAR2, PRLR, IL20RA, IL10RA, IL4R, CSF2RB, EPOR, IL12B, IFNK	0.00852275	0.787588
KEGG_PATHWAY	bta05320:Autoimmune thyroid disease	11	TG, PRF1, BOLA-DOB, CD86, CD80, BOLA-DQA5, CTLA4, IFNW1, BOLA-DQB, JSP.1, IL10	0.00888059	0.801023
KEGG_PATHWAY	bta04940:Type I diabetes mellitus	10	PRF1, BOLA-DOB, CD86, CD80, BOLA-DQA5, BOLA-DQB, JSP.1, IL12B, PTPRN, IL1A	0.0134619	0.913979
KEGG_PATHWAY	bta00983:Drug metabolism	9	XDH, UGT1A6, CYP3A5, CES2, UMPS, GUSB, MGC152010, UPP1, DPYD	0.0144441	0.928169
KEGG_PATHWAY	bta00860:Porphyrin and chlorophyll metabolism	8	UGT1A6, GUSB, CPOX, HMBS, MGC152010, BLVRB, UROS, COX15	0.0150231	0.935417
KEGG_PATHWAY	bta05330:Allograft rejection	9	PRF1, BOLA-DOB, CD86, CD80, BOLA-DQA5, BOLA-DQB, JSP.1, IL12B, IL10	0.0172745	0.957319
KEGG_PATHWAY	bta00100:Steroid biosynthesis	6	SOAT1, SOAT2, CEL, CYP27B1, LIPA, DHCR7	0.0226437	0.984166
KEGG_PATHWAY	bta05332:Graft-versus-host disease	8	PRF1, BOLA-DOB, CD86, CD80, BOLA-DQA5, BOLA-DQB, JSP.1, IL1A	0.0264594	0.9922
KEGG_PATHWAY	bta05020:Prion diseases	8	C1QA, C8A, C8B, C7, C6, PRNP, C1QC, IL1A	0.0313136	0.996844
KEGG_PATHWAY	bta05416:Viral myocarditis	12	PRF1, BOLA-DOB, CD55, CD86, CD80, BOLA-DQA5, DAG1, BOLA-DQB, JSP.1, ITGB2, SGCA, SGCB	0.0390647	0.999263
KEGG_PATHWAY	bta04742:Taste transduction	8	TAS2R1, ADCY4, TAS2R4, TAS2R3, ADCY6, ITPR3, TAS1R2, TAS2R10	0.042731	0.999631
KEGG_PATHWAY	bta00970:Aminoacyl-tRNA biosynthesis	9	CARS, PSTK, FARS2, AARS, LARS, WARS2, DARS2, LARS2, AARS2	0.0429607	0.999647
KEGG_PATHWAY	bta00500:Starch and sucrose metabolism	8	UGT1A6, G6PC, ENPP1, GUSB, MGC152010, SI, GAA, GYS2	0.0565428	0.999973
KEGG_PATHWAY	bta04142:Lysosome	18	ARSB, LIPA, PSAP, GUSB, HEXB, PSAPL1, CTSS, ASAH1, DNASE2B, DNASE2, CD68, LAPTM5, GNPTAB, GAA, SMPD1, GGA1, GGA3, AP3B1	0.0589544	0.999983
KEGG_PATHWAY	bta02010:ABC transporters	8	ABCG8, ABCB8, ABCA9, ABCC3, ABCA1, ABCA4, ABCA3, ABCA12	0.0819184	1
KEGG_PATHWAY	bta04672:Intestinal immune network for IgA production	9	BOLA-DOB, CD86, CD80, BOLA-DQA5, ITGB7, BOLA-DQB, ITGA4, PIGR, IL10	0.0951369	1

## Sheet: Table S4b
Table S4b GO analysis of breed-specific-nsSNP containing genes in gayal
Category	Term	Count	Genes	PValue	Bonferroni
GOTERM_MF_FAT	GO:0030246~carbohydrate binding	39	MBL2, BSP5, CHIA, ENPP1, TLR2, PGLYRP1, BCAN, VIT, GALM, NOD2, CRISPLD2, KLRJ1, APOH, SFTPD, PLA2R1, SELPLG, THBS2, F11, CGN1, APCS, PRG4, SELL, LGALS4, ANG2, FBXO2, MRC2, CHI3L1, CCDC80, STAB2, LYVE1, EGFLAM, CL46, CD34, STAB1, CLEC12B, VCAN, ADAMTS1, PTCH1, SELE, CLEC14A	1.75607e-08	1.49967e-05
GOTERM_MF_FAT	GO:0030247~polysaccharide binding	22	F11, BSP5, CHIA, ENPP1, PRG4, ANG2, CCDC80, TLR2, PGLYRP1, BCAN, STAB2, VIT, LYVE1, NOD2, EGFLAM, STAB1, CRISPLD2, APOH, ADAMTS1, VCAN, PTCH1, THBS2	1.11725e-06	0.000953674
GOTERM_MF_FAT	GO:0001871~pattern binding	22	F11, BSP5, CHIA, ENPP1, PRG4, ANG2, CCDC80, TLR2, PGLYRP1, BCAN, STAB2, VIT, LYVE1, NOD2, EGFLAM, STAB1, CRISPLD2, APOH, ADAMTS1, VCAN, PTCH1, THBS2	1.11725e-06	0.000953674
GOTERM_MF_FAT	GO:0005539~glycosaminoglycan binding	19	F11, BSP5, ANG2, CCDC80, TLR2, PGLYRP1, BCAN, STAB2, VIT, NOD2, LYVE1, EGFLAM, CRISPLD2, STAB1, APOH, ADAMTS1, VCAN, PTCH1, THBS2	3.43012e-06	0.00292504
GOTERM_BP_FAT	GO:0022610~biological adhesion	57	PCDHGA8, BCAN, PCDHGA2, CD97, CD96, COL12A1, CDH23, ADAM9, PDPN, CDHR1, CDHR2, ICAM3, F8, CDHR4, CDHR5, PCDHGB4, F5, CD34, CPXM1, VCAN, ITGA2B, IBSP, NINJ2, PTK7, KITLG, ITGB2, SORBS3, FAT3, ITGB7, SCARB1, PCDHA13, ANGPTL3, THBS2, SELPLG, B4GALT1, COL4A3, SELL, COL15A1, ITGA2, NID1, ITGA3, NID2, ITGA4, STAB2, VWF, CORO1A, LYVE1, CDH16, DSG2, STAB1, DSG3, CDH17, CDH18, PKP3, PECAM1, DSC3, ITGAD, S…	7.81786e-06	0.020734
GOTERM_BP_FAT	GO:0007155~cell adhesion	57	PCDHGA8, BCAN, PCDHGA2, CD97, CD96, COL12A1, CDH23, ADAM9, PDPN, CDHR1, CDHR2, ICAM3, F8, CDHR4, CDHR5, PCDHGB4, F5, CD34, CPXM1, VCAN, ITGA2B, IBSP, NINJ2, PTK7, KITLG, ITGB2, SORBS3, FAT3, ITGB7, SCARB1, PCDHA13, ANGPTL3, THBS2, SELPLG, B4GALT1, COL4A3, SELL, COL15A1, ITGA2, NID1, ITGA3, NID2, ITGA4, STAB2, VWF, CORO1A, LYVE1, CDH16, DSG2, STAB1, DSG3, CDH17, CDH18, PKP3, PECAM1, DSC3, ITGAD, S…	7.81786e-06	0.020734
GOTERM_BP_FAT	GO:0032101~regulation of response to external stimulus	21	KNG1, F11, A2M, ADORA2B, IL16, C3, TLR4, IDO1, ADA, PLG, AHSG, PROC, KDR, TNFRSF1B, KLKB1, AOAH, GHRL, HRG, LBP, SPN, F2R	8.01663e-06	0.0212555
GOTERM_BP_FAT	GO:0006952~defense response	45	MBL2, C7, IL27RA, C3, C6, TLR1, PGLYRP1, TLR2, IFNW1, TLR4, TLR6, IL10, AHSG, S1PR3, TNFRSF1B, TMEM173, KLKB1, TICAM1, ITIH4, LTF, IFNK, LBP, IL1A, SPN, B4GALT1, KNG1, LYZ3, LPO, TLR10, C4A, IL1RL2, LYZ, IFI47, STAB2, C4BPA, NLRP3, CSN1S2, C1QA, CATHL2, SERPINF2, CATHL6, CXCL16, LYST, RIPK2, ALOX5, F2R	1.0749e-05	0.0283966
GOTERM_MF_FAT	GO:0008233~peptidase activity	68	SCPEP1, CNDP1, MMP7, MMP27, PAG21, ANPEP, ENPEP, PAG20, SENP6, LONP2, ERAP1, PAG2, LTF, ERAP2, PAG4, USP16, OMA1, ADAM9, F11, PAG17, CELA3B, PAG19, PAG16, PAG10, ESPL1, PAG12, CTSS, MMP13, MMP12, PROC, NAALAD2, ATG4C, CAPN12, CAPN13, CAPN14, ST14, CPXM1, ADAMTS1, ADAMTS3, CPO, USP2, RBP3, ADAMTSL4, AMZ2, USP4, MGC157408, ADAM3A, NAALADL1, CPZ, PSMB11, ECE1, MGC157405, PRSS2, KLKB1, ADAM32, USP38,…	4.78256e-05	0.0400211
GOTERM_BP_FAT	GO:0006955~immune response	53	NBN, TLR1, DSB, TLR2, PGLYRP1, MLH1, TLR4, TLR6, IL10, BOLA-NC1, TMEM173, NOD2, ULBP11, TICAM1, ERAP2, LBP, IL1A, DBNL, GBP5, C4A, PRG4, NLRP3, LOC616942, ULBP21, C1QA, OSM, BOLA-DQA5, LYST, BOLA-DQB, JSP.1, IL12B, BOLA-DYA, GBP4, MBL2, GPR183, C7, ENPP1, C3, BLA-DQB, UNG, C6, ADA, CCL24, INPP5D, TLR10, THEMIS, IL1RL2, CTLA4, CD1B, C4BPA, LOC783508, BOLA-DOB, CXCL13, CXCL16	3.92058e-05	0.0997416
GOTERM_MF_FAT	GO:0019955~cytokine binding	18	A2M, IL22RA1, IL27RA, IL1RL2, LOC529196, IL11RA, IL12RB2, CCR8, IFNAR2, TNFRSF1B, PRLR, IL10RA, IL4R, CXCR6, CSF2RB, EPOR, IL12B, CSF1R	9.99969e-05	0.0818565
GOTERM_MF_FAT	GO:0070011~peptidase activity, acting on L-amino acid peptides	65	SCPEP1, CNDP1, MMP7, MMP27, PAG21, ANPEP, ENPEP, PAG20, SENP6, LONP2, ERAP1, PAG2, LTF, ERAP2, PAG4, USP16, OMA1, ADAM9, F11, PAG17, CELA3B, PAG19, PAG16, PAG10, PAG12, CTSS, MMP13, MMP12, PROC, ATG4C, CAPN12, CAPN13, CAPN14, CPXM1, ST14, ADAMTS1, ADAMTS3, CPO, USP2, RBP3, ADAMTSL4, AMZ2, USP4, MGC157408, ADAM3A, CPZ, PSMB11, ECE1, MGC157405, PRSS2, KLKB1, ADAM32, USP38, PGA5, ADAMTS12, PLAT, TMP…	0.000102066	0.0834776
GOTERM_BP_FAT	GO:0016042~lipid catabolic process	22	PLD2, NCEH1, PAFAH2, EHHADH, PLBD1, PNPLA1, PLBD2, CEL, NAPEPLD, SMPDL3B, PLA2G2D4, PLA2G2D5, PLA2G7, SMPD1, PLA2G2D3, PLA2G4F, PEX13, SCARB1, HSD17B4, PLA2G2D1, ANGPTL3, PLA2G4D, PLA2G2F	0.000103343	0.241925
GOTERM_MF_FAT	GO:0004866~endopeptidase inhibitor activity	25	CAST, A2M, SERPINA10, LXN, SERPINA3-8, SERPINA12, C3, SPINK5, AHSG, ITIH1, SERPINE3, PTI, ITIH4, SERPINB10, ITIH5, HRG, ITIH3, LOC404103, KNG1, TKDP2, A2ML1, AMBP, TKDP4, SERPINF2, SERPINB4, SERPIND1	0.000175415	0.139135
GOTERM_MF_FAT	GO:0005509~calcium ion binding	78	LTBP2, S100A9, UTRN, MMP27, PCDHGA8, ARSK, EPS15L1, ENPEP, CANX, PCDHGA2, CD97, PLA2G2D4, SLC24A1, PLA2G2D5, PLA2G2D3, ELTD1, PLA2G2D1, CDH23, MATN2, SYNRG, APCS, CRTAC1, CDHR1, CDHR2, VIL1, CDHR4, CDHR5, MMP13, MMP12, PADI1, SNTN, PROC, PCDHGB4, PLCE1, LETM1, NAPEPLD, THBD, F5, CAPN12, CAPN14, VCAN, SGCA, PLA2G2F, MBL2, CRELD2, DAG1, TKTL2, CABP4, TKTL1, SAO, CRB1, FAT3, MACF1, PRSS2, SFTPD, PCD…	0.000203712	0.159693
GOTERM_BP_FAT	GO:0002526~acute inflammatory response	14	B4GALT1, MBL2, C7, C4A, C3, C6, TLR4, C4BPA, AHSG, C1QA, SERPINF2, ITIH4, LBP, IL1A	0.000227441	0.456438
GOTERM_MF_FAT	GO:0004896~cytokine receptor activity	12	IL12RB2, IFNAR2, IL22RA1, IL27RA, PRLR, IL10RA, IL4R, IL1RL2, CSF2RB, EPOR, IL12B, IL11RA	0.000260739	0.199645
GOTERM_BP_FAT	GO:0009611~response to wounding	34	C7, MBL2, C3, C6, HPS4, TLR2, NINJ2, TLR4, AHSG, S1PR3, TNFRSF1B, FGA, KLKB1, TICAM1, ITIH4, LBP, IL1A, AP3B1, B4GALT1, F11, KNG1, TLR10, C4A, C4BPA, PLG, PROC, C1QA, VWF, THBD, F5, SERPINF2, PECAM1, ALOX5, F2R	0.000322931	0.579199
GOTERM_BP_FAT	GO:0008219~cell death	39	FASTKD3, PRF1, C7, FASTKD1, FASTKD2, C6, KITLG, CIAPIN1, PDCD2, CLPTM1L, BNIPL, TNFRSF1B, TMEM173, TICAM1, CLUL1, ZC3H12A, XAF1, NDUFS1, CKAP2, COL4A3, LYZ3, DFFB, LYZ, TBRG4, NLRP3, PLG, AHR, TNS4, DNASE2, OSM, MAP1S, RIPK2, FASTKD5, PPP1R15A, EIF2AK3, SLC5A11, F2R, DAP3, GRK1	0.000344028	0.602339
GOTERM_BP_FAT	GO:0009617~response to bacterium	21	LYZ3, LPO, IL27RA, PGLYRP1, LYZ, BDKRB1, TLR4, STAB2, IL10, CSN1S2, IL12RB2, CATHL2, NOD2, CATHL6, TICAM1, RIPK2, LTF, SCARB1, LBP, SPN, F2R	0.000419371	0.675071
GOTERM_BP_FAT	GO:0050727~regulation of inflammatory response	11	A2M, TNFRSF1B, ADORA2B, C3, AOAH, GHRL, IDO1, LBP, ADA, SPN, AHSG	0.000504181	0.74116
GOTERM_BP_FAT	GO:0016265~death	39	FASTKD3, PRF1, C7, FASTKD1, FASTKD2, C6, KITLG, CIAPIN1, PDCD2, CLPTM1L, BNIPL, TNFRSF1B, TMEM173, TICAM1, CLUL1, ZC3H12A, XAF1, NDUFS1, CKAP2, COL4A3, LYZ3, DFFB, LYZ, TBRG4, NLRP3, PLG, AHR, TNS4, DNASE2, OSM, MAP1S, RIPK2, FASTKD5, PPP1R15A, EIF2AK3, SLC5A11, F2R, DAP3, GRK1	0.000552332	0.772512
GOTERM_BP_FAT	GO:0006869~lipid transport	19	SOAT1, OSBPL2, HNF1A, LDLR, BDKRB2, ABCA1, ABCA4, ABCG8, LRP10, LOC515697, PLIN2, ATP9B, LCAT, APOC4, APOA5, LOC510193, SCARB1, LBP, SPNS1	0.000560265	0.7773
GOTERM_MF_FAT	GO:0004867~serine-type endopeptidase inhibitor activity	19	A2M, SERPINA10, SERPINA12, SERPINA3-8, TKDP2, SPINK5, AMBP, TKDP4, ITIH1, SERPINF2, SERPINE3, PTI, ITIH4, SERPINB10, ITIH5, HRG, SERPINB4, SERPIND1, ITIH3, LOC404103	0.000595632	0.398796
GOTERM_BP_FAT	GO:0008202~steroid metabolic process	20	SOAT1, SOAT2, OSBPL2, HSD3B1, HNF1A, LDLR, OSBPL7, HSD17B12, ABCA1, PMVK, SCAP, CEL, RDH8, G6PC, DHCR7, SULT1A1, LCAT, MVK, SCARB1, ANGPTL3	0.000617137	0.8088
GOTERM_BP_FAT	GO:0006954~inflammatory response	23	B4GALT1, KNG1, C7, MBL2, TLR10, C4A, C3, C6, TLR2, TLR4, C4BPA, AHSG, C1QA, S1PR3, TNFRSF1B, SERPINF2, KLKB1, TICAM1, ITIH4, LBP, ALOX5, IL1A, F2R	0.000637266	0.818848
GOTERM_BP_FAT	GO:0002684~positive regulation of immune system process	27	C7, MBL2, ADORA2B, IL27RA, C3, C6, TLR2, TLR4, ADA, NOD2, IL4R, TICAM1, LBP, INPP5D, CD5, SPN, AP3B1, C4A, THEMIS, IDO1, C4BPA, C1QA, CORO1A, CD80, HPX, RIPK2, IL12B	0.000684444	0.840377
GOTERM_MF_FAT	GO:0030414~peptidase inhibitor activity	25	CAST, A2M, SERPINA10, LXN, SERPINA3-8, SERPINA12, C3, SPINK5, AHSG, ITIH1, SERPINE3, PTI, ITIH4, SERPINB10, ITIH5, HRG, ITIH3, LOC404103, KNG1, TKDP2, A2ML1, AMBP, TKDP4, SERPINF2, SERPINB4, SERPIND1	0.000753648	0.474738
GOTERM_BP_FAT	GO:0030193~regulation of blood coagulation	8	F11, KNG1, KLKB1, TLR4, HRG, PLG, PROC, F2R	0.000852581	0.898317
GOTERM_BP_FAT	GO:0008203~cholesterol metabolic process	13	SOAT1, SOAT2, HNF1A, LDLR, ABCA1, PMVK, SCAP, CEL, LCAT, DHCR7, SCARB1, MVK, ANGPTL3	0.000880216	0.905581
GOTERM_BP_FAT	GO:0016064~immunoglobulin mediated immune response	11	C1QA, MBL2, C7, NBN, NOD2, C4A, C3, C6, MLH1, INPP5D, C4BPA	0.000896763	0.909681
GOTERM_BP_FAT	GO:0045087~innate immune response	16	MBL2, C7, TLR10, C4A, C3, IL1RL2, C6, TLR1, TLR2, TLR4, C4BPA, TLR6, C1QA, TMEM173, LYST, CXCL16, LBP	0.000906958	0.912117
GOTERM_BP_FAT	GO:0010876~lipid localization	20	SOAT1, OSBPL2, HNF1A, LDLR, BDKRB2, ABCA1, ABCA4, ABCG8, LRP10, LOC515697, PLIN2, ATP9B, LCAT, APOC4, APOA5, LOC510193, SCARB1, LBP, ANGPTL3, SPNS1	0.000973655	0.926515
GOTERM_BP_FAT	GO:0019724~B cell mediated immunity	11	C1QA, MBL2, C7, NBN, NOD2, C4A, C3, C6, MLH1, INPP5D, C4BPA	0.00117123	0.956749
GOTERM_MF_FAT	GO:0008237~metallopeptidase activity	26	CPO, ACY1, CNDP1, ADAM23, ADAMTSL4, PM20D1, AMZ2, MMP27, MMP7, ANPEP, ADAM3A, ENPEP, MMP13, MMP12, CPZ, ECE1, CPXM1, ADAM32, ERAP1, ERAP2, ADAMTS1, ADAMTS12, ADAMTS3, ADAMDEC1, OMA1, ADAM9	0.00130058	0.670908
GOTERM_BP_FAT	GO:0050778~positive regulation of immune response	18	MBL2, C7, C4A, IL27RA, C3, THEMIS, C6, TLR2, IDO1, C4BPA, ADA, C1QA, NOD2, HPX, TICAM1, RIPK2, IL12B, LBP	0.00155826	0.984692
GOTERM_BP_FAT	GO:0002455~humoral immune response mediated by circulating immunoglobulin	7	C1QA, MBL2, C7, C4A, C3, C6, C4BPA	0.00158916	0.985911
GOTERM_BP_FAT	GO:0006958~complement activation, classical pathway	7	C1QA, MBL2, C7, C4A, C3, C6, C4BPA	0.00158916	0.985911
GOTERM_BP_FAT	GO:0002449~lymphocyte mediated immunity	12	C1QA, MBL2, C7, NBN, NOD2, C4A, C3, C6, LYST, MLH1, INPP5D, C4BPA	0.00163318	0.987481
GOTERM_MF_FAT	GO:0043167~ion binding	278	CYP3A5, GDA, CHIA, LTBP2, DZIP3, ADCY7, PTGS1, S100A9, UTRN, RORC, PDLIM2, PLOD2, ZNF397, ERAP1, ERAP2, ZNF394, CDH23, MATN2, LOC100125266, ZNF644, CRTAC1, CDHR1, CDHR2, F8, LIG3, CDHR4, ZNF502, CDHR5, UBR1, SCEL, LETM1, NAPEPLD, ZNF789, EIF2AK1, F5, ZNF383, ADAMTS1, ADAMTS3, ADD3, PLA2G2F, FUS, ZNF613, CRELD2, ENPP1, FARS2, DAG1, ASAP3, ZNF514, ADA, SAO, ZNF227, MACF1, MOCS1, TRPC2, ZNF527, GUSB…	0.00174928	0.775794
GOTERM_BP_FAT	GO:0050909~sensory perception of taste	9	TAS2R1, T2R10C, TAS2R4, TAS2R3, T2R12, ITPR3, TAS2R10, T2R65A, BOTA-T2R10B	0.00184061	0.992827
GOTERM_BP_FAT	GO:0032675~regulation of interleukin-6 production	9	ADORA2B, TICAM1, TLR2, RIPK2, GHRL, TLR4, INPP5D, LBP, IL10	0.00184061	0.992827
GOTERM_BP_FAT	GO:0006022~aminoglycan metabolic process	9	LYVE1, CHIA, EGFLAM, ITIH1, CHI3L1, PGLYRP1, ITIH4, ITIH5, ITIH3	0.00184061	0.992827
GOTERM_MF_FAT	GO:0043169~cation binding	275	CYP3A5, GDA, CHIA, LTBP2, DZIP3, ADCY7, PTGS1, S100A9, UTRN, RORC, PDLIM2, PLOD2, ZNF397, ERAP1, ERAP2, ZNF394, CDH23, MATN2, LOC100125266, ZNF644, CRTAC1, CDHR1, CDHR2, F8, LIG3, CDHR4, ZNF502, CDHR5, UBR1, SCEL, LETM1, NAPEPLD, ZNF789, EIF2AK1, F5, ZNF383, ADAMTS1, ADAMTS3, ADD3, PLA2G2F, FUS, ZNF613, CRELD2, ENPP1, FARS2, DAG1, ASAP3, ZNF514, ADA, SAO, ZNF227, MACF1, MOCS1, TRPC2, ZNF527, GUSB…	0.00191883	0.806069
GOTERM_BP_FAT	GO:0016125~sterol metabolic process	13	SOAT1, SOAT2, HNF1A, LDLR, ABCA1, PMVK, SCAP, CEL, LCAT, DHCR7, SCARB1, MVK, ANGPTL3	0.00204952	0.995907
GOTERM_BP_FAT	GO:0048584~positive regulation of response to stimulus	23	MBL2, C7, ADORA2B, IL16, C4A, IL27RA, C3, THEMIS, C6, TLR2, TLR4, IDO1, C4BPA, ADA, KDR, C1QA, NOD2, HPX, TICAM1, GHRL, RIPK2, IL12B, LBP	0.00225443	0.997639
GOTERM_BP_FAT	GO:0000226~microtubule cytoskeleton organization	15	CEP120, MAP1B, PSRC1, TBCE, MLH1, ESPL1, PLK1S1, BRCA1, KIF2B, TUBB, TUBGCP5, MAP1S, TEKT5, MAP7, HAUS8	0.00227864	0.997788
GOTERM_MF_FAT	GO:0030228~lipoprotein receptor activity	5	LDLR, LRP10, CXCL16, SCARB1, STAB2	0.00252291	0.884361
GOTERM_BP_FAT	GO:0032680~regulation of tumor necrosis factor production	8	NOD2, TICAM1, TLR2, RIPK2, GHRL, TLR4, LBP, SPN	0.00258816	0.999037
GOTERM_BP_FAT	GO:0042742~defense response to bacterium	14	LYZ3, LPO, IL27RA, PGLYRP1, LYZ, STAB2, IL10, CSN1S2, CATHL2, CATHL6, RIPK2, LTF, LBP, SPN	0.00285998	0.999536
GOTERM_BP_FAT	GO:0001816~cytokine production	9	IRAK4, IL12RB2, S1PR3, NOD2, TLR4, IL12B, ABCA1, NLRP3, IL10	0.003254	0.999839
GOTERM_MF_FAT	GO:0046872~metal ion binding	270	CYP3A5, GDA, LTBP2, DZIP3, ADCY7, PTGS1, S100A9, UTRN, RORC, PDLIM2, PLOD2, ZNF397, ERAP1, ERAP2, ZNF394, CDH23, MATN2, LOC100125266, ZNF644, CRTAC1, CDHR1, CDHR2, F8, LIG3, CDHR4, ZNF502, CDHR5, UBR1, SCEL, LETM1, NAPEPLD, ZNF789, EIF2AK1, F5, ZNF383, ADAMTS1, ADAMTS3, ADD3, PLA2G2F, FUS, ZNF613, CRELD2, ENPP1, FARS2, DAG1, ASAP3, ZNF514, ADA, SAO, ZNF227, MACF1, MOCS1, TRPC2, ZNF527, CREBBP, AC…	0.00330186	0.940659
GOTERM_BP_FAT	GO:0051241~negative regulation of multicellular organismal process	17	KNG1, F11, ADORA2B, ADA, IL10, PLG, AHSG, PROC, ABCG8, IAPP, KLKB1, GHRL, GUCY1A3, PTCH1, LBP, INPP5D, EIF2AK3	0.00352595	0.999923
GOTERM_BP_FAT	GO:0007606~sensory perception of chemical stimulus	10	TAS2R1, T2R10C, TAS2R4, TAS2R3, T2R12, CNGB1, ITPR3, TAS2R10, T2R65A, BOTA-T2R10B	0.00361441	0.999939
GOTERM_BP_FAT	GO:0045132~meiotic chromosome segregation	4	SGOL2, SGOL1, MLH1, ESPL1	0.00387031	0.999969
GOTERM_BP_FAT	GO:0032496~response to lipopolysaccharide	9	IL12RB2, NOD2, TICAM1, RIPK2, BDKRB1, TLR4, SCARB1, LBP, F2R	0.00421945	0.999988
GOTERM_BP_FAT	GO:0007229~integrin-mediated signaling pathway	9	ITGB3BP, ITGB7, ITGA2, ITGA3, ITGAD, ITGB2, ITGA4, ADAM9, ITGA2B	0.00421945	0.999988
GOTERM_BP_FAT	GO:0002443~leukocyte mediated immunity	12	C1QA, MBL2, C7, NBN, NOD2, C4A, C3, C6, LYST, MLH1, INPP5D, C4BPA	0.00447664	0.999994
GOTERM_BP_FAT	GO:0032760~positive regulation of tumor necrosis factor production	6	NOD2, TICAM1, TLR2, RIPK2, TLR4, LBP	0.00461766	0.999996
GOTERM_BP_FAT	GO:0000272~polysaccharide catabolic process	6	LYVE1, G6PC, CHIA, CHI3L1, PGLYRP1, GAA	0.00461766	0.999996
GOTERM_BP_FAT	GO:0009395~phospholipid catabolic process	6	NAPEPLD, SMPDL3B, SMPD1, PLA2G4F, ANGPTL3, PLA2G4D	0.00461766	0.999996
GOTERM_BP_FAT	GO:0050818~regulation of coagulation	8	F11, KNG1, KLKB1, TLR4, HRG, PLG, PROC, F2R	0.00475257	0.999997
GOTERM_MF_FAT	GO:0005529~sugar binding	16	CGN1, MBL2, APCS, SELL, LGALS4, MRC2, CHI3L1, BCAN, CL46, KLRJ1, CLEC12B, SFTPD, VCAN, PLA2R1, SELE, SELPLG, CLEC14A	0.00483477	0.98406
GOTERM_MF_FAT	GO:0004175~endopeptidase activity	46	ADAMTSL4, MGC157408, MMP27, MMP7, ADAM3A, PAG21, PAG20, PSMB11, ECE1, LONP2, MGC157405, PRSS2, KLKB1, ADAM32, PAG2, PGA5, PAG4, ADAMTS12, USP16, OMA1, ADAM9, PLAT, F11, TMPRSS2, PAG17, KLK7, CELA3B, CYM, PAG19, ADAM23, PAG16, PAG10, PAG8, PAG12, CTSS, MMP13, MMP12, PLG, PROC, TMPRSS4, CAPN12, CAPN13, ST14, CAPN14, ADAMTS1, ADAMTS3, PRSS23, ADAMDEC1	0.00511797	0.987499
GOTERM_BP_FAT	GO:0002460~adaptive immune response based on somatic recombination of immune receptors built from immunoglobulin superfamily domains	11	C1QA, MBL2, C7, NBN, NOD2, C4A, C3, C6, MLH1, INPP5D, C4BPA	0.005572	1
GOTERM_BP_FAT	GO:0051606~detection of stimulus	11	NOD2, PDE6C, CASR, LXN, PGLYRP1, TLR4, SCARB1, CABP4, CNGB1, LBP, RHO	0.005572	1
GOTERM_BP_FAT	GO:0002250~adaptive immune response	11	C1QA, MBL2, C7, NBN, NOD2, C4A, C3, C6, MLH1, INPP5D, C4BPA	0.005572	1
GOTERM_BP_FAT	GO:0002237~response to molecule of bacterial origin	10	IL12RB2, NOD2, TICAM1, RIPK2, BDKRB1, TLR4, SCARB1, LBP, IL10, F2R	0.00561783	1
GOTERM_BP_FAT	GO:0044242~cellular lipid catabolic process	10	CEL, NAPEPLD, SMPDL3B, EHHADH, SMPD1, PLA2G4F, PEX13, HSD17B4, ANGPTL3, PLA2G4D	0.00561783	1
GOTERM_MF_FAT	GO:0070001~aspartic-type peptidase activity	12	PAG17, CYM, PAG19, PAG16, PAG10, MGC157408, PAG8, PAG12, PAG21, PAG20, MGC157405, PAG2, PAG4, PGA5	0.00576001	0.992797
GOTERM_MF_FAT	GO:0004190~aspartic-type endopeptidase activity	12	PAG17, CYM, PAG19, PAG16, PAG10, MGC157408, PAG8, PAG12, PAG21, PAG20, MGC157405, PAG2, PAG4, PGA5	0.00576001	0.992797
GOTERM_BP_FAT	GO:0012501~programmed cell death	32	FASTKD3, FASTKD1, FASTKD2, KITLG, CIAPIN1, PDCD2, CLPTM1L, BNIPL, TMEM173, TICAM1, ZC3H12A, XAF1, NDUFS1, CKAP2, COL4A3, DFFB, TBRG4, NLRP3, AHR, PLG, TNS4, DNASE2, OSM, MAP1S, RIPK2, FASTKD5, PPP1R15A, EIF2AK3, SLC5A11, F2R, GRK1, DAP3	0.0061266	1
GOTERM_BP_FAT	GO:0007586~digestion	8	CEL, LYZ3, CYM, CELA3B, LDLR, SLC5A1, PRSS2, PGA5	0.00624324	1
GOTERM_MF_FAT	GO:0001882~nucleoside binding	133	FASTKD3, STK33, RNASEL, FASTKD1, XRCC2, FASTKD2, ADCY7, LOC615521, LDHD, DAK, DQX1, CNGB1, MTHFD1L, PMS2, DHX33, DDX10, HFM1, CARS, LIG1, AARS, LIG3, MYLK2, TBRG4, SCYL3, CDKL2, TXNDC3, EIF2AK1, ATP9B, RIOK3, MAPK4, FBXO18, RIPK2, ROR2, NEK9, MVK, NEK4, EIF2AK3, FASTKD5, LRRK1, PCCA, EP400, XDH, ABCA9, FARS2, BLK, PTK7, UBA7, WARS2, ABCA1, ABCA4, RIOK2, IRAK4, QRSL1, EPHB6, PTK6, CSF1R, DHX57, MO…	0.00625656	0.995299
GOTERM_BP_FAT	GO:0002253~activation of immune response	12	C1QA, MBL2, C7, NOD2, C4A, C3, THEMIS, C6, TICAM1, TLR2, RIPK2, C4BPA	0.00636645	1
GOTERM_MF_FAT	GO:0030554~adenyl nucleotide binding	131	FASTKD3, STK33, RNASEL, FASTKD1, XRCC2, FASTKD2, ADCY7, LOC615521, LDHD, DAK, DQX1, CNGB1, MTHFD1L, PMS2, DHX33, DDX10, HFM1, CARS, LIG1, AARS, LIG3, MYLK2, TBRG4, SCYL3, CDKL2, TXNDC3, EIF2AK1, ATP9B, RIOK3, MAPK4, FBXO18, RIPK2, ROR2, NEK9, MVK, NEK4, EIF2AK3, FASTKD5, LRRK1, PCCA, EP400, XDH, ABCA9, FARS2, BLK, PTK7, UBA7, WARS2, ABCA1, ABCA4, RIOK2, IRAK4, QRSL1, EPHB6, PTK6, CSF1R, DHX57, MO…	0.006605	0.996515
GOTERM_BP_FAT	GO:0055088~lipid homeostasis	9	ABCG8, G6PC, LDLR, APOC4, LCAT, ACACA, SCARB1, ABCA1, ANGPTL3	0.00679542	1
GOTERM_MF_FAT	GO:0051020~GTPase binding	9	NCF2, MLPH, SGSM3, DIAPH3, DOCK9, SYTL2, ABCA1, DOCK11, ALS2CL	0.00683531	0.997141
GOTERM_MF_FAT	GO:0004620~phospholipase activity	11	PLD2, PLCE1, SMPDL3B, PLA2G2D4, PLA2G2D5, SMPD1, GPLD1, PLA2G2D3, PLA2G4F, PLA2G2D1, PLA2G4D, PLA2G2F	0.00745797	0.998327
GOTERM_BP_FAT	GO:0050865~regulation of cell activation	18	ADORA2B, IL27RA, CTLA4, TLR4, ZEB1, ADA, IL10, CORO1A, CD80, IL4R, TICAM1, RIPK2, IL12B, INPP5D, LBP, CD5, SPN, AP3B1	0.00754976	1
GOTERM_MF_FAT	GO:0034185~apolipoprotein binding	4	LCAT, SCARB1, ABCA1, PLG	0.00807737	0.999018
GOTERM_BP_FAT	GO:0006915~apoptosis	31	FASTKD3, FASTKD1, FASTKD2, CIAPIN1, PDCD2, CLPTM1L, BNIPL, TMEM173, TICAM1, ZC3H12A, XAF1, NDUFS1, CKAP2, COL4A3, DFFB, TBRG4, NLRP3, AHR, PLG, TNS4, DNASE2, OSM, MAP1S, RIPK2, FASTKD5, PPP1R15A, EIF2AK3, SLC5A11, F2R, GRK1, DAP3	0.00819345	1
GOTERM_BP_FAT	GO:0007600~sensory perception	24	IQCB1, TAS2R1, MYO1A, CNTN5, TAS2R4, LXN, CDHR1, TAS2R3, CABP4, CNGB1, ITPR3, ABCA4, GUCY2D, RDH8, T2R10C, PDE6C, IAPP, CLIC5, SLC24A1, T2R12, TAS2R10, BOTA-T2R10B, T2R65A, RHO	0.00821307	1
GOTERM_BP_FAT	GO:0015849~organic acid transport	14	HNF1A, SLC6A20, MGC138914, SLC7A9, SLC38A11, BDKRB2, AGXT, SLC26A6, PLIN2, SLC1A7, SLC6A6, MGC139164, SLC25A26, MGC157082	0.00842038	1
GOTERM_BP_FAT	GO:0046942~carboxylic acid transport	14	HNF1A, SLC6A20, MGC138914, SLC7A9, SLC38A11, BDKRB2, AGXT, SLC26A6, PLIN2, SLC1A7, SLC6A6, MGC139164, SLC25A26, MGC157082	0.00842038	1
GOTERM_MF_FAT	GO:0001883~purine nucleoside binding	131	FASTKD3, STK33, RNASEL, FASTKD1, XRCC2, FASTKD2, ADCY7, LOC615521, LDHD, DAK, DQX1, CNGB1, MTHFD1L, PMS2, DHX33, DDX10, HFM1, CARS, LIG1, AARS, LIG3, MYLK2, TBRG4, SCYL3, CDKL2, TXNDC3, EIF2AK1, ATP9B, RIOK3, MAPK4, FBXO18, RIPK2, ROR2, NEK9, MVK, NEK4, EIF2AK3, FASTKD5, LRRK1, PCCA, EP400, XDH, ABCA9, FARS2, BLK, PTK7, UBA7, WARS2, ABCA1, ABCA4, RIOK2, IRAK4, QRSL1, EPHB6, PTK6, CSF1R, DHX57, MO…	0.00888466	0.99951
GOTERM_BP_FAT	GO:0030212~hyaluronan metabolic process	4	ITIH1, ITIH4, ITIH5, ITIH3	0.0089443	1
GOTERM_BP_FAT	GO:0006956~complement activation	7	C1QA, MBL2, C7, C4A, C3, C6, C4BPA	0.00921724	1
GOTERM_BP_FAT	GO:0002541~activation of plasma proteins involved in acute inflammatory response	7	C1QA, MBL2, C7, C4A, C3, C6, C4BPA	0.00921724	1
GOTERM_BP_FAT	GO:0030203~glycosaminoglycan metabolic process	7	LYVE1, EGFLAM, ITIH1, PGLYRP1, ITIH4, ITIH5, ITIH3	0.00921724	1
GOTERM_MF_FAT	GO:0004857~enzyme inhibitor activity	27	CAST, A2M, SERPINA10, LXN, SERPINA3-8, SERPINA12, C3, SCGB1A1, SPINK5, AHSG, ITIH1, SERPINE3, PTI, ITIH4, SERPINB10, ITIH5, HRG, ITIH3, ANGPTL3, LOC404103, KNG1, TKDP2, A2ML1, AMBP, SERPINF2, TKDP4, SERPINB4, SERPIND1	0.00928833	0.999654
GOTERM_BP_FAT	GO:0051188~cofactor biosynthetic process	14	MOCS3, HNF1A, HMBS, NADSYN1, RSAD1, MTHFD1L, CIAO1, MTHFD1, NFU1, COQ2, GGT6, HAAO, DNTTIP2, MOCS1	0.00965147	1
GOTERM_BP_FAT	GO:0002252~immune effector process	15	MBL2, C7, NBN, C4A, C3, UNG, C6, MLH1, C4BPA, NLRP3, C1QA, NOD2, LYST, TICAM1, INPP5D	0.00977361	1
GOTERM_BP_FAT	GO:0002694~regulation of leukocyte activation	17	IL27RA, ADORA2B, CTLA4, ZEB1, ADA, IL10, CORO1A, CD80, IL4R, TICAM1, RIPK2, IL12B, INPP5D, LBP, CD5, SPN, AP3B1	0.0107908	1
GOTERM_BP_FAT	GO:0006508~proteolysis	81	SCPEP1, CNDP1, MMP7, MMP27, PAG21, ANPEP, ENPEP, PAG20, LNX1, SENP6, LONP2, WWP1, ERAP1, PAG2, ERAP2, PAG4, RANBP2, USP16, OMA1, ADAM9, F11, PAG17, CELA3B, PAG19, C4A, FBXL21, PAG16, PAG10, ESPL1, PAG12, CTSS, MMP13, MMP12, PROC, C1QA, NAALAD2, CAPN12, CAPN13, CAPN14, ST14, CPXM1, RNF25, ADAMTS1, ADAMTS3, CPO, C7, MBL2, C3, USP2, C6, RBP3, USP4, UBA7, MGC157408, ADAM3A, NAALADL1, PSMB11, CPZ, ECE…	0.0111242	1
GOTERM_MF_FAT	GO:0032559~adenyl ribonucleotide binding	123	FASTKD3, STK33, RNASEL, FASTKD1, XRCC2, FASTKD2, ADCY7, DAK, DQX1, CNGB1, MTHFD1L, PMS2, DHX33, DDX10, HFM1, CARS, LIG1, AARS, LIG3, MYLK2, TBRG4, SCYL3, CDKL2, TXNDC3, EIF2AK1, ATP9B, RIOK3, MAPK4, FBXO18, RIPK2, ROR2, NEK9, MVK, NEK4, EIF2AK3, FASTKD5, LRRK1, PCCA, EP400, ABCA9, FARS2, BLK, PTK7, UBA7, WARS2, ABCA1, ABCA4, RIOK2, QRSL1, IRAK4, EPHB6, PTK6, CSF1R, DHX57, MOCS3, MYO1A, ABCB8, ACA…	0.0117143	0.999957
GOTERM_BP_FAT	GO:0007596~blood coagulation	12	F11, KNG1, VWF, THBD, FGA, F5, KLKB1, HPS4, PLG, PROC, F2R, AP3B1	0.0119742	1
GOTERM_BP_FAT	GO:0060249~anatomical structure homeostasis	12	NBN, CORO1A, HNF1A, CL46, CSF1, ACACA, SFTPD, GAA, PLG, APC, KDR, PINX1, F2R	0.0119742	1
GOTERM_BP_FAT	GO:0050817~coagulation	12	F11, KNG1, VWF, THBD, FGA, F5, KLKB1, HPS4, PLG, PROC, F2R, AP3B1	0.0119742	1
GOTERM_MF_FAT	GO:0005524~ATP binding	122	FASTKD3, STK33, RNASEL, FASTKD1, XRCC2, FASTKD2, ADCY7, DAK, DQX1, MTHFD1L, PMS2, DHX33, DDX10, HFM1, CARS, LIG1, AARS, LIG3, MYLK2, TBRG4, SCYL3, CDKL2, TXNDC3, EIF2AK1, ATP9B, RIOK3, MAPK4, FBXO18, RIPK2, ROR2, NEK9, MVK, NEK4, FASTKD5, LRRK1, EIF2AK3, PCCA, EP400, ABCA9, FARS2, BLK, PTK7, UBA7, WARS2, ABCA1, ABCA4, RIOK2, QRSL1, IRAK4, EPHB6, PTK6, CSF1R, DHX57, MOCS3, MYO1A, ABCB8, ACACA, ACA…	0.0121497	0.999971
GOTERM_BP_FAT	GO:0042060~wound healing	15	B4GALT1, KNG1, F11, HPS4, NINJ2, PLG, PROC, VWF, THBD, FGA, F5, KLKB1, PECAM1, AP3B1, F2R	0.0124983	1
GOTERM_BP_FAT	GO:0006959~humoral immune response	8	C1QA, MBL2, GPR183, C7, C4A, C3, C6, C4BPA	0.0127984	1
GOTERM_BP_FAT	GO:0030195~negative regulation of blood coagulation	5	F11, KNG1, KLKB1, PLG, PROC	0.0134913	1
GOTERM_BP_FAT	GO:0009593~detection of chemical stimulus	5	NOD2, CASR, TLR4, SCARB1, LBP	0.0134913	1
GOTERM_BP_FAT	GO:0009595~detection of biotic stimulus	5	NOD2, PGLYRP1, TLR4, SCARB1, LBP	0.0134913	1
GOTERM_BP_FAT	GO:0031348~negative regulation of defense response	6	A2M, TNFRSF1B, AOAH, GHRL, ADA, SPN	0.0135249	1
GOTERM_BP_FAT	GO:0032755~positive regulation of interleukin-6 production	6	ADORA2B, TICAM1, TLR2, RIPK2, TLR4, LBP	0.0135249	1
GOTERM_BP_FAT	GO:0005976~polysaccharide metabolic process	12	LYVE1, G6PC, CHIA, EGFLAM, ITIH1, AOAH, CHI3L1, PGLYRP1, GAA, ITIH4, ITIH5, ITIH3	0.0138343	1
GOTERM_BP_FAT	GO:0016485~protein processing	12	C1QA, F11, NCSTN, MBL2, C7, ECE1, LONP2, C4A, C3, C6, PTCH1, C4BPA	0.0138343	1
GOTERM_MF_FAT	GO:0016298~lipase activity	12	PLD2, GPLD1, CEL, PLCE1, SMPDL3B, PLA2G2D4, PLA2G2D5, SMPD1, PLA2G2D3, PLA2G4F, PLA2G2D1, PLA2G2F, PLA2G4D	0.0142155	0.999995
GOTERM_MF_FAT	GO:0019899~enzyme binding	27	A2M, MLPH, DIAPH3, ITGB2, BDKRB2, ABCA1, IL12RB2, NOD2, LONP2, DOCK11, APC, ALS2CL, ADAM9, AP3B1, NCF2, ZP3, ZP4, HDAC10, DOCK9, PLK1S1, VWF, CORO1A, SGSM3, SERPINF2, DNTTIP2, SYTL2, SELE	0.0145162	0.999996
GOTERM_BP_FAT	GO:0007017~microtubule-based process	23	KIF24, CEP120, KIF15, MAP1B, PSRC1, TBCE, MLH1, KIF18B, ESPL1, DNAH2, PLK1S1, KIF9, DNAH7, BRCA1, KIF2B, TUBB, TUBGCP5, MAP1S, TEKT5, MAP7, PEX13, HAUS8, KIF21A	0.0145737	1
GOTERM_MF_FAT	GO:0005041~low-density lipoprotein receptor activity	4	LDLR, LRP10, CXCL16, STAB2	0.0149825	0.999997
GOTERM_BP_FAT	GO:0042632~cholesterol homeostasis	7	ABCG8, G6PC, LDLR, LCAT, SCARB1, ABCA1, ANGPTL3	0.015463	1
GOTERM_BP_FAT	GO:0030301~cholesterol transport	7	SOAT1, ABCG8, HNF1A, LDLR, LCAT, SCARB1, ABCA1	0.015463	1
GOTERM_BP_FAT	GO:0055092~sterol homeostasis	7	ABCG8, G6PC, LDLR, LCAT, SCARB1, ABCA1, ANGPTL3	0.015463	1
GOTERM_BP_FAT	GO:0015918~sterol transport	7	SOAT1, ABCG8, HNF1A, LDLR, LCAT, SCARB1, ABCA1	0.015463	1
GOTERM_MF_FAT	GO:0008034~lipoprotein binding	6	LDLR, LRP10, CXCL16, TLR1, SCARB1, STAB2, TLR6	0.0156242	0.999999
GOTERM_MF_FAT	GO:0009975~cyclase activity	6	ADCY4, ADCY7, DAK, ADCY6, GUCY1A3, GUCY2D	0.0156242	0.999999
GOTERM_BP_FAT	GO:0000279~M phase	20	CEP120, SGOL2, SGOL1, MLH1, ESPL1, PMF1, CDC25C, FAM83D, KIF2B, TUBB, ZWINT, HORMAD2, HAUS8, USP16, ZWILCH, H1FOO, CDCA5, ASPM, ZW10, APC	0.0158139	1
GOTERM_BP_FAT	GO:0006644~phospholipid metabolic process	18	PIGW, PIGV, GPLD1, FIG4, NAPEPLD, SMPDL3B, LCAT, PLA2G2D4, PLA2G2D5, PON1, SMPD1, PLA2G2D3, PLA2G4F, PLA2G2D1, ANGPTL3, ALG12, GPAM, PLA2G4D, PLA2G2F	0.0158474	1
GOTERM_BP_FAT	GO:0007599~hemostasis	12	F11, KNG1, VWF, THBD, FGA, F5, KLKB1, HPS4, PLG, PROC, F2R, AP3B1	0.0159048	1
GOTERM_MF_FAT	GO:0005507~copper ion binding	10	SAO, ABP1, PAM, TYR, TYRP1, F5, ANG2, F8, HEPHL1, PRNP	0.0159109	0.999999
GOTERM_BP_FAT	GO:0045494~photoreceptor cell maintenance	4	IQCB1, CDHR1, CNGB1, ABCA4	0.0165437	1
GOTERM_BP_FAT	GO:0032609~interferon-gamma production	4	IL12RB2, TLR4, IL12B, IL10	0.0165437	1
GOTERM_BP_FAT	GO:0032490~detection of molecule of bacterial origin	4	NOD2, TLR4, SCARB1, LBP	0.0165437	1
GOTERM_BP_FAT	GO:0031589~cell-substrate adhesion	10	VWF, SORBS3, CORO1A, ITGB7, NID1, ITGB2, NID2, ANGPTL3, ADAM9, ITGA2B	0.0168722	1
GOTERM_BP_FAT	GO:0016337~cell-cell adhesion	23	PDPN, CDHR1, CDHR2, ICAM3, PCDHGA8, CDHR4, CDHR5, ITGB2, ITGA4, PCDHGA2, PCDHGB4, CDH16, DSG2, FAT3, CD34, CDH17, DSG3, CDH18, DSC3, PCDHA13, SELE, SELPLG, CDH23, ADAM9	0.0171555	1
GOTERM_BP_FAT	GO:0050867~positive regulation of cell activation	14	ADORA2B, TLR4, ADA, CORO1A, CD80, IL4R, TICAM1, RIPK2, INPP5D, LBP, IL12B, CD5, SPN, AP3B1	0.0180414	1
GOTERM_BP_FAT	GO:0051272~positive regulation of cell motion	9	CORO1A, PDPN, CSF1, CXCL16, ANGPTL3, APC, KDR, ADAM9, F2R	0.0182562	1
GOTERM_BP_FAT	GO:0051099~positive regulation of binding	8	IRAK2, NOD2, TICAM1, PON1, RIPK2, EIF2AK3, MAP3K13, IL10	0.019271	1
GOTERM_MF_FAT	GO:0016702~oxidoreductase activity, acting on single donors with incorporation of molecular oxygen, incorporation of two atoms of oxygen	8	ADI1, PHYHD1, PTGS1, HAAO, IDO1, ALOX5, ALKBH3, BCO2	0.0194289	1
GOTERM_BP_FAT	GO:0034097~response to cytokine stimulus	7	IRAK2, IL12RB2, CORO1A, CXCL16, RIPK2, SELE, ADAM9	0.0194794	1
GOTERM_BP_FAT	GO:0051249~regulation of lymphocyte activation	15	IL27RA, CTLA4, ZEB1, ADA, IL10, CORO1A, CD80, IL4R, TICAM1, RIPK2, INPP5D, IL12B, CD5, SPN, AP3B1	0.0196798	1
GOTERM_BP_FAT	GO:0070663~regulation of leukocyte proliferation	10	CORO1A, CD80, CSF1, TICAM1, RIPK2, IL12B, INPP5D, ADA, IL10, SPN	0.0197291	1
GOTERM_BP_FAT	GO:0032944~regulation of mononuclear cell proliferation	10	CORO1A, CD80, CSF1, TICAM1, RIPK2, IL12B, INPP5D, ADA, IL10, SPN	0.0197291	1
GOTERM_BP_FAT	GO:0050878~regulation of body fluid levels	13	KNG1, F11, HPS4, PLG, PROC, CEL, VWF, THBD, F5, FGA, KLKB1, AP3B1, F2R	0.0206097	1
GOTERM_BP_FAT	GO:0051604~protein maturation	12	C1QA, F11, NCSTN, MBL2, C7, ECE1, LONP2, C4A, C3, C6, PTCH1, C4BPA	0.02073	1
GOTERM_MF_FAT	GO:0046983~protein dimerization activity	32	TYRP1, HNF1A, CNDP1, CSF1, LOC615521, BDKRB2, ERCC5, TYR, ECE1, CD2, SLC4A1, NFIL3, CSF1R, B4GALT1, IRAK2, ACY1, ZMYM1, CREB3, OLFML2B, PM20D1, ABCG8, AMBP, VWF, CORO1A, CYBB, EIF2AK1, ZNF862, PON1, DPYD, NFE2L2, IL12B, MAP3K13	0.0230402	1
GOTERM_BP_FAT	GO:0030155~regulation of cell adhesion	13	KNG1, CSF1, CCDC80, NID1, VIT, ADA, LAMA4, EGFLAM, PRLR, IL12B, SPN, ADAM9, APC	0.0231881	1
GOTERM_MF_FAT	GO:0016701~oxidoreductase activity, acting on single donors with incorporation of molecular oxygen	8	ADI1, PHYHD1, PTGS1, HAAO, IDO1, ALOX5, ALKBH3, BCO2	0.0232617	1
GOTERM_MF_FAT	GO:0005540~hyaluronic acid binding	5	LYVE1, STAB1, BCAN, VCAN, STAB2	0.0239365	1
GOTERM_MF_FAT	GO:0030165~PDZ domain binding	5	CCDC88C, LNX2, USHBP1, SLC9A3R1, LNX1	0.0239365	1
GOTERM_MF_FAT	GO:0030169~low-density lipoprotein binding	5	LDLR, LRP10, CXCL16, SCARB1, STAB2	0.0239365	1
GOTERM_BP_FAT	GO:0043473~pigmentation	7	TYR, TYRP1, LYST, ATRN, HPS4, MUTED, FIG4	0.024151	1
GOTERM_MF_FAT	GO:0008201~heparin binding	9	F11, BSP5, CRISPLD2, ANG2, CCDC80, APOH, ADAMTS1, PTCH1, THBS2	0.0244743	1
GOTERM_BP_FAT	GO:0040017~positive regulation of locomotion	9	CORO1A, IL16, CSF1, CXCL16, ANGPTL3, APC, KDR, ADAM9, F2R	0.0254041	1
GOTERM_BP_FAT	GO:0018130~heterocycle biosynthetic process	9	MOCS3, HNF1A, PYROXD2, HMBS, ALDH4A1, SPR, RSAD1, ADA, MOCS1	0.0254041	1
GOTERM_BP_FAT	GO:0022402~cell cycle process	28	CEP120, MLH1, DAXX, FAM83D, KIF2B, TUBB, MACF1, ZWILCH, USP16, CDCA5, H1FOO, ASPM, APC, ZW10, SGOL2, CCNF, SGOL1, ESPL1, PLK1S1, PMF1, CDC25C, BRCA1, SGSM3, ZWINT, GAS2L1, HORMAD2, IL12B, HAUS8	0.0265383	1
GOTERM_BP_FAT	GO:0018298~protein-chromophore linkage	4	AMBP, NID1, NID2, RHO	0.0267873	1
GOTERM_BP_FAT	GO:0043954~cellular component maintenance	4	IQCB1, CDHR1, CNGB1, ABCA4	0.0267873	1
GOTERM_MF_FAT	GO:0034186~apolipoprotein A-I binding	3	LCAT, SCARB1, ABCA1	0.0269408	1
GOTERM_MF_FAT	GO:0042834~peptidoglycan binding	3	NOD2, TLR2, PGLYRP1	0.0269408	1
GOTERM_BP_FAT	GO:0007051~spindle organization	5	TUBB, CEP120, MLH1, ESPL1, HAUS8	0.0269744	1
GOTERM_BP_FAT	GO:0050819~negative regulation of coagulation	5	F11, KNG1, KLKB1, PLG, PROC	0.0269744	1
GOTERM_MF_FAT	GO:0015293~symporter activity	13	SLC16A13, SLC6A1, SLC6A2, SLC6A20, SLC5A1, SLC35A5, SLC34A2, SLC2A6, SLC1A7, SLC24A1, SLC6A6, SLC5A11, SLC5A12	0.0281914	1
GOTERM_MF_FAT	GO:0031267~small GTPase binding	7	NCF2, MLPH, SGSM3, DIAPH3, SYTL2, ABCA1, ALS2CL	0.030505	1
GOTERM_BP_FAT	GO:0002696~positive regulation of leukocyte activation	13	ADORA2B, ADA, CORO1A, CD80, IL4R, TICAM1, RIPK2, INPP5D, LBP, IL12B, CD5, SPN, AP3B1	0.0323438	1
GOTERM_MF_FAT	GO:0008374~O-acyltransferase activity	6	SOAT1, SOAT2, MOGAT1, CPT2, LCAT, GPAM	0.0325274	1
GOTERM_BP_FAT	GO:0050730~regulation of peptidyl-tyrosine phosphorylation	8	OSM, NOD2, CD80, HPX, HCLS1, KITLG, ITGB2, IL22	0.0327933	1
GOTERM_BP_FAT	GO:0030335~positive regulation of cell migration	8	CORO1A, CSF1, CXCL16, ANGPTL3, APC, KDR, ADAM9, F2R	0.0327933	1
GOTERM_BP_FAT	GO:0045785~positive regulation of cell adhesion	8	EGFLAM, CSF1, CCDC80, NID1, IL12B, VIT, APC, ADAM9	0.0327933	1
GOTERM_MF_FAT	GO:0004222~metalloendopeptidase activity	15	ADAM23, ADAMTSL4, MMP27, MMP7, ADAM3A, MMP13, MMP12, ECE1, ADAM32, ADAMTS1, ADAMTS12, ADAMTS3, ADAMDEC1, OMA1, ADAM9	0.0330013	1
GOTERM_BP_FAT	GO:0001932~regulation of protein amino acid phosphorylation	14	CCDC88C, HCLS1, TLR1, KITLG, ITGB2, BDKRB2, TLR6, IL34, IL22, OSM, NOD2, CD80, HPX, RAPGEF3, FAM129A	0.0342786	1
GOTERM_BP_FAT	GO:0051605~protein maturation by peptide bond cleavage	9	C1QA, F11, MBL2, C7, ECE1, C4A, C3, C6, C4BPA	0.034302	1
GOTERM_BP_FAT	GO:0001819~positive regulation of cytokine production	10	NOD2, ADORA2B, IL27RA, TICAM1, TLR2, RIPK2, TLR4, IL12B, LBP, IL1A	0.0346734	1
GOTERM_MF_FAT	GO:0004091~carboxylesterase activity	11	AADAC, CEL, NCEH1, PAFAH2, AOAH, PLA2G2D4, PLA2G2D5, PON1, PLA2G7, PLA2G2D3, PLA2G2D1, PLA2G2F	0.0350204	1
GOTERM_BP_FAT	GO:0042440~pigment metabolic process	7	TYR, TYRP1, HNF1A, HPX, HMBS, ADA, GART	0.0356066	1
GOTERM_BP_FAT	GO:0007156~homophilic cell adhesion	15	CDHR1, CDHR2, PCDHGA8, CDHR4, CDHR5, PCDHGA2, PCDHGB4, CDH16, DSG2, FAT3, DSG3, CDH17, CDH18, DSC3, PCDHA13, CDH23	0.0357649	1
GOTERM_BP_FAT	GO:0019882~antigen processing and presentation	15	BLA-DQB, DSB, CD1B, LOC616942, LOC783508, ULBP21, BOLA-NC1, BOLA-DOB, ULBP11, BOLA-DQA5, BOLA-DQB, JSP.1, TAPBPL, BOLA-DYA, AP3B1	0.0357649	1
GOTERM_BP_FAT	GO:0019835~cytolysis	5	PRF1, LYZ3, C7, C6, LYZ	0.0359038	1
GOTERM_BP_FAT	GO:0050714~positive regulation of protein secretion	5	NOD2, ANG2, IL10, IL1A, ADAM9	0.0359038	1
GOTERM_BP_FAT	GO:0050728~negative regulation of inflammatory response	5	TNFRSF1B, AOAH, GHRL, ADA, SPN	0.0359038	1
GOTERM_MF_FAT	GO:0017137~Rab GTPase binding	4	MLPH, SGSM3, SYTL2, ALS2CL	0.0361302	1
GOTERM_BP_FAT	GO:0019637~organophosphate metabolic process	18	PIGW, PIGV, GPLD1, FIG4, NAPEPLD, SMPDL3B, LCAT, PLA2G2D4, PLA2G2D5, PON1, SMPD1, PLA2G2D3, PLA2G4F, PLA2G2D1, ANGPTL3, ALG12, GPAM, PLA2G4D, PLA2G2F	0.0382194	1
GOTERM_BP_FAT	GO:0002683~negative regulation of immune system process	8	A2M, IL27RA, IL4R, CTLA4, INPP5D, ADA, IL10, SPN	0.0384262	1
GOTERM_BP_FAT	GO:0016477~cell migration	19	B4GALT1, PLAT, FLT1, IL16, KITLG, ITGA3, ITGB2, ENPEP, ITGA4, ESR2, KDR, CORO1A, CD34, SCARB1, PEX13, IL12B, SELE, SELPLG, APC	0.0385438	1
GOTERM_BP_FAT	GO:0009124~nucleoside monophosphate biosynthetic process	9	ADCY4, UMPS, ADCY7, ADCY6, GUCY1A3, DPYD, ADA, GUCY2D, GART	0.0394562	1
GOTERM_BP_FAT	GO:0035264~multicellular organism growth	4	FKBP8, ERCC5, G6PC, DHCR7	0.0396742	1
GOTERM_MF_FAT	GO:0016849~phosphorus-oxygen lyase activity	6	ADCY4, ADCY7, DAK, ADCY6, GUCY1A3, GUCY2D	0.0399788	1
GOTERM_MF_FAT	GO:0051539~4 iron, 4 sulfur cluster binding	6	NFU1, RSAD1, DPYD, CDK5RAP1, NDUFS1, MOCS1	0.0399788	1
GOTERM_MF_FAT	GO:0042803~protein homodimerization activity	21	B4GALT1, IRAK2, TYRP1, HNF1A, OLFML2B, CSF1, LOC615521, AMBP, VWF, ERCC5, TYR, CORO1A, ECE1, EIF2AK1, PON1, CD2, IL12B, SLC4A1, DPYD, MAP3K13, CSF1R	0.0424046	1
GOTERM_BP_FAT	GO:0006665~sphingolipid metabolic process	7	CEL, ARV1, SMPDL3B, PSAP, SMPD1, PSAPL1, SFTPB	0.0424491	1
GOTERM_BP_FAT	GO:0048585~negative regulation of response to stimulus	8	A2M, TNFRSF1B, IL27RA, AOAH, GHRL, INPP5D, ADA, SPN	0.0446572	1
GOTERM_BP_FAT	GO:0050670~regulation of lymphocyte proliferation	9	CORO1A, CD80, TICAM1, RIPK2, IL12B, INPP5D, ADA, IL10, SPN	0.0451022	1
GOTERM_BP_FAT	GO:0006310~DNA recombination	9	RECQL, NBN, XRCC2, LIG1, UNG, XRCC6, LIG3, MLH1, WRN	0.0451022	1
GOTERM_BP_FAT	GO:0046148~pigment biosynthetic process	6	TYR, TYRP1, HNF1A, HMBS, ADA, GART	0.0456644	1
GOTERM_MF_FAT	GO:0019842~vitamin binding	16	PAM, ACCS, RBP3, OGDHL, ACACA, ACACB, SLC19A1, LMBRD1, TCN2, TAT, AGXT, LEPRE1, PLOD2, PAEP, PSAT1, PCCA	0.0463085	1
GOTERM_BP_FAT	GO:0015718~monocarboxylic acid transport	5	SLC26A6, HNF1A, PLIN2, SLC6A6, BDKRB2	0.0463356	1
GOTERM_BP_FAT	GO:0044093~positive regulation of molecular function	26	IRAK2, COL4A3, CASR, ADORA2B, CSF1, TLR1, ANG2, KITLG, TLR6, NLRP3, AVPI1, IL10, NCSTN, NOD2, PRLR, WRAP53, TICAM1, PON1, GHRL, RIPK2, SCARB1, AGK, MAP3K13, EIF2AK3, SELE, F2R, ADAM9	0.0471162	1
GOTERM_BP_FAT	GO:0001817~regulation of cytokine production	16	IL27RA, ADORA2B, TLR2, TLR4, IL10, S1PR3, NOD2, TICAM1, GHRL, RIPK2, IL12B, INPP5D, LBP, SPN, IL1A, F2R	0.0474142	1
GOTERM_BP_FAT	GO:0051270~regulation of cell motion	13	B4GALT1, LAMA4, CORO1A, PDPN, CSF1, CXCL16, PECAM1, ANGPTL3, ADA, F2R, KDR, APC, ADAM9	0.0482237	1
GOTERM_BP_FAT	GO:0048771~tissue remodeling	7	HNF1A, ELF3, SLC34A1, ITGA4, SPP2, PLG, F2R	0.0500628	1
GOTERM_BP_FAT	GO:0006643~membrane lipid metabolic process	7	CEL, ARV1, SMPDL3B, PSAP, SMPD1, PSAPL1, SFTPB	0.0500628	1
GOTERM_BP_FAT	GO:0050900~leukocyte migration	7	B4GALT1, CORO1A, IL16, CD34, ITGB2, SELPLG, SELE	0.0500628	1
GOTERM_BP_FAT	GO:0045088~regulation of innate immune response	7	A2M, HPX, TICAM1, TLR2, RIPK2, IL12B, LBP	0.0500628	1
GOTERM_MF_FAT	GO:0003840~gamma-glutamyltransferase activity	3	GGT5, GGT6, GGT1	0.0503965	1
GOTERM_MF_FAT	GO:0009374~biotin binding	3	ACACA, ACACB, PCCA	0.0503965	1
GOTERM_BP_FAT	GO:0031349~positive regulation of defense response	8	ADORA2B, C3, TICAM1, TLR2, RIPK2, IDO1, IL12B, LBP	0.0515019	1
GOTERM_BP_FAT	GO:0009566~fertilization	8	B4GALT1, NLRP5, WBP2NL, BSP5, ZP2, ZP3, ZP4, MAP7	0.0515019	1
GOTERM_MF_FAT	GO:0016755~transferase activity, transferring amino-acyl groups	5	GGT5, GGT6, TGM3, GGT1, TGM5	0.052151	1
GOTERM_BP_FAT	GO:0050890~cognition	25	IQCB1, TAS2R1, MYO1A, CNTN5, TAS2R4, LXN, CDHR1, TAS2R3, ITGA3, CABP4, CNGB1, ITPR3, ABCA4, GUCY2D, RDH8, T2R10C, PDE6C, IAPP, CLIC5, SLC24A1, T2R12, TAS2R10, BOTA-T2R10B, T2R65A, RHO	0.0538679	1
GOTERM_BP_FAT	GO:0032874~positive regulation of stress-activated MAPK cascade	3	NOD2, RIPK2, TLR4	0.0538756	1
GOTERM_BP_FAT	GO:0042534~regulation of tumor necrosis factor biosynthetic process	3	GHRL, TLR4, SPN	0.0538756	1
GOTERM_BP_FAT	GO:0051917~regulation of fibrinolysis	3	F11, HRG, PLG	0.0538756	1
GOTERM_MF_FAT	GO:0046914~transition metal ion binding	186	ZNF582, CYP3A5, GDA, DZIP3, DBF4, DAK, UTRN, PTGS1, LNX2, MMP7, RORC, PDLIM2, ENPEP, LNX1, APOBEC3B, ZNF304, ZNF181, PLOD2, ZNF397, ERAP1, ERAP2, ZNF445, ZNF394, ANKZF1, ZNF180, ZNF576, OMA1, RNF31, LOC100125266, ZNF644, NEIL3, NEIL2, GTF2IRD2, F8, LIG3, ZNF502, UBR1, TCN2, POR, SCEL, NFU1, ZNF789, EIF2AK1, NAPEPLD, F5, NBR1, RNF25, LOC525947, ZNF383, ADAMTS1, ADAMTS3, FUS, FGD2, ZNF613, XDH, PAM…	0.0539627	1
GOTERM_BP_FAT	GO:0006026~aminoglycan catabolic process	4	LYVE1, CHIA, CHI3L1, PGLYRP1	0.0551144	1
GOTERM_BP_FAT	GO:0032652~regulation of interleukin-1 production	4	S1PR3, NOD2, GHRL, F2R	0.0551144	1
GOTERM_BP_FAT	GO:0032651~regulation of interleukin-1 beta production	4	S1PR3, NOD2, GHRL, F2R	0.0551144	1
GOTERM_BP_FAT	GO:0002673~regulation of acute inflammatory response	4	A2M, C3, LBP, SPN	0.0551144	1
GOTERM_BP_FAT	GO:0046112~nucleobase biosynthetic process	4	UMPS, DPYD, ADA, GART	0.0551144	1
GOTERM_BP_FAT	GO:0050777~negative regulation of immune response	4	A2M, IL27RA, INPP5D, SPN	0.0551144	1
GOTERM_BP_FAT	GO:0043691~reverse cholesterol transport	4	HNF1A, LCAT, SCARB1, ABCA1	0.0551144	1
GOTERM_MF_FAT	GO:0001653~peptide receptor activity	14	GPR83, C3AR1, PRLHR, PPYR1, LOC529196, BDKRB1, BDKRB2, GPR77, CCR8, GALR2, AVPR1B, CXCR6, AVPR1A, F2R	0.0551156	1
GOTERM_MF_FAT	GO:0008528~peptide receptor activity, G-protein coupled	14	GPR83, C3AR1, PRLHR, PPYR1, LOC529196, BDKRB1, BDKRB2, GPR77, CCR8, GALR2, AVPR1B, CXCR6, AVPR1A, F2R	0.0551156	1
GOTERM_BP_FAT	GO:0002697~regulation of immune effector process	10	NOD2, A2M, ADORA2B, IL27RA, C3, HPX, IL12B, LBP, IL10, SPN	0.055997	1
GOTERM_BP_FAT	GO:0042558~pteridine and derivative metabolic process	5	MOCS3, ALDH1L1, SPR, PIPOX, MOCS1	0.0582667	1
GOTERM_BP_FAT	GO:0046635~positive regulation of alpha-beta T cell activation	5	CD80, IL4R, RIPK2, ADA, AP3B1	0.0582667	1
GOTERM_BP_FAT	GO:0032103~positive regulation of response to external stimulus	7	ADORA2B, IL16, C3, GHRL, IDO1, LBP, KDR	0.0584605	1
GOTERM_BP_FAT	GO:0070665~positive regulation of leukocyte proliferation	8	CORO1A, CD80, CSF1, TICAM1, RIPK2, IL12B, ADA, SPN	0.0589719	1
GOTERM_BP_FAT	GO:0032946~positive regulation of mononuclear cell proliferation	8	CORO1A, CD80, CSF1, TICAM1, RIPK2, IL12B, ADA, SPN	0.0589719	1
GOTERM_BP_FAT	GO:0030198~extracellular matrix organization	11	B4GALT1, IBSP, EGFLAM, ELF3, CRISPLD2, OLFML2B, ADAMTSL4, POMT1, CCDC80, NID1, VIT	0.0593522	1
GOTERM_BP_FAT	GO:0051240~positive regulation of multicellular organismal process	17	B4GALT1, ADORA2B, IL27RA, CSF1, TLR2, TLR4, ADA, PLG, NOD2, TICAM1, RIPK2, HRG, IL12B, LBP, GPAM, IL1A, F2R	0.0598529	1
GOTERM_BP_FAT	GO:0042157~lipoprotein metabolic process	9	LDLR, LOC515697, PIGW, LCAT, PIGV, APOA5, LOC510193, ABCA1, ALG12	0.0651103	1
GOTERM_BP_FAT	GO:0051091~positive regulation of transcription factor activity	6	IRAK2, NOD2, TICAM1, RIPK2, MAP3K13, IL10	0.0655797	1
GOTERM_BP_FAT	GO:0050731~positive regulation of peptidyl-tyrosine phosphorylation	6	OSM, NOD2, CD80, HPX, HCLS1, KITLG	0.0655797	1
GOTERM_MF_FAT	GO:0008417~fucosyltransferase activity	4	SEC1, FUT10, FUT5, FUT1	0.0667963	1
GOTERM_MF_FAT	GO:0004003~ATP-dependent DNA helicase activity	4	DNA2, FBXO18, XRCC6, WRN	0.0667963	1
GOTERM_BP_FAT	GO:0009581~detection of external stimulus	7	NOD2, PDE6C, LXN, PGLYRP1, CABP4, CNGB1, RHO	0.0676484	1
GOTERM_BP_FAT	GO:0001890~placenta development	7	VWF, PLK4, HNF1A, CCNF, GHRL, EPOR, ADA	0.0676484	1
GOTERM_BP_FAT	GO:0040012~regulation of locomotion	13	LAMA4, CORO1A, IL16, CSF1, CXCL16, PECAM1, GHRL, ANGPTL3, ADA, APC, KDR, ADAM9, F2R	0.0687591	1
GOTERM_MF_FAT	GO:0031406~carboxylic acid binding	11	SOAT1, DLST, PAM, LEPRE1, PLOD2, ACACA, ACACB, SLC19A1, TAT, PCCA, ACBD5	0.0714266	1
GOTERM_MF_FAT	GO:0070035~purine NTP-dependent helicase activity	11	DNA2, RECQL, FBXO18, DICER1, XRCC6, DHX33, WRN, DDX10, DDX4, TTF2, HFM1	0.0714266	1
GOTERM_MF_FAT	GO:0008026~ATP-dependent helicase activity	11	DNA2, RECQL, FBXO18, DICER1, XRCC6, DHX33, WRN, DDX10, DDX4, TTF2, HFM1	0.0714266	1
GOTERM_BP_FAT	GO:0006953~acute-phase response	5	SERPINF2, ITIH4, LBP, IL1A, AHSG	0.0716689	1
GOTERM_BP_FAT	GO:0046634~regulation of alpha-beta T cell activation	5	CD80, IL4R, RIPK2, ADA, AP3B1	0.0716689	1
GOTERM_BP_FAT	GO:0051251~positive regulation of lymphocyte activation	11	CORO1A, CD80, IL4R, TICAM1, RIPK2, IL12B, INPP5D, CD5, ADA, SPN, AP3B1	0.0720278	1
GOTERM_BP_FAT	GO:0032268~regulation of cellular protein metabolic process	24	A2M, CSF1, TLR1, KITLG, ITGB2, BDKRB2, MTIF2, TLR6, IL34, IL10, NOD2, RAPGEF3, FAM129A, ADAM9, CCDC88C, HCLS1, ANG2, FBXO2, IL22, OSM, EIF2AK1, CD80, HPX, EIF2AK3, PPP1R15A	0.072648	1
GOTERM_MF_FAT	GO:0005506~iron ion binding	31	XDH, TF, PHYHD1, CYP3A5, PTGS1, RSAD1, CYP27B1, PLOD2, HAAO, LTF, HBB, NDUFS1, MOCS1, LPO, IDO1, CYP4V2, POR, MTRR, AMBP, CYP4A11, NFU1, CYBB, LEPRE1, EIF2AK1, HPX, LOC525947, CYP2R1, ALOX5, DPYD, ALKBH3, HBE2	0.0728203	1
GOTERM_BP_FAT	GO:0050830~defense response to Gram-positive bacterium	4	IL27RA, PGLYRP1, RIPK2, LBP	0.0729529	1
GOTERM_BP_FAT	GO:0001578~microtubule bundle formation	4	MAP1S, MAP1B, PSRC1, MAP7	0.0729529	1
GOTERM_BP_FAT	GO:0031663~lipopolysaccharide-mediated signaling pathway	4	IRAK2, TICAM1, RIPK2, LBP	0.0729529	1
GOTERM_MF_FAT	GO:0015171~amino acid transmembrane transporter activity	8	SLC6A1, SLC6A20, SLC6A6, MGC138914, SLC7A9, SLC25A26, MGC139164, MGC157082	0.0731813	1
GOTERM_MF_FAT	GO:0004386~helicase activity	15	XRCC6, DICER1, DQX1, WRN, DDX4, TTF2, RECQL, DNA2, FBXO18, DHX33, RAD54B, DDX10, EP400, DHX57, HFM1	0.0736117	1
GOTERM_BP_FAT	GO:0051674~localization of cell	19	B4GALT1, PLAT, FLT1, IL16, KITLG, ITGA3, ITGB2, ENPEP, ITGA4, ESR2, KDR, CORO1A, CD34, SCARB1, PEX13, IL12B, SELE, SELPLG, APC	0.0763767	1
GOTERM_BP_FAT	GO:0048870~cell motility	19	B4GALT1, PLAT, FLT1, IL16, KITLG, ITGA3, ITGB2, ENPEP, ITGA4, ESR2, KDR, CORO1A, CD34, SCARB1, PEX13, IL12B, SELE, SELPLG, APC	0.0763767	1
GOTERM_BP_FAT	GO:0043410~positive regulation of MAPKKK cascade	6	OSM, SORBS3, NOD2, RIPK2, TLR4, F2R	0.0770877	1
GOTERM_BP_FAT	GO:0007049~cell cycle	35	CEP120, MLH1, DAXX, FAM83D, KIF2B, TUBB, MACF1, ZWILCH, USP16, CDCA5, H1FOO, ASPM, APC, ZW10, CKAP2, PDPN, SGOL2, PSRC1, CCNF, SGOL1, CINP, ESPL1, PMF1, PLK1S1, CDC25C, BRCA1, AVPI1, AHR, SGSM3, ZWINT, GAS2L1, HORMAD2, IL12B, HAUS8, CHAF1A	0.0771013	1
GOTERM_BP_FAT	GO:0001894~tissue homeostasis	7	CORO1A, HNF1A, CL46, CSF1, ACACA, SFTPD, KDR, F2R	0.0776257	1
GOTERM_MF_FAT	GO:0016885~ligase activity, forming carbon-carbon bonds	3	ACACA, ACACB, PCCA	0.0786093	1
GOTERM_MF_FAT	GO:0017016~Ras GTPase binding	6	NCF2, MLPH, SGSM3, DIAPH3, SYTL2, ALS2CL	0.0793594	1
GOTERM_BP_FAT	GO:0006281~DNA repair	20	NBN, XRCC2, NEIL3, LIG1, UNG, XRCC6, NEIL2, LIG3, MLH1, RAD9B, APTX, MBD4, WRN, BRCA1, ERCC5, TDP1, FBXO18, PMS2, CHAF1A, ALKBH3	0.0795604	1
GOTERM_BP_FAT	GO:0006259~DNA metabolic process	35	NBN, XRCC2, UNG, XRCC6, POLA1, MLH1, CDC45, ERCC5, DNTT, PRMT7, PRIM2, PMS2, PINX1, DFFB, LIG1, NEIL3, NEIL2, GINS4, CINP, LIG3, RAD9B, APTX, MBD4, WRN, BRCA1, DNASE2B, DNASE2, RECQL, DNA2, WRAP53, TDP1, FBXO18, TOP3A, ALKBH3, CHAF1A	0.0803615	1
GOTERM_BP_FAT	GO:0007010~cytoskeleton organization	24	SHROOM1, CEP120, VIL1, DIAPH3, ANG2, MAP1B, PSRC1, MYBPC3, TBCE, MLH1, ESPL1, PLK1S1, BRCA1, KIF2B, TUBB, CORO1A, TUBGCP5, XIRP1, MAP1S, GHRL, TEKT5, MAP7, HAUS8, SGCB	0.0807348	1
GOTERM_BP_FAT	GO:0006399~tRNA metabolic process	14	CARS, MOCS3, GTPBP3, FARS2, AARS, WARS2, LARS2, DARS2, PUS7, CCDC76, LARS, CDK5RAP1, AARS2, RPP40	0.0809045	1
GOTERM_BP_FAT	GO:0009123~nucleoside monophosphate metabolic process	9	ADCY4, UMPS, ADCY7, ADCY6, GUCY1A3, DPYD, ADA, GUCY2D, GART	0.0810791	1
GOTERM_BP_FAT	GO:0045937~positive regulation of phosphate metabolic process	9	OSM, NOD2, CD80, HPX, HCLS1, KITLG, FAM129A, IL34, GRK1	0.0810791	1
GOTERM_BP_FAT	GO:0010562~positive regulation of phosphorus metabolic process	9	OSM, NOD2, CD80, HPX, HCLS1, KITLG, FAM129A, IL34, GRK1	0.0810791	1
GOTERM_BP_FAT	GO:0042327~positive regulation of phosphorylation	9	OSM, NOD2, CD80, HPX, HCLS1, KITLG, FAM129A, IL34, GRK1	0.0810791	1
GOTERM_BP_FAT	GO:0001775~cell activation	19	GPR183, NBN, THEMIS, MLH1, RORC, TLR4, ADA, CD48, VWF, WBP2NL, FGA, TICAM1, RIPK2, IL12B, LBP, SPN, ADAM9, APC, F2R	0.0811774	1
GOTERM_BP_FAT	GO:0030194~positive regulation of blood coagulation	3	HRG, PLG, F2R	0.0838299	1
GOTERM_BP_FAT	GO:0002920~regulation of humoral immune response	3	NOD2, A2M, HPX	0.0838299	1
GOTERM_BP_FAT	GO:0032872~regulation of stress-activated MAPK cascade	3	NOD2, RIPK2, TLR4	0.0838299	1
GOTERM_BP_FAT	GO:0070555~response to interleukin-1	3	IRAK2, RIPK2, SELE	0.0838299	1
GOTERM_BP_FAT	GO:0006935~chemotaxis	10	CCL24, CCR8, C3AR1, CORO1A, CREB3, IL16, CXCL16, ECSCR, ITGB2, GPR77	0.0843725	1
GOTERM_BP_FAT	GO:0042330~taxis	10	CCL24, CCR8, C3AR1, CORO1A, CREB3, IL16, CXCL16, ECSCR, ITGB2, GPR77	0.0843725	1
GOTERM_BP_FAT	GO:0002366~leukocyte activation during immune response	5	GPR183, TICAM1, IL12B, LBP, ADA	0.0864916	1
GOTERM_BP_FAT	GO:0002263~cell activation during immune response	5	GPR183, TICAM1, IL12B, LBP, ADA	0.0864916	1
GOTERM_BP_FAT	GO:0002819~regulation of adaptive immune response	7	IL27RA, C3, HPX, IL4R, IDO1, ADA, SPN	0.0883854	1
GOTERM_BP_FAT	GO:0002822~regulation of adaptive immune response based on somatic recombination of immune receptors built from immunoglobulin superfamily domains	7	IL27RA, C3, HPX, IL4R, IDO1, ADA, SPN	0.0883854	1
GOTERM_BP_FAT	GO:0009108~coenzyme biosynthetic process	9	MTHFD1, COQ2, MOCS3, GGT6, NADSYN1, HAAO, DNTTIP2, MTHFD1L, MOCS1	0.0898594	1
GOTERM_MF_FAT	GO:0005275~amine transmembrane transporter activity	8	SLC6A1, SLC6A20, SLC6A6, MGC138914, SLC7A9, SLC25A26, MGC139164, MGC157082	0.0914339	1
GOTERM_MF_FAT	GO:0016645~oxidoreductase activity, acting on the CH-NH group of donors	5	MTHFD1, ALDH1L1, BLVRB, ALDH4A1, PIPOX	0.0926574	1
GOTERM_BP_FAT	GO:0007093~mitotic cell cycle checkpoint	4	NBN, ZWILCH, APC, ZW10	0.0929894	1
GOTERM_BP_FAT	GO:0007159~leukocyte adhesion	4	ITGB2, ITGA4, SELPLG, SELE	0.0929894	1
GOTERM_BP_FAT	GO:0019439~aromatic compound catabolic process	4	ALDH1L1, PON1, IDO1, TAT	0.0929894	1
GOTERM_BP_FAT	GO:0048286~lung alveolus development	4	CL46, PDPN, SFTPD, ADA, KDR	0.0929894	1
GOTERM_BP_FAT	GO:0006260~DNA replication	14	LIG1, CINP, GINS4, LIG3, POLA1, WRN, BRCA1, DNA2, CDC45, DNTT, PRIM2, TOP3A, CHAF1A, PINX1	0.0935645	1
GOTERM_MF_FAT	GO:0050662~coenzyme binding	19	XDH, SOAT1, DLST, SDR39U1, CTBP2, EHHADH, OGDHL, LDHD, ACBD5, POR, MTRR, FMO5, CYBB, BLVRB, HAO2, TXNRD2, ACAD8, DPYD, ACAD9	0.0936502	1
GOTERM_BP_FAT	GO:0006418~tRNA aminoacylation for protein translation	8	CARS, FARS2, AARS, LARS, WARS2, DARS2, LARS2, AARS2	0.0951898	1
GOTERM_BP_FAT	GO:0043038~amino acid activation	8	CARS, FARS2, AARS, LARS, WARS2, DARS2, LARS2, AARS2	0.0951898	1
GOTERM_BP_FAT	GO:0043039~tRNA aminoacylation	8	CARS, FARS2, AARS, LARS, WARS2, DARS2, LARS2, AARS2	0.0951898	1
GOTERM_BP_FAT	GO:0051186~cofactor metabolic process	18	DLST, MOCS3, ALDH1L1, HNF1A, HMBS, NADSYN1, RSAD1, MTHFD1L, PIPOX, CIAO1, MTHFD1, NFU1, COQ2, GGT6, HPX, HAAO, DNTTIP2, MOCS1	0.0990728	1
GOTERM_BP_FAT	GO:0051047~positive regulation of secretion	7	NOD2, ADORA2B, ANG2, GHRL, IL10, IL1A, ADAM9	0.0999145	1
GOTERM_BP_FAT	GO:0008643~carbohydrate transport	7	SLC2A6, G6PC, SLC5A1, SLC35A5, SCARB1, LBP, SLC5A11	0.0999145	1
