# Supplementary material for: Whole-genome sequencing of the endangered bovine species Gayal (Bos frontalis) provides new insights into its genetic features
Source: Sci Rep. 2016 Jan 25;6:19787. doi: 10.1038/srep19787 (PMC4726396; doi:10.1038/srep19787)
Supplement: Supplementary Table S5 [file srep19787-s4.xls]

## Sheet: Table S5a
Table S5a Breed-specific-nsSNP containing genes in RAN
GeneName	Count of breed-specific nsSNPs
LOC530354	14
BOLA	13
BOLA-A,BoLA	9
WC-7	8
GIMAP4	8
CD46	7
LOC511106	6
BOLA-NC1	6
PTPRC	5
PILRA	5
OVGP1	5
MIC1	5
LYST	5
LOC514011	5
LOC505600	5
KIR3DL1,KIR3DS1	5
FOXN3	5
EGFLAM	5
CD163L1	5
C4A	5
ABCA4	5
ZNF75D	4
SLC2A10	4
NBAS	4
MIC1,MIC2	4
MGC137098	4
MDN1	4
MAGEB4	4
LOC616948	4
LAMB2	4
KIAA1009	4
IFI47	4
HRC	4
HPS3	4
GRIN3A	4
GPATCH4	4
GIMAP7	4
GIMAP5	4
FAM188B	4
DDX55	4
CD180	4
CCDC137	4
C6H4orf19	4
BRAT1	4
ZNF677	3
ZNF263	3
ZNF227	3
ZNF226	3
VARS2	3
UTRN	3
URB1	3
TTC3	3
TRIM10	3
THUMPD2	3
TG	3
SYTL2	3
SYNE2	3
SIRPA	3
RNASE3	3
PSAPL1	3
PLA2G2D4,PLA2G2D5	3
PDIA2	3
PDC	3
PARK2	3
MYOF	3
MLPH	3
MGC139164	3
MACF1	3
LOC785144	3
LOC617079	3
LOC616942	3
LOC537188	3
LOC525947	3
LOC522763	3
LOC512867	3
LOC511617	3
LIPE	3
JSP.1	3
HACL1	3
GNLY	3
GGA3	3
FAT3	3
EMID1	3
DPYS	3
DDX3X	3
CYP4F2	3
CSPG4	3
CIDEC	3
CHDH	3
CES4A	3
CEACAM1	3
CD1A	3
C9H6orf70	3
C6	3
ASNSD1	3
APOBEC3B	3
ALDH16A1	3
ABCA9	3
ZSWIM1	2
ZNF304	2
ZNF135	2
ZIC2	2
ZBTB49	2
VWF	2
VPS45	2
VNN1	2
VCAN	2
VAPA	2
UTP18	2
UCN2	2
TYW1	2
TXNDC16	2
TTBK2	2
TSPYL4	2
TRIM7	2
TREM2	2
TRAFD1	2
TOB1	2
TNFRSF21	2
TMEM61	2
TM4SF20	2
TLR9	2
TLR2	2
TFEC	2
TEP1	2
TBCD	2
TARSL2	2
TARP	2
STAB2	2
ST6GALNAC4	2
SPINK5	2
SORCS3	2
SMTN	2
SMC4	2
SLC2A12	2
SLC26A7	2
SLC22A10	2
SLC11A1	2
SLAMF1	2
SLA	2
SIK2	2
SHD	2
SGOL1	2
SERPINB4	2
SERPINB2	2
SDCBP	2
SCN9A	2
RPH3A	2
ROBO4	2
PTGIS	2
PTCHD2	2
PRSS12	2
PRORSD1	2
PRMT3	2
PRIMPOL	2
PREP	2
PPM1K	2
PPARGC1A	2
PMEL	2
PLXNC1	2
PLSCR5	2
PLOD3	2
PLEKHO2	2
PIK3C2G	2
PEX26	2
PDE6A	2
PCDHGB4	2
PCDHGA2	2
PBXIP1	2
OTOP3	2
OSBP2	2
OR4D5	2
NUPL2	2
NPHS1	2
NOX5	2
NOP2	2
NOL3	2
NODAL	2
NOD2	2
NHSL1	2
NCOR1	2
NCAPG	2
NCAN	2
N4BP3	2
MRVI1	2
MGC157082	2
METTL13	2
MEPCE	2
MBLAC1	2
MBD4	2
MAVS	2
MAN2A2	2
LRRIQ1	2
LOR	2
LOC790886	2
LOC783508	2
LOC751574,LOC781977	2
LOC618803	2
LOC618701	2
LOC618664	2
LOC520682	2
LOC515697	2
LOC515694	2
LOC100196899	2
LOC100125412	2
LGALS8	2
LEMD3	2
LCT	2
KRT85	2
KRT80	2
KRT75	2
KRT72	2
KIR3DL1,KIR3DL2	2
KIF2B	2
KIF24	2
KIAA1797	2
KCNU1	2
ITIH4	2
ITGB1	2
IQCK	2
INVS	2
INMT	2
IL4R	2
HTRA4	2
HRG	2
HEATR8	2
HDHD3	2
H2B	2
GRK7	2
GPR156	2
GPR114	2
GPLD1	2
GPAT2	2
GNPTAB	2
GNL2	2
GEN1	2
GDI2	2
GALNT5	2
GABRR3	2
FUS	2
FOXJ2	2
FOPNL	2
FN3K	2
FAM71A	2
FAM65B	2
ERGIC2	2
EPAS1	2
ELFN1	2
DYSF	2
DSC2	2
DNAH7	2
DMP1	2
DLK2	2
DHX34	2
DCXR	2
DCP1B	2
DAXX	2
CSF2RB	2
COG7	2
CLSTN3	2
CLSPN	2
CLEC5A	2
CES5A	2
CEP290	2
CELSR3	2
CDSN	2
CDHR5	2
CDHR4	2
CD1E	2
CD177	2
CD101	2
CCDC91	2
CAMSAP1	2
CACNB1	2
C18H19orf47	2
C17H5orf52	2
BSCL2	2
BPIFB5	2
ATF4	2
ARMC2	2
APLP1	2
APBB1IP	2
ANXA6	2
AMBRA1	2
ALS2CL	2
ADAT1	2
ADAMTS19	2
ADAM12	2
ZZEF1	1
ZSCAN26	1
ZSCAN16	1
ZSCAN12	1
ZP4	1
ZNFX1	1
ZNF891	1
ZNF804B	1
ZNF75A	1
ZNF750	1
ZNF644	1
ZNF638	1
ZNF621	1
ZNF583	1
ZNF582	1
ZNF570	1
ZNF524	1
ZNF513	1
ZNF451	1
ZNF438	1
ZNF408	1
ZNF345	1
ZNF335	1
ZNF287	1
ZNF280B	1
ZNF200	1
ZNF165	1
ZMYM6	1
ZMYM5	1
ZMYM1	1
ZMPSTE24	1
ZMIZ2	1
ZKSCAN5	1
ZFYVE16	1
ZFHX4	1
ZDHHC19	1
ZCCHC13	1
ZC3H8	1
YTHDC2	1
YEATS2	1
YBEY	1
XPR1	1
XPNPEP1	1
XIRP1	1
XCR1	1
XAF1	1
WRN	1
WIPF1	1
WDR96	1
WDR89	1
WDR64	1
WDR46	1
WDR45L	1
WDR33	1
WDR24	1
WDFY4	1
WBSCR22	1
VPS52	1
VGLL4	1
VCAM1	1
UXS1	1
USP6NL	1
USP5	1
USP45	1
USP44	1
USP33	1
USP28	1
USHBP1	1
USH2A	1
URB2	1
URAD	1
UQCRC1	1
UQCC2	1
UPK3BL	1
UPK1A	1
UNC80	1
UNC5D	1
UNC13C	1
UIMC1	1
UHMK1	1
UBXN4	1
UBR5	1
UBR4	1
UBQLN1	1
UBN1	1
UBL4B	1
UBE3D	1
UBE2Q2	1
UBD	1
UBA7	1
TYW3	1
TXNRD2	1
TXLNB	1
TVP23B	1
TUT1	1
TUFT1	1
TUBGCP3	1
TUBA8	1
TTPAL	1
TTLL4	1
TTF1	1
TTC4	1
TTC29	1
TTC27	1
TTC21B	1
TRPV6	1
TRPS1	1
TRPC2	1
TRNT1	1
TRIM36	1
TRIM34	1
TRIM29	1
TRIM17	1
TRIM15	1
TRAP1	1
TRAF3IP1	1
TPRN	1
TPK1	1
TPC3	1
TOR1A	1
TOPBP1	1
TOPAZ1	1
TOM1	1
TNRC6B	1
TNP2	1
TNNI3K	1
TNFRSF18	1
TNC	1
TMSB4	1
TMEM98	1
TMEM79	1
TMEM41B	1
TMEM33	1
TMEM204	1
TMEM184A	1
TMEM168	1
TMEM161B	1
TMEM130	1
TMEM117	1
TMEM114	1
TMCO5A	1
TMC2	1
TM9SF1	1
TM7SF3	1
THUMPD3	1
THOC1	1
THNSL2	1
THEM5	1
THAP9	1
TGS1	1
TGM3	1
TGM2	1
TGDS	1
TFIP11	1
TFF3	1
TFAP2C	1
TF	1
TEX26	1
TEX10	1
TEPP	1
TDG	1
TCN1	1
TBX2	1
TBRG1	1
TBL2	1
TBCCD1	1
TBC1D31	1
TBC1D22A	1
TBC1D21	1
TBC1D17	1
TBATA	1
TAS2R42	1
TAS2R1	1
TAPBP	1
TAP2	1
TADA1	1
TAB1	1
TAAR2	1
T2R65A	1
SYTL4	1
SYNGR1	1
SYN3	1
SYMPK	1
SYCP3	1
SYBU	1
SUSD2	1
SUCLG2	1
STX5	1
STK40	1
STK38L	1
STK10	1
STARD13	1
ST8SIA4	1
ST14	1
SRSF4	1
SPX	1
SPTY2D1	1
SPSB2	1
SPAG5	1
SPAG4	1
SPAG17	1
SPADH2	1
SPACA7	1
SNW1	1
SNAPC1	1
SMO	1
SMN1	1
SMG9	1
SMARCD1	1
SLIT2	1
SLIRP	1
SLCO4A1	1
SLCO1A2	1
SLC8A3	1
SLC52A3	1
SLC47A2	1
SLC44A5	1
SLC41A1	1
SLC38A4	1
SLC35B4	1
SLC30A2	1
SLC27A6	1
SLC27A4	1
SLC25A31	1
SLC22A4	1
SLC22A31	1
SLC20A2	1
SLC1A7	1
SLC1A6	1
SLC19A3	1
SLC18A2	1
SLC16A7	1
SLC13A5	1
SKIL	1
SIRT1	1
SIPA1L2	1
SIL1	1
SI	1
SHROOM3	1
SHQ1	1
SHPK	1
SHE	1
SHCBP1L	1
SH3D21	1
SH3BP5	1
SH3BP2	1
SGPL1	1
SGCD	1
SGCB	1
SFTPD	1
SFTPC	1
SFMBT2	1
SETMAR	1
SETDB1	1
SETD1A	1
SERTAD4	1
SERPINE3	1
SERPINE1	1
SERPINA10	1
2015-09-14	1
SENP1	1
SEMA4A	1
SEMA3C	1
SELPLG	1
SECTM1A	1
SEC31B	1
SEC24C	1
SEC23IP	1
SEC14L4	1
SDR16C5	1
SDE2	1
SDAD1	1
SCRN1	1
SCOC	1
SCO1	1
SAMD14	1
SALL4	1
SAG	1
S100A5	1
RUSC2	1
RUNDC3A	1
RTTN	1
RTN4	1
RTF1	1
RSPH3	1
RSL1D1	1
RSAD1	1
RRP8	1
RRP36	1
RRP12	1
RPTOR	1
RPL29	1
RPF2	1
RPF1	1
RNPC3	1
RNMT	1
RNF43	1
RNF186	1
RNF183	1
RNF180	1
RNF167	1
RNF123	1
RMDN2	1
RIPK1	1
RIN1	1
RIC3	1
RHAG	1
RGSL1	1
RGS3	1
RGS2	1
RGR	1
RFX2	1
REST	1
REN	1
REEP3	1
RECQL5	1
RDH8	1
RDH16	1
RCBTB2	1
RBPJL	1
RBMXL2	1
RBM43	1
RBM20	1
RBAK	1
RASGEF1B	1
RASEF	1
RARS	1
RAP1GAP	1
RALGDS	1
RAD51D	1
RAB3D	1
RAB20	1
RAB11FIP5	1
QTRT1	1
QRFPR	1
QARS	1
PYROXD1	1
PTX3	1
PTPRR	1
PTPRQ	1
PTPRB	1
PTPN12	1
PTH2R	1
PTGS1	1
PRP2	1
PROM1	1
PRODH2	1
PRLR	1
PRKDC	1
PRKCI	1
PRKAR2B	1
PRKAB2	1
PPP1R3F	1
PPP1R39	1
PPP1R18	1
PPP1R13L	1
PPP1R10	1
PPFIA4	1
POPDC2	1
POMT2	1
POLRMT	1
POLR2A	1
POLR1D	1
POLR1B	1
POLR1A	1
POLE4	1
POLE	1
PNPT1	1
PNMA2	1
PMPCB	1
PMPCA	1
PLXDC2	1
PLSCR4	1
PLSCR1	1
PLOD1	1
PLEKHO1	1
PLEKHH3	1
PLEKHD1	1
PLCE1	1
PLAC8L1	1
PLA2R1	1
PLA2G4D	1
PLA2G2D1	1
PKNOX2	1
PINK1	1
PIK3R4	1
PIDD	1
PHYHIPL	1
PHRF1	1
PHF11	1
PGAP3	1
PFKP	1
PEX6	1
PEX1	1
PES1	1
PDSS1	1
PDK4	1
PDIA4	1
PDGFRL	1
PDE8A	1
PDE5A	1
PDCD11	1
PCYT1A	1
PCYOX1	1
PCSK1	1
PCK2	1
PCDHGC3	1
PCDH10	1
PC	1
PBX4	1
PATL1	1
PANX3	1
PANK4	1
PALMD	1
PAK7	1
PAK2	1
PAEP	1
PADI2	1
P4HTM	1
P2RY2	1
P2RY13	1
OXNAD1	1
OXLD1	1
OTUD7A	1
OTUD4	1
OTP	1
OSM	1
OSBPL2	1
ORC6	1
ORC4	1
ORC3	1
OPN4	1
OIP5	1
OGFOD1	1
ODF3L1	1
OCSTAMP	1
OAS1Z	1
OAS1Y	1
NWD1	1
NUP188	1
NUDT7	1
NRDE2	1
NRD1	1
NR3C2	1
NR1H4	1
NPAS1	1
NOTCH4	1
NOS1AP	1
NOL9	1
NOL8	1
NMU	1
NMT1	1
NMBR	1
NLRC4	1
NKG7	1
NHLRC2	1
NGLY1	1
NFYA	1
NFE2	1
NEPN	1
NENF	1
NELL2	1
NEIL1	1
NEDD1	1
NDUFAF1	1
NDUFA10	1
NDST2	1
NDST1	1
NDRG1	1
NCR3	1
NCF4	1
NCAPD2	1
NBN	1
NAV3	1
NARS	1
NADSYN1	1
NAALADL1	1
NAA25	1
N4BP1	1
MZF1	1
MYH10	1
MUTED	1
MUS81	1
MTRR	1
MTRF1	1
MTR	1
MTNR1B	1
MTMR7	1
MTMR6	1
MTMR10	1
MTFR2	1
MTF1	1
MSRA	1
M-SAA3.2	1
MS4A7	1
MRPS35	1
MRPS18B	1
MRPL45	1
MRPL37	1
MRPL23	1
MRPL21	1
MRPL13	1
MRPL1	1
MRPL10	1
MRGPRF	1
MRC2	1
MOV10	1
MOGAT2	1
MOCS3	1
MMRN1	1
MMP9	1
MIS18A	1
MICALL2	1
MIC2	1
MGC157368	1
MGC138914	1
MGC134473	1
MGC134105	1
MGC133764	1
METTL3	1
METTL21E	1
METTL1	1
MEPE	1
MEP1B	1
MED25	1
MDM4	1
MCM3	1
MBTPS1	1
MBP	1
MATN1	1
2015-03-04	1
2015-03-10	1
MAPK8IP2	1
MAP4K3	1
MAP4K2	1
MAP3K11	1
MAP1B	1
MANEA	1
MANBA	1
MAGEA11	1
MAD1L1	1
LYZ1	1
LRRK1	1
LRRD1	1
LRRC47	1
LRRC17	1
LRRC16A	1
LRIT1	1
LOXL3	1
LOC786410,SERPINB4	1
LOC786410	1
LOC782922	1
LOC781423	1
LOC780781	1
LOC777598	1
LOC618733,TAP2	1
LOC618367	1
LOC617443	1
LOC615200	1
LOC613715	1
LOC533581	1
LOC531152	1
LOC530799	1
LOC527068	1
LOC526613	1
LOC523427	1
LOC515976	1
LOC514194	1
LOC513151	1
LOC512672	1
LOC511494	1
LOC509810	1
LOC509058	1
LOC507142	1
LOC506454	1
LOC504295	1
LOC407171	1
LOC282685	1
LOC100138951	1
LOC100126230	1
LOC100125266	1
LOC100124497	1
LNX2	1
LMNB2	1
LMBRD2	1
LIPM	1
LIPA	1
LIFR	1
LHX3	1
LGSN	1
LGI4	1
LGALS4	1
LGALS3BP	1
LEPROT	1
LEP	1
LENG8	1
LCMT1	1
LBP	1
LAT2	1
LASP1	1
LARP7	1
LARP4B	1
LAMB3	1
KYNU	1
KRTAP10-2	1
KRT82	1
KRT81	1
KRT73	1
KRT4	1
KRT36	1
KRT32	1
KRT24	1
KRT15	1
KNTC1	1
KNG1	1
KLHL22	1
KLHL11	1
KIRREL3	1
KIR3DL1;KIR3DS1	1
KIAA0754	1
KIAA0141	1
KIAA0020	1
KDM5C	1
KCNJ14	1
KCNH3	1
KCNH1	1
KCNB2	1
KCNA6	1
KCNA5	1
KBTBD10	1
KATNAL2	1
JUP	1
JMJD1C	1
JAM2	1
JAK1	1
IYD	1
ITPR3	1
ITPKC	1
ITM2C	1
ITIH5	1
ITIH3	1
ITGBL1	1
ITGB7	1
ITGAD	1
ITGA3	1
ITFG3	1
IST1	1
ISCU,LOC533308	1
IRX6	1
IRGQ	1
IRF7	1
IQCG	1
IPO8	1
INTU	1
INTS1	1
INSL3	1
INPP4A	1
INFAF	1
INADL	1
ILDR2	1
IL4I1	1
IL31RA	1
IL29	1
IL22RA1	1
IL22	1
IL20RA	1
IL1R2	1
IL-15L	1
IKBKE	1
IGSF8	1
IFT88	1
IFT80	1
IFT74	1
IFT27	1
IFN-tau-c1,IFNT,IFNT2,IFNT3	1
IFNB1	1
IFNAC	1
IFITM1,IFITM2	1
IFI30	1
IFI27	1
IBSP	1
IBA57	1
IAPP	1
HTR5A	1
HTR3C	1
HSPA14	1
HSPA12B	1
HSF4	1
HSDL2	1
HPRT1	1
HMCN1	1
HIP1	1
HIF1AN	1
HIATL1	1
HHIP	1
HFM1	1
HEXDC	1
HEXB	1
HERC4	1
HELB	1
HEATR4	1
HCN1	1
GZMB	1
GYLTL1B	1
GUSB	1
GUCY2F	1
GTF3C1	1
GTF2E2	1
GSX2	1
GSTCD	1
GSTA3	1
GSG2	1
GSDMB	1
GRM8	1
GRM7	1
GPRIN2	1
GPRC5A	1
GPR65	1
GPR62	1
GPR52	1
GPR19	1
GPR179	1
GPR158	1
GPR115	1
GPD1	1
GPC5	1
GPA33	1
GON4L	1
GNAS	1
GMPPB	1
GLT6D1	1
GLO1	1
GIF	1
GH1	1
GDF2	1
GDA	1
GCNT3	1
GBX2	1
GBP5	1
GBGT1	1
GATA1	1
GAT	1
GALNTL6	1
GALNTL2	1
GALNT13	1
GAL3ST4	1
GAK	1
GADL1	1
FZD3	1
FUT5	1
FSD2	1
FSCB	1
FRY	1
FOXRED1	1
FOXN4	1
FOXN1	1
FMO2	1
FLT1	1
FKBPL	1
FKBP5	1
FIZ1	1
FIG4	1
FHL5	1
FGF5	1
FGF2	1
FGF14	1
FGD3	1
FGD2	1
FCGR3A	1
FCGR2B	1
FBXO17	1
FBXL8	1
FBXL21	1
FBP2	1
FASTKD3	1
FASTKD2	1
FAM83B	1
FAM63B	1
FAM45A	1
FAM26F	1
FAM26D	1
FAM212A	1
FAM207A	1
FAM178A	1
FAM163B	1
FAM155A	1
FAM154A	1
FAM149B1	1
FAM134B	1
FAM122A	1
FAM115C	1
FADS6	1
FAAP20	1
F7	1
F5	1
F2R	1
F13B	1
F12	1
EYA3	1
EYA2	1
EXTL1	1
EXT2	1
EXOC3L1	1
EVI2B	1
EVC	1
ETV1	1
ETFDH	1
ESPL1	1
ERICH5	1
ERI2	1
EPN3	1
ENTPD8	1
ENTPD4	1
ENTPD2	1
ENPP5	1
ENPP3	1
ENPP1	1
ENOPH1	1
ENDOU	1
EML6	1
EML5	1
EML3	1
EME1	1
ELP3	1
ELMO3	1
ELL3	1
ELK3	1
EIF4EBP3	1
EID1	1
EGR4	1
EFHC1	1
EFHB	1
ECT2	1
ECE2	1
EBPL	1
EBI3	1
E2F4	1
DZIP1	1
DYRK1B	1
DYNC1H1	1
DUSP27	1
DUOX1	1
DTYMK	1
DTWD1	1
DSP	1
DOHH	1
DNTTIP2	1
DND1	1
DNASE2B	1
DNAJC24	1
DNAJC22	1
DNAH3	1
DNAAF1	1
DMRTA1	1
DMGDH	1
DLG4	1
DLEC1	1
DLC1	1
DIP2B	1
DIEXF	1
DIAPH3	1
DHX8	1
DHX32	1
DGCR14	1
DEPTOR	1
DECR1	1
DDX59	1
DDX27	1
DDRGK1	1
DCST1	1
DBT	1
DARS	1
DAP3	1
DALRD3	1
DAK	1
DAB2IP	1
DAB2	1
D2HGDH	1
CYTIP	1
CYP4A11	1
CYP3A4	1
CYP2D14,MGC127055	1
CYP2B6	1
CYP26A1	1
CYM	1
CXHXorf66	1
CXCL2	1
CUBN	1
CTTNBP2NL	1
CTSA	1
CTNNA1	1
CSRNP3	1
CSF1	1
CRYGA	1
CRTC1	1
CRIP3	1
CRH	1
CRELD2	1
CRB1	1
CPSF2	1
CPS1	1
CPPED1	1
CPN2	1
COX7A1	1
COX10	1
COQ4	1
COQ10A	1
COMMD2	1
COL6A1	1
COL5A3	1
COL17A1	1
COG3	1
COG2	1
CNTNAP3	1
CNTN1	1
CNR2	1
CNNM1	1
CMKLR1	1
CLUL1	1
CLRN2	1
CLN8	1
CLHC1	1
CLEC12B	1
CLDND2	1
CISH	1
CINP	1
CHST8	1
CHST7	1
CHST14	1
CHRNG	1
CHL1	1
CHFR	1
CHAF1B	1
CGN1	1
CGN	1
CERS4	1
CEP57	1
CENPO	1
CDKN1A	1
CDK2	1
CDHR2	1
CDH9	1
CDH3	1
CDH23	1
CDH17	1
CDH15	1
CDH10	1
CDCA8	1
CDC45	1
CDC42BPG	1
CDC25B	1
CD96	1
CD7	1
CD63	1
CD40	1
CD320	1
CD300LB	1
CD200R1L	1
CD151	1
CCT6B	1
CCT3	1
CCNL1	1
CCDC97	1
CCDC77	1
CCDC71	1
CCDC67	1
CCDC51	1
CCDC175	1
CCDC153	1
CCDC116	1
CCDC105	1
CBX6	1
CBR1	1
CAPN5	1
CAPN1	1
CAMKV	1
CALR	1
CALN1	1
CALHM2	1
CADPS2	1
CAAP1	1
CA5A	1
C8H9orf156	1
C8H9orf152	1
C8H8orf74	1
C8A	1
C7H19orf60	1
C7H19orf52	1
C4H7orf57	1
C3H3orf22	1
C3AR1	1
C3	1
C29H11orf54	1
C26H10orf120	1
C25H16orf93	1
C24H18orf8	1
C22H3orf75	1
C1QL2	1
C1GALT1	1
C19H17orf78	1
C18H19orf33	1
C16H1orf187	1
C15H11orf34	1
C13H20orf196	1
C11H2orf18	1
C10H14orf37	1
C10H14orf21	1
BUB1B	1
BTBD10	1
BSPRY	1
BSDC1	1
BRE	1
BRD7	1
BPIFC	1
BORA	1
BOLA-DQA5	1
BOLA-DMB	1
BOLA;BOLA	1
BHLHE41	1
BEGAIN	1
BDH1	1
BCLAF1	1
BCL6	1
BCDIN3D	1
BARD1	1
BAHD1	1
BAG1	1
B3GNT6	1
AZI1	1
AVPR1A	1
ATXN10	1
ATP9B	1
ATP8B3	1
ATP6V1H	1
ATM	1
ATIC	1
ATG14	1
ATAT1	1
ATAD5	1
ASPM	1
ASH1L	1
ASB3	1
ASB2	1
ASB16	1
ASB15	1
ASAP1	1
ARPC3	1
ARNTL2	1
ARMCX6	1
ARMC9	1
ARID5A	1
ARHGEF4	1
ARHGEF10L	1
ARHGAP39	1
ARHGAP31	1
ARHGAP29	1
ARHGAP20	1
AQPEP	1
AQP9	1
APOBEC3A	1
APOBEC2	1
APOA4	1
APMAP	1
APEH	1
APBB1	1
AP3B1	1
AOX4	1
ANXA11	1
ANPEP	1
ANGPTL6	1
AMIGO2	1
AMICA1	1
AMDHD1	1
AMBP	1
ALS2CR11	1
ALPK2	1
ALLC	1
ALKBH5	1
ALG1	1
ALDH8A1	1
ALDH3A2	1
ALDH1L2	1
ALDH1L1	1
ALAS1	1
AKAP6	1
AK7	1
AHR	1
AHDC1	1
AGXT2L2	1
AGL	1
AGK	1
AGER	1
AFAP1L1	1
AEBP2	1
ADRA1A	1
ADPRM	1
ADNP	1
ADH6	1
ADCY7	1
ADCY6	1
ADCK1	1
ADAMTS8	1
ADAMTS5	1
ADAMTS14	1
ADAM9	1
ACPP	1
ACOX1	1
ACOT8	1
ACCS	1
ACCN3	1
ACACB	1
ABL2	1
ABHD14B	1
ABCF1	1
ABCC6	1
ABCC5	1
ABCC3	1
ABCB9	1
ABCA3	1
ABCA1	1
AAR2	1
A2M	1

## Sheet: Table S5b
Table S5b Breed-specific-nsSNP containing genes in QTL regions
GeneName	QTL
ABCA3	Meat_and_Carcass_QTL
ABCB9	Meat_and_Carcass_QTL
ABCC3	Reproduction_QTL;Meat_and_Carcass_QTL
ABCC5	Production_QTL
ABCF1	Production_Association
ACACB	Meat_and_Carcass_QTL;Reproduction_Association
ACCS	Production_QTL
ACOT8	Meat_and_Carcass_QTL
ACPP	Reproduction_QTL
ADAM12	Production_QTL
ADAM9	Meat_and_Carcass_QTL;Reproduction_QTL
ADAMTS14	Health_Association;Production_Association
ADAMTS8	Meat_and_Carcass_QTL;Production_Association
ADAT1	Meat_and_Carcass_QTL
ADCY6	Exterior_Association;Health_Association;Meat_and_Carcass_Association;Milk_Association;Production_Association;Meat_and_Carcass_QTL
ADCY7	Meat_and_Carcass_Association;Meat_and_Carcass_QTL
ADH6	Milk_Association;Meat_and_Carcass_QTL
ADPRM	Reproduction_QTL;Meat_and_Carcass_QTL
AKAP6	Reproduction_QTL
ALDH16A1	Reproduction_QTL
ALDH1L2	Meat_and_Carcass_QTL
ALDH3A2	Reproduction_QTL;Meat_and_Carcass_QTL
ALKBH5	Reproduction_QTL;Meat_and_Carcass_QTL;Reproduction_Association
ALLC	Meat_and_Carcass_QTL
ALS2CR11	Meat_and_Carcass_QTL
AMBP	Meat_and_Carcass_QTL
AMDHD1	Meat_and_Carcass_QTL
AMICA1	Production_Association
AMIGO2	Exterior_Association;Health_Association;Meat_and_Carcass_Association;Milk_Association;Production_Association;Meat_and_Carcass_QTL
ANGPTL6	Meat_and_Carcass_QTL
ANPEP	Health_Association;Meat_and_Carcass_Association
AP3B1	Meat_and_Carcass_Association;Milk_Association;Reproduction_Association
APBB1	Meat_and_Carcass_QTL
APLP1	Meat_and_Carcass_Association;Meat_and_Carcass_QTL;Health_QTL;Health_Association
APOA4	Health_Association;Production_Association
AQP9	Health_Association
ARHGAP20	Health_Association;Meat_and_Carcass_Association;Milk_Association;Reproduction_Association
ARHGAP31	Meat_and_Carcass_QTL
ARNTL2	Meat_and_Carcass_QTL
ARPC3	Meat_and_Carcass_QTL
ASAP1	Exterior_Association;Meat_and_Carcass_Association;Milk_Association;Production_Association;Health_Association
ASB15	Production_Association
ASB16	Meat_and_Carcass_QTL;Reproduction_Association
ASB3	Milk_Association;Exterior_Association
ASNSD1	Meat_and_Carcass_Association;Production_Association;Reproduction_Association
ATAT1	Production_Association
ATIC	Meat_and_Carcass_QTL
ATP6V1H	Health_Association;Meat_and_Carcass_Association;Production_Association
ATP8B3	Meat_and_Carcass_QTL
AVPR1A	Meat_and_Carcass_QTL;Meat_and_Carcass_Association
AZI1	Health_Association
B3GNT6	Meat_and_Carcass_QTL
BAHD1	Health_QTL
BARD1	Meat_and_Carcass_QTL
BCDIN3D	Exterior_Association;Health_Association;Meat_and_Carcass_Association;Milk_Association;Production_Association;Meat_and_Carcass_QTL
BCL6	Production_QTL
BCLAF1	Reproduction_Association
BDH1	Production_QTL
BHLHE41	Meat_and_Carcass_QTL
BOLA	Milk_Association;Meat_and_Carcass_QTL;Exterior_Association;Production_Association
BOLA-DMB	Meat_and_Carcass_QTL
BOLA-NC1	Production_Association
BORA	Health_Association
BPIFC	Meat_and_Carcass_QTL
BRAT1	Meat_and_Carcass_Association
BRD7	Meat_and_Carcass_Association;Meat_and_Carcass_QTL
BSCL2	Meat_and_Carcass_QTL
BSPRY	Meat_and_Carcass_QTL
BTBD10	Meat_and_Carcass_QTL
C13H20orf196	Health_Association
C17H5orf52	Meat_and_Carcass_QTL;Production_Association
C18H19orf33	Health_QTL;Health_Association
C18H19orf47	Health_QTL;Health_Association
C25H16orf93	Meat_and_Carcass_Association;Production_Association
C26H10orf120	Meat_and_Carcass_QTL;Meat_and_Carcass_Association
C4A	Production_Association
C6	Meat_and_Carcass_QTL;Meat_and_Carcass_Association
C6H4orf19	Meat_and_Carcass_QTL
C7H19orf52	Meat_and_Carcass_Association
C8A	Reproduction_QTL
C8H9orf152	Meat_and_Carcass_QTL
CACNB1	Reproduction_QTL;Meat_and_Carcass_QTL
CADPS2	Production_Association
CALHM2	Meat_and_Carcass_QTL
CALN1	Meat_and_Carcass_Association;Production_Association;Reproduction_QTL
CAPN1	Meat_and_Carcass_QTL;Production_Association;Reproduction_Association
CAPN5	Meat_and_Carcass_QTL
CCDC116	Meat_and_Carcass_QTL
CCDC137	Health_Association;Meat_and_Carcass_QTL;Production_Association
CCDC91	Meat_and_Carcass_QTL
CCDC97	Health_QTL;Health_Association
CCNL1	Production_QTL
CD151	Health_Association
CD177	Health_QTL;Health_Association
CD1A	Reproduction_QTL
CD1E	Reproduction_QTL
CD40	Meat_and_Carcass_QTL
CD63	Meat_and_Carcass_QTL
CD7	Health_Association;Meat_and_Carcass_QTL;Production_Association
CDC25B	Health_Association
CDC42BPG	Meat_and_Carcass_QTL
CDH10	Meat_and_Carcass_QTL;Health_Association
CDH23	Health_Association;Production_Association
CDH9	Meat_and_Carcass_QTL;Meat_and_Carcass_Association;Health_Association
CDHR5	Health_Association
CDK2	Meat_and_Carcass_QTL
CDSN	Production_Association
CEACAM1	Health_QTL;Health_Association
CGN	Production_Association
CHFR	Meat_and_Carcass_QTL
CHL1	Health_Association
CHST14	Health_QTL
CINP	Meat_and_Carcass_QTL
CLDND2	Reproduction_QTL
CLEC12B	Meat_and_Carcass_QTL
CLHC1	Milk_Association;Exterior_Association
CMKLR1	Meat_and_Carcass_QTL;Reproduction_Association
CNNM1	Meat_and_Carcass_QTL
CNTN1	Exterior_Association;Health_Association;Meat_and_Carcass_Association;Milk_Association;Production_Association;Meat_and_Carcass_QTL
CNTNAP3	Meat_and_Carcass_QTL
COG7	Reproduction_QTL;Meat_and_Carcass_Association;Meat_and_Carcass_QTL;Production_Association
COL17A1	Meat_and_Carcass_QTL
COL5A3	Meat_and_Carcass_QTL
COQ10A	Meat_and_Carcass_QTL
COX10	Reproduction_QTL;Meat_and_Carcass_QTL
COX7A1	Health_QTL;Health_Association
CPN2	Production_QTL
CRH	Health_Association;Meat_and_Carcass_QTL
CSF2RB	Meat_and_Carcass_QTL
CSRNP3	Meat_and_Carcass_Association
CTNNA1	Health_Association
CTSA	Meat_and_Carcass_QTL
CUBN	Meat_and_Carcass_QTL
CXCL2	Meat_and_Carcass_QTL
CYP26A1	Meat_and_Carcass_QTL
CYP2B6	Health_QTL;Health_Association
CYP3A4	Meat_and_Carcass_Association
CYP4A11	Reproduction_QTL
CYTIP	Meat_and_Carcass_Association
DAB2	Meat_and_Carcass_QTL;Meat_and_Carcass_Association
DAK	Meat_and_Carcass_QTL
DAXX	Meat_and_Carcass_QTL
DCXR	Health_Association;Meat_and_Carcass_QTL;Production_Association
DDRGK1	Health_Association
DDX55	Meat_and_Carcass_QTL
DHX34	Reproduction_Association
DHX8	Meat_and_Carcass_QTL;Reproduction_Association
DIP2B	Exterior_Association;Health_Association;Meat_and_Carcass_Association;Milk_Association;Production_Association;Meat_and_Carcass_QTL
DLEC1	Milk_Association;Production_Association
DLG4	Reproduction_QTL;Production_Association;Reproduction_Association
DMGDH	Meat_and_Carcass_Association;Milk_Association;Reproduction_Association
DMRTA1	Meat_and_Carcass_Association;Production_Association
DNAAF1	Meat_and_Carcass_Association;Reproduction_Association
DNAH3	Reproduction_QTL;Meat_and_Carcass_Association
DNAJC22	Exterior_Association;Health_Association;Meat_and_Carcass_Association;Milk_Association;Production_Association;Meat_and_Carcass_QTL
DNAJC24	Meat_and_Carcass_QTL
DNASE2B	Production_QTL
DOHH	Meat_and_Carcass_Association;Production_Association;Milk_Association
DSP	Health_QTL
DYNC1H1	Meat_and_Carcass_QTL
DYRK1B	Health_QTL;Health_Association
EBI3	Meat_and_Carcass_Association;Production_Association;Milk_Association
ECE2	Production_QTL
ECT2	Production_QTL
EGFLAM	Meat_and_Carcass_QTL;Meat_and_Carcass_Association;Health_Association
EGR4	Production_Association
ELFN1	Meat_and_Carcass_Association
ELK3	Meat_and_Carcass_QTL
ELP3	Meat_and_Carcass_Association;Reproduction_Association
EME1	Reproduction_QTL;Meat_and_Carcass_QTL
EMID1	Meat_and_Carcass_QTL
EML3	Meat_and_Carcass_QTL
EML6	Milk_Association;Exterior_Association
ENDOU	Exterior_Association;Health_Association;Meat_and_Carcass_Association;Milk_Association;Production_Association;Meat_and_Carcass_QTL
ENOPH1	Meat_and_Carcass_QTL
EPAS1	Milk_Association;Exterior_Association;Production_Association;Reproduction_Association
EPN3	Reproduction_QTL;Meat_and_Carcass_QTL
ERGIC2	Meat_and_Carcass_QTL
ERI2	Reproduction_QTL;Meat_and_Carcass_Association
ESPL1	Exterior_Association;Health_Association;Meat_and_Carcass_Association;Milk_Association;Production_Association;Meat_and_Carcass_QTL
ETFDH	Meat_and_Carcass_QTL;Exterior_Association
EXT2	Production_QTL
F2R	Meat_and_Carcass_QTL
FAAP20	Health_Association;Meat_and_Carcass_Association
FAM154A	Reproduction_QTL
FAM178A	Meat_and_Carcass_QTL;Milk_Association
FAM45A	Meat_and_Carcass_QTL;Reproduction_QTL
FAM63B	Health_Association
FAM71A	Meat_and_Carcass_QTL
FASTKD3	Meat_and_Carcass_QTL
FAT3	Production_QTL;Meat_and_Carcass_QTL
FBXL21	Health_Association
FBXO17	Health_QTL;Health_Association
FGD2	Milk_Association;Reproduction_Association;Reproduction_QTL
FGD3	Exterior_Association;Meat_and_Carcass_QTL;Milk_Association;Production_Association
FGF2	Meat_and_Carcass_QTL;Exterior_Association
FGF5	Meat_and_Carcass_QTL
FKBP5	Meat_and_Carcass_Association
FKBPL	Production_Association
FLT1	Reproduction_QTL
FN3K	Health_Association
FOXN1	Meat_and_Carcass_QTL
FOXN3	Meat_and_Carcass_QTL
FOXN4	Meat_and_Carcass_QTL;Reproduction_Association
FOXRED1	Meat_and_Carcass_QTL
FRY	Reproduction_QTL;Production_Association
FUS	Meat_and_Carcass_Association;Production_Association
FZD3	Meat_and_Carcass_Association;Reproduction_Association
GABRR3	Milk_Association
GAK	Meat_and_Carcass_QTL
GAL3ST4	Meat_and_Carcass_Association
GALNT13	Meat_and_Carcass_Association;Reproduction_QTL
GALNT5	Meat_and_Carcass_Association
GALNTL6	Meat_and_Carcass_QTL
GCNT3	Health_Association
GDA	Health_Association
GDF2	Production_QTL
GH1	Health_Association;Meat_and_Carcass_QTL
GNAS	Production_Association
GNLY	Reproduction_Association;Meat_and_Carcass_Association
GNPTAB	Meat_and_Carcass_QTL
GPATCH4	Reproduction_QTL
GPD1	Exterior_Association;Health_Association;Meat_and_Carcass_Association;Milk_Association;Production_Association;Meat_and_Carcass_QTL
GPR179	Reproduction_QTL;Meat_and_Carcass_QTL
GRM7	Health_Association
GSDMB	Reproduction_QTL;Meat_and_Carcass_QTL
GSTCD	Milk_Association
GSX2	Meat_and_Carcass_QTL
GTF3C1	Meat_and_Carcass_Association
GUSB	Meat_and_Carcass_Association;Production_Association
GYLTL1B	Production_QTL
H2B	Meat_and_Carcass_QTL
HCN1	Meat_and_Carcass_QTL;Meat_and_Carcass_Association
HDHD3	Meat_and_Carcass_QTL
HEATR4	Milk_Association;Reproduction_Association
HEATR8	Reproduction_QTL
HELB	Meat_and_Carcass_QTL;Production_QTL
HERC4	Meat_and_Carcass_QTL
HEXDC	Health_Association
HIF1AN	Meat_and_Carcass_QTL;Milk_Association
HIP1	Meat_and_Carcass_Association;Reproduction_QTL
HRC	Meat_and_Carcass_QTL;Reproduction_QTL
HRG	Production_QTL
HSDL2	Meat_and_Carcass_QTL
HSPA12B	Health_Association
HSPA14	Meat_and_Carcass_QTL
HTR3C	Production_QTL
HTRA4	Meat_and_Carcass_QTL;Reproduction_QTL
IAPP	Meat_and_Carcass_QTL
IBSP	Milk_Association;Meat_and_Carcass_QTL;Exterior_Association;Meat_and_Carcass_Association;Production_Association;Reproduction_Association
IFT27	Meat_and_Carcass_QTL;Production_QTL
IFT80	Production_QTL
IFT88	Meat_and_Carcass_QTL
IGSF8	Meat_and_Carcass_Association;Reproduction_Association
IKBKE	Production_QTL
IL-15L	Health_QTL;Health_Association
IL22	Exterior_Association;Health_Association;Meat_and_Carcass_Association;Milk_Association;Production_Association;Meat_and_Carcass_QTL;Reproduction_Association
IL29	Health_QTL;Health_Association
IL31RA	Meat_and_Carcass_QTL;Meat_and_Carcass_Association;Reproduction_QTL
IL4I1	Reproduction_QTL
IL4R	Meat_and_Carcass_Association
INADL	Reproduction_Association
INTS1	Meat_and_Carcass_Association
INVS	Meat_and_Carcass_QTL;Meat_and_Carcass_Association
IPO8	Meat_and_Carcass_QTL
IQCK	Reproduction_QTL
IRF7	Health_Association
IRGQ	Health_QTL;Health_Association
ITGA3	Reproduction_QTL;Meat_and_Carcass_QTL
ITGAD	Meat_and_Carcass_Association;Production_Association
ITGB7	Exterior_Association;Health_Association;Meat_and_Carcass_Association;Milk_Association;Production_Association;Meat_and_Carcass_QTL
ITGBL1	Reproduction_Association
ITPKC	Health_QTL;Health_Association
ITPR3	Meat_and_Carcass_QTL
JAM2	Production_Association;Meat_and_Carcass_Association;Milk_Association;Reproduction_Association
JSP.1	Production_Association
JUP	Meat_and_Carcass_QTL
KBTBD10	Meat_and_Carcass_Association
KCNB2	Health_Association;Meat_and_Carcass_QTL;Meat_and_Carcass_Association;Production_Association
KCNH1	Meat_and_Carcass_Association
KCNH3	Exterior_Association;Health_Association;Meat_and_Carcass_Association;Milk_Association;Production_Association;Meat_and_Carcass_QTL
KCNJ14	Meat_and_Carcass_QTL
KIAA1009	Meat_and_Carcass_QTL
KIRREL3	Meat_and_Carcass_QTL;Meat_and_Carcass_Association;Production_Association
KLHL11	Meat_and_Carcass_QTL
KNG1	Production_QTL
KNTC1	Meat_and_Carcass_QTL;Reproduction_Association
KRT15	Meat_and_Carcass_QTL
KRT24	Meat_and_Carcass_QTL
KRT32	Meat_and_Carcass_QTL
KRT36	Meat_and_Carcass_QTL
KRT4	Exterior_Association;Health_Association;Meat_and_Carcass_Association;Milk_Association;Production_Association;Meat_and_Carcass_QTL
KRT72	Exterior_Association;Health_Association;Meat_and_Carcass_Association;Milk_Association;Production_Association;Meat_and_Carcass_QTL
KRT73	Exterior_Association;Health_Association;Meat_and_Carcass_Association;Milk_Association;Production_Association;Meat_and_Carcass_QTL
KRT75	Exterior_Association;Health_Association;Meat_and_Carcass_Association;Milk_Association;Production_Association;Meat_and_Carcass_QTL
KRT80	Exterior_Association;Health_Association;Meat_and_Carcass_Association;Milk_Association;Production_Association;Meat_and_Carcass_QTL
KRT81	Exterior_Association;Health_Association;Meat_and_Carcass_Association;Milk_Association;Production_Association;Meat_and_Carcass_QTL
KRT82	Exterior_Association;Health_Association;Meat_and_Carcass_Association;Milk_Association;Production_Association;Meat_and_Carcass_QTL
KRT85	Exterior_Association;Health_Association;Meat_and_Carcass_Association;Milk_Association;Production_Association;Meat_and_Carcass_QTL
LARP4B	Health_Association;Exterior_Association;Milk_Association;Reproduction_Association
LASP1	Reproduction_QTL;Meat_and_Carcass_QTL
LAT2	Meat_and_Carcass_Association;Reproduction_QTL
LBP	Meat_and_Carcass_QTL
LCMT1	Meat_and_Carcass_Association
LEMD3	Meat_and_Carcass_QTL;Meat_and_Carcass_Association;Production_Association;Reproduction_Association
LGALS4	Health_QTL;Health_Association
LGI4	Meat_and_Carcass_Association;Meat_and_Carcass_QTL
LIFR	Meat_and_Carcass_QTL;Meat_and_Carcass_Association;Health_Association
LIPA	Milk_Association
LIPE	Health_QTL;Health_Association
LIPM	Milk_Association
LMBRD2	Meat_and_Carcass_QTL;Meat_and_Carcass_Association;Health_Association
LNX2	Reproduction_QTL;Meat_and_Carcass_Association
LOC100138951	Reproduction_QTL
LOC100196899	Meat_and_Carcass_Association
LOC512672	Production_Association
LOC513151	Health_QTL
LOC515694	Production_Association
LOC515697	Meat_and_Carcass_QTL
LOC522763	Production_Association
LOC530354	Meat_and_Carcass_QTL
LOC530799	Meat_and_Carcass_QTL
LOC531152	Meat_and_Carcass_QTL
LOC533581	Milk_Association;Reproduction_Association
LOC537188	Meat_and_Carcass_QTL;Meat_and_Carcass_Association;Health_Association
LOC616942	Production_Association
LOC616948	Meat_and_Carcass_QTL
LOC618367	Meat_and_Carcass_QTL
LOC618664	Meat_and_Carcass_QTL
LOC618803	Meat_and_Carcass_QTL
LOC777598	Meat_and_Carcass_QTL
LOC785144	Meat_and_Carcass_QTL
LOXL3	Meat_and_Carcass_Association;Milk_Association
LRRC16A	Health_Association;Production_Association;Reproduction_Association
LRRC17	Reproduction_QTL
LRRC47	Health_Association;Meat_and_Carcass_Association
LRRD1	Meat_and_Carcass_Association;Reproduction_Association
LRRK1	Production_QTL
LYZ1	Exterior_Association;Health_Association;Meat_and_Carcass_Association;Milk_Association;Production_Association;Meat_and_Carcass_QTL
M-SAA3.2	Meat_and_Carcass_QTL
MAD1L1	Meat_and_Carcass_Association
MAGEA11	Milk_Association
MANBA	Milk_Association;Meat_and_Carcass_QTL
MANEA	Production_QTL
MAP1B	Milk_Association;Reproduction_Association
MAP3K11	Meat_and_Carcass_QTL;Production_Association;Reproduction_Association
MAP4K2	Meat_and_Carcass_QTL
MAP4K3	Milk_Association;Meat_and_Carcass_Association
2015-03-10	Health_Association
MATN1	Meat_and_Carcass_QTL
MAVS	Health_Association
MBLAC1	Meat_and_Carcass_Association
MBTPS1	Meat_and_Carcass_Association;Reproduction_Association
MED25	Reproduction_QTL
MEPCE	Meat_and_Carcass_Association
MEPE	Milk_Association;Meat_and_Carcass_QTL;Exterior_Association;Meat_and_Carcass_Association;Production_Association;Reproduction_Association
METTL1	Meat_and_Carcass_QTL
MGC137098	Meat_and_Carcass_QTL
MIC1	Production_Association
MIC2	Production_Association
MICALL2	Meat_and_Carcass_Association
MIS18A	Production_Association
MMP9	Meat_and_Carcass_QTL
MMRN1	Milk_Association;Meat_and_Carcass_QTL;Exterior_Association
MOGAT2	Meat_and_Carcass_QTL
MRC2	Health_Association
MRGPRF	Meat_and_Carcass_QTL;Health_Association
MRPL1	Meat_and_Carcass_QTL
MRPL10	Reproduction_QTL;Meat_and_Carcass_QTL
MRPL21	Meat_and_Carcass_QTL;Health_Association
MRPL23	Meat_and_Carcass_QTL;Health_Association
MRPL37	Reproduction_QTL
MRPL45	Reproduction_QTL;Meat_and_Carcass_QTL
MRPS18B	Production_Association
MRPS35	Meat_and_Carcass_QTL
MRVI1	Meat_and_Carcass_QTL
MTFR2	Reproduction_Association
MTMR10	Production_Association;Reproduction_Association
MTR	Milk_Association;Reproduction_Association
MTRR	Meat_and_Carcass_QTL
MUS81	Meat_and_Carcass_QTL;Production_Association;Reproduction_Association
MUTED	Health_QTL
MYH10	Reproduction_QTL;Production_Association;Reproduction_Association;Meat_and_Carcass_QTL
MYOF	Meat_and_Carcass_QTL
NAA25	Meat_and_Carcass_QTL
NAALADL1	Meat_and_Carcass_QTL
NADSYN1	Health_Association
NCAPG	Milk_Association;Meat_and_Carcass_QTL;Exterior_Association;Meat_and_Carcass_Association;Production_Association;Reproduction_Association
NCF4	Meat_and_Carcass_QTL
NCOR1	Reproduction_QTL;Meat_and_Carcass_QTL
NCR3	Production_Association
NDRG1	Health_Association
NDUFAF1	Health_QTL
NEDD1	Meat_and_Carcass_QTL
NEIL1	Meat_and_Carcass_QTL
NELL2	Exterior_Association;Health_Association;Meat_and_Carcass_Association;Milk_Association;Production_Association;Meat_and_Carcass_QTL
NFE2	Exterior_Association;Health_Association;Meat_and_Carcass_Association;Milk_Association;Production_Association;Meat_and_Carcass_QTL
NHLRC2	Meat_and_Carcass_QTL;Production_Association
NKG7	Reproduction_QTL
NMT1	Meat_and_Carcass_QTL
NMU	Meat_and_Carcass_QTL
NOD2	Meat_and_Carcass_QTL
NOL8	Exterior_Association;Meat_and_Carcass_QTL;Milk_Association;Production_Association
NOL9	Health_Association
NOX5	Meat_and_Carcass_QTL
NPAS1	Reproduction_Association
NPHS1	Meat_and_Carcass_Association;Meat_and_Carcass_QTL;Health_QTL;Health_Association
NR1H4	Meat_and_Carcass_QTL
NR3C2	Meat_and_Carcass_QTL;Milk_Association;Reproduction_Association
NRD1	Reproduction_QTL
NRDE2	Meat_and_Carcass_QTL
NUDT7	Meat_and_Carcass_QTL
NWD1	Production_Association
OAS1Y	Meat_and_Carcass_QTL;Production_Association
OAS1Z	Meat_and_Carcass_QTL;Production_Association
OCSTAMP	Meat_and_Carcass_QTL
OIP5	Health_QTL
OR4D5	Meat_and_Carcass_QTL
ORC4	Health_Association;Reproduction_Association
ORC6	Reproduction_QTL
OSBP2	Meat_and_Carcass_QTL;Production_Association
OSM	Meat_and_Carcass_QTL;Production_Association
OVGP1	Production_QTL
OXLD1	Health_Association;Meat_and_Carcass_QTL;Production_Association
P2RY2	Meat_and_Carcass_QTL
PAK2	Production_QTL
PAK7	Meat_and_Carcass_QTL
PANK4	Health_Association;Meat_and_Carcass_Association
PANX3	Meat_and_Carcass_QTL;Production_Association
PC	Meat_and_Carcass_QTL
PCSK1	Reproduction_QTL;Meat_and_Carcass_QTL
PCYT1A	Production_QTL
PDCD11	Meat_and_Carcass_QTL
PES1	Meat_and_Carcass_QTL;Production_Association
PEX1	Meat_and_Carcass_Association;Reproduction_Association
PGAP3	Reproduction_QTL;Meat_and_Carcass_QTL
PHRF1	Health_Association
PHYHIPL	Meat_and_Carcass_QTL
PIDD	Health_Association
PILRA	Meat_and_Carcass_Association
PINK1	Meat_and_Carcass_QTL
PKNOX2	Meat_and_Carcass_QTL
PLA2R1	Meat_and_Carcass_Association
PLCE1	Meat_and_Carcass_QTL
PLEKHD1	Meat_and_Carcass_QTL
PLEKHH3	Meat_and_Carcass_QTL
PLOD3	Meat_and_Carcass_Association;Reproduction_QTL
PLXDC2	Meat_and_Carcass_Association;Milk_Association;Production_Association
PLXNC1	Exterior_Association;Health_Association;Meat_and_Carcass_Association;Milk_Association;Production_Association;Meat_and_Carcass_QTL
PMEL	Meat_and_Carcass_QTL
PMPCB	Reproduction_QTL
PNPT1	Milk_Association;Exterior_Association
POLE	Meat_and_Carcass_QTL
POLE4	Meat_and_Carcass_Association;Milk_Association
POLR1A	Reproduction_Association
POLR1B	Milk_Association
POLR1D	Reproduction_QTL;Meat_and_Carcass_Association
POLR2A	Reproduction_QTL;Production_Association;Reproduction_Association
PPARGC1A	Milk_Association;Meat_and_Carcass_QTL
PPM1K	Milk_Association;Meat_and_Carcass_QTL;Exterior_Association;Production_Association
PPP1R10	Production_Association
PPP1R18	Production_Association
PRKAR2B	Health_Association;Milk_Association;Production_Association;Reproduction_Association
PRKCI	Production_QTL
PRKDC	Health_Association;Meat_and_Carcass_Association;Milk_Association;Production_Association
PRLR	Meat_and_Carcass_QTL;Meat_and_Carcass_Association;Health_Association
PRMT3	Meat_and_Carcass_QTL
PRODH2	Meat_and_Carcass_Association;Meat_and_Carcass_QTL;Health_QTL;Health_Association
PRORSD1	Milk_Association;Exterior_Association
PSAPL1	Reproduction_Association
PTPN12	Reproduction_QTL
PTPRB	Exterior_Association;Health_Association;Meat_and_Carcass_Association;Milk_Association;Production_Association;Meat_and_Carcass_QTL
PTPRQ	Milk_Association;Reproduction_Association
PTPRR	Exterior_Association;Health_Association;Meat_and_Carcass_Association;Milk_Association;Production_Association;Meat_and_Carcass_QTL
PTX3	Production_QTL
PYROXD1	Meat_and_Carcass_QTL
QTRT1	Meat_and_Carcass_Association
RAB11FIP5	Production_Association;Milk_Association
RAB3D	Meat_and_Carcass_Association
RAP1GAP	Meat_and_Carcass_QTL
RARS	Meat_and_Carcass_QTL
RASGEF1B	Meat_and_Carcass_QTL
RBAK	Meat_and_Carcass_Association
RBM20	Meat_and_Carcass_QTL
RBM43	Meat_and_Carcass_Association
RBMXL2	Meat_and_Carcass_QTL
RBPJL	Meat_and_Carcass_QTL
RDH16	Meat_and_Carcass_QTL
RDH8	Meat_and_Carcass_QTL
REST	Meat_and_Carcass_QTL
RGS2	Meat_and_Carcass_QTL
RGS3	Meat_and_Carcass_QTL
RIC3	Meat_and_Carcass_QTL
RIN1	Meat_and_Carcass_QTL
RIPK1	Health_QTL
RMDN2	Milk_Association
RNF167	Reproduction_QTL;Production_Association;Reproduction_Association
RNF183	Meat_and_Carcass_QTL
RNF43	Milk_Association;Reproduction_Association
ROBO4	Meat_and_Carcass_QTL;Production_Association
RPF1	Production_QTL
RPF2	Meat_and_Carcass_QTL
RPH3A	Meat_and_Carcass_QTL;Production_Association
RPTOR	Health_Association
RRP12	Meat_and_Carcass_QTL
RRP8	Meat_and_Carcass_QTL
RSAD1	Reproduction_QTL;Meat_and_Carcass_QTL
RSPH3	Reproduction_QTL
RTN4	Milk_Association;Exterior_Association
RUNDC3A	Meat_and_Carcass_QTL;Reproduction_Association
SAG	Meat_and_Carcass_Association
SAMD14	Reproduction_QTL;Meat_and_Carcass_QTL
SCN9A	Meat_and_Carcass_Association
SCO1	Reproduction_QTL;Meat_and_Carcass_QTL
SCOC	Production_QTL
SCRN1	Meat_and_Carcass_QTL
SDAD1	Meat_and_Carcass_QTL
SDCBP	Health_Association
SDR16C5	Health_Association;Meat_and_Carcass_Association;Production_Association;Reproduction_Association
SEC14L4	Meat_and_Carcass_QTL;Production_Association
SEC23IP	Meat_and_Carcass_QTL;Reproduction_QTL
SEC31B	Meat_and_Carcass_QTL;Milk_Association
SECTM1A	Health_Association
SELPLG	Meat_and_Carcass_QTL;Reproduction_Association
SENP1	Exterior_Association;Health_Association;Meat_and_Carcass_Association;Milk_Association;Production_Association;Meat_and_Carcass_QTL
2015-09-14	Meat_and_Carcass_Association;Production_Association
SERPINE1	Meat_and_Carcass_Association;Reproduction_QTL
SERTAD4	Meat_and_Carcass_Association
SETD1A	Meat_and_Carcass_Association;Production_Association
SETDB1	Production_Association
SETMAR	Health_Association
SGCB	Meat_and_Carcass_QTL
SGPL1	Health_Association;Production_Association
SHQ1	Health_Association;Exterior_Association;Production_Association
SHROOM3	Meat_and_Carcass_QTL
SI	Production_QTL
SIL1	Health_Association
SIPA1L2	Meat_and_Carcass_QTL
SIRT1	Meat_and_Carcass_QTL
SKIL	Production_QTL
SLA	Health_Association;Meat_and_Carcass_Association;Reproduction_Association
SLC16A7	Meat_and_Carcass_QTL
SLC18A2	Meat_and_Carcass_QTL
SLC1A7	Reproduction_QTL
SLC22A10	Meat_and_Carcass_QTL
SLC26A7	Meat_and_Carcass_Association
SLC27A6	Milk_QTL
SLC38A4	Exterior_Association;Health_Association;Meat_and_Carcass_Association;Milk_Association;Production_Association;Meat_and_Carcass_QTL
SLC41A1	Production_QTL
SLC47A2	Reproduction_QTL;Meat_and_Carcass_QTL
SLCO1A2	Meat_and_Carcass_QTL
SLIT2	Milk_Association;Meat_and_Carcass_QTL;Exterior_Association;Production_Association
SMARCD1	Exterior_Association;Health_Association;Meat_and_Carcass_Association;Milk_Association;Production_Association;Meat_and_Carcass_QTL
SMC4	Production_QTL
SMG9	Health_QTL;Health_Association
SMN1	Milk_Association;Reproduction_Association
SMTN	Meat_and_Carcass_QTL
SORCS3	Meat_and_Carcass_QTL
SPADH2	Meat_and_Carcass_QTL;Meat_and_Carcass_Association
SPAG5	Meat_and_Carcass_QTL
SPTY2D1	Meat_and_Carcass_QTL
SPX	Meat_and_Carcass_QTL
ST14	Meat_and_Carcass_QTL
STAB2	Meat_and_Carcass_QTL
STARD13	Reproduction_QTL;Production_Association
STK38L	Meat_and_Carcass_QTL
STX5	Meat_and_Carcass_QTL
SUCLG2	Health_Association
SUSD2	Meat_and_Carcass_QTL
SYCP3	Meat_and_Carcass_QTL
SYN3	Meat_and_Carcass_QTL
SYTL2	Meat_and_Carcass_Association;Milk_Association;Reproduction_QTL
T2R65A	Meat_and_Carcass_QTL
TAP2	Meat_and_Carcass_QTL
TAPBP	Meat_and_Carcass_QTL
TARP	Health_Association;Milk_Association;Production_Association;Reproduction_Association
TBATA	Health_Association;Production_Association
TBC1D17	Reproduction_QTL
TBC1D31	Health_Association
TBCCD1	Production_QTL
TBCD	Health_Association
TBL2	Meat_and_Carcass_Association;Reproduction_QTL
TBRG1	Meat_and_Carcass_QTL;Production_Association
TDG	Meat_and_Carcass_QTL
TEX10	Meat_and_Carcass_QTL;Meat_and_Carcass_Association
TEX26	Reproduction_QTL
TFEC	Health_Association;Milk_Association;Production_Association;Reproduction_Association
TFIP11	Meat_and_Carcass_QTL
TG	Health_Association;Meat_and_Carcass_Association;Reproduction_Association
TGM2	Meat_and_Carcass_QTL
TGS1	Health_Association;Meat_and_Carcass_Association;Production_Association;Reproduction_Association
THAP9	Meat_and_Carcass_QTL
THNSL2	Reproduction_Association
THUMPD2	Milk_Association
TM7SF3	Meat_and_Carcass_QTL
TMCO5A	Production_QTL
TMEM117	Exterior_Association;Health_Association;Meat_and_Carcass_Association;Milk_Association;Production_Association;Meat_and_Carcass_QTL
TMEM130	Meat_and_Carcass_Association
TMEM168	Meat_and_Carcass_QTL
TMEM184A	Meat_and_Carcass_Association
TMEM204	Meat_and_Carcass_QTL
TMEM33	Meat_and_Carcass_QTL
TMEM41B	Meat_and_Carcass_QTL
TMEM61	Reproduction_QTL
TMEM98	Meat_and_Carcass_Association
TMSB4	Production_Association
TNC	Meat_and_Carcass_QTL
TNFRSF18	Health_Association
TNP2	Milk_Association
TOB1	Reproduction_QTL;Meat_and_Carcass_QTL
TOM1	Meat_and_Carcass_QTL
TPC3	Meat_and_Carcass_QTL
TPK1	Meat_and_Carcass_QTL
TRAFD1	Meat_and_Carcass_QTL
TRIM10	Production_Association
TRIM15	Production_Association
TRIM34	Meat_and_Carcass_QTL
TRNT1	Health_Association
TRPC2	Meat_and_Carcass_QTL
TRPS1	Health_Association;Milk_Association;Production_Association
TTC21B	Meat_and_Carcass_Association
TTC29	Milk_Association;Production_Association
TTC4	Reproduction_QTL
TTPAL	Meat_and_Carcass_QTL;Production_QTL
TUFT1	Production_Association
TUT1	Meat_and_Carcass_QTL
TVP23B	Reproduction_QTL;Meat_and_Carcass_QTL
TXNDC16	Milk_Association
TYW1	Meat_and_Carcass_Association;Production_Association
UBD	Production_Association
UNC13C	Meat_and_Carcass_QTL
UPK1A	Meat_and_Carcass_Association;Meat_and_Carcass_QTL;Health_QTL;Health_Association
UPK3BL	Meat_and_Carcass_Association;Reproduction_QTL
UQCC2	Meat_and_Carcass_QTL
URAD	Reproduction_QTL;Meat_and_Carcass_Association
URB1	Production_Association
USP44	Exterior_Association;Health_Association;Meat_and_Carcass_Association;Milk_Association;Production_Association;Meat_and_Carcass_QTL
UTP18	Reproduction_QTL;Meat_and_Carcass_QTL
UXS1	Milk_Association
VAPA	Production_QTL
VARS2	Production_Association
VCAN	Production_Association
VPS52	Meat_and_Carcass_QTL
WBSCR22	Meat_and_Carcass_Association;Reproduction_QTL
WDR45L	Health_Association
WDR46	Meat_and_Carcass_QTL
WDR64	Reproduction_Association
WDR96	Meat_and_Carcass_QTL
WIPF1	Meat_and_Carcass_Association;Health_QTL
XPNPEP1	Meat_and_Carcass_QTL
XPR1	Meat_and_Carcass_QTL
YEATS2	Production_QTL
ZDHHC19	Production_QTL
ZFHX4	Meat_and_Carcass_QTL;Meat_and_Carcass_Association;Production_Association
ZFYVE16	Meat_and_Carcass_QTL
ZKSCAN5	Meat_and_Carcass_Association
ZMYM5	Meat_and_Carcass_QTL
ZNF226	Health_QTL;Health_Association
ZNF227	Health_QTL;Health_Association
ZNF280B	Meat_and_Carcass_QTL;Health_Association
ZNF287	Reproduction_QTL;Meat_and_Carcass_QTL
ZNF335	Meat_and_Carcass_QTL
ZNF345	Health_QTL;Health_Association
ZNF570	Health_QTL;Health_Association
ZNF750	Health_Association
ZNF804B	Production_Association
ZNF891	Meat_and_Carcass_QTL
ZP4	Health_Association;Milk_Association
ZSWIM1	Meat_and_Carcass_QTL

## Sheet: Table S5c
Table S5c Detail information of breed-specific nsSNPs found in RAN
Chr	Start	End	Ref	Alt	Func.refGene	Gene.refGene	ExonicFunc.refGene	AAChange.refGene	Func.ensGene	Gene.ensGene	ExonicFunc.ensGene	AAChange.ensGene	Chr	Postion	dbsnp141	Ref	Alt	QUAL	FILTER	INFO	FORMAT	Genotype
Chr1	2410819	2410819	C	G	exonic	URB1	nonsynonymous SNV	URB1:NM_001205980:exon12:c.C1575G:p.H525Q	exonic	ENSBTAG00000012412	nonsynonymous SNV	ENSBTAG00000012412:ENSBTAT00000016473:exon14:c.C1584G:p.H528Q	Chr1	2410819	rs109982722	C	G	607.77	PASS	ABHom=1.00;AC=2;AF=1.00;AN=2;DB;DP=16;Dels=0.00;FS=0.000;HRun=1;HaplotypeScore=0.0000;MLEAC=2;MLEAF=1.00;MQ=58.55;MQ0=0;QD=37.99	GT:AD:DP:GQ:PL	1/1:0,16:16:48:636,48,0
Chr1	2457853	2457853	A	G	exonic	URB1	nonsynonymous SNV	URB1:NM_001205980:exon38:c.A6473G:p.E2158G	exonic	ENSBTAG00000012412	nonsynonymous SNV	ENSBTAG00000012412:ENSBTAT00000016473:exon40:c.A6482G:p.E2161G	Chr1	2457853	rs209836348	A	G	418.77	PASS	ABHom=1.00;AC=2;AF=1.00;AN=2;DB;DP=12;Dels=0.00;FS=0.000;HRun=2;HaplotypeScore=0.0000;MLEAC=2;MLEAF=1.00;MQ=58.05;MQ0=0;QD=34.90	GT:AD:DP:GQ:PL	1/1:0,12:12:36:447,36,0
Chr1	2459252	2459252	C	T	exonic	URB1	nonsynonymous SNV	URB1:NM_001205980:exon39:c.C6695T:p.T2232I	exonic	ENSBTAG00000012412	nonsynonymous SNV	ENSBTAG00000012412:ENSBTAT00000016473:exon41:c.C6704T:p.T2235I	Chr1	2459252	rs208453419	C	T	424.77	PASS	ABHom=1.00;AC=2;AF=1.00;AN=2;DB;DP=12;Dels=0.00;FS=0.000;HRun=0;HaplotypeScore=0.0000;MLEAC=2;MLEAF=1.00;MQ=60.00;MQ0=0;QD=35.40	GT:AD:DP:GQ:PL	1/1:0,12:12:36:453,36,0
Chr1	2490485	2490485	G	T	exonic	MIS18A	nonsynonymous SNV	MIS18A:NM_001098010:exon1:c.G209T:p.R70L	exonic	ENSBTAG00000016619	nonsynonymous SNV	ENSBTAG00000016619:ENSBTAT00000022106:exon1:c.G209T:p.R70L	Chr1	2490485	rs136766298	G	T	186.84	PASS	ABHom=1.00;AC=2;AF=1.00;AN=2;DB;DP=6;Dels=0.00;FS=0.000;HRun=0;HaplotypeScore=0.0000;MLEAC=2;MLEAF=1.00;MQ=60.00;MQ0=0;QD=31.14	GT:AD:DP:GQ:PL	1/1:0,6:6:18:215,18,0
Chr1	6643850	6643850	C	T	exonic	LOC615200	nonsynonymous SNV	LOC615200:NM_001083513:exon1:c.G50A:p.G17D	exonic	ENSBTAG00000001412	nonsynonymous SNV	ENSBTAG00000001412:ENSBTAT00000001851:exon1:c.G50A:p.G17D	Chr1	6643850	rs384221517	C	T	243.8	PASS	ABHom=0.889;AC=2;AF=1.00;AN=2;DB;DP=9;Dels=0.00;FS=0.000;HRun=0;HaplotypeScore=0.5784;MLEAC=2;MLEAF=1.00;MQ=60.00;MQ0=0;OND=0.111;QD=27.09	GT:AD:DP:GQ:PL	1/1:0,8:9:21:272,21,0
Chr1	8853168	8853168	G	A	exonic	ADAMTS5	nonsynonymous SNV	ADAMTS5:NM_001166515:exon7:c.G2140A:p.G714S	exonic	ENSBTAG00000000648	nonsynonymous SNV	ENSBTAG00000000648:ENSBTAT00000000849:exon7:c.G2140A:p.G714S	Chr1	8853168	rs109601124	G	A	168.77	PASS	ABHet=0.455;AC=1;AF=0.500;AN=2;BaseQRankSum=0.466;DB;DP=11;Dels=0.00;FS=0.000;HRun=0;HaplotypeScore=0.0000;MLEAC=1;MLEAF=0.500;MQ=49.90;MQ0=0;MQRankSum=-0.143;QD=15.34;ReadPosRankSum=-0.825	GT:AD:DP:GQ:PL	0/1:5,6:11:99:197,0,155
Chr1	10099129	10099129	T	A	exonic	JAM2	nonsynonymous SNV	JAM2:NM_001083736:exon5:c.A552T:p.Q184H	exonic	ENSBTAG00000000603	nonsynonymous SNV	ENSBTAG00000000603:ENSBTAT00000000795:exon5:c.A552T:p.Q184H	Chr1	10099129	rs209849513	T	A	235.77	PASS	ABHet=0.500;AC=1;AF=0.500;AN=2;BaseQRankSum=1.107;DB;DP=18;Dels=0.00;FS=2.077;HRun=0;HaplotypeScore=0.0000;MLEAC=1;MLEAF=0.500;MQ=60.00;MQ0=0;MQRankSum=-0.048;QD=13.10;ReadPosRankSum=-0.337	GT:AD:DP:GQ:PL	0/1:9,9:18:99:264,0,271
Chr1	41870408	41870408	T	A	exonic	GABRR3	nonsynonymous SNV	GABRR3:NM_001192519:exon9:c.A1256T:p.D419V	exonic	ENSBTAG00000001416	nonsynonymous SNV	ENSBTAG00000001416:ENSBTAT00000001857:exon9:c.A1256T:p.D419V	Chr1	41870408	.	T	A	614.77	PASS	ABHom=1.00;AC=2;AF=1.00;AN=2;DP=18;Dels=0.00;FS=0.000;HRun=2;HaplotypeScore=0.0000;MLEAC=2;MLEAF=1.00;MQ=54.65;MQ0=0;QD=34.15	GT:AD:DP:GQ:PL	1/1:0,18:18:51:643,51,0
Chr1	41870409	41870409	C	G	exonic	GABRR3	nonsynonymous SNV	GABRR3:NM_001192519:exon9:c.G1255C:p.D419H	exonic	ENSBTAG00000001416	nonsynonymous SNV	ENSBTAG00000001416:ENSBTAT00000001857:exon9:c.G1255C:p.D419H	Chr1	41870409	.	C	G	626.77	PASS	ABHom=1.00;AC=2;AF=1.00;AN=2;DP=18;Dels=0.00;FS=0.000;HRun=0;HaplotypeScore=0.0000;MLEAC=2;MLEAF=1.00;MQ=54.65;MQ0=0;QD=34.82	GT:AD:DP:GQ:PL	1/1:0,18:18:51:655,51,0
Chr1	44712946	44712946	C	T	exonic	EFHB	nonsynonymous SNV	EFHB:NM_001206608:exon1:c.G34A:p.G12R	exonic	ENSBTAG00000013806	nonsynonymous SNV	ENSBTAG00000013806:ENSBTAT00000061194:exon1:c.G34A:p.G12R	Chr1	44712946	rs211636662	C	T	71.77	PASS	ABHet=0.429;AC=1;AF=0.500;AN=2;BaseQRankSum=0.988;DB;DP=7;Dels=0.00;FS=0.000;HRun=3;HaplotypeScore=0.5784;MLEAC=1;MLEAF=0.500;MQ=60.00;MQ0=0;MQRankSum=-0.406;QD=10.25;ReadPosRankSum=-0.406	GT:AD:DP:GQ:PL	0/1:3,4:7:79:100,0,79
Chr1	44949329	44949329	T	C	exonic	SGOL1	nonsynonymous SNV	SGOL1:NM_001081617:exon7:c.A1327G:p.T443A	exonic	ENSBTAG00000000752	nonsynonymous SNV	ENSBTAG00000000752:ENSBTAT00000000999:exon7:c.A1327G:p.T443A,ENSBTAG00000000752:ENSBTAT00000001001:exon9:c.A1324G:p.T442A	Chr1	44949329	rs109380876	T	C	601.77	PASS	ABHom=1.00;AC=2;AF=1.00;AN=2;DB;DP=17;Dels=0.00;FS=0.000;HRun=0;HaplotypeScore=0.0000;MLEAC=2;MLEAF=1.00;MQ=58.63;MQ0=0;QD=35.40	GT:AD:DP:GQ:PL	1/1:0,17:17:48:630,48,0
Chr1	44956630	44956630	G	A	exonic	SGOL1	nonsynonymous SNV	SGOL1:NM_001081617:exon6:c.C1238T:p.T413M	exonic	ENSBTAG00000000752	nonsynonymous SNV	ENSBTAG00000000752:ENSBTAT00000000999:exon6:c.C1238T:p.T413M,ENSBTAG00000000752:ENSBTAT00000001001:exon7:c.C1220T:p.T407M	Chr1	44956630	rs442365601	G	A	93.77	PASS	ABHet=0.667;AC=1;AF=0.500;AN=2;BaseQRankSum=1.599;DB;DP=12;Dels=0.00;FS=0.000;HRun=0;HaplotypeScore=0.6651;MLEAC=1;MLEAF=0.500;MQ=60.00;MQ0=0;MQRankSum=1.134;QD=7.81;ReadPosRankSum=0.536	GT:AD:DP:GQ:PL	0/1:8,4:12:99:122,0,234
Chr1	51022897	51022897	C	T	exonic	TMSB4	nonsynonymous SNV	TMSB4:NM_001113231:exon1:c.C14T:p.P5L	exonic	ENSBTAG00000005414	nonsynonymous SNV	ENSBTAG00000005414:ENSBTAT00000007124:exon1:c.C14T:p.P5L	Chr1	51022897	rs209768968	C	T	110.77	PASS	ABHet=0.444;AC=1;AF=0.500;AN=2;BaseQRankSum=0.720;DB;DP=9;Dels=0.00;FS=0.000;HRun=0;HaplotypeScore=0.0000;MLEAC=1;MLEAF=0.500;MQ=38.35;MQ0=3;MQRankSum=1.380;QD=12.31;ReadPosRankSum=0.720	GT:AD:DP:GQ:PL	0/1:4,5:9:31:139,0,31
Chr1	56724792	56724792	G	C	exonic	CD96	nonsynonymous SNV	CD96:NM_001035072:exon2:c.G248C:p.S83T	exonic	ENSBTAG00000014441	nonsynonymous SNV	ENSBTAG00000014441:ENSBTAT00000019209:exon2:c.G248C:p.S83T	Chr1	56724792	rs211023113	G	C	254.77	PASS	ABHet=0.308;AC=1;AF=0.500;AN=2;BaseQRankSum=-0.536;DB;DP=13;Dels=0.00;FS=0.000;HRun=0;HaplotypeScore=0.7340;MLEAC=1;MLEAF=0.500;MQ=58.20;MQ0=0;MQRankSum=0.825;QD=19.60;ReadPosRankSum=0.600	GT:AD:DP:GQ:PL	0/1:4,9:13:99:283,0,119
Chr1	58091578	58091578	C	T	exonic	CD200R1L	nonsynonymous SNV	CD200R1L:NM_001099374:exon5:c.G673A:p.V225I	exonic	ENSBTAG00000001235	nonsynonymous SNV	ENSBTAG00000001235:ENSBTAT00000001635:exon5:c.G673A:p.V225I	Chr1	58091578	rs384433844	C	T	31.77	PASS	ABHet=0.667;AC=1;AF=0.500;AN=2;BaseQRankSum=0.322;DB;DP=9;Dels=0.00;FS=0.000;HRun=0;HaplotypeScore=0.0000;MLEAC=1;MLEAF=0.500;MQ=55.72;MQ0=0;MQRankSum=0.322;QD=3.53;ReadPosRankSum=1.221	GT:AD:DP:GQ:PL	0/1:6,3:9:60:60,0,170
Chr1	64795149	64795149	A	G	exonic	ARHGAP31	nonsynonymous SNV	ARHGAP31:NM_001205810:exon12:c.A3520G:p.M1174V	exonic	ENSBTAG00000000210	nonsynonymous SNV	ENSBTAG00000000210:ENSBTAT00000000253:exon12:c.A3388G:p.M1130V	Chr1	64795149	rs43242683	A	G	234.77	PASS	ABHet=0.273;AC=1;AF=0.500;AN=2;BaseQRankSum=-0.382;DB;DP=11;Dels=0.00;FS=2.632;HRun=0;HaplotypeScore=0.0000;MLEAC=1;MLEAF=0.500;MQ=60.00;MQ0=0;MQRankSum=0.978;QD=21.34;ReadPosRankSum=-0.382	GT:AD:DP:GQ:PL	0/1:3,8:11:82:263,0,82
Chr1	65013956	65013956	C	A	exonic	POPDC2	nonsynonymous SNV	POPDC2:NM_001099112:exon1:c.G321T:p.E107D	exonic	ENSBTAG00000005604	nonsynonymous SNV	ENSBTAG00000005604:ENSBTAT00000032362:exon1:c.G321T:p.E107D	Chr1	65013956	rs209041323	C	A	64.77	PASS	ABHet=0.571;AC=1;AF=0.500;AN=2;BaseQRankSum=1.754;DB;DP=7;Dels=0.00;FS=0.000;HRun=0;HaplotypeScore=0.5784;MLEAC=1;MLEAF=0.500;MQ=60.00;MQ0=0;MQRankSum=1.300;QD=9.25;ReadPosRankSum=1.754	GT:AD:DP:GQ:PL	0/1:4,3:7:93:93,0,94
Chr1	65542001	65542001	C	A	exonic	GPR156	nonsynonymous SNV	GPR156:NM_001205643:exon9:c.G1924T:p.D642Y	exonic	ENSBTAG00000001464	nonsynonymous SNV	ENSBTAG00000001464:ENSBTAT00000001918:exon9:c.G1924T:p.D642Y	Chr1	65542001	rs43237900	C	A	318.77	PASS	ABHom=1.00;AC=2;AF=1.00;AN=2;DB;DP=11;Dels=0.00;FS=0.000;HRun=0;HaplotypeScore=0.9867;MLEAC=2;MLEAF=1.00;MQ=55.66;MQ0=0;QD=28.98	GT:AD:DP:GQ:PL	1/1:0,11:11:30:347,30,0
Chr1	65542088	65542088	G	T	exonic	GPR156	nonsynonymous SNV	GPR156:NM_001205643:exon9:c.C1837A:p.H613N	exonic	ENSBTAG00000001464	nonsynonymous SNV	ENSBTAG00000001464:ENSBTAT00000001918:exon9:c.C1837A:p.H613N	Chr1	65542088	rs43237899	G	T	532.77	PASS	ABHom=1.000;AC=2;AF=1.00;AN=2;DB;DP=17;Dels=0.00;FS=0.000;HRun=1;HaplotypeScore=0.0000;MLEAC=2;MLEAF=1.00;MQ=60.00;MQ0=0;QD=31.34	GT:AD:DP:GQ:PL	1/1:0,17:17:45:561,45,0
Chr1	70803892	70803892	A	G	exonic	IQCG	nonsynonymous SNV	IQCG:NM_001038195:exon4:c.A440G:p.K147R	exonic	ENSBTAG00000018025	nonsynonymous SNV	ENSBTAG00000018025:ENSBTAT00000023995:exon4:c.A440G:p.K147R	Chr1	70803892	rs108994979	A	G	174.77	PASS	ABHet=0.462;AC=1;AF=0.500;AN=2;BaseQRankSum=-1.200;DB;DP=13;Dels=0.00;FS=0.000;HRun=0;HaplotypeScore=0.7887;MLEAC=1;MLEAF=0.500;MQ=58.20;MQ0=0;MQRankSum=0.101;QD=13.44;ReadPosRankSum=0.101	GT:AD:DP:GQ:PL	0/1:6,7:13:99:203,0,201
Chr1	71397647	71397647	G	A	exonic	ZDHHC19	nonsynonymous SNV	ZDHHC19:NM_001075671:exon7:c.C841T:p.R281C	exonic	ENSBTAG00000021515	nonsynonymous SNV	ENSBTAG00000021515:ENSBTAT00000028676:exon7:c.C841T:p.R281C	Chr1	71397647	rs382192359	G	A	247.77	PASS	ABHet=0.250;AC=1;AF=0.500;AN=2;BaseQRankSum=0.185;DB;DP=12;Dels=0.00;FS=0.000;HRun=0;HaplotypeScore=0.0000;MLEAC=1;MLEAF=0.500;MQ=60.00;MQ0=0;MQRankSum=0.000;QD=20.65;ReadPosRankSum=0.555	GT:AD:DP:GQ:PL	0/1:3,9:12:42:276,0,42
Chr1	71456733	71456733	T	C	exonic	PCYT1A	nonsynonymous SNV	PCYT1A:NM_001105052:exon3:c.A190G:p.M64V	exonic	ENSBTAG00000016979	nonsynonymous SNV	ENSBTAG00000016979:ENSBTAT00000022580:exon3:c.A190G:p.M64V	Chr1	71456733	rs384600423	T	C	87.77	PASS	ABHet=0.733;AC=1;AF=0.500;AN=2;BaseQRankSum=0.065;DB;DP=15;Dels=0.00;FS=0.000;HRun=0;HaplotypeScore=0.0000;MLEAC=1;MLEAF=0.500;MQ=60.00;MQ0=0;MQRankSum=0.588;QD=5.85;ReadPosRankSum=-0.065	GT:AD:DP:GQ:PL	0/1:11,4:15:99:116,0,393
Chr1	71930063	71930063	A	G	exonic	PAK2	nonsynonymous SNV	PAK2:NM_001206727:exon6:c.A490G:p.T164A	exonic	ENSBTAG00000047856	nonsynonymous SNV	ENSBTAG00000047856:ENSBTAT00000063094:exon6:c.A490G:p.T164A	Chr1	71930063	.	A	G	281.77	PASS	ABHet=0.474;AC=1;AF=0.500;AN=2;BaseQRankSum=0.706;DP=19;Dels=0.00;FS=15.315;HRun=0;HaplotypeScore=0.0000;MLEAC=1;MLEAF=0.500;MQ=59.75;MQ0=0;MQRankSum=0.177;QD=14.83;ReadPosRankSum=1.325	GT:AD:DP:GQ:PL	0/1:9,10:19:99:310,0,310
Chr1	72582482	72582482	G	A	exonic	BDH1	nonsynonymous SNV	BDH1:NM_001034600:exon5:c.C368T:p.A123V	exonic	ENSBTAG00000000448	nonsynonymous SNV	ENSBTAG00000000448:ENSBTAT00000000573:exon5:c.C368T:p.A123V	Chr1	72582482	rs209491534	G	A	32.77	PASS	ABHet=0.333;AC=1;AF=0.500;AN=2;BaseQRankSum=-0.736;DB;DP=3;Dels=0.00;FS=0.000;HRun=0;HaplotypeScore=0.6651;MLEAC=1;MLEAF=0.500;MQ=60.00;MQ0=0;MQRankSum=0.736;QD=10.92;ReadPosRankSum=-0.736	GT:AD:DP:GQ:PL	0/1:1,2:3:31:61,0,31
Chr1	73801115	73801115	T	C	exonic	CPN2	nonsynonymous SNV	CPN2:NM_001101232:exon2:c.T995C:p.V332A	exonic	ENSBTAG00000032656	nonsynonymous SNV	ENSBTAG00000032656:ENSBTAT00000046350:exon2:c.T995C:p.V332A	Chr1	73801115	rs109219958	T	C	85.77	PASS	ABHet=0.714;AC=1;AF=0.500;AN=2;BaseQRankSum=0.212;DB;DP=14;Dels=0.00;FS=0.000;HRun=0;HaplotypeScore=0.0000;MLEAC=1;MLEAF=0.500;MQ=60.00;MQ0=0;MQRankSum=1.768;QD=6.13;ReadPosRankSum=0.212	GT:AD:DP:GQ:PL	0/1:10,4:14:99:114,0,293
Chr1	80194755	80194755	G	A	exonic	BCL6	nonsynonymous SNV	BCL6:NM_001206450:exon5:c.G898A:p.G300S	exonic	ENSBTAG00000001511	nonsynonymous SNV	ENSBTAG00000001511:ENSBTAT00000001978:exon5:c.G898A:p.G300S	Chr1	80194755	rs207733696	G	A	221.8	PASS	ABHom=1.00;AC=2;AF=1.00;AN=2;DB;DP=8;Dels=0.00;FS=0.000;HRun=0;HaplotypeScore=0.0000;MLEAC=2;MLEAF=1.00;MQ=57.05;MQ0=0;QD=27.73	GT:AD:DP:GQ:PL	1/1:0,8:8:21:250,21,0
Chr1	81117516	81117516	C	G	exonic	KNG1	nonsynonymous SNV	KNG1:NM_001113277:exon3:c.G313C:p.E105Q,KNG1:NM_175774:exon3:c.G313C:p.E105Q	exonic	ENSBTAG00000005122	nonsynonymous SNV	ENSBTAG00000005122:ENSBTAT00000006755:exon3:c.G313C:p.E105Q,ENSBTAG00000005122:ENSBTAT00000053071:exon3:c.G313C:p.E105Q	Chr1	81117516	rs109473629	C	G	37.77	PASS	ABHet=0.500;AC=1;AF=0.500;AN=2;BaseQRankSum=1.026;DB;DP=4;Dels=0.00;FS=0.000;HRun=0;HaplotypeScore=1.3990;MLEAC=1;MLEAF=0.500;MQ=53.95;MQ0=0;MQRankSum=1.026;QD=9.44;ReadPosRankSum=0.000	GT:AD:DP:GQ:PL	0/1:2,2:4:54:66,0,54
Chr1	81127539	81127539	G	A	exonic	HRG	nonsynonymous SNV	HRG:NM_173919:exon7:c.C1384T:p.H462Y	exonic	ENSBTAG00000001265	nonsynonymous SNV	ENSBTAG00000001265:ENSBTAT00000001667:exon7:c.C1384T:p.H462Y	Chr1	81127539	rs43710313	G	A	82.77	PASS	ABHet=0.250;AC=1;AF=0.500;AN=2;BaseQRankSum=-0.727;DB;DP=4;Dels=0.00;FS=0.000;HRun=0;HaplotypeScore=0.0000;MLEAC=1;MLEAF=0.500;MQ=60.00;MQ0=0;MQRankSum=0.727;QD=20.69;ReadPosRankSum=-0.727	GT:AD:DP:GQ:PL	0/1:1,3:4:30:111,0,30
Chr1	81131373	81131373	C	A	exonic	HRG	nonsynonymous SNV	HRG:NM_173919:exon4:c.G445T:p.D149Y	exonic	ENSBTAG00000001265	nonsynonymous SNV	ENSBTAG00000001265:ENSBTAT00000001667:exon4:c.G445T:p.D149Y	Chr1	81131373	rs43245364	C	A	194.84	PASS	ABHet=0.143;AC=1;AF=0.500;AN=2;BaseQRankSum=0.742;DB;DP=7;Dels=0.00;FS=0.000;HRun=0;HaplotypeScore=0.9832;MLEAC=1;MLEAF=0.500;MQ=60.00;MQ0=0;MQRankSum=0.742;QD=27.83;ReadPosRankSum=0.742	GT:AD:DP:GQ:PL	0/1:1,6:7:18:223,0,18
Chr1	81269038	81269038	G	A	exonic	TBCCD1	nonsynonymous SNV	TBCCD1:NM_001083730:exon7:c.G1376A:p.R459Q	exonic	ENSBTAG00000003143	nonsynonymous SNV	ENSBTAG00000003143:ENSBTAT00000004087:exon6:c.G1376A:p.R459Q	Chr1	81269038	rs137529733	G	A	105.77	PASS	ABHet=0.429;AC=1;AF=0.500;AN=2;BaseQRankSum=-1.380;DB;DP=7;Dels=0.00;FS=0.000;HRun=1;HaplotypeScore=0.0000;MLEAC=1;MLEAF=0.500;MQ=60.00;MQ0=0;MQRankSum=-0.720;QD=15.11;ReadPosRankSum=-0.720	GT:AD:DP:GQ:PL	0/1:3,4:7:63:134,0,63
Chr1	83510984	83510984	G	A	exonic	ECE2	nonsynonymous SNV	ECE2:NM_177957:exon11:c.C1316T:p.A439V,ECE2:NM_174046:exon12:c.C1757T:p.A586V,ECE2:NM_177958:exon12:c.C1403T:p.A468V,ECE2:NM_177956:exon13:c.C1844T:p.A615V	exonic	ENSBTAG00000005658	nonsynonymous SNV	ENSBTAG00000005658:ENSBTAT00000064205:exon11:c.C1316T:p.A439V,ENSBTAG00000005658:ENSBTAT00000007428:exon12:c.C1757T:p.A586V,ENSBTAG00000005658:ENSBTAT00000007435:exon12:c.C1403T:p.A468V,ENSBTAG00000005658:ENSBTAT00000045385:exon13:c.C1844T:p.A615V	Chr1	83510984	rs208488479	G	A	193.84	PASS	ABHom=1.00;AC=2;AF=1.00;AN=2;DB;DP=8;Dels=0.00;FS=0.000;HRun=0;HaplotypeScore=0.0000;MLEAC=2;MLEAF=1.00;MQ=53.95;MQ0=0;QD=24.23	GT:AD:DP:GQ:PL	1/1:0,8:8:18:222,18,0
Chr1	83682331	83682331	C	T	exonic	HTR3C	nonsynonymous SNV	HTR3C:NM_001192508:exon2:c.G115A:p.G39R	exonic	ENSBTAG00000016624	nonsynonymous SNV	ENSBTAG00000016624:ENSBTAT00000022113:exon2:c.G115A:p.G39R	Chr1	83682331	rs385043393	C	T	110.77	PASS	ABHet=0.333;AC=1;AF=0.500;AN=2;BaseQRankSum=0.720;DB;DP=6;Dels=0.00;FS=0.000;HRun=0;HaplotypeScore=0.7340;MLEAC=1;MLEAF=0.500;MQ=60.00;MQ0=0;MQRankSum=0.000;QD=18.46;ReadPosRankSum=1.380	GT:AD:DP:GQ:PL	0/1:2,4:6:57:139,0,57
Chr1	83739332	83739332	C	T	exonic	ABCC5	nonsynonymous SNV	ABCC5:NM_001077907:exon2:c.C128T:p.P43L	exonic	ENSBTAG00000038131	nonsynonymous SNV	ENSBTAG00000038131:ENSBTAT00000032142:exon2:c.C128T:p.P43L	Chr1	83739332	rs449816824	C	T	112.77	PASS	ABHet=0.625;AC=1;AF=0.500;AN=2;BaseQRankSum=0.184;DB;DP=16;Dels=0.00;FS=0.000;HRun=0;HaplotypeScore=0.0000;MLEAC=1;MLEAF=0.500;MQ=53.95;MQ0=0;MQRankSum=-0.061;QD=7.05;ReadPosRankSum=-0.184	GT:AD:DP:GQ:PL	0/1:10,6:16:99:141,0,339
Chr1	83933992	83933992	C	T	exonic	YEATS2	nonsynonymous SNV	YEATS2:NM_001105367:exon27:c.G3706A:p.D1236N	exonic	ENSBTAG00000014451	nonsynonymous SNV	ENSBTAG00000014451:ENSBTAT00000019219:exon27:c.G3706A:p.D1236N	Chr1	83933992	rs436748120	C	T	139.77	PASS	ABHet=0.444;AC=1;AF=0.500;AN=2;BaseQRankSum=-0.876;DB;DP=9;Dels=0.00;FS=0.000;HRun=1;HaplotypeScore=0.0000;MLEAC=1;MLEAF=0.500;MQ=60.00;MQ0=0;MQRankSum=0.361;QD=15.53;ReadPosRankSum=-1.159	GT:AD:DP:GQ:PL	0/1:4,5:9:99:168,0,129
Chr1	95528575	95528575	T	G	exonic	ECT2	nonsynonymous SNV	ECT2:NM_001097573:exon5:c.A341C:p.E114A	exonic	ENSBTAG00000023814	nonsynonymous SNV	ENSBTAG00000023814:ENSBTAT00000032677:exon5:c.A341C:p.E114A	Chr1	95528575	rs208674997	T	G	114.77	PASS	ABHet=0.429;AC=1;AF=0.500;AN=2;BaseQRankSum=1.754;DB;DP=7;Dels=0.00;FS=0.000;HRun=0;HaplotypeScore=0.9973;MLEAC=1;MLEAF=0.500;MQ=60.00;MQ0=0;MQRankSum=-0.550;QD=16.40;ReadPosRankSum=1.300	GT:AD:DP:GQ:PL	0/1:3,4:7:55:143,0,55
Chr1	97825479	97825479	C	T	exonic	SKIL	nonsynonymous SNV	SKIL:NM_001205947:exon5:c.G1775A:p.R592K	exonic	ENSBTAG00000004154	nonsynonymous SNV	ENSBTAG00000004154:ENSBTAT00000005438:exon5:c.G1778A:p.R593K	Chr1	97825479	rs211194488	C	T	334.78	PASS	ABHom=1.00;AC=2;AF=1.00;AN=2;DB;DP=9;Dels=0.00;FS=0.000;HRun=3;HaplotypeScore=0.0000;MLEAC=2;MLEAF=1.00;MQ=60.00;MQ0=0;QD=37.20	GT:AD:DP:GQ:PL	1/1:0,9:9:27:363,27,0
Chr1	97906514	97906514	A	G	exonic	PRKCI	nonsynonymous SNV	PRKCI:NM_001205955:exon7:c.T616C:p.S206P	exonic	ENSBTAG00000001403	nonsynonymous SNV	ENSBTAG00000001403:ENSBTAT00000061563:exon9:c.T844C:p.S282P	Chr1	97906514	rs207797666	A	G	431.77	PASS	ABHom=1.000;AC=2;AF=1.00;AN=2;DB;DP=13;Dels=0.00;FS=0.000;HRun=1;HaplotypeScore=0.0000;MLEAC=2;MLEAF=1.00;MQ=60.00;MQ0=0;QD=33.21	GT:AD:DP:GQ:PL	1/1:0,13:13:36:460,36,0
Chr1	103204714	103204714	G	A	exonic	SI	nonsynonymous SNV	SI:NM_001114189:exon47:c.G5425A:p.V1809I	exonic	ENSBTAG00000006975	nonsynonymous SNV	ENSBTAG00000006975:ENSBTAT00000023366:exon47:c.G5425A:p.V1809I	Chr1	103204714	rs43257646	G	A	250.77	PASS	ABHet=0.500;AC=1;AF=0.500;AN=2;BaseQRankSum=1.313;DB;DP=16;Dels=0.00;FS=0.000;HRun=2;HaplotypeScore=0.0000;MLEAC=1;MLEAF=0.500;MQ=60.00;MQ0=0;MQRankSum=1.208;QD=15.67;ReadPosRankSum=0.368	GT:AD:DP:GQ:PL	0/1:8,8:16:99:279,0,268
Chr1	107908133	107908133	T	C	exonic	SMC4	nonsynonymous SNV	SMC4:NM_001105326:exon13:c.A1897G:p.I633V	exonic	ENSBTAG00000005862	nonsynonymous SNV	ENSBTAG00000005862:ENSBTAT00000007705:exon13:c.A1897G:p.I633V	Chr1	107908133	rs136773541	T	C	458.77	PASS	ABHom=1.00;AC=2;AF=1.00;AN=2;DB;DP=13;Dels=0.00;FS=0.000;HRun=0;HaplotypeScore=0.0000;MLEAC=2;MLEAF=1.00;MQ=51.58;MQ0=0;QD=35.29	GT:AD:DP:GQ:PL	1/1:0,13:13:39:487,39,0
Chr1	107926940	107926940	C	A	exonic	SMC4	nonsynonymous SNV	SMC4:NM_001105326:exon2:c.G70T:p.G24C	exonic	ENSBTAG00000005862	nonsynonymous SNV	ENSBTAG00000005862:ENSBTAT00000007705:exon2:c.G70T:p.G24C,ENSBTAG00000005862:ENSBTAT00000052946:exon2:c.G70T:p.G24C	Chr1	107926940	rs383884827	C	A	33.77	PASS	ABHet=0.750;AC=1;AF=0.500;AN=2;BaseQRankSum=-1.479;DB;DP=12;Dels=0.00;FS=0.000;HRun=0;HaplotypeScore=0.0000;MLEAC=1;MLEAF=0.500;MQ=60.00;MQ0=0;MQRankSum=0.370;QD=2.81;ReadPosRankSum=-1.109	GT:AD:DP:GQ:PL	0/1:9,3:12:62:62,0,310
Chr1	108058397	108058397	G	A	exonic	IFT80	nonsynonymous SNV	IFT80:NM_001098959:exon17:c.G1946A:p.R649Q	exonic	ENSBTAG00000031572	nonsynonymous SNV	ENSBTAG00000031572:ENSBTAT00000044761:exon26:c.G2243A:p.R748Q	Chr1	108058397	rs109444755	G	A	177.77	PASS	ABHet=0.400;AC=1;AF=0.500;AN=2;BaseQRankSum=-0.741;DB;DP=10;Dels=0.00;FS=3.010;HRun=1;HaplotypeScore=0.0000;MLEAC=1;MLEAF=0.500;MQ=60.00;MQ0=0;MQRankSum=0.741;QD=17.78;ReadPosRankSum=-1.568	GT:AD:DP:GQ:PL	0/1:4,6:10:99:206,0,133
Chr1	111028720	111028720	T	G	exonic	PTX3	nonsynonymous SNV	PTX3:NM_001076259:exon3:c.A835C:p.K279Q	exonic	ENSBTAG00000009012	nonsynonymous SNV	ENSBTAG00000009012:ENSBTAT00000011863:exon3:c.A835C:p.K279Q	Chr1	111028720	rs136063049	T	G	310.77	PASS	ABHet=0.421;AC=1;AF=0.500;AN=2;BaseQRankSum=-1.466;DB;DP=19;Dels=0.00;FS=1.952;HRun=0;HaplotypeScore=0.0000;MLEAC=1;MLEAF=0.500;MQ=60.00;MQ0=0;MQRankSum=-1.377;QD=16.36;ReadPosRankSum=-0.222	GT:AD:DP:GQ:PL	0/1:8,11:19:99:339,0,264
Chr1	111330639	111330639	G	A	exonic	CCNL1	nonsynonymous SNV	CCNL1:NM_001206311:exon11:c.G1564A:p.G522S	exonic	ENSBTAG00000003851	nonsynonymous SNV	ENSBTAG00000003851:ENSBTAT00000005025:exon11:c.G1564A:p.G522S	Chr1	111330639	rs110588484	G	A	128.77	PASS	ABHet=0.643;AC=1;AF=0.500;AN=2;BaseQRankSum=0.400;DB;DP=14;Dels=0.00;FS=0.000;HRun=0;HaplotypeScore=0.0000;MLEAC=1;MLEAF=0.500;MQ=60.00;MQ0=0;MQRankSum=-0.400;QD=9.20;ReadPosRankSum=-0.400	GT:AD:DP:GQ:PL	0/1:9,5:14:99:157,0,311
Chr1	117692834	117692834	G	A	exonic	P2RY13	nonsynonymous SNV	P2RY13:NM_001098152:exon2:c.G493A:p.A165T	exonic	ENSBTAG00000031397	nonsynonymous SNV	ENSBTAG00000031397:ENSBTAT00000014989:exon1:c.G493A:p.A165T	Chr1	117692834	rs210126464	G	A	53.77	PASS	ABHet=0.750;AC=1;AF=0.500;AN=2;BaseQRankSum=0.925;DB;DP=12;Dels=0.00;FS=3.090;HRun=2;HaplotypeScore=0.0000;MLEAC=1;MLEAF=0.500;MQ=60.00;MQ0=0;MQRankSum=0.925;QD=4.48;ReadPosRankSum=1.479	GT:AD:DP:GQ:PL	0/1:9,3:12:82:82,0,297
Chr1	119353467	119353467	A	T	exonic	COMMD2	nonsynonymous SNV	COMMD2:NM_001105356:exon5:c.A448T:p.I150L	exonic	ENSBTAG00000005068	nonsynonymous SNV	ENSBTAG00000005068:ENSBTAT00000006676:exon5:c.A448T:p.I150L	Chr1	119353467	rs41991872	A	T	269.77	PASS	ABHet=0.400;AC=1;AF=0.500;AN=2;BaseQRankSum=0.648;DB;DP=15;Dels=0.00;FS=2.363;HRun=1;HaplotypeScore=0.0000;MLEAC=1;MLEAF=0.500;MQ=55.21;MQ0=0;MQRankSum=-0.059;QD=17.98;ReadPosRankSum=0.884	GT:AD:DP:GQ:PL	0/1:6,9:15:99:298,0,192
Chr1	119906127	119906127	T	C	exonic	LOC514194	nonsynonymous SNV	LOC514194:NM_001256556:exon2:c.T248C:p.V83A	exonic	ENSBTAG00000012164	nonsynonymous SNV	ENSBTAG00000012164:ENSBTAT00000016137:exon2:c.T248C:p.V83A	Chr1	119906127	rs109107814	T	C	330.77	PASS	ABHet=0.421;AC=1;AF=0.500;AN=2;BaseQRankSum=0.950;DB;DP=19;Dels=0.00;FS=1.871;HRun=0;HaplotypeScore=0.0000;MLEAC=1;MLEAF=0.500;MQ=60.00;MQ0=0;MQRankSum=0.289;QD=17.41;ReadPosRankSum=-0.454	GT:AD:DP:GQ:PL	0/1:8,11:19:99:359,0,245
Chr1	119960252	119960252	T	C	exonic	HPS3	nonsynonymous SNV	HPS3:NM_001191177:exon9:c.A1529G:p.K510R	exonic	ENSBTAG00000002395	nonsynonymous SNV	ENSBTAG00000002395:ENSBTAT00000003112:exon9:c.A1529G:p.K510R	Chr1	119960252	rs382363050	T	C	108.77	PASS	ABHet=0.556;AC=1;AF=0.500;AN=2;BaseQRankSum=1.307;DB;DP=9;Dels=0.00;FS=0.000;HRun=1;HaplotypeScore=0.0000;MLEAC=1;MLEAF=0.500;MQ=60.00;MQ0=0;MQRankSum=-0.729;QD=12.09;ReadPosRankSum=-0.876	GT:AD:DP:GQ:PL	0/1:5,4:9:99:137,0,167
Chr1	119968191	119968191	T	C	exonic	HPS3	nonsynonymous SNV	HPS3:NM_001191177:exon6:c.A1166G:p.N389S	exonic	ENSBTAG00000002395	nonsynonymous SNV	ENSBTAG00000002395:ENSBTAT00000003112:exon6:c.A1166G:p.N389S	Chr1	119968191	rs456825110	T	C	414.53	PASS	ABHom=0.857;AC=2;AF=1.00;AN=2;BaseQRankSum=1.470;DB;DP=14;Dels=0.00;FS=0.000;HRun=0;HaplotypeScore=0.0000;MLEAC=2;MLEAF=1.00;MQ=60.00;MQ0=0;MQRankSum=-0.668;OND=0.143;QD=29.61;ReadPosRankSum=-1.203	GT:AD:DP:GQ:PL	1/1:2,12:14:3:441,3,0
Chr1	119976096	119976096	C	T	exonic	HPS3	nonsynonymous SNV	HPS3:NM_001191177:exon2:c.G671A:p.R224H	exonic	ENSBTAG00000002395	nonsynonymous SNV	ENSBTAG00000002395:ENSBTAT00000003112:exon2:c.G671A:p.R224H	Chr1	119976096	rs133597162	C	T	171.77	PASS	ABHet=0.455;AC=1;AF=0.500;AN=2;BaseQRankSum=0.387;DB;DP=11;Dels=0.00;FS=0.000;HRun=0;HaplotypeScore=0.0000;MLEAC=1;MLEAF=0.500;MQ=60.00;MQ0=0;MQRankSum=0.825;QD=15.62;ReadPosRankSum=-1.031	GT:AD:DP:GQ:PL	0/1:5,6:11:99:200,0,151
Chr1	119976100	119976100	A	G	exonic	HPS3	nonsynonymous SNV	HPS3:NM_001191177:exon2:c.T667C:p.Y223H	exonic	ENSBTAG00000002395	nonsynonymous SNV	ENSBTAG00000002395:ENSBTAT00000003112:exon2:c.T667C:p.Y223H	Chr1	119976100	rs135370582	A	G	158.77	PASS	ABHet=0.455;AC=1;AF=0.500;AN=2;BaseQRankSum=0.825;DB;DP=11;Dels=0.00;FS=0.000;HRun=1;HaplotypeScore=0.0000;MLEAC=1;MLEAF=0.500;MQ=60.00;MQ0=0;MQRankSum=-0.143;QD=14.43;ReadPosRankSum=-1.031	GT:AD:DP:GQ:PL	0/1:5,6:11:99:187,0,140
Chr1	122826339	122826339	C	G	exonic	PLSCR5	nonsynonymous SNV	PLSCR5:NM_001192535:exon3:c.C199G:p.Q67E	exonic	ENSBTAG00000005522	nonsynonymous SNV	ENSBTAG00000005522:ENSBTAT00000031950:exon2:c.C196G:p.Q66E	Chr1	122826339	rs110932234	C	G	209.84	PASS	ABHom=1.00;AC=2;AF=1.00;AN=2;DB;DP=6;Dels=0.00;FS=0.000;HRun=0;HaplotypeScore=0.0000;MLEAC=2;MLEAF=1.00;MQ=60.00;MQ0=0;QD=34.97	GT:AD:DP:GQ:PL	1/1:0,6:6:18:238,18,0
Chr1	122837947	122837947	T	G	exonic	PLSCR5	nonsynonymous SNV	PLSCR5:NM_001192535:exon6:c.T626G:p.L209R	exonic	ENSBTAG00000005522	nonsynonymous SNV	ENSBTAG00000005522:ENSBTAT00000031950:exon6:c.T617G:p.L206R	Chr1	122837947	rs110922339	T	G	450.77	PASS	ABHom=1.00;AC=2;AF=1.00;AN=2;DB;DP=12;Dels=0.00;FS=0.000;HRun=0;HaplotypeScore=0.0000;MLEAC=2;MLEAF=1.00;MQ=58.05;MQ0=0;QD=37.56	GT:AD:DP:GQ:PL	1/1:0,12:12:36:479,36,0
Chr1	122932522	122932522	C	G	exonic	PLSCR1	nonsynonymous SNV	PLSCR1:NM_001034436:exon7:c.C542G:p.P181R	exonic	ENSBTAG00000022227	nonsynonymous SNV	ENSBTAG00000022227:ENSBTAT00000030005:exon7:c.C542G:p.P181R	Chr1	122932522	rs209683191	C	G	253.77	PASS	ABHet=0.429;AC=1;AF=0.500;AN=2;BaseQRankSum=1.109;DB;DP=14;Dels=0.00;FS=0.000;HRun=0;HaplotypeScore=0.0000;MLEAC=1;MLEAF=0.500;MQ=58.27;MQ0=0;MQRankSum=1.739;QD=18.13;ReadPosRankSum=2.007	GT:AD:DP:GQ:PL	0/1:6,8:14:99:282,0,184
Chr1	123259986	123259986	C	A	exonic	PLSCR4	nonsynonymous SNV	PLSCR4:NM_001081732:exon4:c.C207A:p.F69L	exonic	ENSBTAG00000011986	nonsynonymous SNV	ENSBTAG00000011986:ENSBTAT00000015905:exon4:c.C207A:p.F69L	Chr1	123259986	rs384886425	C	A	54.77	PASS	ABHet=0.429;AC=1;AF=0.500;AN=2;BaseQRankSum=-0.937;DB;DP=7;Dels=0.00;FS=0.000;HRun=0;HaplotypeScore=0.0000;MLEAC=1;MLEAF=0.500;MQ=60.00;MQ0=0;MQRankSum=0.000;QD=7.82;ReadPosRankSum=0.550	GT:AD:DP:GQ:PL	0/1:3,4:7:83:83,0,99
Chr1	128184673	128184673	C	A	exonic	GRK7	nonsynonymous SNV	GRK7:NM_174332:exon1:c.G346T:p.A116S	exonic	ENSBTAG00000021886	nonsynonymous SNV	ENSBTAG00000021886:ENSBTAT00000029175:exon1:c.G346T:p.A116S	Chr1	128184673	rs457969473	C	A	136.77	PASS	ABHet=0.444;AC=1;AF=0.500;AN=2;BaseQRankSum=0.361;DB;DP=9;Dels=0.00;FS=0.000;HRun=0;HaplotypeScore=0.0000;MLEAC=1;MLEAF=0.500;MQ=60.00;MQ0=0;MQRankSum=0.000;QD=15.20;ReadPosRankSum=1.307	GT:AD:DP:GQ:PL	0/1:4,5:9:99:165,0,117
Chr1	128184696	128184696	C	G	exonic	GRK7	nonsynonymous SNV	GRK7:NM_174332:exon1:c.G323C:p.G108A	exonic	ENSBTAG00000021886	nonsynonymous SNV	ENSBTAG00000021886:ENSBTAT00000029175:exon1:c.G323C:p.G108A	Chr1	128184696	rs455629131	C	G	157.77	PASS	ABHet=0.400;AC=1;AF=0.500;AN=2;BaseQRankSum=0.000;DB;DP=10;Dels=0.00;FS=2.430;HRun=0;HaplotypeScore=0.9578;MLEAC=1;MLEAF=0.500;MQ=60.00;MQ0=0;MQRankSum=1.866;QD=15.78;ReadPosRankSum=0.365	GT:AD:DP:GQ:PL	0/1:4,6:10:99:186,0,121
Chr1	136695022	136695022	T	C	exonic	TF	nonsynonymous SNV	TF:NM_177484:exon14:c.A1658G:p.K553R	exonic	ENSBTAG00000007273	nonsynonymous SNV	ENSBTAG00000007273:ENSBTAT00000009564:exon14:c.A1658G:p.K553R	Chr1	136695022	rs43274991	T	C	72.77	PASS	ABHet=0.444;AC=1;AF=0.500;AN=2;BaseQRankSum=0.550;DB;DP=9;Dels=0.00;FS=0.000;HRun=3;HaplotypeScore=0.0000;MLEAC=1;MLEAF=0.500;MQ=60.00;MQ0=0;MQRankSum=-1.754;QD=8.09;ReadPosRankSum=0.937	GT:AD:DP:GQ:PL	0/1:4,5:9:99:101,0,138
Chr1	136750870	136750870	C	T	exonic	LOC525947	nonsynonymous SNV	LOC525947:NM_001046279:exon12:c.G1459A:p.D487N	exonic	ENSBTAG00000023411	nonsynonymous SNV	ENSBTAG00000023411:ENSBTAT00000044444:exon12:c.G1459A:p.D487N	Chr1	136750870	rs209910248	C	T	72.77	PASS	ABHet=0.400;AC=1;AF=0.500;AN=2;BaseQRankSum=-1.231;DB;DP=5;Dels=0.00;FS=10.000;HRun=1;HaplotypeScore=0.0000;MLEAC=1;MLEAF=0.500;MQ=60.00;MQ0=0;MQRankSum=0.358;QD=14.55;ReadPosRankSum=0.358	GT:AD:DP:GQ:PL	0/1:2,3:5:67:101,0,67
Chr1	136774773	136774773	T	C	exonic	LOC525947	nonsynonymous SNV	LOC525947:NM_001046279:exon5:c.A602G:p.H201R	exonic	ENSBTAG00000023411	nonsynonymous SNV	ENSBTAG00000023411:ENSBTAT00000044444:exon5:c.A602G:p.H201R	Chr1	136774773	rs43270968	T	C	280.78	PASS	ABHom=1.00;AC=2;AF=1.00;AN=2;DB;DP=8;Dels=0.00;FS=0.000;HRun=0;HaplotypeScore=0.0000;MLEAC=2;MLEAF=1.00;MQ=53.95;MQ0=0;QD=35.10	GT:AD:DP:GQ:PL	1/1:0,8:8:24:309,24,0
Chr1	136774827	136774827	T	C	exonic	LOC525947	nonsynonymous SNV	LOC525947:NM_001046279:exon5:c.A548G:p.K183R	exonic	ENSBTAG00000023411	nonsynonymous SNV	ENSBTAG00000023411:ENSBTAT00000044444:exon5:c.A548G:p.K183R	Chr1	136774827	rs43270969	T	C	270.78	PASS	ABHom=1.00;AC=2;AF=1.00;AN=2;DB;DP=9;Dels=0.00;FS=0.000;HRun=0;HaplotypeScore=0.0000;MLEAC=2;MLEAF=1.00;MQ=54.65;MQ0=0;QD=30.09	GT:AD:DP:GQ:PL	1/1:0,9:9:24:299,24,0
Chr1	136848497	136848497	G	A	exonic	TOPBP1	nonsynonymous SNV	TOPBP1:NM_001206766:exon10:c.G1270A:p.A424T	exonic	ENSBTAG00000000526	nonsynonymous SNV	ENSBTAG00000000526:ENSBTAT00000000686:exon9:c.G1279A:p.A427T	Chr1	136848497	rs382125750	G	A	207.77	PASS	ABHet=0.222;AC=1;AF=0.500;AN=2;BaseQRankSum=1.179;DB;DP=9;Dels=0.00;FS=10.792;HRun=1;HaplotypeScore=0.0000;MLEAC=1;MLEAF=0.500;MQ=60.00;MQ0=0;MQRankSum=0.067;QD=23.09;ReadPosRankSum=-1.666	GT:AD:DP:GQ:PL	0/1:2,7:9:38:236,0,38
Chr1	138362970	138362970	G	A	exonic	ACPP	nonsynonymous SNV	ACPP:NM_001098866:exon7:c.C698T:p.T233I	exonic	ENSBTAG00000011634	nonsynonymous SNV	ENSBTAG00000011634:ENSBTAT00000015451:exon7:c.C698T:p.T233I	Chr1	138362970	rs466560295	G	A	445.77	PASS	ABHom=1.00;AC=2;AF=1.00;AN=2;DB;DP=12;Dels=0.00;FS=0.000;HRun=0;HaplotypeScore=0.0000;MLEAC=2;MLEAF=1.00;MQ=60.00;MQ0=0;QD=37.15	GT:AD:DP:GQ:PL	1/1:0,12:12:36:474,36,0
Chr1	144070997	144070997	A	G	exonic	TFF3	nonsynonymous SNV	TFF3:NM_001114509:exon1:c.T35C:p.V12A	exonic	ENSBTAG00000021276	nonsynonymous SNV	ENSBTAG00000021276:ENSBTAT00000028349:exon1:c.T35C:p.V12A	Chr1	144070997	rs43280402	A	G	161.77	PASS	ABHet=0.333;AC=1;AF=0.500;AN=2;BaseQRankSum=-0.573;DB;DP=10;Dels=0.00;FS=0.000;HRun=0;HaplotypeScore=0.0000;MLEAC=1;MLEAF=0.500;MQ=60.00;MQ0=0;MQRankSum=-0.573;OND=0.100;QD=16.18;ReadPosRankSum=0.248	GT:AD:DP:GQ:PL	0/1:3,6:10:92:190,0,92
Chr1	145173317	145173317	C	T	exonic	FAM207A	nonsynonymous SNV	FAM207A:NM_001046108:exon4:c.C451T:p.R151W	exonic	ENSBTAG00000017010	nonsynonymous SNV	ENSBTAG00000017010:ENSBTAT00000022620:exon4:c.C451T:p.R151W	Chr1	145173317	rs210568146	C	T	76.28	PASS	ABHom=0.875;AC=2;AF=1.00;AN=2;DB;DP=8;Dels=0.00;FS=0.000;HRun=0;HaplotypeScore=0.0000;MLEAC=2;MLEAF=1.00;MQ=60.00;MQ0=0;OND=0.125;QD=9.54	GT:AD:DP:GQ:PL	1/1:0,7:8:9:104,9,0
Chr1	145901713	145901713	G	A	exonic	LOC780781	nonsynonymous SNV	LOC780781:NM_001079639:exon1:c.C520T:p.P174S	exonic	ENSBTAG00000037662	nonsynonymous SNV	ENSBTAG00000037662:ENSBTAT00000043662:exon1:c.C520T:p.P174S	Chr1	145901713	rs209699608	G	A	324.77	PASS	ABHom=1.00;AC=2;AF=1.00;AN=2;DB;DP=12;Dels=0.00;FS=0.000;HRun=0;HaplotypeScore=0.7887;MLEAC=2;MLEAF=1.00;MQ=36.92;MQ0=0;QD=27.06	GT:AD:DP:GQ:PL	1/1:0,12:12:33:353,33,0
Chr1	146076635	146076635	G	A	exonic	KRTAP10-2	nonsynonymous SNV	KRTAP10-2:NM_001110186:exon1:c.C436T:p.P146S	exonic	ENSBTAG00000000972	nonsynonymous SNV	ENSBTAG00000000972:ENSBTAT00000043653:exon1:c.C436T:p.P146S	Chr1	146076635	rs378963170	G	A	107.03	PASS	ABHom=1.00;AC=2;AF=1.00;AN=2;DB;DP=6;Dels=0.00;FS=0.000;HRun=0;HaplotypeScore=0.0000;MLEAC=2;MLEAF=1.00;MQ=60.00;MQ0=0;QD=17.84	GT:AD:DP:GQ:PL	1/1:0,6:6:12:135,12,0
Chr1	147422789	147422789	G	C	exonic	COL6A1	nonsynonymous SNV	COL6A1:NM_001143865:exon35:c.G2995C:p.E999Q	exonic	ENSBTAG00000011802	nonsynonymous SNV	ENSBTAG00000011802:ENSBTAT00000015668:exon35:c.G2995C:p.E999Q	Chr1	147422789	rs452017779	G	C	88.77	PASS	ABHet=0.429;AC=1;AF=0.500;AN=2;BaseQRankSum=-0.937;DB;DP=7;Dels=0.00;FS=3.680;HRun=1;HaplotypeScore=0.0000;MLEAC=1;MLEAF=0.500;MQ=60.00;MQ0=0;MQRankSum=0.000;QD=12.68;ReadPosRankSum=-0.937	GT:AD:DP:GQ:PL	0/1:3,4:7:88:117,0,88
Chr1	147710807	147710807	C	T	exonic	YBEY	nonsynonymous SNV	YBEY:NM_001077120:exon3:c.C368T:p.T123I	exonic	ENSBTAG00000003161	nonsynonymous SNV	ENSBTAG00000003161:ENSBTAT00000004104:exon4:c.C380T:p.T127I	Chr1	147710807	rs209818922	C	T	97.77	PASS	ABHet=0.500;AC=1;AF=0.500;AN=2;BaseQRankSum=0.876;DB;DP=10;Dels=0.00;FS=13.222;HRun=0;HaplotypeScore=0.0000;MLEAC=1;MLEAF=0.500;MQ=57.66;MQ0=0;MQRankSum=0.000;QD=9.78;ReadPosRankSum=-0.361	GT:AD:DP:GQ:PL	0/1:5,5:10:99:126,0,154
Chr1	150064233	150064233	A	C	exonic	CBR1	nonsynonymous SNV	CBR1:NM_001034513:exon3:c.A514C:p.M172L	exonic	ENSBTAG00000023384	nonsynonymous SNV	ENSBTAG00000023384:ENSBTAT00000031838:exon3:c.A514C:p.M172L	Chr1	150064233	rs463501005	A	C	88.77	PASS	ABHet=0.688;AC=1;AF=0.500;AN=2;BaseQRankSum=1.333;DB;DP=16;Dels=0.00;FS=7.123;HRun=1;HaplotypeScore=0.0000;MLEAC=1;MLEAF=0.500;MQ=44.85;MQ0=0;MQRankSum=-0.933;QD=5.55;ReadPosRankSum=-1.067	GT:AD:DP:GQ:PL	0/1:11,5:16:99:117,0,224
Chr1	150385131	150385131	G	A	exonic	CHAF1B	nonsynonymous SNV	CHAF1B:NM_001098014:exon12:c.G1627A:p.A543T	exonic	ENSBTAG00000011880	nonsynonymous SNV	ENSBTAG00000011880:ENSBTAT00000015764:exon12:c.G1627A:p.A543T	Chr1	150385131	rs109766920	G	A	300.77	PASS	ABHet=0.250;AC=1;AF=0.500;AN=2;BaseQRankSum=0.555;DB;DP=12;Dels=0.00;FS=6.892;HRun=1;HaplotypeScore=0.0000;MLEAC=1;MLEAF=0.500;MQ=60.00;MQ0=0;MQRankSum=-0.370;QD=25.06;ReadPosRankSum=1.109	GT:AD:DP:GQ:PL	0/1:3,9:12:85:329,0,85
Chr1	151129593	151129593	T	A	exonic	TTC3	nonsynonymous SNV	TTC3:NM_001109767:exon40:c.T5122A:p.Y1708N	exonic	ENSBTAG00000008167	nonsynonymous SNV	ENSBTAG00000008167:ENSBTAT00000050511:exon40:c.T5122A:p.Y1708N	Chr1	151129593	rs135835596	T	A	278.77	PASS	ABHet=0.438;AC=1;AF=0.500;AN=2;BaseQRankSum=-0.635;DB;DP=16;Dels=0.00;FS=2.246;HRun=3;HaplotypeScore=0.0000;MLEAC=1;MLEAF=0.500;MQ=56.11;MQ0=0;MQRankSum=0.423;QD=17.42;ReadPosRankSum=-1.376	GT:AD:DP:GQ:PL	0/1:7,9:16:99:307,0,240
Chr1	151131750	151131750	A	G	exonic	TTC3	nonsynonymous SNV	TTC3:NM_001109767:exon41:c.A5389G:p.T1797A	exonic	ENSBTAG00000008167	nonsynonymous SNV	ENSBTAG00000008167:ENSBTAT00000050511:exon41:c.A5389G:p.T1797A	Chr1	151131750	rs137274183	A	G	210.77	PASS	ABHet=0.182;AC=1;AF=0.500;AN=2;BaseQRankSum=-0.589;DB;DP=11;Dels=0.00;FS=0.000;HRun=0;HaplotypeScore=0.0000;MLEAC=1;MLEAF=0.500;MQ=60.00;MQ0=0;MQRankSum=-0.354;QD=19.16;ReadPosRankSum=0.118	GT:AD:DP:GQ:PL	0/1:2,9:11:50:239,0,50
Chr1	151137345	151137345	G	A	exonic	TTC3	nonsynonymous SNV	TTC3:NM_001109767:exon44:c.G5800A:p.A1934T	exonic	ENSBTAG00000008167	nonsynonymous SNV	ENSBTAG00000008167:ENSBTAT00000050511:exon44:c.G5800A:p.A1934T	Chr1	151137345	rs137305973	G	A	60.77	PASS	ABHet=0.727;AC=1;AF=0.500;AN=2;BaseQRankSum=1.377;DB;DP=11;Dels=0.00;FS=3.090;HRun=0;HaplotypeScore=0.0000;MLEAC=1;MLEAF=0.500;MQ=60.00;MQ0=0;MQRankSum=-0.382;QD=5.52;ReadPosRankSum=0.978	GT:AD:DP:GQ:PL	0/1:8,3:11:89:89,0,265
Chr1	153245751	153245751	C	T	exonic	PIK3R4	nonsynonymous SNV	PIK3R4:NM_001100314:exon4:c.C1004T:p.T335I	exonic	ENSBTAG00000020787	nonsynonymous SNV	ENSBTAG00000020787:ENSBTAT00000027702:exon4:c.C1004T:p.T335I	Chr1	153245751	rs462467431	C	T	160.77	PASS	ABHet=0.300;AC=1;AF=0.500;AN=2;BaseQRankSum=-1.422;DB;DP=10;Dels=0.00;FS=0.000;HRun=0;HaplotypeScore=0.0000;MLEAC=1;MLEAF=0.500;MQ=57.66;MQ0=0;MQRankSum=-0.573;QD=16.08;ReadPosRankSum=-1.203	GT:AD:DP:GQ:PL	0/1:3,7:10:96:189,0,96
Chr1	154024531	154024531	C	T	exonic	SH3BP5	nonsynonymous SNV	SH3BP5:NM_001206288:exon9:c.G1289A:p.R430Q	exonic	ENSBTAG00000023377	nonsynonymous SNV	ENSBTAG00000023377:ENSBTAT00000031822:exon9:c.G1289A:p.R430Q	Chr1	154024531	rs380897179	C	T	37.77	PASS	ABHet=0.400;AC=1;AF=0.500;AN=2;BaseQRankSum=0.000;DB;DP=5;Dels=0.00;FS=0.000;HRun=0;HaplotypeScore=0.0000;MLEAC=1;MLEAF=0.500;MQ=60.00;MQ0=0;MQRankSum=0.000;QD=7.55;ReadPosRankSum=0.000	GT:AD:DP:GQ:PL	0/1:2,3:5:66:66,0,67
Chr1	154354145	154354145	G	C	exonic	HACL1	nonsynonymous SNV	HACL1:NM_001098949:exon13:c.C1182G:p.D394E	exonic	ENSBTAG00000003718	nonsynonymous SNV	ENSBTAG00000003718:ENSBTAT00000004843:exon13:c.C1182G:p.D394E	Chr1	154354145	rs42608730	G	C	215.77	PASS	ABHet=0.500;AC=1;AF=0.500;AN=2;BaseQRankSum=1.406;DB;DP=14;Dels=0.00;FS=2.276;HRun=0;HaplotypeScore=0.0000;MLEAC=1;MLEAF=0.500;MQ=60.00;MQ0=0;MQRankSum=0.421;QD=15.41;ReadPosRankSum=0.068	GT:AD:DP:GQ:PL	0/1:7,7:14:99:244,0,241
Chr1	154364939	154364939	T	C	exonic	HACL1	nonsynonymous SNV	HACL1:NM_001098949:exon9:c.A730G:p.K244E	exonic	ENSBTAG00000003718	nonsynonymous SNV	ENSBTAG00000003718:ENSBTAT00000004843:exon9:c.A730G:p.K244E	Chr1	154364939	rs208549094	T	C	168.77	PASS	ABHet=0.250;AC=1;AF=0.500;AN=2;BaseQRankSum=-1.067;DB;DP=9;Dels=0.00;FS=0.000;HRun=0;HaplotypeScore=0.0000;MLEAC=1;MLEAF=0.500;MQ=60.00;MQ0=0;MQRankSum=0.000;OND=0.111;QD=18.75;ReadPosRankSum=-0.572	GT:AD:DP:GQ:PL	0/1:2,6:9:58:197,0,58
Chr1	154368934	154368934	T	C	exonic	HACL1	nonsynonymous SNV	HACL1:NM_001098949:exon6:c.A457G:p.I153V	exonic	ENSBTAG00000003718	nonsynonymous SNV	ENSBTAG00000003718:ENSBTAT00000004843:exon6:c.A457G:p.I153V	Chr1	154368934	rs109701349	T	C	92.77	PASS	ABHet=0.692;AC=1;AF=0.500;AN=2;BaseQRankSum=0.386;DB;DP=13;Dels=0.00;FS=6.640;HRun=0;HaplotypeScore=0.0000;MLEAC=1;MLEAF=0.500;MQ=60.00;MQ0=0;MQRankSum=-0.386;QD=7.14;ReadPosRankSum=1.774	GT:AD:DP:GQ:PL	0/1:9,4:13:99:121,0,315
Chr1	154950149	154950149	G	T	exonic	GALNTL2	nonsynonymous SNV	GALNTL2:NM_001193182:exon4:c.G967T:p.A323S	exonic	ENSBTAG00000008240	nonsynonymous SNV	ENSBTAG00000008240:ENSBTAT00000010847:exon8:c.G979T:p.A327S	Chr1	154950149	rs43282120	G	T	172.77	PASS	ABHet=0.200;AC=1;AF=0.500;AN=2;BaseQRankSum=-0.480;DB;DP=10;Dels=0.00;FS=0.000;HRun=0;HaplotypeScore=0.7887;MLEAC=1;MLEAF=0.500;MQ=52.03;MQ0=0;MQRankSum=0.000;QD=17.28;ReadPosRankSum=-0.480	GT:AD:DP:GQ:PL	0/1:2,8:10:55:201,0,55
Chr1	155020078	155020078	T	G	exonic	OXNAD1	nonsynonymous SNV	OXNAD1:NM_001035090:exon2:c.T84G:p.S28R	exonic	ENSBTAG00000004891	nonsynonymous SNV	ENSBTAG00000004891:ENSBTAT00000006434:exon2:c.T84G:p.S28R	Chr1	155020078	.	T	G	35.77	PASS	ABHet=0.667;AC=1;AF=0.500;AN=2;BaseQRankSum=0.720;DP=6;Dels=0.00;FS=0.000;HRun=1;HaplotypeScore=0.0000;MLEAC=1;MLEAF=0.500;MQ=60.00;MQ0=0;MQRankSum=-0.720;QD=5.96;ReadPosRankSum=-0.720	GT:AD:DP:GQ:PL	0/1:4,2:6:64:64,0,136
Chr2	291105	291105	C	T	exonic	LGSN	nonsynonymous SNV	LGSN:NM_001191136:exon3:c.C221T:p.A74V	exonic	ENSBTAG00000010051	nonsynonymous SNV	ENSBTAG00000010051:ENSBTAT00000035588:exon3:c.C221T:p.A74V	Chr2	291105	rs109468361	C	T	421.77	PASS	ABHom=1.00;AC=2;AF=1.00;AN=2;DB;DP=14;Dels=0.00;FS=0.000;HRun=0;HaplotypeScore=0.0000;MLEAC=2;MLEAF=1.00;MQ=58.33;MQ0=0;QD=30.13	GT:AD:DP:GQ:PL	1/1:0,14:14:36:450,36,0
Chr2	1664357	1664357	G	A	exonic	ARHGEF4	nonsynonymous SNV	ARHGEF4:NM_001192073:exon3:c.G299A:p.R100K	exonic	ENSBTAG00000015834	nonsynonymous SNV	ENSBTAG00000015834:ENSBTAT00000021041:exon3:c.G299A:p.R100K	Chr2	1664357	rs208949900	G	A	93.77	PASS	ABHet=0.333;AC=1;AF=0.500;AN=2;BaseQRankSum=-0.720;DB;DP=6;Dels=0.00;FS=0.000;HRun=1;HaplotypeScore=0.0000;MLEAC=1;MLEAF=0.500;MQ=56.04;MQ0=0;MQRankSum=-0.720;QD=15.63;ReadPosRankSum=-0.720	GT:AD:DP:GQ:PL	0/1:2,4:6:57:122,0,57
Chr2	4715021	4715021	C	T	exonic	WDR33	nonsynonymous SNV	WDR33:NM_001206078:exon19:c.C3329T:p.P1110L	exonic	ENSBTAG00000005987	nonsynonymous SNV	ENSBTAG00000005987:ENSBTAT00000007859:exon19:c.C3329T:p.P1110L	Chr2	4715021	rs110605625	C	T	169.77	PASS	ABHet=0.455;AC=1;AF=0.500;AN=2;BaseQRankSum=0.143;DB;DP=11;Dels=0.00;FS=3.310;HRun=0;HaplotypeScore=0.0000;MLEAC=1;MLEAF=0.500;MQ=60.00;MQ0=0;MQRankSum=-1.532;QD=15.43;ReadPosRankSum=-1.031	GT:AD:DP:GQ:PL	0/1:5,6:11:99:198,0,125
Chr2	6610603	6610603	C	T	exonic	ASNSD1	nonsynonymous SNV	ASNSD1:NM_001034680:exon4:c.G955A:p.G319R	exonic	ENSBTAG00000000492	nonsynonymous SNV	ENSBTAG00000000492:ENSBTAT00000056728:exon4:c.G955A:p.G319R	Chr2	6610603	rs207963002	C	T	315.77	PASS	ABHet=0.333;AC=1;AF=0.500;AN=2;BaseQRankSum=1.041;DB;DP=15;Dels=0.00;FS=0.000;HRun=0;HaplotypeScore=1.7987;MLEAC=1;MLEAF=0.500;MQ=58.13;MQ0=0;MQRankSum=-0.429;QD=21.05;ReadPosRankSum=0.674	GT:AD:DP:GQ:PL	0/1:5,10:15:99:344,0,155
Chr2	6610936	6610936	T	C	exonic	ASNSD1	nonsynonymous SNV	ASNSD1:NM_001034680:exon4:c.A622G:p.I208V	exonic	ENSBTAG00000000492	nonsynonymous SNV	ENSBTAG00000000492:ENSBTAT00000056728:exon4:c.A622G:p.I208V	Chr2	6610936	rs17870911	T	C	214.77	PASS	ABHet=0.462;AC=1;AF=0.500;AN=2;BaseQRankSum=0.660;DB;DP=13;Dels=0.00;FS=0.000;HRun=0;HaplotypeScore=0.0000;MLEAC=1;MLEAF=0.500;MQ=60.00;MQ0=0;MQRankSum=0.811;QD=16.52;ReadPosRankSum=0.101	GT:AD:DP:GQ:PL	0/1:6,7:13:99:243,0,190
Chr2	6610940	6610940	A	T	exonic	ASNSD1	nonsynonymous SNV	ASNSD1:NM_001034680:exon4:c.T618A:p.D206E	exonic	ENSBTAG00000000492	nonsynonymous SNV	ENSBTAG00000000492:ENSBTAT00000056728:exon4:c.T618A:p.D206E	Chr2	6610940	rs383578890	A	T	191.77	PASS	ABHet=0.462;AC=1;AF=0.500;AN=2;BaseQRankSum=0.377;DB;DP=13;Dels=0.00;FS=0.000;HRun=1;HaplotypeScore=0.0000;MLEAC=1;MLEAF=0.500;MQ=60.00;MQ0=0;MQRankSum=0.101;QD=14.75;ReadPosRankSum=0.312	GT:AD:DP:GQ:PL	0/1:6,7:13:99:220,0,160
Chr2	18010224	18010224	G	A	exonic	LOC530799	nonsynonymous SNV	LOC530799:NM_001242308:exon23:c.G4288A:p.V1430I	exonic	ENSBTAG00000027875	nonsynonymous SNV	ENSBTAG00000027875:ENSBTAT00000040194:exon23:c.G4291A:p.V1431I	Chr2	18010224	rs475724515	G	A	269.77	PASS	ABHet=0.438;AC=1;AF=0.500;AN=2;BaseQRankSum=-1.059;DB;DP=16;Dels=0.00;FS=0.000;HRun=2;HaplotypeScore=0.0000;MLEAC=1;MLEAF=0.500;MQ=57.05;MQ0=0;MQRankSum=1.059;QD=16.86;ReadPosRankSum=-1.799	GT:AD:DP:GQ:PL	0/1:7,9:16:99:298,0,234
Chr2	22275602	22275602	C	G	exonic	WIPF1	nonsynonymous SNV	WIPF1:NM_001076923:exon4:c.C239G:p.A80G	exonic	ENSBTAG00000001585	nonsynonymous SNV	ENSBTAG00000001585:ENSBTAT00000002076:exon4:c.C239G:p.A80G	Chr2	22275602	rs43295190	C	G	272.78	PASS	ABHom=1.00;AC=2;AF=1.00;AN=2;DB;DP=8;Dels=0.00;FS=0.000;HRun=1;HaplotypeScore=0.0000;MLEAC=2;MLEAF=1.00;MQ=57.05;MQ0=0;QD=34.10	GT:AD:DP:GQ:PL	1/1:0,8:8:24:301,24,0
Chr2	26797688	26797688	A	T	exonic	KBTBD10	nonsynonymous SNV	KBTBD10:NM_001083377:exon1:c.T315A:p.D105E	exonic	ENSBTAG00000010741	nonsynonymous SNV	ENSBTAG00000010741:ENSBTAT00000014219:exon1:c.T315A:p.D105E	Chr2	26797688	rs378269885	A	T	64.77	PASS	ABHet=0.700;AC=1;AF=0.500;AN=2;BaseQRankSum=1.001;DB;DP=10;Dels=0.00;FS=0.000;HRun=1;HaplotypeScore=0.0000;MLEAC=1;MLEAF=0.500;MQ=60.00;MQ0=0;MQRankSum=-0.248;QD=6.48;ReadPosRankSum=2.054	GT:AD:DP:GQ:PL	0/1:7,3:10:93:93,0,195
Chr2	30120361	30120361	G	A	exonic	SCN9A	nonsynonymous SNV	SCN9A:NM_001110787:exon11:c.G1903A:p.A635T	exonic	ENSBTAG00000002425	nonsynonymous SNV	ENSBTAG00000002425:ENSBTAT00000003146:exon12:c.G1903A:p.A635T	Chr2	30120361	rs380908407	G	A	202.77	PASS	ABHet=0.462;AC=1;AF=0.500;AN=2;BaseQRankSum=0.101;DB;DP=13;Dels=0.00;FS=2.276;HRun=0;HaplotypeScore=0.0000;MLEAC=1;MLEAF=0.500;MQ=60.00;MQ0=0;MQRankSum=0.377;QD=15.60;ReadPosRankSum=0.935	GT:AD:DP:GQ:PL	0/1:6,7:13:99:231,0,158
Chr2	30131775	30131775	A	G	exonic	SCN9A	nonsynonymous SNV	SCN9A:NM_001110787:exon16:c.A3149G:p.K1050R	exonic	ENSBTAG00000002425	nonsynonymous SNV	ENSBTAG00000002425:ENSBTAT00000003146:exon17:c.A3149G:p.K1050R	Chr2	30131775	rs383398668	A	G	73.77	PASS	ABHet=0.571;AC=1;AF=0.500;AN=2;BaseQRankSum=0.000;DB;DP=7;Dels=0.00;FS=0.000;HRun=0;HaplotypeScore=0.8321;MLEAC=1;MLEAF=0.500;MQ=60.00;MQ0=0;MQRankSum=-0.550;QD=10.54;ReadPosRankSum=0.000	GT:AD:DP:GQ:PL	0/1:4,3:7:99:102,0,105
Chr2	30443023	30443023	G	A	exonic	TTC21B	nonsynonymous SNV	TTC21B:NM_001102108:exon4:c.G361A:p.V121I	exonic	ENSBTAG00000016512	nonsynonymous SNV	ENSBTAG00000016512:ENSBTAT00000005682:exon4:c.G361A:p.V121I	Chr2	30443023	rs42503611	G	A	86.77	PASS	ABHet=0.444;AC=1;AF=0.500;AN=2;BaseQRankSum=-1.652;DB;DP=9;Dels=0.00;FS=0.000;HRun=0;HaplotypeScore=0.0000;MLEAC=1;MLEAF=0.500;MQ=44.64;MQ0=0;MQRankSum=-0.876;QD=9.64;ReadPosRankSum=-0.361	GT:AD:DP:GQ:PL	0/1:4,5:9:99:115,0,128
Chr2	30717107	30717107	C	G	exonic	CSRNP3	nonsynonymous SNV	CSRNP3:NM_001076244:exon4:c.G802C:p.G268R	exonic	ENSBTAG00000039091	nonsynonymous SNV	ENSBTAG00000039091:ENSBTAT00000031383:exon4:c.G802C:p.G268R	Chr2	30717107	rs211510356	C	G	102.77	PASS	ABHet=0.583;AC=1;AF=0.500;AN=2;BaseQRankSum=-0.244;DB;DP=12;Dels=0.00;FS=3.090;HRun=0;HaplotypeScore=0.0000;MLEAC=1;MLEAF=0.500;MQ=60.00;MQ0=0;MQRankSum=1.000;QD=8.56;ReadPosRankSum=1.000	GT:AD:DP:GQ:PL	0/1:7,5:12:99:131,0,253
Chr2	36374239	36374239	C	T	exonic	PLA2R1	nonsynonymous SNV	PLA2R1:NM_175051:exon1:c.C20T:p.S7L	exonic	ENSBTAG00000032515	nonsynonymous SNV	ENSBTAG00000032515:ENSBTAT00000046112:exon1:c.C20T:p.S7L	Chr2	36374239	rs207513947	C	T	227.8	PASS	ABHom=1.00;AC=2;AF=1.00;AN=2;DB;DP=9;Dels=0.00;FS=0.000;HRun=1;HaplotypeScore=0.0000;MLEAC=2;MLEAF=1.00;MQ=57.39;MQ0=0;QD=25.31	GT:AD:DP:GQ:PL	1/1:0,9:9:21:256,21,0
Chr2	38710073	38710073	G	A	exonic	CYTIP	nonsynonymous SNV	CYTIP:NM_001102243:exon8:c.G1006A:p.V336I	exonic	ENSBTAG00000008329	nonsynonymous SNV	ENSBTAG00000008329:ENSBTAT00000010968:exon8:c.G1006A:p.V336I	Chr2	38710073	rs460571359	G	A	244.8	PASS	ABHom=1.00;AC=2;AF=1.00;AN=2;DB;DP=7;Dels=0.00;FS=0.000;HRun=0;HaplotypeScore=0.0000;MLEAC=2;MLEAF=1.00;MQ=60.00;MQ0=0;QD=34.97	GT:AD:DP:GQ:PL	1/1:0,7:7:21:273,21,0
Chr2	38803912	38803912	G	T	exonic	GALNT5	nonsynonymous SNV	GALNT5:NM_001143859:exon8:c.C2518A:p.Q840K	exonic	ENSBTAG00000017376	nonsynonymous SNV	ENSBTAG00000017376:ENSBTAT00000023104:exon8:c.C2518A:p.Q840K	Chr2	38803912	rs110366105	G	T	357.77	PASS	ABHom=1.00;AC=2;AF=1.00;AN=2;DB;DP=10;Dels=0.00;FS=0.000;HRun=1;HaplotypeScore=0.0000;MLEAC=2;MLEAF=1.00;MQ=57.66;MQ0=0;QD=35.78	GT:AD:DP:GQ:PL	1/1:0,10:10:30:386,30,0
Chr2	38837919	38837919	C	T	exonic	GALNT5	nonsynonymous SNV	GALNT5:NM_001143859:exon1:c.G209A:p.S70N	exonic	ENSBTAG00000017376	nonsynonymous SNV	ENSBTAG00000017376:ENSBTAT00000023104:exon1:c.G209A:p.S70N	Chr2	38837919	rs109016198	C	T	281.78	PASS	ABHom=1.00;AC=2;AF=1.00;AN=2;DB;DP=8;Dels=0.00;FS=0.000;HRun=1;HaplotypeScore=0.0000;MLEAC=2;MLEAF=1.00;MQ=60.00;MQ0=0;QD=35.22	GT:AD:DP:GQ:PL	1/1:0,8:8:24:310,24,0
Chr2	41791856	41791856	A	C	exonic	GALNT13	nonsynonymous SNV	GALNT13:NM_001076886:exon13:c.T1661G:p.L554R	exonic	ENSBTAG00000005562	nonsynonymous SNV	ENSBTAG00000005562:ENSBTAT00000057469:exon11:c.T1661G:p.L554R	Chr2	41791856	rs438856835	A	C	132.77	PASS	ABHet=0.250;AC=1;AF=0.500;AN=2;BaseQRankSum=0.198;DB;DP=8;Dels=0.00;FS=0.000;HRun=5;HaplotypeScore=0.0000;MLEAC=1;MLEAF=0.500;MQ=60.00;MQ0=0;MQRankSum=0.922;QD=16.60;ReadPosRankSum=0.198	GT:AD:DP:GQ:PL	0/1:2,6:8:50:161,0,50
Chr2	44968855	44968855	G	A	exonic	RBM43	nonsynonymous SNV	RBM43:NM_001099168:exon2:c.G142A:p.V48I	exonic	ENSBTAG00000016217	nonsynonymous SNV	ENSBTAG00000016217:ENSBTAT00000021579:exon2:c.G142A:p.V48I	Chr2	44968855	rs137216182	G	A	244.77	PASS	ABHet=0.429;AC=1;AF=0.500;AN=2;BaseQRankSum=0.386;DB;DP=14;Dels=0.00;FS=4.593;HRun=1;HaplotypeScore=0.7340;MLEAC=1;MLEAF=0.500;MQ=60.00;MQ0=0;MQRankSum=-0.386;QD=17.48;ReadPosRankSum=1.109	GT:AD:DP:GQ:PL	0/1:6,8:14:99:273,0,196
Chr2	48334380	48334380	G	A	exonic	ORC4	nonsynonymous SNV	ORC4:NM_001046301:exon4:c.G74A:p.R25H	exonic	ENSBTAG00000015291	nonsynonymous SNV	ENSBTAG00000015291:ENSBTAT00000020335:exon3:c.G74A:p.R25H	Chr2	48334380	rs442115113	G	A	262.77	PASS	ABHet=0.250;AC=1;AF=0.500;AN=2;BaseQRankSum=-1.109;DB;DP=12;Dels=0.00;FS=0.000;HRun=0;HaplotypeScore=0.0000;MLEAC=1;MLEAF=0.500;MQ=60.00;MQ0=0;MQRankSum=0.000;QD=21.90;ReadPosRankSum=-0.925	GT:AD:DP:GQ:PL	0/1:3,9:12:89:291,0,89
Chr2	53912757	53912757	A	G	exonic	KYNU	nonsynonymous SNV	KYNU:NM_001191308:exon7:c.T548C:p.I183T	exonic	ENSBTAG00000032277	nonsynonymous SNV	ENSBTAG00000032277:ENSBTAT00000045767:exon7:c.T548C:p.I183T	Chr2	53912757	rs209704808	A	G	153.77	PASS	ABHet=0.286;AC=1;AF=0.500;AN=2;BaseQRankSum=0.198;DB;DP=7;Dels=0.00;FS=13.222;HRun=0;HaplotypeScore=0.0000;MLEAC=1;MLEAF=0.500;MQ=60.00;MQ0=0;MQRankSum=0.198;QD=21.97;ReadPosRankSum=0.198	GT:AD:DP:GQ:PL	0/1:2,5:7:60:182,0,60
Chr2	61769058	61769058	C	G	exonic	DARS	nonsynonymous SNV	DARS:NM_001035085:exon8:c.C632G:p.T211S	exonic	ENSBTAG00000009949	nonsynonymous SNV	ENSBTAG00000009949:ENSBTAT00000013123:exon8:c.C632G:p.T211S	Chr2	61769058	rs479916591	C	G	182.77	PASS	ABHet=0.462;AC=1;AF=0.500;AN=2;BaseQRankSum=0.312;DB;DP=13;Dels=0.00;FS=2.632;HRun=0;HaplotypeScore=0.0000;MLEAC=1;MLEAF=0.500;MQ=60.00;MQ0=0;MQRankSum=-0.555;QD=14.06;ReadPosRankSum=0.312	GT:AD:DP:GQ:PL	0/1:6,7:13:99:211,0,197
Chr2	61888978	61888978	C	T	exonic	LCT	nonsynonymous SNV	LCT:NM_001205787:exon6:c.C1252T:p.H418Y	exonic	ENSBTAG00000015170	nonsynonymous SNV	ENSBTAG00000015170:ENSBTAT00000020185:exon6:c.C1252T:p.H418Y	Chr2	61888978	rs445225622	C	T	45.77	PASS	ABHet=0.400;AC=1;AF=0.500;AN=2;BaseQRankSum=-1.568;DB;DP=10;Dels=0.00;FS=0.000;HRun=0;HaplotypeScore=0.0000;MLEAC=1;MLEAF=0.500;MQ=60.00;MQ0=0;MQRankSum=-0.633;QD=4.58;ReadPosRankSum=0.741	GT:AD:DP:GQ:PL	0/1:4,6:10:74:74,0,125
Chr2	61897282	61897282	T	C	exonic	LCT	nonsynonymous SNV	LCT:NM_001205787:exon9:c.T3910C:p.Y1304H	exonic	ENSBTAG00000015170	nonsynonymous SNV	ENSBTAG00000015170:ENSBTAT00000020185:exon9:c.T3910C:p.Y1304H	Chr2	61897282	rs477126178	T	C	88.77	PASS	ABHet=0.667;AC=1;AF=0.500;AN=2;BaseQRankSum=-0.536;DB;DP=12;Dels=0.00;FS=2.632;HRun=2;HaplotypeScore=0.0000;MLEAC=1;MLEAF=0.500;MQ=60.00;MQ0=0;MQRankSum=0.536;QD=7.40;ReadPosRankSum=-0.536	GT:AD:DP:GQ:PL	0/1:8,4:12:99:117,0,272
Chr2	61935185	61935185	A	T	exonic	UBXN4	nonsynonymous SNV	UBXN4:NM_001035414:exon6:c.T584A:p.L195H	exonic	ENSBTAG00000015169	nonsynonymous SNV	ENSBTAG00000015169:ENSBTAT00000020184:exon6:c.T584A:p.L195H	Chr2	61935185	rs208513069	A	T	97.77	PASS	ABHet=0.692;AC=1;AF=0.500;AN=2;BaseQRankSum=1.003;DB;DP=13;Dels=0.00;FS=9.792;HRun=0;HaplotypeScore=1.6208;MLEAC=1;MLEAF=0.500;MQ=58.55;MQ0=0;MQRankSum=1.003;QD=7.52;ReadPosRankSum=0.694	GT:AD:DP:GQ:PL	0/1:9,4:13:99:126,0,314
Chr2	71285066	71285066	C	G	exonic	C1QL2	nonsynonymous SNV	C1QL2:NM_001205836:exon1:c.G285C:p.E95D	exonic	ENSBTAG00000003771	nonsynonymous SNV	ENSBTAG00000003771:ENSBTAT00000050672:exon1:c.G285C:p.E95D	Chr2	71285066	rs134122933	C	G	79.77	PASS	ABHet=0.533;AC=1;AF=0.500;AN=2;BaseQRankSum=0.600;DB;DP=15;Dels=0.00;FS=2.398;HRun=2;HaplotypeScore=0.0000;MLEAC=1;MLEAF=0.500;MQ=55.21;MQ0=0;MQRankSum=1.134;QD=5.32;ReadPosRankSum=-0.289	GT:AD:DP:GQ:PL	0/1:8,7:15:99:108,0,219
Chr2	84785131	84785131	G	C	exonic	DNAH7	nonsynonymous SNV	DNAH7:NM_001143874:exon62:c.C11234G:p.S3745W	exonic	ENSBTAG00000016784	nonsynonymous SNV	ENSBTAG00000016784:ENSBTAT00000038364:exon62:c.C11234G:p.S3745W	Chr2	84785131	rs208367020	G	C	187.77	PASS	ABHet=0.455;AC=1;AF=0.500;AN=2;BaseQRankSum=1.932;DB;DP=11;Dels=0.00;FS=0.000;HRun=2;HaplotypeScore=0.0000;MLEAC=1;MLEAF=0.500;MQ=60.00;MQ0=0;MQRankSum=0.143;QD=17.07;ReadPosRankSum=-1.186	GT:AD:DP:GQ:PL	0/1:5,6:11:99:216,0,167
Chr2	84888907	84888907	C	T	exonic	DNAH7	nonsynonymous SNV	DNAH7:NM_001143874:exon36:c.G5621A:p.R1874Q	exonic	ENSBTAG00000016784	nonsynonymous SNV	ENSBTAG00000016784:ENSBTAT00000038364:exon36:c.G5621A:p.R1874Q	Chr2	84888907	rs379110092	C	T	316.77	PASS	ABHet=0.476;AC=1;AF=0.500;AN=2;BaseQRankSum=1.584;DB;DP=21;Dels=0.00;FS=4.419;HRun=1;HaplotypeScore=0.8667;MLEAC=1;MLEAF=0.500;MQ=58.89;MQ0=0;MQRankSum=0.106;QD=15.08;ReadPosRankSum=1.021	GT:AD:DP:GQ:PL	0/1:10,11:20:99:345,0,337
Chr2	89736953	89736953	C	T	exonic	AOX4	nonsynonymous SNV	AOX4:NM_001281919:exon17:c.C1730T:p.P577L	exonic	ENSBTAG00000038878	nonsynonymous SNV	ENSBTAG00000038878:ENSBTAT00000052588:exon17:c.C1730T:p.P577L,ENSBTAG00000038878:ENSBTAT00000065376:exon18:c.C1733T:p.P578L	Chr2	89736953	rs110602769	C	T	109.77	PASS	ABHet=0.429;AC=1;AF=0.500;AN=2;BaseQRankSum=-0.550;DB;DP=7;Dels=0.00;FS=3.136;HRun=0;HaplotypeScore=0.0000;MLEAC=1;MLEAF=0.500;MQ=60.00;MQ0=0;MQRankSum=-1.754;QD=15.68;ReadPosRankSum=-1.300	GT:AD:DP:GQ:PL	0/1:3,4:7:99:138,0,103
Chr2	90569721	90569721	C	T	exonic	ALS2CR11	nonsynonymous SNV	ALS2CR11:NM_001078059:exon4:c.G430A:p.V144M	exonic	ENSBTAG00000017436	nonsynonymous SNV	ENSBTAG00000017436:ENSBTAT00000023180:exon4:c.G310A:p.V104M,ENSBTAG00000017436:ENSBTAT00000055126:exon4:c.G430A:p.V144M	Chr2	90569721	rs208165100	C	T	658.77	PASS	ABHom=1.000;AC=2;AF=1.00;AN=2;DB;DP=17;Dels=0.00;FS=0.000;HRun=0;HaplotypeScore=0.0000;MLEAC=2;MLEAF=1.00;MQ=60.00;MQ0=0;QD=38.75	GT:AD:DP:GQ:PL	1/1:0,17:17:51:687,51,0
Chr2	95516623	95516623	G	A	exonic	FASTKD2	nonsynonymous SNV	FASTKD2:NM_001102117:exon10:c.G1807A:p.V603M	exonic	ENSBTAG00000016193	nonsynonymous SNV	ENSBTAG00000016193:ENSBTAT00000021553:exon10:c.G1807A:p.V603M	Chr2	95516623	rs210901658	G	A	230.77	PASS	ABHet=0.579;AC=1;AF=0.500;AN=2;BaseQRankSum=0.619;DB;DP=19;Dels=0.00;FS=0.000;HRun=0;HaplotypeScore=0.0000;MLEAC=1;MLEAF=0.500;MQ=58.78;MQ0=0;MQRankSum=-0.206;QD=12.15;ReadPosRankSum=-1.115	GT:AD:DP:GQ:PL	0/1:11,8:19:99:259,0,314
Chr2	96863329	96863329	C	T	exonic	CRYGA	nonsynonymous SNV	CRYGA:NM_001243570:exon3:c.G280A:p.E94K	intergenic	ENSBTAG00000021770(dist=12821),ENSBTAG00000046832(dist=1815)	.	.	Chr2	96863329	rs208774444	C	T	184.77	PASS	ABHet=0.400;AC=1;AF=0.500;AN=2;BaseQRankSum=-0.573;DB;DP=10;Dels=0.00;FS=0.000;HRun=1;HaplotypeScore=0.7340;MLEAC=1;MLEAF=0.500;MQ=60.00;MQ0=0;MQRankSum=0.248;QD=18.48;ReadPosRankSum=0.248	GT:AD:DP:GQ:PL	0/1:4,6:10:95:213,0,95
Chr2	97182552	97182552	G	A	exonic	PTH2R	nonsynonymous SNV	PTH2R:NM_001192589:exon13:c.G1330A:p.G444S	exonic	ENSBTAG00000011992	nonsynonymous SNV	ENSBTAG00000011992:ENSBTAT00000061196:exon13:c.G1330A:p.G444S	Chr2	97182552	rs209508714	G	A	155.9	PASS	ABHom=1.00;AC=2;AF=1.00;AN=2;DB;DP=5;Dels=0.00;FS=0.000;HRun=0;HaplotypeScore=0.0000;MLEAC=2;MLEAF=1.00;MQ=55.21;MQ0=0;QD=31.18	GT:AD:DP:GQ:PL	1/1:0,5:5:15:184,15,0
Chr2	98214014	98214014	A	G	exonic	UNC80	nonsynonymous SNV	UNC80:NM_001206563:exon50:c.A7495G:p.I2499V	exonic	ENSBTAG00000015415	nonsynonymous SNV	ENSBTAG00000015415:ENSBTAT00000020495:exon51:c.A7696G:p.I2566V	Chr2	98214014	rs109462013	A	G	38.77	PASS	ABHet=0.500;AC=1;AF=0.500;AN=2;BaseQRankSum=1.026;DB;DP=4;Dels=0.00;FS=4.771;HRun=0;HaplotypeScore=0.0000;MLEAC=1;MLEAF=0.500;MQ=60.00;MQ0=0;MQRankSum=0.000;QD=9.69;ReadPosRankSum=0.000	GT:AD:DP:GQ:PL	0/1:2,2:4:59:67,0,59
Chr2	98810626	98810626	G	A	exonic	CPS1	nonsynonymous SNV	CPS1:NM_001192258:exon15:c.G1591A:p.V531M	exonic	ENSBTAG00000016662	nonsynonymous SNV	ENSBTAG00000016662:ENSBTAT00000022158:exon15:c.G1591A:p.V531M	Chr2	98810626	rs449328387	G	A	108.77	PASS	ABHet=0.429;AC=1;AF=0.500;AN=2;BaseQRankSum=-1.300;DB;DP=7;Dels=0.00;FS=15.441;HRun=0;HaplotypeScore=0.0000;MLEAC=1;MLEAF=0.500;MQ=60.00;MQ0=0;MQRankSum=-0.937;QD=15.54;ReadPosRankSum=0.937	GT:AD:DP:GQ:PL	0/1:3,4:7:99:137,0,101
Chr2	103339145	103339145	G	A	exonic	BARD1	nonsynonymous SNV	BARD1:NM_001192701:exon4:c.C1168T:p.P390S	exonic	ENSBTAG00000033690	nonsynonymous SNV	ENSBTAG00000033690:ENSBTAT00000047858:exon4:c.C1168T:p.P390S	Chr2	103339145	.	G	A	124.77	PASS	ABHet=0.286;AC=1;AF=0.500;AN=2;BaseQRankSum=-0.922;DP=7;Dels=0.00;FS=0.000;HRun=0;HaplotypeScore=0.0000;MLEAC=1;MLEAF=0.500;MQ=60.00;MQ0=0;MQRankSum=1.495;QD=17.82;ReadPosRankSum=0.922	GT:AD:DP:GQ:PL	0/1:2,5:7:52:153,0,52
Chr2	103863234	103863234	A	C	exonic	ATIC	nonsynonymous SNV	ATIC:NM_001075254:exon12:c.A1121C:p.D374A	exonic	ENSBTAG00000019274	nonsynonymous SNV	ENSBTAG00000019274:ENSBTAT00000025662:exon12:c.A1121C:p.D374A	Chr2	103863234	rs460953309	A	C	239.77	PASS	ABHet=0.429;AC=1;AF=0.500;AN=2;BaseQRankSum=0.225;DB;DP=14;Dels=0.00;FS=2.027;HRun=1;HaplotypeScore=0.0000;MLEAC=1;MLEAF=0.500;MQ=58.33;MQ0=0;MQRankSum=1.365;QD=17.13;ReadPosRankSum=-0.193	GT:AD:DP:GQ:PL	0/1:6,8:14:99:268,0,190
Chr2	105087052	105087052	G	A	exonic	2015-03-04	nonsynonymous SNV	MARCH4:NM_001205491:exon1:c.C218T:p.A73V	intergenic	ENSBTAG00000026788(dist=99660),ENSBTAG00000003843(dist=51282)	.	.	Chr2	105087052	rs133637799	G	A	82.77	PASS	ABHet=0.556;AC=1;AF=0.500;AN=2;BaseQRankSum=-0.421;DB;DP=9;Dels=0.00;FS=0.000;HRun=0;HaplotypeScore=0.0000;MLEAC=1;MLEAF=0.500;MQ=60.00;MQ0=0;MQRankSum=-0.421;QD=9.20;ReadPosRankSum=-0.922	GT:AD:DP:GQ:PL	0/1:5,4:9:99:111,0,133
Chr2	107119808	107119808	C	T	exonic	SLC11A1	nonsynonymous SNV	SLC11A1:NM_174652:exon8:c.C650T:p.A217V	exonic	ENSBTAG00000015520	nonsynonymous SNV	ENSBTAG00000015520:ENSBTAT00000020627:exon8:c.C650T:p.A217V	Chr2	107119808	rs109915208	C	T	248.8	PASS	ABHom=1.00;AC=2;AF=1.00;AN=2;DB;DP=7;Dels=0.00;FS=0.000;HRun=1;HaplotypeScore=0.0000;MLEAC=2;MLEAF=1.00;MQ=60.00;MQ0=0;QD=35.54	GT:AD:DP:GQ:PL	1/1:0,7:7:21:277,21,0
Chr2	107120595	107120595	G	A	exonic	SLC11A1	nonsynonymous SNV	SLC11A1:NM_174652:exon9:c.G824A:p.R275Q	exonic	ENSBTAG00000015520	nonsynonymous SNV	ENSBTAG00000015520:ENSBTAT00000020627:exon9:c.G824A:p.R275Q	Chr2	107120595	rs482760633	G	A	246.8	PASS	ABHom=1.00;AC=2;AF=1.00;AN=2;DB;DP=8;Dels=0.00;FS=0.000;HRun=1;HaplotypeScore=0.0000;MLEAC=2;MLEAF=1.00;MQ=57.05;MQ0=0;QD=30.85	GT:AD:DP:GQ:PL	1/1:0,8:8:21:275,21,0
Chr2	107412875	107412875	G	A	exonic	TTLL4	nonsynonymous SNV	TTLL4:NM_001205708:exon1:c.G838A:p.A280T	exonic	ENSBTAG00000018415	nonsynonymous SNV	ENSBTAG00000018415:ENSBTAT00000024502:exon1:c.G838A:p.A280T	Chr2	107412875	rs384054397	G	A	145.9	PASS	ABHom=0.857;AC=2;AF=1.00;AN=2;DB;DP=7;Dels=0.00;FS=0.000;HRun=0;HaplotypeScore=0.0000;MLEAC=2;MLEAF=1.00;MQ=56.62;MQ0=0;OND=0.143;QD=20.84	GT:AD:DP:GQ:PL	1/1:0,6:7:15:174,15,0
Chr2	116332730	116332730	G	C	exonic	TM4SF20	nonsynonymous SNV	TM4SF20:NM_001076981:exon4:c.C673G:p.R225G	exonic	ENSBTAG00000021322	nonsynonymous SNV	ENSBTAG00000021322:ENSBTAT00000028426:exon4:c.C673G:p.R225G	Chr2	116332730	rs135643024	G	C	479.77	PASS	ABHet=0.370;AC=1;AF=0.500;AN=2;BaseQRankSum=2.345;DB;DP=27;Dels=0.00;FS=6.421;HRun=1;HaplotypeScore=1.9952;MLEAC=1;MLEAF=0.500;MQ=57.39;MQ0=0;MQRankSum=-0.132;QD=17.77;ReadPosRankSum=1.660	GT:AD:DP:GQ:PL	0/1:10,17:26:99:508,0,287
Chr2	116332731	116332731	C	G	exonic	TM4SF20	nonsynonymous SNV	TM4SF20:NM_001076981:exon4:c.G672C:p.K224N	exonic	ENSBTAG00000021322	nonsynonymous SNV	ENSBTAG00000021322:ENSBTAT00000028426:exon4:c.G672C:p.K224N	Chr2	116332731	rs133160954	C	G	479.77	PASS	ABHet=0.370;AC=1;AF=0.500;AN=2;BaseQRankSum=2.451;DB;DP=27;Dels=0.00;FS=6.421;HRun=1;HaplotypeScore=1.9952;MLEAC=1;MLEAF=0.500;MQ=57.39;MQ0=0;MQRankSum=-1.660;QD=17.77;ReadPosRankSum=1.607	GT:AD:DP:GQ:PL	0/1:10,17:26:99:508,0,299
Chr2	116625873	116625873	C	T	exonic	SLC19A3	nonsynonymous SNV	SLC19A3:NM_001102198:exon3:c.G388A:p.V130M	exonic	ENSBTAG00000021325	nonsynonymous SNV	ENSBTAG00000021325:ENSBTAT00000038159:exon3:c.G388A:p.V130M	Chr2	116625873	rs208582883	C	T	175.77	PASS	ABHet=0.250;AC=1;AF=0.500;AN=2;BaseQRankSum=0.572;DB;DP=8;Dels=0.00;FS=3.680;HRun=0;HaplotypeScore=0.0000;MLEAC=1;MLEAF=0.500;MQ=57.05;MQ0=0;MQRankSum=0.572;QD=21.97;ReadPosRankSum=-1.589	GT:AD:DP:GQ:PL	0/1:2,6:8:47:204,0,47
Chr2	119486865	119486865	G	T	exonic	ITM2C	nonsynonymous SNV	ITM2C:NM_001081538:exon3:c.G369T:p.K123N	exonic	ENSBTAG00000017855	nonsynonymous SNV	ENSBTAG00000017855:ENSBTAT00000023734:exon3:c.G369T:p.K123N	Chr2	119486865	rs209598330	G	T	174.77	PASS	ABHet=0.417;AC=1;AF=0.500;AN=2;BaseQRankSum=0.380;DB;DP=12;Dels=0.00;FS=0.000;HRun=0;HaplotypeScore=0.0000;MLEAC=1;MLEAF=0.500;MQ=58.05;MQ0=0;MQRankSum=1.461;QD=14.56;ReadPosRankSum=-0.689	GT:AD:DP:GQ:PL	0/1:5,7:12:99:203,0,162
Chr2	119790407	119790407	A	G	exonic	ARMC9	nonsynonymous SNV	ARMC9:NM_001046418:exon5:c.A491G:p.K164R	exonic	ENSBTAG00000018502	nonsynonymous SNV	ENSBTAG00000018502:ENSBTAT00000024631:exon5:c.A491G:p.K164R	Chr2	119790407	rs134653935	A	G	159.77	PASS	ABHet=0.364;AC=1;AF=0.500;AN=2;BaseQRankSum=-1.036;DB;DP=11;Dels=0.00;FS=7.202;HRun=0;HaplotypeScore=0.0000;MLEAC=1;MLEAF=0.500;MQ=56.09;MQ0=0;MQRankSum=-1.447;QD=14.52;ReadPosRankSum=-1.133	GT:AD:DP:GQ:PL	0/1:4,7:11:99:188,0,119
Chr2	120911930	120911930	A	C	exonic	LOC100125266	nonsynonymous SNV	LOC100125266:NM_001103322:exon8:c.A902C:p.H301P	exonic	ENSBTAG00000012363	nonsynonymous SNV	ENSBTAG00000012363:ENSBTAT00000005937:exon8:c.A902C:p.H301P	Chr2	120911930	rs110013875	A	C	46.77	PASS	ABHet=0.583;AC=1;AF=0.500;AN=2;BaseQRankSum=-1.246;DB;DP=12;Dels=0.00;FS=10.792;HRun=2;HaplotypeScore=0.8321;MLEAC=1;MLEAF=0.500;MQ=39.33;MQ0=1;MQRankSum=0.896;QD=3.90;ReadPosRankSum=2.228	GT:AD:DP:GQ:PL	0/1:7,5:12:75:75,0,183
Chr2	120993778	120993778	G	A	exonic	CHRNG	nonsynonymous SNV	CHRNG:NM_174273:exon12:c.G1502A:p.R501Q	exonic	ENSBTAG00000045943	nonsynonymous SNV	ENSBTAG00000045943:ENSBTAT00000053164:exon12:c.G1502A:p.R501Q	Chr2	120993778	rs137755830	G	A	33.77	PASS	ABHet=0.750;AC=1;AF=0.500;AN=2;BaseQRankSum=0.000;DB;DP=8;Dels=0.00;FS=0.000;HRun=1;HaplotypeScore=0.0000;MLEAC=1;MLEAF=0.500;MQ=60.00;MQ0=0;MQRankSum=-0.720;QD=4.22;ReadPosRankSum=0.000	GT:AD:DP:GQ:PL	0/1:6,2:8:62:62,0,132
Chr2	122026939	122026939	G	A	exonic	BSDC1	nonsynonymous SNV	BSDC1:NM_001035026:exon10:c.G1348A:p.G450S,BSDC1:NM_001253722:exon10:c.G1255A:p.G419S	exonic	ENSBTAG00000020655	nonsynonymous SNV	ENSBTAG00000020655:ENSBTAT00000027526:exon10:c.G1348A:p.G450S	Chr2	122026939	.	G	A	175.77	PASS	ABHet=0.462;AC=1;AF=0.500;AN=2;BaseQRankSum=-0.935;DP=13;Dels=0.00;FS=0.000;HRun=0;HaplotypeScore=1.5661;MLEAC=1;MLEAF=0.500;MQ=60.00;MQ0=0;MQRankSum=-0.660;QD=13.52;ReadPosRankSum=-0.312	GT:AD:DP:GQ:PL	0/1:6,7:13:99:204,0,208
Chr2	123393909	123393909	C	A	exonic	MATN1	nonsynonymous SNV	MATN1:NM_001143866:exon2:c.C135A:p.F45L	exonic	ENSBTAG00000003479	nonsynonymous SNV	ENSBTAG00000003479:ENSBTAT00000043181:exon2:c.C135A:p.F45L	Chr2	123393909	rs208531983	C	A	67.77	PASS	ABHet=0.625;AC=1;AF=0.500;AN=2;BaseQRankSum=0.684;DB;DP=8;Dels=0.00;FS=0.000;HRun=0;HaplotypeScore=0.0000;MLEAC=1;MLEAF=0.500;MQ=60.00;MQ0=0;MQRankSum=0.322;QD=8.47;ReadPosRankSum=-0.684	GT:AD:DP:GQ:PL	0/1:5,3:8:96:96,0,173
Chr2	124981547	124981547	G	A	exonic	SRSF4	nonsynonymous SNV	SRSF4:NM_001101231:exon6:c.G1451A:p.R484Q	exonic	ENSBTAG00000013309	nonsynonymous SNV	ENSBTAG00000013309:ENSBTAT00000037984:exon6:c.G1451A:p.R484Q	Chr2	124981547	rs207776203	G	A	314.78	PASS	ABHom=1.00;AC=2;AF=1.00;AN=2;DB;DP=9;Dels=0.00;FS=0.000;HRun=0;HaplotypeScore=0.0000;MLEAC=2;MLEAF=1.00;MQ=60.00;MQ0=0;QD=34.98	GT:AD:DP:GQ:PL	1/1:0,9:9:27:343,27,0
Chr2	125909794	125909794	G	A	exonic	EYA3	nonsynonymous SNV	EYA3:NM_001206731:exon3:c.G62A:p.G21E	exonic	ENSBTAG00000043989	nonsynonymous SNV	ENSBTAG00000043989:ENSBTAT00000061546:exon2:c.G62A:p.G21E	Chr2	125909794	rs380452684	G	A	105.77	PASS	ABHet=0.600;AC=1;AF=0.500;AN=2;BaseQRankSum=1.568;DB;DP=10;Dels=0.00;FS=0.000;HRun=1;HaplotypeScore=0.0000;MLEAC=1;MLEAF=0.500;MQ=60.00;MQ0=0;MQRankSum=0.633;QD=10.58;ReadPosRankSum=-1.447	GT:AD:DP:GQ:PL	0/1:6,4:10:99:134,0,192
Chr2	126354638	126354638	C	T	exonic	AHDC1	nonsynonymous SNV	AHDC1:NM_001206409:exon4:c.C4475T:p.A1492V	exonic	ENSBTAG00000037456	nonsynonymous SNV	ENSBTAG00000037456:ENSBTAT00000061325:exon1:c.C4475T:p.A1492V	Chr2	126354638	rs474498274	C	T	134.77	PASS	ABHet=0.615;AC=1;AF=0.500;AN=2;BaseQRankSum=1.000;DB;DP=13;Dels=0.00;FS=2.817;HRun=0;HaplotypeScore=0.0000;MLEAC=1;MLEAF=0.500;MQ=60.00;MQ0=0;MQRankSum=0.244;QD=10.37;ReadPosRankSum=-1.134	GT:AD:DP:GQ:PL	0/1:8,5:13:99:163,0,228
Chr2	127376905	127376905	C	T	exonic	LOC507142	nonsynonymous SNV	LOC507142:NM_001109791:exon2:c.C751T:p.P251S	exonic	ENSBTAG00000005629	nonsynonymous SNV	ENSBTAG00000005629:ENSBTAT00000037934:exon2:c.C751T:p.P251S	Chr2	127376905	rs211537065	C	T	100.78	PASS	ABHet=0.167;AC=1;AF=0.500;AN=2;BaseQRankSum=-0.731;DB;DP=6;Dels=0.00;FS=6.990;HRun=0;HaplotypeScore=0.0000;MLEAC=1;MLEAF=0.500;MQ=60.00;MQ0=0;MQRankSum=-0.731;QD=16.80;ReadPosRankSum=0.731	GT:AD:DP:GQ:PL	0/1:1,5:6:27:129,0,27
Chr2	127642196	127642196	G	A	exonic	SLC30A2	nonsynonymous SNV	SLC30A2:NM_001191496:exon5:c.G616A:p.E206K	exonic	ENSBTAG00000006355	nonsynonymous SNV	ENSBTAG00000006355:ENSBTAT00000037897:exon5:c.G616A:p.E206K	Chr2	127642196	rs109306395	G	A	438.77	PASS	ABHom=1.00;AC=2;AF=1.00;AN=2;DB;DP=14;Dels=0.00;FS=0.000;HRun=1;HaplotypeScore=0.0000;MLEAC=2;MLEAF=1.00;MQ=60.00;MQ0=0;QD=31.34	GT:AD:DP:GQ:PL	1/1:0,14:14:36:467,36,0
Chr2	127656800	127656800	T	G	exonic	EXTL1	nonsynonymous SNV	EXTL1:NM_001100337:exon2:c.A858C:p.Q286H	exonic	ENSBTAG00000006349	nonsynonymous SNV	ENSBTAG00000006349:ENSBTAT00000008330:exon2:c.A858C:p.Q286H	Chr2	127656800	rs110648481	T	G	236.8	PASS	ABHom=1.00;AC=2;AF=1.00;AN=2;DB;DP=7;Dels=0.00;FS=0.000;HRun=0;HaplotypeScore=0.0000;MLEAC=2;MLEAF=1.00;MQ=60.00;MQ0=0;QD=33.83	GT:AD:DP:GQ:PL	1/1:0,7:7:21:265,21,0
Chr2	128233434	128233434	G	C	exonic	LOC282685	nonsynonymous SNV	LOC282685:NM_174712:exon4:c.G554C:p.C185S	exonic	ENSBTAG00000001297	nonsynonymous SNV	ENSBTAG00000001297:ENSBTAT00000001711:exon4:c.G554C:p.C185S	Chr2	128233434	rs109271943	G	C	189.77	PASS	ABHet=0.455;AC=1;AF=0.500;AN=2;BaseQRankSum=1.568;DB;DP=11;Dels=0.00;FS=0.000;HRun=1;HaplotypeScore=0.0000;MLEAC=1;MLEAF=0.500;MQ=60.00;MQ0=0;MQRankSum=1.133;QD=17.25;ReadPosRankSum=-1.036	GT:AD:DP:GQ:PL	0/1:5,6:11:99:218,0,116
Chr2	129371323	129371323	G	A	exonic	IL22RA1	nonsynonymous SNV	IL22RA1:NM_001034311:exon5:c.G637A:p.A213T	exonic	ENSBTAG00000001100	nonsynonymous SNV	ENSBTAG00000001100:ENSBTAT00000001455:exon5:c.G637A:p.A213T	Chr2	129371323	rs109946979	G	A	132.03	PASS	ABHom=1.00;AC=2;AF=1.00;AN=2;DB;DP=4;Dels=0.00;FS=0.000;HRun=0;HaplotypeScore=0.0000;MLEAC=2;MLEAF=1.00;MQ=60.00;MQ0=0;QD=33.01	GT:AD:DP:GQ:PL	1/1:0,4:4:12:160,12,0
Chr2	129632198	129632198	C	T	exonic	CNR2	nonsynonymous SNV	CNR2:NM_001192303:exon2:c.C187T:p.R63W	exonic	ENSBTAG00000019371	nonsynonymous SNV	ENSBTAG00000019371:ENSBTAT00000025809:exon2:c.C187T:p.R63W	Chr2	129632198	.	C	T	103.77	PASS	ABHet=0.333;AC=1;AF=0.500;AN=2;BaseQRankSum=-1.221;DP=9;Dels=0.00;FS=0.000;HRun=0;HaplotypeScore=0.0000;MLEAC=1;MLEAF=0.500;MQ=60.00;MQ0=0;MQRankSum=-0.322;QD=11.53;ReadPosRankSum=-0.956	GT:AD:DP:GQ:PL	0/1:3,6:9:99:132,0,102
Chr2	131762186	131762186	G	A	exonic	RAP1GAP	nonsynonymous SNV	RAP1GAP:NM_001076888:exon13:c.G898A:p.E300K	exonic	ENSBTAG00000008952	nonsynonymous SNV	ENSBTAG00000008952:ENSBTAT00000011785:exon13:c.G898A:p.E300K	Chr2	131762186	rs42392157	G	A	139.9	PASS	ABHom=1.00;AC=2;AF=1.00;AN=2;DB;DP=5;Dels=0.00;FS=0.000;HRun=1;HaplotypeScore=0.0000;MLEAC=2;MLEAF=1.00;MQ=60.00;MQ0=0;QD=27.98	GT:AD:DP:GQ:PL	1/1:0,5:5:15:168,15,0
Chr2	132602672	132602672	G	A	exonic	PINK1	nonsynonymous SNV	PINK1:NM_001099701:exon8:c.C1556T:p.T519M	exonic	ENSBTAG00000006084	nonsynonymous SNV	ENSBTAG00000006084:ENSBTAT00000029455:exon8:c.C1556T:p.T519M	Chr2	132602672	rs209002114	G	A	205.84	PASS	ABHom=1.00;AC=2;AF=1.00;AN=2;DB;DP=7;Dels=0.00;FS=0.000;HRun=0;HaplotypeScore=0.0000;MLEAC=2;MLEAF=1.00;MQ=56.62;MQ0=0;QD=29.41	GT:AD:DP:GQ:PL	1/1:0,7:7:18:234,18,0
Chr2	133152949	133152949	A	T	exonic	PLA2G2D4,PLA2G2D5	nonsynonymous SNV	PLA2G2D4:NM_001012687:exon2:c.A149T:p.K50I,PLA2G2D5:NM_001015888:exon2:c.A149T:p.K50I	exonic	ENSBTAG00000046977	nonsynonymous SNV	ENSBTAG00000046977:ENSBTAT00000027089:exon2:c.A149T:p.K50I,ENSBTAG00000046977:ENSBTAT00000027317:exon2:c.A149T:p.K50I	Chr2	133152949	rs431975196	A	T	56.77	PASS	ABHet=0.500;AC=1;AF=0.500;AN=2;BaseQRankSum=-0.729;DB;DP=10;Dels=0.00;FS=0.000;HRun=0;HaplotypeScore=0.0000;MLEAC=1;MLEAF=0.500;MQ=47.30;MQ0=1;MQRankSum=-1.652;QD=5.68;ReadPosRankSum=0.361	GT:AD:DP:GQ:PL	0/1:5,5:10:85:85,0,169
Chr2	133152950	133152950	A	T	exonic	PLA2G2D4,PLA2G2D5	nonsynonymous SNV	PLA2G2D4:NM_001012687:exon2:c.A150T:p.K50N,PLA2G2D5:NM_001015888:exon2:c.A150T:p.K50N	exonic	ENSBTAG00000046977	nonsynonymous SNV	ENSBTAG00000046977:ENSBTAT00000027089:exon2:c.A150T:p.K50N,ENSBTAG00000046977:ENSBTAT00000027317:exon2:c.A150T:p.K50N	Chr2	133152950	rs380617106	A	T	70.77	PASS	ABHet=0.500;AC=1;AF=0.500;AN=2;BaseQRankSum=0.000;DB;DP=10;Dels=0.00;FS=0.000;HRun=0;HaplotypeScore=0.0000;MLEAC=1;MLEAF=0.500;MQ=47.30;MQ0=1;MQRankSum=-0.729;QD=7.08;ReadPosRankSum=0.361	GT:AD:DP:GQ:PL	0/1:5,5:10:99:99,0,133
Chr2	133152964	133152964	A	T	exonic	PLA2G2D4,PLA2G2D5	nonsynonymous SNV	PLA2G2D4:NM_001012687:exon2:c.A164T:p.Q55L,PLA2G2D5:NM_001015888:exon2:c.A164T:p.Q55L	exonic	ENSBTAG00000046977	nonsynonymous SNV	ENSBTAG00000046977:ENSBTAT00000027089:exon2:c.A164T:p.Q55L,ENSBTAG00000046977:ENSBTAT00000027317:exon2:c.A164T:p.Q55L	Chr2	133152964	rs385229605	A	T	44.77	PASS	ABHet=0.714;AC=1;AF=0.500;AN=2;BaseQRankSum=0.600;DB;DP=14;Dels=0.00;FS=0.000;HRun=0;HaplotypeScore=0.6651;MLEAC=1;MLEAF=0.500;MQ=48.68;MQ0=2;MQRankSum=-1.134;QD=3.20;ReadPosRankSum=1.134	GT:AD:DP:GQ:PL	0/1:10,4:14:73:73,0,226
Chr2	133182088	133182088	T	A	exonic	PLA2G2D1	nonsynonymous SNV	PLA2G2D1:NM_001009572:exon3:c.T282A:p.N94K	exonic	ENSBTAG00000020499	nonsynonymous SNV	ENSBTAG00000020499:ENSBTAT00000032588:exon3:c.T282A:p.N94K	Chr2	133182088	rs42928821	T	A	203.77	PASS	ABHet=0.500;AC=1;AF=0.500;AN=2;BaseQRankSum=-0.263;DB;DP=16;Dels=0.00;FS=6.990;HRun=2;HaplotypeScore=0.0000;MLEAC=1;MLEAF=0.500;MQ=49.21;MQ0=0;MQRankSum=-3.308;QD=12.74;ReadPosRankSum=-0.998	GT:AD:DP:GQ:PL	0/1:8,8:16:99:232,0,236
Chr2	133473599	133473599	A	G	exonic	RNF186	nonsynonymous SNV	RNF186:NM_001035311:exon1:c.A425G:p.D142G	exonic	ENSBTAG00000030367	nonsynonymous SNV	ENSBTAG00000030367:ENSBTAT00000042877:exon1:c.A425G:p.D142G	Chr2	133473599	rs447329004	A	G	114.18	PASS	ABHet=0.333;AC=1;AF=0.500;AN=2;BaseQRankSum=0.731;DB;DP=6;Dels=0.00;FS=3.979;HRun=2;HaplotypeScore=0.5784;MLEAC=1;MLEAF=0.500;MQ=60.00;MQ0=0;MQRankSum=0.731;QD=19.03;ReadPosRankSum=-0.731	GT:AD:DP:GQ:PL	0/1:2,4:6:10:142,0,10
Chr2	134091353	134091353	A	C	exonic	UBR4	nonsynonymous SNV	UBR4:NM_001205792:exon35:c.A4783C:p.T1595P	exonic	ENSBTAG00000015240	nonsynonymous SNV	ENSBTAG00000015240:ENSBTAT00000063469:exon10:c.A1282C:p.T428P,ENSBTAG00000015240:ENSBTAT00000020277:exon35:c.A4792C:p.T1598P	Chr2	134091353	rs134856858	A	C	38.77	PASS	ABHet=0.538;AC=1;AF=0.500;AN=2;BaseQRankSum=-2.520;DB;DP=13;Dels=0.00;FS=12.175;HRun=2;HaplotypeScore=0.0000;MLEAC=1;MLEAF=0.500;MQ=54.44;MQ0=0;MQRankSum=-0.678;QD=2.98;ReadPosRankSum=-0.678	GT:AD:DP:GQ:PL	0/1:7,6:13:67:67,0,224
Chr2	135672078	135672078	C	T	exonic	ARHGEF10L	nonsynonymous SNV	ARHGEF10L:NM_001046297:exon1:c.G14A:p.R5H	exonic	ENSBTAG00000000684	nonsynonymous SNV	ENSBTAG00000000684:ENSBTAT00000000909:exon1:c.G14A:p.R5H	Chr2	135672078	rs135365620	C	T	75.77	PASS	ABHet=0.636;AC=1;AF=0.500;AN=2;BaseQRankSum=-0.678;DB;DP=12;Dels=0.00;FS=2.632;HRun=0;HaplotypeScore=0.0000;MLEAC=1;MLEAF=0.500;MQ=60.00;MQ0=0;MQRankSum=0.278;OND=0.083;QD=6.31;ReadPosRankSum=-0.278	GT:AD:DP:GQ:PL	0/1:7,4:12:99:104,0,224
Chr2	136068999	136068999	A	G	exonic	PADI2	nonsynonymous SNV	PADI2:NM_001105452:exon2:c.A197G:p.K66R	exonic	ENSBTAG00000003403	nonsynonymous SNV	ENSBTAG00000003403:ENSBTAT00000004411:exon2:c.A203G:p.K68R	Chr2	136068999	rs385991050	A	G	204.77	PASS	ABHet=0.438;AC=1;AF=0.500;AN=2;BaseQRankSum=0.299;DB;DP=16;Dels=0.00;FS=9.890;HRun=1;HaplotypeScore=0.0000;MLEAC=1;MLEAF=0.500;MQ=58.55;MQ0=0;MQRankSum=-0.201;QD=12.80;ReadPosRankSum=-0.421	GT:AD:DP:GQ:PL	0/1:7,9:16:99:233,0,225
Chr3	1658561	1658561	G	C	exonic	DUSP27	nonsynonymous SNV	DUSP27:NM_001102543:exon6:c.C1874G:p.P625R	exonic	ENSBTAG00000008652	nonsynonymous SNV	ENSBTAG00000008652:ENSBTAT00000011408:exon6:c.C1874G:p.P625R	Chr3	1658561	rs455411125	G	C	389.77	PASS	ABHom=1.00;AC=2;AF=1.00;AN=2;DB;DP=11;Dels=0.00;FS=0.000;HRun=0;HaplotypeScore=0.0000;MLEAC=2;MLEAF=1.00;MQ=60.00;MQ0=0;QD=35.43	GT:AD:DP:GQ:PL	1/1:0,11:11:33:418,33,0
Chr3	1778681	1778681	G	A	exonic	GPA33	nonsynonymous SNV	GPA33:NM_001035330:exon6:c.G808A:p.E270K	exonic	ENSBTAG00000009148	nonsynonymous SNV	ENSBTAG00000009148:ENSBTAT00000012054:exon6:c.G808A:p.E270K	Chr3	1778681	rs137101207	G	A	136.03	PASS	ABHom=1.00;AC=2;AF=1.00;AN=2;DB;DP=6;Dels=0.00;FS=0.000;HRun=1;HaplotypeScore=0.0000;MLEAC=2;MLEAF=1.00;MQ=60.00;MQ0=0;QD=22.67	GT:AD:DP:GQ:PL	1/1:0,6:6:12:164,12,0
Chr3	2019588	2019588	G	A	exonic	ILDR2	nonsynonymous SNV	ILDR2:NM_001102073:exon9:c.G1604A:p.R535Q	exonic	ENSBTAG00000019497	nonsynonymous SNV	ENSBTAG00000019497:ENSBTAT00000025969:exon9:c.G1604A:p.R535Q	Chr3	2019588	rs454990648	G	A	80.28	PASS	ABHom=1.00;AC=2;AF=1.00;AN=2;DB;DP=3;Dels=0.00;FS=0.000;HRun=0;HaplotypeScore=0.0000;MLEAC=2;MLEAF=1.00;MQ=60.00;MQ0=0;QD=26.76	GT:AD:DP:GQ:PL	1/1:0,3:3:9:108,9,0
Chr3	2104091	2104091	C	T	exonic	TADA1	nonsynonymous SNV	TADA1:NM_001101106:exon8:c.C973T:p.R325C	exonic	ENSBTAG00000010456	nonsynonymous SNV	ENSBTAG00000010456:ENSBTAT00000013804:exon8:c.C973T:p.R325C	Chr3	2104091	rs208215108	C	T	143.77	PASS	ABHet=0.444;AC=1;AF=0.500;AN=2;BaseQRankSum=0.000;DB;DP=9;Dels=0.00;FS=8.451;HRun=0;HaplotypeScore=0.0000;MLEAC=1;MLEAF=0.500;MQ=57.90;MQ0=0;MQRankSum=-0.361;QD=15.97;ReadPosRankSum=-1.652	GT:AD:DP:GQ:PL	0/1:4,5:9:99:172,0,100
Chr3	6985052	6985052	T	A	exonic	UHMK1	nonsynonymous SNV	UHMK1:NM_001205585:exon6:c.A1017T:p.E339D	exonic	ENSBTAG00000012694	nonsynonymous SNV	ENSBTAG00000012694:ENSBTAT00000016871:exon6:c.A1017T:p.E339D	Chr3	6985052	rs208775115	T	A	258.77	PASS	ABHet=0.450;AC=1;AF=0.500;AN=2;BaseQRankSum=-1.671;DB;DP=20;Dels=0.00;FS=5.180;HRun=1;HaplotypeScore=0.0000;MLEAC=1;MLEAF=0.500;MQ=60.00;MQ0=0;MQRankSum=-0.076;QD=12.94;ReadPosRankSum=-0.760	GT:AD:DP:GQ:PL	0/1:9,11:19:99:287,0,320
Chr3	7121706	7121706	G	A	exonic	NOS1AP	nonsynonymous SNV	NOS1AP:NM_001146219:exon10:c.C1322T:p.P441L	exonic	ENSBTAG00000010158	nonsynonymous SNV	ENSBTAG00000010158:ENSBTAT00000048340:exon10:c.C998T:p.P333L	Chr3	7121706	rs380278794	G	A	180.77	PASS	ABHet=0.429;AC=1;AF=0.500;AN=2;BaseQRankSum=-0.533;DB;DP=14;Dels=0.00;FS=5.332;HRun=0;HaplotypeScore=0.5784;MLEAC=1;MLEAF=0.500;MQ=58.33;MQ0=0;MQRankSum=0.817;QD=12.91;ReadPosRankSum=-0.437	GT:AD:DP:GQ:PL	0/1:6,8:14:99:209,0,156
Chr3	7939534	7939534	C	T	exonic	FCGR2B	nonsynonymous SNV	FCGR2B:NM_174539:exon3:c.G307A:p.G103S	exonic	ENSBTAG00000021842	nonsynonymous SNV	ENSBTAG00000021842:ENSBTAT00000029114:exon3:c.G307A:p.G103S,ENSBTAG00000021842:ENSBTAT00000029116:exon3:c.G310A:p.G104S,ENSBTAG00000021842:ENSBTAT00000048452:exon3:c.G310A:p.G104S,ENSBTAG00000021842:ENSBTAT00000065268:exon3:c.G307A:p.G103S	Chr3	7939534	rs110917299	C	T	138.28	PASS	ABHet=0.167;AC=1;AF=0.500;AN=2;BaseQRankSum=0.736;DB;DP=6;Dels=0.00;FS=0.000;HRun=0;HaplotypeScore=0.0000;MLEAC=1;MLEAF=0.500;MQ=46.87;MQ0=0;MQRankSum=0.736;QD=23.05;ReadPosRankSum=0.736	GT:AD:DP:GQ:PL	0/1:1,5:6:9:166,0,9
Chr3	8003819	8003819	T	C	exonic	FCGR3A	nonsynonymous SNV	FCGR3A:NM_001077402:exon5:c.T611C:p.L204P,FCGR3A:NM_174317:exon5:c.T365C:p.L122P	exonic	ENSBTAG00000002096	nonsynonymous SNV	ENSBTAG00000002096:ENSBTAT00000033730:exon5:c.T611C:p.L204P	Chr3	8003819	rs211043598	T	C	444.77	PASS	ABHom=1.000;AC=2;AF=1.00;AN=2;DB;DP=13;Dels=0.00;FS=0.000;HRun=1;HaplotypeScore=0.0000;MLEAC=2;MLEAF=1.00;MQ=60.00;MQ0=0;QD=34.21	GT:AD:DP:GQ:PL	1/1:0,13:13:36:473,36,0
Chr3	9114896	9114896	T	A	exonic	SLAMF1	nonsynonymous SNV	SLAMF1:NM_174184:exon4:c.T755A:p.I252N	exonic	ENSBTAG00000007927	nonsynonymous SNV	ENSBTAG00000007927:ENSBTAT00000010425:exon4:c.T755A:p.I252N	Chr3	9114896	rs110202396	T	A	237.8	PASS	ABHom=1.00;AC=2;AF=1.00;AN=2;DB;DP=7;Dels=0.00;FS=0.000;HRun=1;HaplotypeScore=0.0000;MLEAC=2;MLEAF=1.00;MQ=56.62;MQ0=0;QD=33.97	GT:AD:DP:GQ:PL	1/1:0,7:7:21:266,21,0
Chr3	9114904	9114904	A	G	exonic	SLAMF1	nonsynonymous SNV	SLAMF1:NM_174184:exon4:c.A763G:p.I255V	exonic	ENSBTAG00000007927	nonsynonymous SNV	ENSBTAG00000007927:ENSBTAT00000010425:exon4:c.A763G:p.I255V	Chr3	9114904	rs108975404	A	G	198.84	PASS	ABHom=1.00;AC=2;AF=1.00;AN=2;DB;DP=7;Dels=0.00;FS=0.000;HRun=1;HaplotypeScore=0.0000;MLEAC=2;MLEAF=1.00;MQ=56.62;MQ0=0;QD=28.41	GT:AD:DP:GQ:PL	1/1:0,7:7:18:227,18,0
Chr3	9701017	9701017	G	T	exonic	IGSF8	nonsynonymous SNV	IGSF8:NM_001082439:exon5:c.G1449T:p.E483D	exonic	ENSBTAG00000009982	nonsynonymous SNV	ENSBTAG00000009982:ENSBTAT00000013165:exon5:c.G1449T:p.E483D	Chr3	9701017	rs42313437	G	T	281.78	PASS	ABHom=1.00;AC=2;AF=1.00;AN=2;DB;DP=10;Dels=0.00;FS=0.000;HRun=0;HaplotypeScore=0.0000;MLEAC=2;MLEAF=1.00;MQ=57.66;MQ0=0;QD=28.18	GT:AD:DP:GQ:PL	1/1:0,10:10:24:310,24,0
Chr3	11727322	11727322	C	T	exonic	CD1E	nonsynonymous SNV	CD1E:NM_001034394:exon2:c.G125A:p.R42H	exonic	ENSBTAG00000009421	nonsynonymous SNV	ENSBTAG00000009421:ENSBTAT00000038392:exon2:c.G125A:p.R42H	Chr3	11727322	rs208763111	C	T	184.84	PASS	ABHom=1.00;AC=2;AF=1.00;AN=2;DB;DP=6;Dels=0.00;FS=0.000;HRun=0;HaplotypeScore=0.0000;MLEAC=2;MLEAF=1.00;MQ=60.00;MQ0=0;QD=30.81	GT:AD:DP:GQ:PL	1/1:0,6:6:18:213,18,0
Chr3	11727713	11727713	A	G	exonic	CD1E	nonsynonymous SNV	CD1E:NM_001034394:exon1:c.T65C:p.I22T	exonic	ENSBTAG00000009421	nonsynonymous SNV	ENSBTAG00000009421:ENSBTAT00000038392:exon1:c.T65C:p.I22T	Chr3	11727713	rs109803159	A	G	256.78	PASS	ABHom=1.00;AC=2;AF=1.00;AN=2;DB;DP=9;Dels=0.00;FS=0.000;HRun=0;HaplotypeScore=0.0000;MLEAC=2;MLEAF=1.00;MQ=48.09;MQ0=0;QD=28.53	GT:AD:DP:GQ:PL	1/1:0,9:9:24:285,24,0
Chr3	11995401	11995401	T	G	exonic	CD1A	nonsynonymous SNV	CD1A:NM_001075382:exon3:c.A626C:p.Q209P,CD1A:NM_001105456:exon3:c.A626C:p.Q209P	exonic	ENSBTAG00000038263	nonsynonymous SNV	ENSBTAG00000038263:ENSBTAT00000009739:exon3:c.A626C:p.Q209P,ENSBTAG00000038263:ENSBTAT00000055787:exon3:c.A626C:p.Q209P	Chr3	11995401	rs208593531	T	G	155.77	PASS	ABHet=0.565;AC=1;AF=0.500;AN=2;BaseQRankSum=-0.158;DB;DP=23;Dels=0.00;FS=4.481;HRun=1;HaplotypeScore=0.0000;MLEAC=1;MLEAF=0.500;MQ=50.31;MQ0=3;MQRankSum=-1.981;QD=6.77;ReadPosRankSum=-2.536	GT:AD:DP:GQ:PL	0/1:13,10:22:99:184,0,400
Chr3	11995423	11995423	C	T	exonic	CD1A	nonsynonymous SNV	CD1A:NM_001075382:exon3:c.G604A:p.G202R,CD1A:NM_001105456:exon3:c.G604A:p.G202R	exonic	ENSBTAG00000038263	nonsynonymous SNV	ENSBTAG00000038263:ENSBTAT00000009739:exon3:c.G604A:p.G202R,ENSBTAG00000038263:ENSBTAT00000055787:exon3:c.G604A:p.G202R	Chr3	11995423	rs210996599	C	T	203.77	PASS	ABHet=0.480;AC=1;AF=0.500;AN=2;BaseQRankSum=0.675;DB;DP=25;Dels=0.00;FS=0.000;HRun=0;HaplotypeScore=1.7791;MLEAC=1;MLEAF=0.500;MQ=50.64;MQ0=3;MQRankSum=-1.812;QD=8.15;ReadPosRankSum=0.959	GT:AD:DP:GQ:PL	0/1:12,13:24:99:232,0,358
Chr3	11995492	11995492	C	T	exonic	CD1A	nonsynonymous SNV	CD1A:NM_001075382:exon3:c.G535A:p.A179T,CD1A:NM_001105456:exon3:c.G535A:p.A179T	exonic	ENSBTAG00000038263	nonsynonymous SNV	ENSBTAG00000038263:ENSBTAT00000009739:exon3:c.G535A:p.A179T,ENSBTAG00000038263:ENSBTAT00000055787:exon3:c.G535A:p.A179T	Chr3	11995492	rs208024170	C	T	231.77	PASS	ABHet=0.550;AC=1;AF=0.500;AN=2;BaseQRankSum=-1.368;DB;DP=20;Dels=0.00;FS=4.415;HRun=1;HaplotypeScore=0.0000;MLEAC=1;MLEAF=0.500;MQ=58.51;MQ0=0;MQRankSum=-1.064;QD=11.59;ReadPosRankSum=-1.747	GT:AD:DP:GQ:PL	0/1:11,9:19:99:260,0,327
Chr3	14283839	14283839	G	A	exonic	GPATCH4	nonsynonymous SNV	GPATCH4:NM_001078129:exon6:c.G266A:p.R89H	exonic	ENSBTAG00000000406	nonsynonymous SNV	ENSBTAG00000000406:ENSBTAT00000033914:exon6:c.G266A:p.R89H	Chr3	14283839	rs209450024	G	A	322.77	PASS	ABHom=0.929;AC=2;AF=1.00;AN=2;DB;DP=14;Dels=0.00;FS=0.000;HRun=0;HaplotypeScore=0.0000;MLEAC=2;MLEAF=1.00;MQ=60.00;MQ0=0;OND=0.071;QD=23.06	GT:AD:DP:GQ:PL	1/1:0,13:14:30:351,30,0
Chr3	14286657	14286657	A	G	exonic	GPATCH4	nonsynonymous SNV	GPATCH4:NM_001078129:exon9:c.A662G:p.E221G	exonic	ENSBTAG00000000406	nonsynonymous SNV	ENSBTAG00000000406:ENSBTAT00000033914:exon9:c.A662G:p.E221G	Chr3	14286657	rs210670540	A	G	198.84	PASS	ABHom=1.00;AC=2;AF=1.00;AN=2;DB;DP=6;Dels=0.00;FS=0.000;HRun=1;HaplotypeScore=0.0000;MLEAC=2;MLEAF=1.00;MQ=58.45;MQ0=0;QD=33.14	GT:AD:DP:GQ:PL	1/1:0,6:6:18:227,18,0
Chr3	14286885	14286885	G	A	exonic	GPATCH4	nonsynonymous SNV	GPATCH4:NM_001078129:exon9:c.G890A:p.R297K	exonic	ENSBTAG00000000406	nonsynonymous SNV	ENSBTAG00000000406:ENSBTAT00000033914:exon9:c.G890A:p.R297K	Chr3	14286885	rs209666172	G	A	33.77	PASS	ABHet=0.688;AC=1;AF=0.500;AN=2;BaseQRankSum=-0.934;DB;DP=16;Dels=0.00;FS=0.000;HRun=1;HaplotypeScore=11.9704;MLEAC=1;MLEAF=0.500;MQ=50.65;MQ0=0;MQRankSum=-0.778;QD=2.11;ReadPosRankSum=-2.647	GT:AD:DP:GQ:PL	0/1:11,5:16:62:62,0,356
Chr3	14286888	14286888	C	T	exonic	GPATCH4	nonsynonymous SNV	GPATCH4:NM_001078129:exon9:c.C893T:p.A298V	exonic	ENSBTAG00000000406	nonsynonymous SNV	ENSBTAG00000000406:ENSBTAT00000033914:exon9:c.C893T:p.A298V	Chr3	14286888	rs208030257	C	T	344.77	PASS	ABHom=0.933;AC=2;AF=1.00;AN=2;DB;DP=15;Dels=0.00;FS=0.000;HRun=0;HaplotypeScore=10.9709;MLEAC=2;MLEAF=1.00;MQ=49.96;MQ0=0;OND=0.067;QD=22.98	GT:AD:DP:GQ:PL	1/1:0,14:15:33:373,33,0
Chr3	14548337	14548337	G	A	exonic	CCT3	nonsynonymous SNV	CCT3:NM_001017934:exon8:c.G620A:p.G207D	exonic	ENSBTAG00000006370	nonsynonymous SNV	ENSBTAG00000006370:ENSBTAT00000008358:exon8:c.G620A:p.G207D,ENSBTAG00000006370:ENSBTAT00000048248:exon8:c.G620A:p.G207D	Chr3	14548337	rs432466644	G	A	232.77	PASS	ABHet=0.273;AC=1;AF=0.500;AN=2;BaseQRankSum=-0.566;DB;DP=11;Dels=0.00;FS=0.000;HRun=0;HaplotypeScore=0.0000;MLEAC=1;MLEAF=0.500;MQ=57.87;MQ0=0;MQRankSum=1.106;QD=21.16;ReadPosRankSum=0.715	GT:AD:DP:GQ:PL	0/1:3,8:11:86:261,0,86
Chr3	14566189	14566189	C	T	exonic	TMEM79	nonsynonymous SNV	TMEM79:NM_001014920:exon2:c.G604A:p.V202M	exonic	ENSBTAG00000009436	nonsynonymous SNV	ENSBTAG00000009436:ENSBTAT00000012416:exon2:c.G604A:p.V202M	Chr3	14566189	rs137018641	C	T	215.85	PASS	ABHet=0.125;AC=1;AF=0.500;AN=2;BaseQRankSum=-0.747;DB;DP=8;Dels=0.00;FS=0.000;HRun=0;HaplotypeScore=0.0000;MLEAC=1;MLEAF=0.500;MQ=60.00;MQ0=0;MQRankSum=-0.747;QD=26.98;ReadPosRankSum=0.747	GT:AD:DP:GQ:PL	0/1:1,7:8:17:244,0,17
Chr3	14679115	14679115	C	T	exonic	SEMA4A	nonsynonymous SNV	SEMA4A:NM_001075440:exon1:c.G85A:p.A29T	exonic	ENSBTAG00000012228	nonsynonymous SNV	ENSBTAG00000012228:ENSBTAT00000016223:exon1:c.G85A:p.A29T	Chr3	14679115	rs209391410	C	T	104.77	PASS	ABHet=0.600;AC=1;AF=0.500;AN=2;BaseQRankSum=-0.922;DB;DP=10;Dels=0.00;FS=0.000;HRun=0;HaplotypeScore=0.0000;MLEAC=1;MLEAF=0.500;MQ=57.66;MQ0=0;MQRankSum=-0.421;QD=10.48;ReadPosRankSum=0.000	GT:AD:DP:GQ:PL	0/1:6,4:10:99:133,0,139
Chr3	15078351	15078351	C	T	exonic	GON4L	nonsynonymous SNV	GON4L:NM_001192625:exon20:c.C3419T:p.A1140V	exonic	ENSBTAG00000020356	nonsynonymous SNV	ENSBTAG00000020356:ENSBTAT00000027126:exon20:c.C3419T:p.A1140V	Chr3	15078351	rs450243372	C	T	85.77	PASS	ABHet=0.684;AC=1;AF=0.500;AN=2;BaseQRankSum=0.453;DB;DP=19;Dels=0.00;FS=2.869;HRun=0;HaplotypeScore=0.0000;MLEAC=1;MLEAF=0.500;MQ=43.41;MQ0=1;MQRankSum=-2.039;QD=4.51;ReadPosRankSum=1.473	GT:AD:DP:GQ:PL	0/1:13,6:19:99:114,0,378
Chr3	15112683	15112683	C	T	exonic	DAP3	nonsynonymous SNV	DAP3:NM_001113294:exon8:c.G622A:p.V208I	exonic	ENSBTAG00000001199	nonsynonymous SNV	ENSBTAG00000001199:ENSBTAT00000001589:exon8:c.G622A:p.V208I	Chr3	15112683	rs208795250	C	T	188.77	PASS	ABHet=0.400;AC=1;AF=0.500;AN=2;BaseQRankSum=2.383;DB;DP=10;Dels=0.00;FS=0.000;HRun=0;HaplotypeScore=0.0000;MLEAC=1;MLEAF=0.500;MQ=60.00;MQ0=0;MQRankSum=0.365;QD=18.88;ReadPosRankSum=0.365	GT:AD:DP:GQ:PL	0/1:4,6:10:99:217,0,126
Chr3	15207975	15207975	C	T	exonic	ASH1L	nonsynonymous SNV	ASH1L:NM_001192743:exon2:c.C1304T:p.P435L	exonic	ENSBTAG00000003954	nonsynonymous SNV	ENSBTAG00000003954:ENSBTAT00000005172:exon2:c.C1304T:p.P435L	Chr3	15207975	rs208416987	C	T	252.77	PASS	ABHet=0.273;AC=1;AF=0.500;AN=2;BaseQRankSum=0.000;DB;DP=11;Dels=0.00;FS=0.000;HRun=0;HaplotypeScore=0.0000;MLEAC=1;MLEAF=0.500;MQ=60.00;MQ0=0;MQRankSum=-1.106;QD=22.98;ReadPosRankSum=1.106	GT:AD:DP:GQ:PL	0/1:3,8:11:84:281,0,84
Chr3	15612599	15612599	G	A	exonic	DCST1	nonsynonymous SNV	DCST1:NM_001192543:exon6:c.C593T:p.A198V	exonic	ENSBTAG00000010655	nonsynonymous SNV	ENSBTAG00000010655:ENSBTAT00000014083:exon6:c.C593T:p.A198V	Chr3	15612599	rs109149919	G	A	103.77	PASS	ABHet=0.500;AC=1;AF=0.500;AN=2;BaseQRankSum=-1.368;DB;DP=8;Dels=0.00;FS=0.000;HRun=0;HaplotypeScore=0.0000;MLEAC=1;MLEAF=0.500;MQ=57.63;MQ0=0;MQRankSum=-0.421;QD=12.97;ReadPosRankSum=0.000	GT:AD:DP:GQ:PL	0/1:4,4:8:99:132,0,141
Chr3	15692743	15692743	C	A	exonic	PBXIP1	nonsynonymous SNV	PBXIP1:NM_001075265:exon5:c.C340A:p.L114M	exonic	ENSBTAG00000004552	nonsynonymous SNV	ENSBTAG00000004552:ENSBTAT00000005980:exon5:c.C343A:p.L115M	Chr3	15692743	rs110162480	C	A	33.77	PASS	ABHet=0.667;AC=1;AF=0.500;AN=2;BaseQRankSum=-0.720;DB;DP=6;Dels=0.00;FS=0.000;HRun=0;HaplotypeScore=0.9789;MLEAC=1;MLEAF=0.500;MQ=60.00;MQ0=0;MQRankSum=-0.720;QD=5.63;ReadPosRankSum=1.380	GT:AD:DP:GQ:PL	0/1:4,2:6:62:62,0,109
Chr3	15692783	15692783	A	C	exonic	PBXIP1	nonsynonymous SNV	PBXIP1:NM_001075265:exon5:c.A380C:p.H127P	exonic	ENSBTAG00000004552	nonsynonymous SNV	ENSBTAG00000004552:ENSBTAT00000005980:exon5:c.A383C:p.H128P	Chr3	15692783	rs208633246	A	C	37.77	PASS	ABHet=0.500;AC=1;AF=0.500;AN=2;BaseQRankSum=0.000;DB;DP=4;Dels=0.00;FS=0.000;HRun=5;HaplotypeScore=0.0000;MLEAC=1;MLEAF=0.500;MQ=60.00;MQ0=0;MQRankSum=0.000;QD=9.44;ReadPosRankSum=0.000	GT:AD:DP:GQ:PL	0/1:2,2:4:65:66,0,65
Chr3	16144177	16144177	A	G	exonic	SHE	nonsynonymous SNV	SHE:NM_001098140:exon1:c.A206G:p.N69S	exonic	ENSBTAG00000020542	nonsynonymous SNV	ENSBTAG00000020542:ENSBTAT00000027370:exon1:c.A206G:p.N69S	Chr3	16144177	rs110942537	A	G	85.28	PASS	ABHom=1.00;AC=2;AF=1.00;AN=2;DB;DP=3;Dels=0.00;FS=0.000;HRun=0;HaplotypeScore=0.0000;MLEAC=2;MLEAF=1.00;MQ=60.00;MQ0=0;QD=28.43	GT:AD:DP:GQ:PL	1/1:0,3:3:9:113,9,0
Chr3	16892725	16892725	G	A	exonic	S100A5	nonsynonymous SNV	S100A5:NM_001192215:exon2:c.G134A:p.G45D	exonic	ENSBTAG00000000644	nonsynonymous SNV	ENSBTAG00000000644:ENSBTAT00000000847:exon2:c.G134A:p.G45D	Chr3	16892725	rs380657022	G	A	177.77	PASS	ABHet=0.222;AC=1;AF=0.500;AN=2;BaseQRankSum=-1.179;DB;DP=9;Dels=0.00;FS=6.532;HRun=0;HaplotypeScore=0.0000;MLEAC=1;MLEAF=0.500;MQ=60.00;MQ0=0;MQRankSum=0.762;QD=19.75;ReadPosRankSum=0.067	GT:AD:DP:GQ:PL	0/1:2,7:9:51:206,0,51
Chr3	17274168	17274168	A	G	exonic	LOR	nonsynonymous SNV	LOR:NM_001113757:exon2:c.T877C:p.C293R	exonic	ENSBTAG00000032997	nonsynonymous SNV	ENSBTAG00000032997:ENSBTAT00000046843:exon2:c.T877C:p.C293R	Chr3	17274168	rs385763398	A	G	171.77	PASS	ABHet=0.500;AC=1;AF=0.500;AN=2;BaseQRankSum=0.555;DB;DP=14;Dels=0.00;FS=0.000;HRun=1;HaplotypeScore=0.9983;MLEAC=1;MLEAF=0.500;MQ=56.27;MQ0=0;MQRankSum=1.200;QD=12.27;ReadPosRankSum=-0.555	GT:AD:DP:GQ:PL	0/1:7,7:14:99:200,0,149
Chr3	17274588	17274588	A	G	exonic	LOR	nonsynonymous SNV	LOR:NM_001113757:exon2:c.T457C:p.S153P	exonic	ENSBTAG00000032997	nonsynonymous SNV	ENSBTAG00000032997:ENSBTAT00000046843:exon2:c.T457C:p.S153P	Chr3	17274588	rs385544891	A	G	198.84	PASS	ABHom=1.00;AC=2;AF=1.00;AN=2;DB;DP=6;Dels=0.00;FS=0.000;HRun=2;HaplotypeScore=0.0000;MLEAC=2;MLEAF=1.00;MQ=52.50;MQ0=0;QD=33.14	GT:AD:DP:GQ:PL	1/1:0,6:6:18:227,18,0
Chr3	18970077	18970077	C	A	exonic	THEM5	nonsynonymous SNV	THEM5:NM_001192617:exon5:c.C576A:p.N192K	exonic	ENSBTAG00000000690	nonsynonymous SNV	ENSBTAG00000000690:ENSBTAT00000000922:exon5:c.C576A:p.N192K	Chr3	18970077	rs382024202	C	A	107.77	PASS	ABHet=0.333;AC=1;AF=0.500;AN=2;BaseQRankSum=0.000;DB;DP=6;Dels=0.00;FS=4.771;HRun=0;HaplotypeScore=0.0000;MLEAC=1;MLEAF=0.500;MQ=60.00;MQ0=0;MQRankSum=-1.380;QD=17.96;ReadPosRankSum=0.000	GT:AD:DP:GQ:PL	0/1:2,4:6:58:136,0,58
Chr3	19249754	19249754	G	A	exonic	TUFT1	nonsynonymous SNV	TUFT1:NM_174479:exon7:c.C584T:p.S195L	exonic	ENSBTAG00000017566	nonsynonymous SNV	ENSBTAG00000017566:ENSBTAT00000023368:exon6:c.C518T:p.S173L,ENSBTAG00000017566:ENSBTAT00000057204:exon6:c.C494T:p.S165L,ENSBTAG00000017566:ENSBTAT00000063199:exon6:c.C509T:p.S170L,ENSBTAG00000017566:ENSBTAT00000046403:exon7:c.C584T:p.S195L	Chr3	19249754	rs109003752	G	A	92.77	PASS	ABHet=0.733;AC=1;AF=0.500;AN=2;BaseQRankSum=0.495;DB;DP=15;Dels=0.00;FS=2.363;HRun=2;HaplotypeScore=0.9996;MLEAC=1;MLEAF=0.500;MQ=54.82;MQ0=0;MQRankSum=1.626;QD=6.18;ReadPosRankSum=-0.636	GT:AD:DP:GQ:PL	0/1:11,4:15:99:121,0,334
Chr3	19309060	19309060	C	T	exonic	CGN	nonsynonymous SNV	CGN:NM_001192786:exon1:c.G263A:p.R88Q	exonic	ENSBTAG00000017564	nonsynonymous SNV	ENSBTAG00000017564:ENSBTAT00000023352:exon1:c.G263A:p.R88Q	Chr3	19309060	rs383597052	C	T	65.77	PASS	ABHet=0.667;AC=1;AF=0.500;AN=2;BaseQRankSum=0.322;DB;DP=9;Dels=0.00;FS=0.000;HRun=1;HaplotypeScore=0.8667;MLEAC=1;MLEAF=0.500;MQ=60.00;MQ0=0;MQRankSum=0.322;QD=7.31;ReadPosRankSum=1.221	GT:AD:DP:GQ:PL	0/1:6,3:9:94:94,0,173
Chr3	19861081	19861081	T	C	exonic	SETDB1	nonsynonymous SNV	SETDB1:NM_001191388:exon5:c.A515G:p.N172S	exonic	ENSBTAG00000000098	nonsynonymous SNV	ENSBTAG00000000098:ENSBTAT00000000107:exon5:c.A530G:p.N177S	Chr3	19861081	rs434581068	T	C	83.77	PASS	ABHet=0.500;AC=1;AF=0.500;AN=2;BaseQRankSum=-0.876;DB;DP=10;Dels=0.00;FS=0.000;HRun=0;HaplotypeScore=0.9789;MLEAC=1;MLEAF=0.500;MQ=60.00;MQ0=0;MQRankSum=0.729;QD=8.38;ReadPosRankSum=0.876	GT:AD:DP:GQ:PL	0/1:5,5:10:99:112,0,174
Chr3	20520180	20520180	T	C	exonic	PLEKHO1	nonsynonymous SNV	PLEKHO1:NM_001083797:exon6:c.A866G:p.Q289R	exonic	ENSBTAG00000004852	nonsynonymous SNV	ENSBTAG00000004852:ENSBTAT00000006381:exon6:c.A866G:p.Q289R	Chr3	20520180	rs110908591	T	C	415.77	PASS	ABHom=1.000;AC=2;AF=1.00;AN=2;DB;DP=13;Dels=0.00;FS=0.000;HRun=0;HaplotypeScore=0.0000;MLEAC=2;MLEAF=1.00;MQ=58.20;MQ0=0;QD=31.98	GT:AD:DP:GQ:PL	1/1:0,13:13:36:444,36,0
Chr3	20559742	20559742	G	A	exonic	VPS45	nonsynonymous SNV	VPS45:NM_001083501:exon14:c.C1607T:p.T536M	exonic	ENSBTAG00000020635	nonsynonymous SNV	ENSBTAG00000020635:ENSBTAT00000027499:exon14:c.C1607T:p.T536M	Chr3	20559742	rs445044624	G	A	186.77	PASS	ABHet=0.250;AC=1;AF=0.500;AN=2;BaseQRankSum=-1.067;DB;DP=8;Dels=0.00;FS=3.680;HRun=0;HaplotypeScore=0.0000;MLEAC=1;MLEAF=0.500;MQ=60.00;MQ0=0;MQRankSum=0.572;QD=23.35;ReadPosRankSum=-0.572	GT:AD:DP:GQ:PL	0/1:2,6:8:60:215,0,60
Chr3	20575482	20575482	G	A	exonic	VPS45	nonsynonymous SNV	VPS45:NM_001083501:exon11:c.C1175T:p.A392V	exonic	ENSBTAG00000020635	nonsynonymous SNV	ENSBTAG00000020635:ENSBTAT00000027499:exon11:c.C1175T:p.A392V	Chr3	20575482	rs475524661	G	A	132.77	PASS	ABHet=0.300;AC=1;AF=0.500;AN=2;BaseQRankSum=-0.248;DB;DP=10;Dels=0.00;FS=0.000;HRun=0;HaplotypeScore=0.0000;MLEAC=1;MLEAF=0.500;MQ=60.00;MQ0=0;MQRankSum=-0.573;QD=13.28;ReadPosRankSum=-1.203	GT:AD:DP:GQ:PL	0/1:3,7:10:95:161,0,95
Chr3	22640209	22640209	C	T	exonic	PRKAB2	nonsynonymous SNV	PRKAB2:NM_001192328:exon3:c.C410T:p.P137L	exonic	ENSBTAG00000014387	nonsynonymous SNV	ENSBTAG00000014387:ENSBTAT00000019129:exon3:c.C410T:p.P137L	Chr3	22640209	rs384687754	C	T	153.77	PASS	ABHet=0.444;AC=1;AF=0.500;AN=2;BaseQRankSum=2.219;DB;DP=9;Dels=0.00;FS=3.332;HRun=0;HaplotypeScore=0.0000;MLEAC=1;MLEAF=0.500;MQ=57.39;MQ0=0;MQRankSum=0.876;QD=17.09;ReadPosRankSum=0.729	GT:AD:DP:GQ:PL	0/1:4,5:9:87:182,0,87
Chr3	25195555	25195555	G	A	exonic	SPAG17	nonsynonymous SNV	SPAG17:NM_001206874:exon8:c.G1120A:p.V374I	exonic	ENSBTAG00000001080	nonsynonymous SNV	ENSBTAG00000001080:ENSBTAT00000001438:exon8:c.G1120A:p.V374I	Chr3	25195555	rs136391583	G	A	153.77	PASS	ABHet=0.455;AC=1;AF=0.500;AN=2;BaseQRankSum=-1.186;DB;DP=11;Dels=0.00;FS=2.632;HRun=0;HaplotypeScore=0.7887;MLEAC=1;MLEAF=0.500;MQ=60.00;MQ0=0;MQRankSum=-0.717;QD=13.98;ReadPosRankSum=-1.186	GT:AD:DP:GQ:PL	0/1:5,6:11:99:182,0,166
Chr3	26319687	26319687	G	A	exonic	CD101	nonsynonymous SNV	CD101:NM_001205659:exon9:c.C2852T:p.S951L	exonic	ENSBTAG00000018203	nonsynonymous SNV	ENSBTAG00000018203:ENSBTAT00000024229:exon8:c.C2852T:p.S951L	Chr3	26319687	rs207563521	G	A	167.77	PASS	ABHet=0.571;AC=1;AF=0.500;AN=2;BaseQRankSum=0.839;DB;DP=14;Dels=0.00;FS=0.000;HRun=1;HaplotypeScore=0.0000;MLEAC=1;MLEAF=0.500;MQ=60.00;MQ0=0;MQRankSum=-0.839;QD=11.98;ReadPosRankSum=0.323	GT:AD:DP:GQ:PL	0/1:8,6:14:99:196,0,260
Chr3	26328341	26328341	G	C	exonic	CD101	nonsynonymous SNV	CD101:NM_001205659:exon8:c.C2641G:p.R881G	exonic	ENSBTAG00000018203	nonsynonymous SNV	ENSBTAG00000018203:ENSBTAT00000024229:exon7:c.C2635G:p.R879G	Chr3	26328341	rs439198587	G	C	88.77	PASS	ABHet=0.429;AC=1;AF=0.500;AN=2;BaseQRankSum=-0.937;DB;DP=7;Dels=0.00;FS=0.000;HRun=2;HaplotypeScore=1.4679;MLEAC=1;MLEAF=0.500;MQ=60.00;MQ0=0;MQRankSum=1.300;QD=12.68;ReadPosRankSum=-1.754	GT:AD:DP:GQ:PL	0/1:3,4:7:99:117,0,99
Chr3	30779522	30779522	C	G	exonic	MOV10	nonsynonymous SNV	MOV10:NM_001075839:exon15:c.G2272C:p.V758L	exonic	ENSBTAG00000014297	nonsynonymous SNV	ENSBTAG00000014297:ENSBTAT00000018997:exon15:c.G2272C:p.V758L	Chr3	30779522	rs208684372	C	G	176.77	PASS	ABHet=0.455;AC=1;AF=0.500;AN=2;BaseQRankSum=1.408;DB;DP=11;Dels=0.00;FS=2.632;HRun=1;HaplotypeScore=0.0000;MLEAC=1;MLEAF=0.500;MQ=60.00;MQ0=0;MQRankSum=-1.749;QD=16.07;ReadPosRankSum=0.466	GT:AD:DP:GQ:PL	0/1:5,6:11:99:205,0,152
Chr3	30988720	30988720	T	C	exonic	CTTNBP2NL	nonsynonymous SNV	CTTNBP2NL:NM_001191181:exon5:c.A1802G:p.K601R	exonic	ENSBTAG00000021602	nonsynonymous SNV	ENSBTAG00000021602:ENSBTAT00000028787:exon5:c.A1802G:p.K601R	Chr3	30988720	rs210622330	T	C	155.77	PASS	ABHet=0.286;AC=1;AF=0.500;AN=2;BaseQRankSum=0.198;DB;DP=7;Dels=0.00;FS=0.000;HRun=0;HaplotypeScore=0.7887;MLEAC=1;MLEAF=0.500;MQ=60.00;MQ0=0;MQRankSum=0.922;QD=22.25;ReadPosRankSum=0.198	GT:AD:DP:GQ:PL	0/1:2,5:7:57:184,0,57
Chr3	32057499	32057499	A	G	exonic	OVGP1	nonsynonymous SNV	OVGP1:NM_001080216:exon8:c.A959G:p.N320S	exonic	ENSBTAG00000005973	nonsynonymous SNV	ENSBTAG00000005973:ENSBTAT00000049297:exon8:c.A959G:p.N320S	Chr3	32057499	rs210620676	A	G	227.77	PASS	ABHet=0.529;AC=1;AF=0.500;AN=2;BaseQRankSum=0.048;DB;DP=17;Dels=0.00;FS=0.000;HRun=0;HaplotypeScore=0.7887;MLEAC=1;MLEAF=0.500;MQ=55.80;MQ0=0;MQRankSum=-0.241;QD=13.40;ReadPosRankSum=0.337	GT:AD:DP:GQ:PL	0/1:9,8:17:99:256,0,296
Chr3	32058539	32058539	G	A	exonic	OVGP1	nonsynonymous SNV	OVGP1:NM_001080216:exon9:c.G1021A:p.V341M	exonic	ENSBTAG00000005973	nonsynonymous SNV	ENSBTAG00000005973:ENSBTAT00000049297:exon9:c.G1021A:p.V341M	Chr3	32058539	rs385826662	G	A	206.77	PASS	ABHet=0.462;AC=1;AF=0.500;AN=2;BaseQRankSum=-0.555;DB;DP=13;Dels=0.00;FS=16.782;HRun=0;HaplotypeScore=0.0000;MLEAC=1;MLEAF=0.500;MQ=58.55;MQ0=0;MQRankSum=-1.369;QD=15.91;ReadPosRankSum=0.377	GT:AD:DP:GQ:PL	0/1:6,7:13:99:235,0,199
Chr3	32058565	32058565	A	T	exonic	OVGP1	nonsynonymous SNV	OVGP1:NM_001080216:exon9:c.A1047T:p.E349D	exonic	ENSBTAG00000005973	nonsynonymous SNV	ENSBTAG00000005973:ENSBTAT00000049297:exon9:c.A1047T:p.E349D	Chr3	32058565	rs207808627	A	T	97.77	PASS	ABHet=0.600;AC=1;AF=0.500;AN=2;BaseQRankSum=0.741;DB;DP=10;Dels=0.00;FS=3.010;HRun=0;HaplotypeScore=0.0000;MLEAC=1;MLEAF=0.500;MQ=58.11;MQ0=0;MQRankSum=-0.633;QD=9.78;ReadPosRankSum=-1.133	GT:AD:DP:GQ:PL	0/1:6,4:10:99:126,0,208
Chr3	32058566	32058566	A	G	exonic	OVGP1	nonsynonymous SNV	OVGP1:NM_001080216:exon9:c.A1048G:p.M350V	exonic	ENSBTAG00000005973	nonsynonymous SNV	ENSBTAG00000005973:ENSBTAT00000049297:exon9:c.A1048G:p.M350V	Chr3	32058566	rs209135660	A	G	99.77	PASS	ABHet=0.636;AC=1;AF=0.500;AN=2;BaseQRankSum=1.246;DB;DP=11;Dels=0.00;FS=3.090;HRun=0;HaplotypeScore=0.0000;MLEAC=1;MLEAF=0.500;MQ=58.29;MQ0=0;MQRankSum=-0.278;QD=9.07;ReadPosRankSum=-0.896	GT:AD:DP:GQ:PL	0/1:7,4:11:99:128,0,246
Chr3	32058897	32058897	C	T	exonic	OVGP1	nonsynonymous SNV	OVGP1:NM_001080216:exon9:c.C1379T:p.T460I	exonic	ENSBTAG00000005973	nonsynonymous SNV	ENSBTAG00000005973:ENSBTAT00000049297:exon9:c.C1379T:p.T460I	Chr3	32058897	rs208299479	C	T	84.77	PASS	ABHet=0.600;AC=1;AF=0.500;AN=2;BaseQRankSum=0.000;DB;DP=10;Dels=0.00;FS=7.202;HRun=0;HaplotypeScore=0.0000;MLEAC=1;MLEAF=0.500;MQ=55.21;MQ0=0;MQRankSum=-0.741;QD=8.48;ReadPosRankSum=0.633	GT:AD:DP:GQ:PL	0/1:6,4:10:99:113,0,206
Chr3	33066301	33066301	C	T	exonic	CYM	nonsynonymous SNV	CYM:NM_180994:exon1:c.G49A:p.A17T	exonic	ENSBTAG00000010565	nonsynonymous SNV	ENSBTAG00000010565:ENSBTAT00000013970:exon1:c.G49A:p.A17T	Chr3	33066301	rs482223566	C	T	201.77	PASS	ABHet=0.412;AC=1;AF=0.500;AN=2;BaseQRankSum=-0.766;DB;DP=17;Dels=0.00;FS=0.000;HRun=0;HaplotypeScore=0.9159;MLEAC=1;MLEAF=0.500;MQ=60.00;MQ0=0;MQRankSum=1.473;QD=11.87;ReadPosRankSum=0.059	GT:AD:DP:GQ:PL	0/1:7,10:17:99:230,0,189
Chr3	33425906	33425906	C	T	exonic	UBL4B	nonsynonymous SNV	UBL4B:NM_001080734:exon1:c.G137A:p.R46H	exonic	ENSBTAG00000016389	nonsynonymous SNV	ENSBTAG00000016389:ENSBTAT00000021793:exon1:c.G137A:p.R46H	Chr3	33425906	rs207978260	C	T	102.77	PASS	ABHet=0.600;AC=1;AF=0.500;AN=2;BaseQRankSum=0.876;DB;DP=10;Dels=0.00;FS=0.000;HRun=0;HaplotypeScore=0.9665;MLEAC=1;MLEAF=0.500;MQ=57.66;MQ0=0;MQRankSum=0.729;QD=10.28;ReadPosRankSum=-0.361	GT:AD:DP:GQ:PL	0/1:6,4:10:99:131,0,149
Chr3	33608824	33608824	C	T	exonic	CSF1	nonsynonymous SNV	CSF1:NM_174026:exon6:c.G803A:p.R268H	exonic	ENSBTAG00000000283	nonsynonymous SNV	ENSBTAG00000000283:ENSBTAT00000000353:exon6:c.G803A:p.R268H	Chr3	33608824	rs43337495	C	T	131.77	PASS	ABHet=0.286;AC=1;AF=0.500;AN=2;BaseQRankSum=-0.922;DB;DP=7;Dels=0.00;FS=0.000;HRun=0;HaplotypeScore=0.0000;MLEAC=1;MLEAF=0.500;MQ=60.00;MQ0=0;MQRankSum=0.922;QD=18.82;ReadPosRankSum=-0.922	GT:AD:DP:GQ:PL	0/1:2,5:7:59:160,0,59
Chr3	40006053	40006053	G	A	exonic	RNPC3	nonsynonymous SNV	RNPC3:NM_001077117:exon10:c.C1150T:p.P384S	exonic	ENSBTAG00000019091	nonsynonymous SNV	ENSBTAG00000019091:ENSBTAT00000025416:exon10:c.C1150T:p.P384S	Chr3	40006053	rs464901575	G	A	111.77	PASS	ABHet=0.500;AC=1;AF=0.500;AN=2;BaseQRankSum=1.368;DB;DP=8;Dels=0.00;FS=0.000;HRun=0;HaplotypeScore=0.0000;MLEAC=1;MLEAF=0.500;MQ=60.00;MQ0=0;MQRankSum=-0.421;QD=13.97;ReadPosRankSum=0.000	GT:AD:DP:GQ:PL	0/1:4,4:8:99:140,0,135
Chr3	42722390	42722390	G	A	exonic	VCAM1	nonsynonymous SNV	VCAM1:NM_174484:exon3:c.C575T:p.T192I	exonic	ENSBTAG00000007773	nonsynonymous SNV	ENSBTAG00000007773:ENSBTAT00000010220:exon3:c.C575T:p.T192I,ENSBTAG00000007773:ENSBTAT00000044539:exon3:c.C575T:p.T192I	Chr3	42722390	rs462673305	G	A	88.77	PASS	ABHet=0.556;AC=1;AF=0.500;AN=2;BaseQRankSum=0.361;DB;DP=9;Dels=0.00;FS=6.854;HRun=0;HaplotypeScore=0.7887;MLEAC=1;MLEAF=0.500;MQ=30.69;MQ0=0;MQRankSum=1.159;QD=9.86;ReadPosRankSum=0.361	GT:AD:DP:GQ:PL	0/1:5,4:9:99:117,0,135
Chr3	43224388	43224388	T	G	exonic	DBT	nonsynonymous SNV	DBT:NM_173905:exon9:c.T1139G:p.L380R	exonic	ENSBTAG00000006320	nonsynonymous SNV	ENSBTAG00000006320:ENSBTAT00000008292:exon9:c.T1139G:p.L380R	Chr3	43224388	rs440957332	T	G	147.77	PASS	ABHet=0.500;AC=1;AF=0.500;AN=2;BaseQRankSum=2.148;DB;DP=10;Dels=0.00;FS=0.000;HRun=3;HaplotypeScore=0.8667;MLEAC=1;MLEAF=0.500;MQ=60.00;MQ0=0;MQRankSum=-1.098;QD=14.78;ReadPosRankSum=1.453	GT:AD:DP:GQ:PL	0/1:5,5:10:99:176,0,159
Chr3	43505225	43505225	G	A	exonic	AGL	nonsynonymous SNV	AGL:NM_001192471:exon33:c.C4583T:p.T1528I	exonic	ENSBTAG00000006491	nonsynonymous SNV	ENSBTAG00000006491:ENSBTAT00000008518:exon33:c.C4583T:p.T1528I	Chr3	43505225	rs110905536	G	A	356.77	PASS	ABHet=0.250;AC=1;AF=0.500;AN=2;BaseQRankSum=-0.196;DB;DP=16;Dels=0.00;FS=2.187;HRun=0;HaplotypeScore=0.0000;MLEAC=1;MLEAF=0.500;MQ=60.00;MQ0=0;MQRankSum=-1.110;QD=22.30;ReadPosRankSum=0.979	GT:AD:DP:GQ:PL	0/1:4,12:16:99:385,0,113
Chr3	43693273	43693273	T	C	exonic	PALMD	nonsynonymous SNV	PALMD:NM_001035079:exon7:c.A947G:p.N316S	exonic	ENSBTAG00000017655	nonsynonymous SNV	ENSBTAG00000017655:ENSBTAT00000023485:exon7:c.A947G:p.N316S	Chr3	43693273	rs43712268	T	C	577.77	PASS	ABHom=1.00;AC=2;AF=1.00;AN=2;DB;DP=16;Dels=0.00;FS=0.000;HRun=0;HaplotypeScore=0.8667;MLEAC=2;MLEAF=1.00;MQ=60.00;MQ0=0;QD=36.11	GT:AD:DP:GQ:PL	1/1:0,16:16:48:606,48,0
Chr3	49473832	49473832	C	T	exonic	ARHGAP29	nonsynonymous SNV	ARHGAP29:NM_001102485:exon23:c.C3608T:p.T1203M	exonic	ENSBTAG00000004190	nonsynonymous SNV	ENSBTAG00000004190:ENSBTAT00000005488:exon23:c.C3608T:p.T1203M	Chr3	49473832	rs133289853	C	T	31.77	PASS	ABHet=0.667;AC=1;AF=0.500;AN=2;BaseQRankSum=-1.231;DB;DP=6;Dels=0.00;FS=0.000;HRun=0;HaplotypeScore=0.0000;MLEAC=1;MLEAF=0.500;MQ=60.00;MQ0=0;MQRankSum=0.358;QD=5.30;ReadPosRankSum=-0.358	GT:AD:DP:GQ:PL	0/1:4,2:6:60:60,0,107
Chr3	49616582	49616582	G	A	exonic	ABCA4	nonsynonymous SNV	ABCA4:NM_174221:exon16:c.G2432A:p.R811H	exonic	ENSBTAG00000018010	nonsynonymous SNV	ENSBTAG00000018010:ENSBTAT00000023982:exon16:c.G2432A:p.R811H	Chr3	49616582	rs381514684	G	A	255.77	PASS	ABHet=0.231;AC=1;AF=0.500;AN=2;BaseQRankSum=-1.268;DB;DP=13;Dels=0.00;FS=2.632;HRun=0;HaplotypeScore=0.0000;MLEAC=1;MLEAF=0.500;MQ=60.00;MQ0=0;MQRankSum=-0.085;QD=19.67;ReadPosRankSum=0.423	GT:AD:DP:GQ:PL	0/1:3,10:13:88:284,0,88
Chr3	49637836	49637836	G	A	exonic	ABCA4	nonsynonymous SNV	ABCA4:NM_174221:exon23:c.G3518A:p.R1173H	exonic	ENSBTAG00000018010	nonsynonymous SNV	ENSBTAG00000018010:ENSBTAT00000023982:exon23:c.G3518A:p.R1173H	Chr3	49637836	rs110774696	G	A	212.77	PASS	ABHet=0.417;AC=1;AF=0.500;AN=2;BaseQRankSum=0.135;DB;DP=12;Dels=0.00;FS=0.000;HRun=0;HaplotypeScore=0.0000;MLEAC=1;MLEAF=0.500;MQ=60.00;MQ0=0;MQRankSum=0.380;QD=17.73;ReadPosRankSum=-0.689	GT:AD:DP:GQ:PL	0/1:5,7:12:99:241,0,164
Chr3	49648930	49648930	T	C	exonic	ABCA4	nonsynonymous SNV	ABCA4:NM_174221:exon29:c.T4274C:p.L1425P	exonic	ENSBTAG00000018010	nonsynonymous SNV	ENSBTAG00000018010:ENSBTAT00000023982:exon29:c.T4274C:p.L1425P	Chr3	49648930	rs211382003	T	C	74.77	PASS	ABHet=0.733;AC=1;AF=0.500;AN=2;BaseQRankSum=-0.979;DB;DP=15;Dels=0.00;FS=0.000;HRun=1;HaplotypeScore=0.0000;MLEAC=1;MLEAF=0.500;MQ=60.00;MQ0=0;MQRankSum=1.893;QD=4.98;ReadPosRankSum=1.371	GT:AD:DP:GQ:PL	0/1:11,4:15:99:103,0,379
Chr3	49677608	49677608	C	T	exonic	ABCA4	nonsynonymous SNV	ABCA4:NM_174221:exon44:c.C6121T:p.P2041S	exonic	ENSBTAG00000018010	nonsynonymous SNV	ENSBTAG00000018010:ENSBTAT00000023982:exon44:c.C6121T:p.P2041S	Chr3	49677608	rs109245614	C	T	162.77	PASS	ABHet=0.600;AC=1;AF=0.500;AN=2;BaseQRankSum=0.412;DB;DP=15;Dels=0.00;FS=2.158;HRun=0;HaplotypeScore=0.8321;MLEAC=1;MLEAF=0.500;MQ=60.00;MQ0=0;MQRankSum=-1.002;QD=10.85;ReadPosRankSum=0.059	GT:AD:DP:GQ:PL	0/1:9,6:15:99:191,0,305
Chr3	49684058	49684058	G	A	exonic	ABCA4	nonsynonymous SNV	ABCA4:NM_174221:exon49:c.G6784A:p.A2262T	exonic	ENSBTAG00000018010	nonsynonymous SNV	ENSBTAG00000018010:ENSBTAT00000023982:exon49:c.G6784A:p.A2262T	Chr3	49684058	rs378817858	G	A	180.77	PASS	ABHet=0.400;AC=1;AF=0.500;AN=2;BaseQRankSum=1.001;DB;DP=10;Dels=0.00;FS=0.000;HRun=1;HaplotypeScore=0.0000;MLEAC=1;MLEAF=0.500;MQ=60.00;MQ0=0;MQRankSum=-0.573;QD=18.08;ReadPosRankSum=1.001	GT:AD:DP:GQ:PL	0/1:4,6:10:78:209,0,78
Chr3	49772387	49772387	A	G	exonic	DNTTIP2	nonsynonymous SNV	DNTTIP2:NM_001075506:exon2:c.A1277G:p.K426R	exonic	ENSBTAG00000047679	nonsynonymous SNV	ENSBTAG00000047679:ENSBTAT00000010317:exon2:c.A1277G:p.K426R	Chr3	49772387	rs109539789	A	G	101.77	PASS	ABHet=0.636;AC=1;AF=0.500;AN=2;BaseQRankSum=0.278;DB;DP=11;Dels=0.00;FS=0.000;HRun=2;HaplotypeScore=0.0000;MLEAC=1;MLEAF=0.500;MQ=60.00;MQ0=0;MQRankSum=-0.597;QD=9.25;ReadPosRankSum=-0.278	GT:AD:DP:GQ:PL	0/1:7,4:11:99:130,0,252
Chr3	52227983	52227983	C	T	exonic	HFM1	nonsynonymous SNV	HFM1:NM_001205576:exon31:c.C3563T:p.S1188L	exonic	ENSBTAG00000020856	nonsynonymous SNV	ENSBTAG00000020856:ENSBTAT00000027789:exon31:c.C3566T:p.S1189L	Chr3	52227983	rs211629661	C	T	177.77	PASS	ABHet=0.538;AC=1;AF=0.500;AN=2;BaseQRankSum=-0.377;DB;DP=13;Dels=0.00;FS=9.890;HRun=3;HaplotypeScore=0.0000;MLEAC=1;MLEAF=0.500;MQ=60.00;MQ0=0;MQRankSum=0.377;QD=13.67;ReadPosRankSum=-1.369	GT:AD:DP:GQ:PL	0/1:7,6:13:99:206,0,242
Chr3	52506848	52506848	T	A	exonic	ZNF644	nonsynonymous SNV	ZNF644:NM_001082613:exon6:c.T3795A:p.F1265L	exonic	ENSBTAG00000011200	nonsynonymous SNV	ENSBTAG00000011200:ENSBTAT00000014875:exon6:c.T3795A:p.F1265L	Chr3	52506848	.	T	A	42.77	PASS	ABHet=0.824;AC=1;AF=0.500;AN=2;BaseQRankSum=1.197;DP=17;Dels=0.00;FS=6.422;HRun=0;HaplotypeScore=9.8320;MLEAC=1;MLEAF=0.500;MQ=53.10;MQ0=0;MQRankSum=1.197;QD=2.52;ReadPosRankSum=-1.575	GT:AD:DP:GQ:PL	0/1:14,3:17:71:71,0,473
Chr3	54260092	54260092	A	G	exonic	GBP5	nonsynonymous SNV	GBP5:NM_001075746:exon2:c.A136G:p.M46V	exonic	ENSBTAG00000015060	nonsynonymous SNV	ENSBTAG00000015060:ENSBTAT00000020043:exon2:c.A136G:p.M46V	Chr3	54260092	rs211153328	A	G	105.79	PASS	ABHet=0.143;AC=1;AF=0.500;AN=2;BaseQRankSum=0.736;DB;DP=7;Dels=0.00;FS=0.000;HRun=0;HaplotypeScore=0.7340;MLEAC=1;MLEAF=0.500;MQ=49.32;MQ0=0;MQRankSum=-0.736;QD=15.11;ReadPosRankSum=0.736	GT:AD:DP:GQ:PL	0/1:1,6:7:23:134,0,23
Chr3	59809071	59809071	T	C	exonic	RPF1	nonsynonymous SNV	RPF1:NM_001083417:exon1:c.A17G:p.D6G	exonic	ENSBTAG00000008118	nonsynonymous SNV	ENSBTAG00000008118:ENSBTAT00000010676:exon1:c.A17G:p.D6G	Chr3	59809071	rs41668900	T	C	331.78	PASS	ABHom=1.00;AC=2;AF=1.00;AN=2;DB;DP=10;Dels=0.00;FS=0.000;HRun=1;HaplotypeScore=0.0000;MLEAC=2;MLEAF=1.00;MQ=60.00;MQ0=0;QD=33.18	GT:AD:DP:GQ:PL	1/1:0,10:10:27:360,27,0
Chr3	59883063	59883063	C	T	exonic	DNASE2B	nonsynonymous SNV	DNASE2B:NM_001075865:exon3:c.G340A:p.V114M	exonic	ENSBTAG00000010445	nonsynonymous SNV	ENSBTAG00000010445:ENSBTAT00000013784:exon3:c.G340A:p.V114M	Chr3	59883063	rs43338222	C	T	166.77	PASS	ABHet=0.647;AC=1;AF=0.500;AN=2;BaseQRankSum=1.156;DB;DP=17;Dels=0.00;FS=7.911;HRun=0;HaplotypeScore=0.0000;MLEAC=1;MLEAF=0.500;MQ=60.00;MQ0=0;MQRankSum=-0.553;QD=9.81;ReadPosRankSum=0.050	GT:AD:DP:GQ:PL	0/1:11,6:17:99:195,0,389
Chr3	67201916	67201916	T	C	exonic	USP33	nonsynonymous SNV	USP33:NM_001101139:exon17:c.T1865C:p.V622A	exonic	ENSBTAG00000020761	nonsynonymous SNV	ENSBTAG00000020761:ENSBTAT00000027667:exon17:c.T1865C:p.V622A	Chr3	67201916	rs459956121	T	C	147.77	PASS	ABHet=0.375;AC=1;AF=0.500;AN=2;BaseQRankSum=0.322;DB;DP=8;Dels=0.00;FS=7.068;HRun=0;HaplotypeScore=0.0000;MLEAC=1;MLEAF=0.500;MQ=60.00;MQ0=0;MQRankSum=0.322;QD=18.47;ReadPosRankSum=0.322	GT:AD:DP:GQ:PL	0/1:3,5:8:94:176,0,94
Chr3	69816930	69816930	G	A	exonic	SLC44A5	nonsynonymous SNV	SLC44A5:NM_001281916:exon15:c.G1279A:p.V427I	exonic	ENSBTAG00000001326	nonsynonymous SNV	ENSBTAG00000001326:ENSBTAT00000033467:exon12:c.G1159A:p.V387I	Chr3	69816930	rs43340318	G	A	125.77	PASS	ABHet=0.545;AC=1;AF=0.500;AN=2;BaseQRankSum=0.143;DB;DP=11;Dels=0.00;FS=0.000;HRun=2;HaplotypeScore=0.0000;MLEAC=1;MLEAF=0.500;MQ=60.00;MQ0=0;MQRankSum=-0.825;QD=11.43;ReadPosRankSum=-1.408	GT:AD:DP:GQ:PL	0/1:6,5:11:99:154,0,195
Chr3	70246750	70246750	G	A	exonic	TYW3	nonsynonymous SNV	TYW3:NM_001015620:exon1:c.C35T:p.A12V	exonic	ENSBTAG00000005196	nonsynonymous SNV	ENSBTAG00000005196:ENSBTAT00000006849:exon1:c.C35T:p.A12V	Chr3	70246750	rs207894131	G	A	252.78	PASS	ABHom=1.00;AC=2;AF=1.00;AN=2;DB;DP=10;Dels=0.00;FS=0.000;HRun=0;HaplotypeScore=0.0000;MLEAC=2;MLEAF=1.00;MQ=49.41;MQ0=0;QD=25.28	GT:AD:DP:GQ:PL	1/1:0,10:10:24:281,24,0
Chr3	70723687	70723687	C	T	exonic	TNNI3K	nonsynonymous SNV	TNNI3K:NM_001078008:exon9:c.G883A:p.V295I	exonic	ENSBTAG00000000965	nonsynonymous SNV	ENSBTAG00000000965:ENSBTAT00000001278:exon9:c.G883A:p.V295I	Chr3	70723687	rs209369735	C	T	36.77	PASS	ABHet=0.667;AC=1;AF=0.500;AN=2;BaseQRankSum=-0.720;DB;DP=6;Dels=0.00;FS=0.000;HRun=1;HaplotypeScore=0.0000;MLEAC=1;MLEAF=0.500;MQ=60.00;MQ0=0;MQRankSum=-1.380;QD=6.13;ReadPosRankSum=1.380	GT:AD:DP:GQ:PL	0/1:4,2:6:65:65,0,139
Chr3	80249044	80249044	T	C	exonic	LEPROT	nonsynonymous SNV	LEPROT:NM_001034741:exon2:c.A46G:p.I16V	exonic	ENSBTAG00000005909	nonsynonymous SNV	ENSBTAG00000005909:ENSBTAT00000007762:exon2:c.A46G:p.I16V	Chr3	80249044	rs43347834	T	C	154.77	PASS	ABHet=0.375;AC=1;AF=0.500;AN=2;BaseQRankSum=1.517;DB;DP=8;Dels=0.00;FS=3.332;HRun=0;HaplotypeScore=0.0000;MLEAC=1;MLEAF=0.500;MQ=60.00;MQ0=0;MQRankSum=0.684;QD=19.35;ReadPosRankSum=0.322	GT:AD:DP:GQ:PL	0/1:3,5:8:93:183,0,93
Chr3	80898127	80898127	C	T	exonic	JAK1	nonsynonymous SNV	JAK1:NM_001206534:exon12:c.C1748T:p.T583M	exonic	ENSBTAG00000003147	nonsynonymous SNV	ENSBTAG00000003147:ENSBTAT00000004101:exon10:c.C1748T:p.T583M	Chr3	80898127	rs208852356	C	T	126.77	PASS	ABHet=0.500;AC=1;AF=0.500;AN=2;BaseQRankSum=-1.268;DB;DP=12;Dels=0.00;FS=2.808;HRun=0;HaplotypeScore=0.0000;MLEAC=1;MLEAF=0.500;MQ=60.00;MQ0=0;MQRankSum=1.668;QD=10.56;ReadPosRankSum=-1.098	GT:AD:DP:GQ:PL	0/1:6,6:12:99:155,0,174
Chr3	84334386	84334386	A	G	exonic	INADL	nonsynonymous SNV	INADL:NM_001191501:exon25:c.T3502C:p.F1168L	intronic	ENSBTAG00000021975	.	.	Chr3	84334386	rs42587313	A	G	248.77	PASS	ABHet=0.333;AC=1;AF=0.500;AN=2;BaseQRankSum=0.000;DB;DP=12;Dels=0.00;FS=6.532;HRun=1;HaplotypeScore=0.0000;MLEAC=1;MLEAF=0.500;MQ=60.00;MQ0=0;MQRankSum=-1.134;QD=20.73;ReadPosRankSum=-1.468	GT:AD:DP:GQ:PL	0/1:4,8:12:99:277,0,124
Chr3	89797436	89797436	T	C	exonic	C8A	nonsynonymous SNV	C8A:NM_001046285:exon11:c.A1702G:p.N568D	exonic	ENSBTAG00000003774	nonsynonymous SNV	ENSBTAG00000003774:ENSBTAT00000004913:exon11:c.A1702G:p.N568D	Chr3	89797436	rs42309876	T	C	504.77	PASS	ABHom=1.00;AC=2;AF=1.00;AN=2;DB;DP=14;Dels=0.00;FS=0.000;HRun=0;HaplotypeScore=0.0000;MLEAC=2;MLEAF=1.00;MQ=58.33;MQ0=0;QD=36.05	GT:AD:DP:GQ:PL	1/1:0,14:14:42:533,42,0
Chr3	91919696	91919696	C	G	exonic	TMEM61	nonsynonymous SNV	TMEM61:NM_001293133:exon3:c.G469C:p.E157Q	exonic	ENSBTAG00000046583	nonsynonymous SNV	ENSBTAG00000046583:ENSBTAT00000064493:exon2:c.G469C:p.E157Q	Chr3	91919696	rs209288979	C	G	30.77	PASS	ABHet=0.625;AC=1;AF=0.500;AN=2;BaseQRankSum=-0.720;DB;DP=8;Dels=0.00;FS=0.000;HRun=0;HaplotypeScore=0.0000;MLEAC=1;MLEAF=0.500;MQ=57.05;MQ0=0;MQRankSum=-1.380;QD=3.85;ReadPosRankSum=0.000	GT:AD:DP:GQ:PL	0/1:5,3:8:59:59,0,129
Chr3	91925346	91925346	C	T	exonic	TMEM61	nonsynonymous SNV	TMEM61:NM_001293133:exon2:c.G34A:p.V12M	exonic	ENSBTAG00000046583	nonsynonymous SNV	ENSBTAG00000046583:ENSBTAT00000064493:exon1:c.G34A:p.V12M	Chr3	91925346	rs209705046	C	T	87.77	PASS	ABHet=0.615;AC=1;AF=0.500;AN=2;BaseQRankSum=-2.141;DB;DP=13;Dels=0.00;FS=0.000;HRun=0;HaplotypeScore=1.4679;MLEAC=1;MLEAF=0.500;MQ=56.35;MQ0=0;MQRankSum=0.529;QD=6.75;ReadPosRankSum=-0.831	GT:AD:DP:GQ:PL	0/1:8,5:13:99:116,0,242
Chr3	92116201	92116201	G	C	exonic	TTC4	nonsynonymous SNV	TTC4:NM_001015554:exon8:c.C978G:p.D326E	exonic	ENSBTAG00000015931	nonsynonymous SNV	ENSBTAG00000015931:ENSBTAT00000021186:exon8:c.C819G:p.D273E	Chr3	92116201	rs211065005	G	C	161.77	PASS	ABHet=0.500;AC=1;AF=0.500;AN=2;BaseQRankSum=-2.047;DB;DP=12;Dels=0.00;FS=0.000;HRun=0;HaplotypeScore=0.0000;MLEAC=1;MLEAF=0.500;MQ=60.00;MQ0=0;MQRankSum=-1.378;QD=13.48;ReadPosRankSum=-0.259	GT:AD:DP:GQ:PL	0/1:6,6:12:99:190,0,210
Chr3	92137554	92137554	C	T	exonic	HEATR8	nonsynonymous SNV	HEATR8:NM_001077949:exon23:c.G3687A:p.M1229I	exonic	ENSBTAG00000044141	nonsynonymous SNV	ENSBTAG00000044141:ENSBTAT00000061627:exon19:c.G2268A:p.M756I	Chr3	92137554	rs208703150	C	T	143.77	PASS	ABHet=0.545;AC=1;AF=0.500;AN=2;BaseQRankSum=1.932;DB;DP=11;Dels=0.00;FS=0.000;HRun=2;HaplotypeScore=0.7887;MLEAC=1;MLEAF=0.500;MQ=60.00;MQ0=0;MQRankSum=0.825;QD=13.07;ReadPosRankSum=1.031	GT:AD:DP:GQ:PL	0/1:6,5:11:99:172,0,181
Chr3	92179978	92179978	T	C	exonic	HEATR8	nonsynonymous SNV	HEATR8:NM_001077949:exon3:c.A1160G:p.Q387R	intronic	ENSBTAG00000030623	.	.	Chr3	92179978	rs378856307	T	C	61.77	PASS	ABHet=0.222;AC=1;AF=0.500;AN=2;BaseQRankSum=-1.380;DB;DP=9;Dels=0.00;FS=0.000;HRun=1;HaplotypeScore=0.0000;MLEAC=1;MLEAF=0.500;MQ=60.00;MQ0=0;MQRankSum=1.380;QD=6.86;ReadPosRankSum=0.720	GT:AD:DP:GQ:PL	0/1:2,7:9:61:90,0,61
Chr3	92593919	92593919	G	A	exonic	MRPL37	nonsynonymous SNV	MRPL37:NM_001083400:exon4:c.C830T:p.T277M	exonic	ENSBTAG00000010715	nonsynonymous SNV	ENSBTAG00000010715:ENSBTAT00000014187:exon4:c.C830T:p.T277M	Chr3	92593919	rs211190276	G	A	530.77	PASS	ABHom=1.00;AC=2;AF=1.00;AN=2;DB;DP=14;Dels=0.00;FS=0.000;HRun=0;HaplotypeScore=0.0000;MLEAC=2;MLEAF=1.00;MQ=60.00;MQ0=0;QD=37.91	GT:AD:DP:GQ:PL	1/1:0,14:14:42:559,42,0
Chr3	93715913	93715913	G	A	exonic	SLC1A7	nonsynonymous SNV	SLC1A7:NM_001205904:exon5:c.G581A:p.R194H	exonic	ENSBTAG00000012516	nonsynonymous SNV	ENSBTAG00000012516:ENSBTAT00000016615:exon5:c.G587A:p.R196H	Chr3	93715913	rs41679825	G	A	90.28	PASS	ABHom=1.00;AC=2;AF=1.00;AN=2;DB;DP=3;Dels=0.00;FS=0.000;HRun=0;HaplotypeScore=0.0000;MLEAC=2;MLEAF=1.00;MQ=60.00;MQ0=0;QD=30.09	GT:AD:DP:GQ:PL	1/1:0,3:3:9:118,9,0
Chr3	95122553	95122553	C	G	exonic	NRD1	nonsynonymous SNV	NRD1:NM_001206991:exon33:c.C3566G:p.S1189C	exonic	ENSBTAG00000021174	nonsynonymous SNV	ENSBTAG00000021174:ENSBTAT00000028220:exon33:c.C2981G:p.S994C	Chr3	95122553	rs209544345	C	G	650.77	PASS	ABHom=1.000;AC=2;AF=1.00;AN=2;DB;DP=17;Dels=0.00;FS=0.000;HRun=0;HaplotypeScore=0.0000;MLEAC=2;MLEAF=1.00;MQ=60.00;MQ0=0;QD=38.28	GT:AD:DP:GQ:PL	1/1:0,17:17:51:679,51,0
Chr3	99813390	99813390	T	C	exonic	CYP4A11	nonsynonymous SNV	CYP4A11:NM_001077908:exon6:c.T686C:p.I229T	exonic	ENSBTAG00000037890	nonsynonymous SNV	ENSBTAG00000037890:ENSBTAT00000054908:exon6:c.T686C:p.I229T	Chr3	99813390	rs465788786	T	C	313.77	PASS	ABHet=0.429;AC=1;AF=0.500;AN=2;BaseQRankSum=-0.604;DB;DP=21;Dels=0.00;FS=13.331;HRun=0;HaplotypeScore=0.0000;MLEAC=1;MLEAF=0.500;MQ=42.96;MQ0=0;MQRankSum=-2.665;QD=14.94;ReadPosRankSum=-0.249	GT:AD:DP:GQ:PL	0/1:9,12:20:99:342,0,287
Chr3	106191314	106191314	C	T	exonic	LOC511494	nonsynonymous SNV	LOC511494:NM_001100339:exon2:c.C260T:p.T87M	exonic	ENSBTAG00000034332	nonsynonymous SNV	ENSBTAG00000034332:ENSBTAT00000048631:exon2:c.C260T:p.T87M	Chr3	106191314	rs42306330	C	T	62.77	PASS	ABHet=0.667;AC=1;AF=0.500;AN=2;BaseQRankSum=0.573;DB;DP=12;Dels=0.00;FS=2.808;HRun=0;HaplotypeScore=0.0000;MLEAC=1;MLEAF=0.500;MQ=60.00;MQ0=0;MQRankSum=0.248;QD=5.23;ReadPosRankSum=-2.054	GT:AD:DP:GQ:PL	0/1:8,4:12:91:91,0,195
Chr3	106458304	106458304	T	C	exonic	ZMPSTE24	nonsynonymous SNV	ZMPSTE24:NM_001192928:exon3:c.A332G:p.Y111C	exonic	ENSBTAG00000044178	nonsynonymous SNV	ENSBTAG00000044178:ENSBTAT00000061030:exon3:c.A332G:p.Y111C	Chr3	106458304	rs209303563	T	C	66.77	PASS	ABHet=0.571;AC=1;AF=0.500;AN=2;BaseQRankSum=-0.937;DB;DP=7;Dels=0.00;FS=0.000;HRun=0;HaplotypeScore=0.0000;MLEAC=1;MLEAF=0.500;MQ=54.43;MQ0=0;MQRankSum=-0.937;QD=9.54;ReadPosRankSum=-1.754	GT:AD:DP:GQ:PL	0/1:4,3:7:95:95,0,141
Chr3	107243463	107243463	C	T	exonic	KIAA0754	nonsynonymous SNV	KIAA0754:NM_001206988:exon1:c.G3775A:p.A1259T	exonic	ENSBTAG00000047685	nonsynonymous SNV	ENSBTAG00000047685:ENSBTAT00000063146:exon1:c.G3367A:p.A1123T	Chr3	107243463	rs134844203	C	T	41.77	PASS	ABHet=0.600;AC=1;AF=0.500;AN=2;BaseQRankSum=-2.383;DB;DP=10;Dels=0.00;FS=7.202;HRun=0;HaplotypeScore=0.0000;MLEAC=1;MLEAF=0.500;MQ=41.61;MQ0=0;MQRankSum=-0.741;QD=4.18;ReadPosRankSum=0.365	GT:AD:DP:GQ:PL	0/1:6,4:10:70:70,0,204
Chr3	107285686	107285686	C	T	exonic	MACF1	nonsynonymous SNV	MACF1:NM_001143860:exon42:c.G5797A:p.A1933T	exonic	ENSBTAG00000021024	nonsynonymous SNV	ENSBTAG00000021024:ENSBTAT00000033270:exon45:c.G11689A:p.A3897T	Chr3	107285686	rs211372012	C	T	159.77	PASS	ABHet=0.500;AC=1;AF=0.500;AN=2;BaseQRankSum=-1.524;DB;DP=14;Dels=0.00;FS=2.276;HRun=0;HaplotypeScore=0.0000;MLEAC=1;MLEAF=0.500;MQ=60.00;MQ0=0;MQRankSum=0.068;QD=11.41;ReadPosRankSum=1.027	GT:AD:DP:GQ:PL	0/1:7,7:14:99:188,0,236
Chr3	107286914	107286914	A	G	exonic	MACF1	nonsynonymous SNV	MACF1:NM_001143860:exon41:c.T5327C:p.L1776P	exonic	ENSBTAG00000021024	nonsynonymous SNV	ENSBTAG00000021024:ENSBTAT00000033270:exon44:c.T11219C:p.L3740P	Chr3	107286914	rs211150991	A	G	51.77	PASS	ABHet=0.750;AC=1;AF=0.500;AN=2;BaseQRankSum=0.555;DB;DP=12;Dels=0.00;FS=0.000;HRun=1;HaplotypeScore=0.0000;MLEAC=1;MLEAF=0.500;MQ=60.00;MQ0=0;MQRankSum=1.294;QD=4.31;ReadPosRankSum=0.740	GT:AD:DP:GQ:PL	0/1:9,3:12:80:80,0,301
Chr3	107320635	107320635	G	A	exonic	MACF1	nonsynonymous SNV	MACF1:NM_001143860:exon27:c.C3250T:p.R1084W	exonic	ENSBTAG00000021024	nonsynonymous SNV	ENSBTAG00000021024:ENSBTAT00000033270:exon24:c.C3037T:p.R1013W	Chr3	107320635	rs43362191	G	A	84.77	PASS	ABHet=0.667;AC=1;AF=0.500;AN=2;BaseQRankSum=-0.929;DB;DP=12;Dels=0.00;FS=0.000;HRun=1;HaplotypeScore=0.0000;MLEAC=1;MLEAF=0.500;MQ=60.00;MQ0=0;MQRankSum=-0.289;QD=7.06;ReadPosRankSum=-2.637	GT:AD:DP:GQ:PL	0/1:8,4:12:99:113,0,267
Chr3	108690049	108690049	G	A	exonic	MTF1	nonsynonymous SNV	MTF1:NM_001035080:exon11:c.G2068A:p.A690T	exonic	ENSBTAG00000006511	nonsynonymous SNV	ENSBTAG00000006511:ENSBTAT00000008535:exon11:c.G2068A:p.A690T	Chr3	108690049	rs109634325	G	A	166.77	PASS	ABHet=0.429;AC=1;AF=0.500;AN=2;BaseQRankSum=-0.696;DB;DP=14;Dels=0.00;FS=2.480;HRun=0;HaplotypeScore=0.0000;MLEAC=1;MLEAF=0.500;MQ=58.33;MQ0=0;MQRankSum=0.437;QD=11.91;ReadPosRankSum=-1.991	GT:AD:DP:GQ:PL	0/1:6,8:14:99:195,0,137
Chr3	108793615	108793615	G	A	exonic	CDCA8	nonsynonymous SNV	CDCA8:NM_001083652:exon6:c.C419T:p.A140V	exonic	ENSBTAG00000014326	nonsynonymous SNV	ENSBTAG00000014326:ENSBTAT00000019049:exon6:c.C419T:p.A140V	Chr3	108793615	rs110509842	G	A	85.77	PASS	ABHet=0.600;AC=1;AF=0.500;AN=2;BaseQRankSum=0.633;DB;DP=10;Dels=0.00;FS=0.000;HRun=0;HaplotypeScore=0.0000;MLEAC=1;MLEAF=0.500;MQ=60.00;MQ0=0;MQRankSum=0.365;QD=8.58;ReadPosRankSum=0.365	GT:AD:DP:GQ:PL	0/1:6,4:10:99:114,0,176
Chr3	108904337	108904337	A	G	exonic	GNL2	nonsynonymous SNV	GNL2:NM_001045967:exon7:c.A642G:p.I214M	exonic	ENSBTAG00000003849	nonsynonymous SNV	ENSBTAG00000003849:ENSBTAT00000005018:exon7:c.A642G:p.I214M	Chr3	108904337	rs211454201	A	G	141.77	PASS	ABHet=0.615;AC=1;AF=0.500;AN=2;BaseQRankSum=2.927;DB;DP=13;Dels=0.00;FS=0.000;HRun=1;HaplotypeScore=0.0000;MLEAC=1;MLEAF=0.500;MQ=60.00;MQ0=0;MQRankSum=-1.256;QD=10.91;ReadPosRankSum=2.524	GT:AD:DP:GQ:PL	0/1:8,5:13:99:170,0,277
Chr3	108913759	108913759	G	T	exonic	GNL2	nonsynonymous SNV	GNL2:NM_001045967:exon13:c.G1690T:p.A564S	exonic	ENSBTAG00000003849	nonsynonymous SNV	ENSBTAG00000003849:ENSBTAT00000005018:exon13:c.G1690T:p.A564S	Chr3	108913759	rs384957112	G	T	34.77	PASS	ABHet=0.500;AC=1;AF=0.500;AN=2;BaseQRankSum=1.026;DB;DP=4;Dels=0.00;FS=0.000;HRun=1;HaplotypeScore=0.0000;MLEAC=1;MLEAF=0.500;MQ=60.00;MQ0=0;MQRankSum=0.000;QD=8.69;ReadPosRankSum=-1.026	GT:AD:DP:GQ:PL	0/1:2,2:4:61:63,0,61
Chr3	110098361	110098361	C	T	exonic	STK40	nonsynonymous SNV	STK40:NM_001075727:exon5:c.C458T:p.T153M	exonic	ENSBTAG00000015969	nonsynonymous SNV	ENSBTAG00000015969:ENSBTAT00000021243:exon5:c.C458T:p.T153M	Chr3	110098361	.	C	T	136.77	PASS	ABHet=0.545;AC=1;AF=0.500;AN=2;BaseQRankSum=0.387;DP=11;Dels=0.00;FS=0.000;HRun=0;HaplotypeScore=0.0000;MLEAC=1;MLEAF=0.500;MQ=60.00;MQ0=0;MQRankSum=-0.466;QD=12.43;ReadPosRankSum=0.466	GT:AD:DP:GQ:PL	0/1:6,5:11:99:165,0,176
Chr3	110133072	110133072	T	C	exonic	SH3D21	nonsynonymous SNV	SH3D21:NM_001162534:exon8:c.A581G:p.H194R	exonic	ENSBTAG00000038617	nonsynonymous SNV	ENSBTAG00000038617:ENSBTAT00000052178:exon8:c.A581G:p.H194R	Chr3	110133072	rs207767029	T	C	40.77	PASS	ABHet=0.333;AC=1;AF=0.500;AN=2;BaseQRankSum=0.736;DB;DP=4;Dels=0.00;FS=0.000;HRun=0;HaplotypeScore=0.7340;MLEAC=1;MLEAF=0.500;MQ=60.00;MQ0=0;MQRankSum=-0.736;OND=0.250;QD=10.19;ReadPosRankSum=0.736	GT:AD:DP:GQ:PL	0/1:1,2:4:30:69,0,30
Chr3	110611781	110611781	A	T	exonic	CLSPN	nonsynonymous SNV	CLSPN:NM_001192177:exon8:c.A1054T:p.T352S	exonic	ENSBTAG00000002826	nonsynonymous SNV	ENSBTAG00000002826:ENSBTAT00000003659:exon8:c.A1054T:p.T352S	Chr3	110611781	rs43368635	A	T	92.77	PASS	ABHet=0.667;AC=1;AF=0.500;AN=2;BaseQRankSum=1.932;DB;DP=12;Dels=0.00;FS=2.632;HRun=1;HaplotypeScore=0.0000;MLEAC=1;MLEAF=0.500;MQ=58.05;MQ0=0;MQRankSum=0.000;QD=7.73;ReadPosRankSum=1.468	GT:AD:DP:GQ:PL	0/1:8,4:12:99:121,0,267
Chr3	110617451	110617451	G	A	exonic	CLSPN	nonsynonymous SNV	CLSPN:NM_001192177:exon9:c.G1726A:p.V576M	exonic	ENSBTAG00000002826	nonsynonymous SNV	ENSBTAG00000002826:ENSBTAT00000003659:exon9:c.G1726A:p.V576M	Chr3	110617451	rs383983312	G	A	221.77	PASS	ABHet=0.529;AC=1;AF=0.500;AN=2;BaseQRankSum=-0.788;DB;DP=17;Dels=0.00;FS=5.021;HRun=0;HaplotypeScore=0.0000;MLEAC=1;MLEAF=0.500;MQ=58.90;MQ0=0;MQRankSum=0.893;QD=13.05;ReadPosRankSum=-0.473	GT:AD:DP:GQ:PL	0/1:9,8:17:99:250,0,264
Chr3	111181644	111181644	T	C	exonic	ZMYM1	nonsynonymous SNV	ZMYM1:NM_001205509:exon10:c.A1973G:p.D658G	exonic	ENSBTAG00000006555	nonsynonymous SNV	ENSBTAG00000006555:ENSBTAT00000061426:exon11:c.A1925G:p.D642G	Chr3	111181644	rs43366688	T	C	418.77	PASS	ABHom=1.00;AC=2;AF=1.00;AN=2;DB;DP=12;Dels=0.00;FS=0.000;HRun=1;HaplotypeScore=0.0000;MLEAC=2;MLEAF=1.00;MQ=60.00;MQ0=0;QD=34.90	GT:AD:DP:GQ:PL	1/1:0,12:12:33:447,33,0
Chr3	111247110	111247110	T	C	exonic	ZMYM6	nonsynonymous SNV	ZMYM6:NM_001206292:exon6:c.T761C:p.V254A	exonic	ENSBTAG00000021948	nonsynonymous SNV	ENSBTAG00000021948:ENSBTAT00000029263:exon5:c.T761C:p.V254A	Chr3	111247110	rs211315889	T	C	124.77	PASS	ABHet=0.583;AC=1;AF=0.500;AN=2;BaseQRankSum=-0.380;DB;DP=12;Dels=0.00;FS=5.332;HRun=1;HaplotypeScore=0.0000;MLEAC=1;MLEAF=0.500;MQ=58.05;MQ0=0;MQRankSum=-0.689;QD=10.40;ReadPosRankSum=0.529	GT:AD:DP:GQ:PL	0/1:7,5:12:99:153,0,240
Chr3	113643814	113643814	T	C	exonic	SAG	nonsynonymous SNV	SAG:NM_181000:exon5:c.T346C:p.Y116H	exonic	ENSBTAG00000021480	nonsynonymous SNV	ENSBTAG00000021480:ENSBTAT00000028633:exon5:c.T346C:p.Y116H,ENSBTAG00000021480:ENSBTAT00000033205:exon5:c.T346C:p.Y116H,ENSBTAG00000021480:ENSBTAT00000065854:exon5:c.T346C:p.Y116H	Chr3	113643814	rs209064658	T	C	59.77	PASS	ABHet=0.571;AC=1;AF=0.500;AN=2;BaseQRankSum=0.000;DB;DP=7;Dels=0.00;FS=3.136;HRun=2;HaplotypeScore=0.0000;MLEAC=1;MLEAF=0.500;MQ=60.00;MQ0=0;MQRankSum=0.550;QD=8.54;ReadPosRankSum=0.000	GT:AD:DP:GQ:PL	0/1:4,3:7:88:88,0,122
Chr3	116266546	116266546	C	T	exonic	GBX2	nonsynonymous SNV	GBX2:NM_001192145:exon2:c.G676A:p.G226S	exonic	ENSBTAG00000008898	nonsynonymous SNV	ENSBTAG00000008898:ENSBTAT00000011716:exon2:c.G676A:p.G226S	Chr3	116266546	rs43372231	C	T	30.77	PASS	ABHet=0.429;AC=1;AF=0.500;AN=2;BaseQRankSum=0.406;DB;DP=7;Dels=0.00;FS=0.000;HRun=0;HaplotypeScore=0.0000;MLEAC=1;MLEAF=0.500;MQ=60.00;MQ0=0;MQRankSum=0.406;QD=4.40;ReadPosRankSum=0.406	GT:AD:DP:GQ:PL	0/1:3,4:7:59:59,0,73
Chr3	117606562	117606562	G	A	exonic	MLPH	nonsynonymous SNV	MLPH:NM_001081597:exon4:c.G403A:p.A135T	exonic	ENSBTAG00000000634	nonsynonymous SNV	ENSBTAG00000000634:ENSBTAT00000000837:exon4:c.G403A:p.A135T	Chr3	117606562	rs210363281	G	A	169.77	PASS	ABHet=0.533;AC=1;AF=0.500;AN=2;BaseQRankSum=0.752;DB;DP=15;Dels=0.00;FS=15.091;HRun=0;HaplotypeScore=0.9989;MLEAC=1;MLEAF=0.500;MQ=60.00;MQ0=0;MQRankSum=-0.058;QD=11.32;ReadPosRankSum=0.521	GT:AD:DP:GQ:PL	0/1:8,7:15:99:198,0,244
Chr3	117629247	117629247	T	C	exonic	MLPH	nonsynonymous SNV	MLPH:NM_001081597:exon10:c.T1178C:p.M393T	exonic	ENSBTAG00000000634	nonsynonymous SNV	ENSBTAG00000000634:ENSBTAT00000000837:exon10:c.T1178C:p.M393T	Chr3	117629247	rs210244820	T	C	132.77	PASS	ABHet=0.545;AC=1;AF=0.500;AN=2;BaseQRankSum=0.825;DB;DP=11;Dels=0.00;FS=2.632;HRun=0;HaplotypeScore=0.0000;MLEAC=1;MLEAF=0.500;MQ=60.00;MQ0=0;MQRankSum=-0.466;QD=12.07;ReadPosRankSum=-0.717	GT:AD:DP:GQ:PL	0/1:6,5:11:99:161,0,192
Chr3	117629566	117629566	G	A	exonic	MLPH	nonsynonymous SNV	MLPH:NM_001081597:exon11:c.G1274A:p.R425Q	exonic	ENSBTAG00000000634	nonsynonymous SNV	ENSBTAG00000000634:ENSBTAT00000000837:exon11:c.G1274A:p.R425Q	Chr3	117629566	rs109705069	G	A	61.77	PASS	ABHet=0.700;AC=1;AF=0.500;AN=2;BaseQRankSum=1.214;DB;DP=10;Dels=0.00;FS=0.000;HRun=0;HaplotypeScore=1.2434;MLEAC=1;MLEAF=0.500;MQ=60.00;MQ0=0;MQRankSum=0.546;QD=6.18;ReadPosRankSum=-0.731	GT:AD:DP:GQ:PL	0/1:7,3:10:90:90,0,232
Chr3	118296232	118296232	C	T	exonic	TRAF3IP1	nonsynonymous SNV	TRAF3IP1:NM_001192044:exon11:c.C1274T:p.A425V	exonic	ENSBTAG00000015973	nonsynonymous SNV	ENSBTAG00000015973:ENSBTAT00000048470:exon11:c.C1274T:p.A425V	Chr3	118296232	rs209302860	C	T	30.77	PASS	ABHet=0.600;AC=1;AF=0.500;AN=2;BaseQRankSum=1.231;DB;DP=5;Dels=0.00;FS=0.000;HRun=1;HaplotypeScore=0.0000;MLEAC=1;MLEAF=0.500;MQ=55.21;MQ0=0;MQRankSum=-1.231;QD=6.15;ReadPosRankSum=0.358	GT:AD:DP:GQ:PL	0/1:3,2:5:59:59,0,77
Chr3	119785588	119785588	C	A	exonic	NDUFA10	nonsynonymous SNV	NDUFA10:NM_176655:exon3:c.G361T:p.A121S	exonic	ENSBTAG00000003279	nonsynonymous SNV	ENSBTAG00000003279:ENSBTAT00000004245:exon3:c.G361T:p.A121S	Chr3	119785588	rs42309865	C	A	108.77	PASS	ABHet=0.286;AC=1;AF=0.500;AN=2;BaseQRankSum=-1.495;DB;DP=7;Dels=0.00;FS=0.000;HRun=0;HaplotypeScore=0.0000;MLEAC=1;MLEAF=0.500;MQ=60.00;MQ0=0;MQRankSum=0.922;QD=15.54;ReadPosRankSum=0.198	GT:AD:DP:GQ:PL	0/1:2,5:7:61:137,0,61
Chr3	121173936	121173936	C	G	exonic	DTYMK	nonsynonymous SNV	DTYMK:NM_001098893:exon5:c.G614C:p.R205T	exonic	ENSBTAG00000015408	nonsynonymous SNV	ENSBTAG00000015408:ENSBTAT00000020478:exon5:c.G614C:p.R205T	Chr3	121173936	rs207980394	C	G	111.77	PASS	ABHet=0.500;AC=1;AF=0.500;AN=2;BaseQRankSum=1.638;DB;DP=8;Dels=0.00;FS=0.000;HRun=0;HaplotypeScore=0.0000;MLEAC=1;MLEAF=0.500;MQ=60.00;MQ0=0;MQRankSum=0.000;QD=13.97;ReadPosRankSum=0.922	GT:AD:DP:GQ:PL	0/1:4,4:8:91:140,0,91
Chr3	121226178	121226178	G	A	exonic	D2HGDH	nonsynonymous SNV	D2HGDH:NM_001075978:exon8:c.G1195A:p.E399K	exonic	ENSBTAG00000002847	nonsynonymous SNV	ENSBTAG00000002847:ENSBTAT00000003690:exon8:c.G1195A:p.E399K	Chr3	121226178	rs207578721	G	A	38.94	PASS	ABHet=0.200;AC=1;AF=0.500;AN=2;BaseQRankSum=0.736;DB;DP=5;Dels=0.00;FS=0.000;HRun=1;HaplotypeScore=0.0000;MLEAC=1;MLEAF=0.500;MQ=55.21;MQ0=0;MQRankSum=-0.736;QD=7.79;ReadPosRankSum=0.736	GT:AD:DP:GQ:PL	0/1:1,4:5:14:67,0,14
Chr4	7580418	7580418	G	A	exonic	C4H7orf57	nonsynonymous SNV	C4H7orf57:NM_001079785:exon7:c.C761T:p.P254L	exonic	ENSBTAG00000035064	nonsynonymous SNV	ENSBTAG00000035064:ENSBTAT00000049538:exon7:c.C761T:p.P254L	Chr4	7580418	rs42591293	G	A	124.77	PASS	ABHet=0.545;AC=1;AF=0.500;AN=2;BaseQRankSum=-1.268;DB;DP=11;Dels=0.00;FS=2.341;HRun=0;HaplotypeScore=0.7887;MLEAC=1;MLEAF=0.500;MQ=60.00;MQ0=0;MQRankSum=-0.676;QD=11.34;ReadPosRankSum=-0.851	GT:AD:DP:GQ:PL	0/1:6,5:11:99:153,0,160
Chr4	9334925	9334925	T	C	exonic	LRRD1	nonsynonymous SNV	LRRD1:NM_001205447:exon5:c.A2581G:p.I861V	exonic	ENSBTAG00000001571	nonsynonymous SNV	ENSBTAG00000001571:ENSBTAT00000033876:exon5:c.A2581G:p.I861V	Chr4	9334925	rs209342210	T	C	105.77	PASS	ABHet=0.600;AC=1;AF=0.500;AN=2;BaseQRankSum=0.365;DB;DP=10;Dels=0.00;FS=2.430;HRun=0;HaplotypeScore=0.0000;MLEAC=1;MLEAF=0.500;MQ=60.00;MQ0=0;MQRankSum=-1.568;QD=10.58;ReadPosRankSum=-0.365	GT:AD:DP:GQ:PL	0/1:6,4:10:99:134,0,216
Chr4	9700863	9700863	G	T	exonic	PEX1	nonsynonymous SNV	PEX1:NM_001192071:exon5:c.C1139A:p.A380D	exonic	ENSBTAG00000024431	nonsynonymous SNV	ENSBTAG00000024431:ENSBTAT00000033872:exon5:c.C1139A:p.A380D	Chr4	9700863	rs43376118	G	T	422.77	PASS	ABHom=1.00;AC=2;AF=1.00;AN=2;DB;DP=12;Dels=0.00;FS=0.000;HRun=0;HaplotypeScore=0.0000;MLEAC=2;MLEAF=1.00;MQ=60.00;MQ0=0;QD=35.23	GT:AD:DP:GQ:PL	1/1:0,12:12:36:451,36,0
Chr4	12758885	12758885	C	G	exonic	PDK4	nonsynonymous SNV	PDK4:NM_001101883:exon8:c.G814C:p.E272Q	exonic	ENSBTAG00000014069	nonsynonymous SNV	ENSBTAG00000014069:ENSBTAT00000038879:exon8:c.G814C:p.E272Q	Chr4	12758885	rs109626492	C	G	32.77	PASS	ABHet=0.714;AC=1;AF=0.500;AN=2;BaseQRankSum=0.922;DB;DP=7;Dels=0.00;FS=0.000;HRun=0;HaplotypeScore=0.0000;MLEAC=1;MLEAF=0.500;MQ=60.00;MQ0=0;MQRankSum=0.198;QD=4.68;ReadPosRankSum=0.922	GT:AD:DP:GQ:PL	0/1:5,2:7:61:61,0,175
Chr4	15215824	15215824	C	G	exonic	C1GALT1	nonsynonymous SNV	C1GALT1:NM_001076160:exon2:c.C93G:p.F31L	exonic	ENSBTAG00000004995	nonsynonymous SNV	ENSBTAG00000004995:ENSBTAT00000006572:exon2:c.C93G:p.F31L	Chr4	15215824	rs137170666	C	G	184.77	PASS	ABHet=0.400;AC=1;AF=0.500;AN=2;BaseQRankSum=-0.365;DB;DP=10;Dels=0.00;FS=0.000;HRun=1;HaplotypeScore=0.0000;MLEAC=1;MLEAF=0.500;MQ=60.00;MQ0=0;MQRankSum=-0.741;QD=18.48;ReadPosRankSum=0.365	GT:AD:DP:GQ:PL	0/1:4,6:10:99:213,0,132
Chr4	22081872	22081872	G	C	exonic	ETV1	nonsynonymous SNV	ETV1:NM_001046492:exon8:c.C428G:p.T143S	exonic	ENSBTAG00000015981	nonsynonymous SNV	ENSBTAG00000015981:ENSBTAT00000021259:exon8:c.C428G:p.T143S	Chr4	22081872	rs381107458	G	C	72.28	PASS	ABHom=1.00;AC=2;AF=1.00;AN=2;DB;DP=3;Dels=0.00;FS=0.000;HRun=0;HaplotypeScore=0.0000;MLEAC=2;MLEAF=1.00;MQ=60.00;MQ0=0;QD=24.09	GT:AD:DP:GQ:PL	1/1:0,3:3:9:100,9,0
Chr4	25834889	25834889	G	A	exonic	AHR	nonsynonymous SNV	AHR:NM_001206026:exon11:c.G2456A:p.R819H	exonic	ENSBTAG00000007746	nonsynonymous SNV	ENSBTAG00000007746:ENSBTAT00000010187:exon11:c.G2456A:p.R819H	Chr4	25834889	rs110687778	G	A	397.77	PASS	ABHom=1.00;AC=2;AF=1.00;AN=2;DB;DP=11;Dels=0.00;FS=0.000;HRun=0;HaplotypeScore=0.0000;MLEAC=2;MLEAF=1.00;MQ=60.00;MQ0=0;QD=36.16	GT:AD:DP:GQ:PL	1/1:0,11:11:33:426,33,0
Chr4	31977298	31977298	T	G	exonic	NUPL2	nonsynonymous SNV	NUPL2:NM_001077923:exon7:c.T820G:p.S274A	exonic	ENSBTAG00000016014	nonsynonymous SNV	ENSBTAG00000016014:ENSBTAT00000021317:exon7:c.T820G:p.S274A	Chr4	31977298	rs43385475	T	G	179.77	PASS	ABHet=0.400;AC=1;AF=0.500;AN=2;BaseQRankSum=0.365;DB;DP=10;Dels=0.00;FS=0.000;HRun=0;HaplotypeScore=0.0000;MLEAC=1;MLEAF=0.500;MQ=60.00;MQ0=0;MQRankSum=2.072;QD=17.98;ReadPosRankSum=-0.633	GT:AD:DP:GQ:PL	0/1:4,6:10:99:208,0,123
Chr4	31977493	31977493	A	G	exonic	NUPL2	nonsynonymous SNV	NUPL2:NM_001077923:exon7:c.A1015G:p.I339V	exonic	ENSBTAG00000016014	nonsynonymous SNV	ENSBTAG00000016014:ENSBTAT00000021317:exon7:c.A1015G:p.I339V	Chr4	31977493	rs43385474	A	G	111.77	PASS	ABHet=0.333;AC=1;AF=0.500;AN=2;BaseQRankSum=0.720;DB;DP=6;Dels=0.00;FS=0.000;HRun=0;HaplotypeScore=0.0000;MLEAC=1;MLEAF=0.500;MQ=60.00;MQ0=0;MQRankSum=-0.720;QD=18.63;ReadPosRankSum=1.380	GT:AD:DP:GQ:PL	0/1:2,4:6:61:140,0,61
Chr4	40345418	40345418	A	C	exonic	SEMA3C	nonsynonymous SNV	SEMA3C:NM_001101082:exon18:c.A2141C:p.Q714P	exonic	ENSBTAG00000006138	nonsynonymous SNV	ENSBTAG00000006138:ENSBTAT00000008076:exon18:c.A2141C:p.Q714P	Chr4	40345418	rs434766636	A	C	162.77	PASS	ABHet=0.400;AC=1;AF=0.500;AN=2;BaseQRankSum=-0.365;DB;DP=10;Dels=0.00;FS=0.000;HRun=1;HaplotypeScore=0.0000;MLEAC=1;MLEAF=0.500;MQ=60.00;MQ0=0;MQRankSum=-2.383;QD=16.28;ReadPosRankSum=0.000	GT:AD:DP:GQ:PL	0/1:4,6:10:99:191,0,123
Chr4	43872886	43872886	A	G	exonic	PTPN12	nonsynonymous SNV	PTPN12:NM_001205991:exon4:c.T292C:p.Y98H	exonic	ENSBTAG00000003825	nonsynonymous SNV	ENSBTAG00000003825:ENSBTAT00000004985:exon3:c.T211C:p.Y71H	Chr4	43872886	rs380117472	A	G	223.77	PASS	ABHet=0.417;AC=1;AF=0.500;AN=2;BaseQRankSum=0.244;DB;DP=12;Dels=0.00;FS=2.533;HRun=0;HaplotypeScore=0.0000;MLEAC=1;MLEAF=0.500;MQ=60.00;MQ0=0;MQRankSum=-1.134;QD=18.65;ReadPosRankSum=0.244	GT:AD:DP:GQ:PL	0/1:5,7:12:99:252,0,130
Chr4	44501073	44501073	A	T	exonic	LRRC17	nonsynonymous SNV	LRRC17:NM_001078150:exon2:c.A95T:p.H32L	exonic	ENSBTAG00000024379	nonsynonymous SNV	ENSBTAG00000024379:ENSBTAT00000033775:exon2:c.A95T:p.H32L	Chr4	44501073	rs464630120	A	T	136.77	PASS	ABHet=0.375;AC=1;AF=0.500;AN=2;BaseQRankSum=0.684;DB;DP=9;Dels=0.00;FS=0.000;HRun=1;HaplotypeScore=0.0000;MLEAC=1;MLEAF=0.500;MQ=57.39;MQ0=0;MQRankSum=0.322;OND=0.111;QD=15.20;ReadPosRankSum=1.517	GT:AD:DP:GQ:PL	0/1:3,5:9:91:165,0,91
Chr4	44769344	44769344	C	T	exonic	PMPCB	nonsynonymous SNV	PMPCB:NM_001034613:exon13:c.C1456T:p.R486C	exonic	ENSBTAG00000006876	nonsynonymous SNV	ENSBTAG00000006876:ENSBTAT00000004922:exon13:c.C1456T:p.R486C	Chr4	44769344	rs483335485	C	T	197.77	PASS	ABHet=0.333;AC=1;AF=0.500;AN=2;BaseQRankSum=1.589;DB;DP=9;Dels=0.00;FS=3.332;HRun=0;HaplotypeScore=0.0000;MLEAC=1;MLEAF=0.500;MQ=60.00;MQ0=0;MQRankSum=0.000;QD=21.97;ReadPosRankSum=1.589	GT:AD:DP:GQ:PL	0/1:3,6:9:47:226,0,47
Chr4	48435380	48435380	G	A	exonic	PRKAR2B	nonsynonymous SNV	PRKAR2B:NM_174649:exon1:c.G193A:p.G65S	exonic	ENSBTAG00000014958	nonsynonymous SNV	ENSBTAG00000014958:ENSBTAT00000019916:exon1:c.G193A:p.G65S	Chr4	48435380	rs43390266	G	A	35.77	PASS	ABHet=0.500;AC=1;AF=0.500;AN=2;BaseQRankSum=1.026;DB;DP=4;Dels=0.00;FS=0.000;HRun=0;HaplotypeScore=0.0000;MLEAC=1;MLEAF=0.500;MQ=60.00;MQ0=0;MQRankSum=-1.026;QD=8.94;ReadPosRankSum=1.026	GT:AD:DP:GQ:PL	0/1:2,2:4:50:64,0,50
Chr4	50798933	50798933	C	T	exonic	TARP	nonsynonymous SNV	TARP:NM_001281911:exon8:c.C922T:p.L308F	exonic	ENSBTAG00000036154	nonsynonymous SNV	ENSBTAG00000036154:ENSBTAT00000036195:exon8:c.C922T:p.L308F	Chr4	50798933	rs378015887	C	T	97.9	PASS	ABHet=0.500;AC=1;AF=0.500;AN=2;BaseQRankSum=-0.421;DB;DP=8;Dels=0.00;FS=3.979;HRun=1;HaplotypeScore=0.0000;MLEAC=1;MLEAF=0.500;MQ=39.16;MQ0=0;MQRankSum=2.017;QD=12.24;ReadPosRankSum=-0.421	GT:AD:DP:GQ:PL	0/1:4,4:8:15:126,0,15
Chr4	50798961	50798961	T	C	exonic	TARP	nonsynonymous SNV	TARP:NM_001281911:exon8:c.T950C:p.V317A	exonic	ENSBTAG00000036154	nonsynonymous SNV	ENSBTAG00000036154:ENSBTAT00000036195:exon8:c.T950C:p.V317A	Chr4	50798961	rs134995155	T	C	60.77	PASS	ABHet=0.333;AC=1;AF=0.500;AN=2;BaseQRankSum=-0.536;DB;DP=12;Dels=0.00;FS=8.451;HRun=0;HaplotypeScore=0.0000;MLEAC=1;MLEAF=0.500;MQ=38.61;MQ0=0;MQRankSum=-2.637;QD=5.06;ReadPosRankSum=-0.289	GT:AD:DP:GQ:PL	0/1:4,8:12:89:89,0,141
Chr4	52789292	52789292	C	T	exonic	TFEC	nonsynonymous SNV	TFEC:NM_001083739:exon4:c.C227T:p.S76L	exonic	ENSBTAG00000014228	nonsynonymous SNV	ENSBTAG00000014228:ENSBTAT00000018918:exon4:c.C227T:p.S76L	Chr4	52789292	rs211034868	C	T	286.77	PASS	ABHet=0.308;AC=1;AF=0.500;AN=2;BaseQRankSum=0.540;DB;DP=13;Dels=0.00;FS=16.782;HRun=3;HaplotypeScore=0.0000;MLEAC=1;MLEAF=0.500;MQ=60.00;MQ0=0;MQRankSum=0.231;QD=22.06;ReadPosRankSum=1.620	GT:AD:DP:GQ:PL	0/1:4,9:13:99:315,0,122
Chr4	52812407	52812407	A	G	exonic	TFEC	nonsynonymous SNV	TFEC:NM_001083739:exon8:c.A919G:p.S307G	exonic	ENSBTAG00000014228	nonsynonymous SNV	ENSBTAG00000014228:ENSBTAT00000018918:exon8:c.A919G:p.S307G	Chr4	52812407	rs384729382	A	G	159.77	PASS	ABHet=0.286;AC=1;AF=0.500;AN=2;BaseQRankSum=1.495;DB;DP=7;Dels=0.00;FS=0.000;HRun=1;HaplotypeScore=0.0000;MLEAC=1;MLEAF=0.500;MQ=60.00;MQ0=0;MQRankSum=0.198;QD=22.82;ReadPosRankSum=1.495	GT:AD:DP:GQ:PL	0/1:2,5:7:47:188,0,47
Chr4	56515614	56515614	A	G	exonic	TMEM168	nonsynonymous SNV	TMEM168:NM_001078031:exon5:c.A1627G:p.I543V	exonic	ENSBTAG00000021967	nonsynonymous SNV	ENSBTAG00000021967:ENSBTAT00000029286:exon5:c.A1627G:p.I543V	Chr4	56515614	rs110827909	A	G	173.77	PASS	ABHet=0.500;AC=1;AF=0.500;AN=2;BaseQRankSum=0.779;DB;DP=12;Dels=0.00;FS=0.000;HRun=0;HaplotypeScore=0.0000;MLEAC=1;MLEAF=0.500;MQ=60.00;MQ0=0;MQRankSum=0.000;QD=14.48;ReadPosRankSum=-1.073	GT:AD:DP:GQ:PL	0/1:6,6:12:99:202,0,159
Chr4	59913882	59913882	G	C	exonic	RNF167	nonsynonymous SNV	RNF167:NM_001076405:exon1:c.G142C:p.A48P	intergenic	ENSBTAG00000042183(dist=361920),ENSBTAG00000046588(dist=57054)	.	.	Chr4	59913882	rs381173527	G	C	154.77	PASS	ABHet=0.632;AC=1;AF=0.500;AN=2;BaseQRankSum=0.515;DB;DP=19;Dels=0.00;FS=13.667;HRun=1;HaplotypeScore=0.0000;MLEAC=1;MLEAF=0.500;MQ=46.35;MQ0=0;MQRankSum=2.669;QD=8.15;ReadPosRankSum=0.234	GT:AD:DP:GQ:PL	0/1:12,7:19:99:183,0,355
Chr4	65963389	65963389	C	T	exonic	FAM188B	nonsynonymous SNV	FAM188B:NM_001080319:exon5:c.G1046A:p.R349K	exonic	ENSBTAG00000009390	nonsynonymous SNV	ENSBTAG00000009390:ENSBTAT00000012360:exon5:c.G1046A:p.R349K	Chr4	65963389	rs378233623	C	T	290.77	PASS	ABHet=0.278;AC=1;AF=0.500;AN=2;BaseQRankSum=-0.896;DB;DP=18;Dels=0.00;FS=0.000;HRun=1;HaplotypeScore=0.0000;MLEAC=1;MLEAF=0.500;MQ=58.71;MQ0=0;MQRankSum=0.791;QD=16.15;ReadPosRankSum=-1.001	GT:AD:DP:GQ:PL	0/1:5,13:18:99:319,0,142
Chr4	65963557	65963557	G	A	exonic	FAM188B	nonsynonymous SNV	FAM188B:NM_001080319:exon5:c.C878T:p.S293L	exonic	ENSBTAG00000009390	nonsynonymous SNV	ENSBTAG00000009390:ENSBTAT00000012360:exon5:c.C878T:p.S293L	Chr4	65963557	rs383257920	G	A	102.77	PASS	ABHet=0.444;AC=1;AF=0.500;AN=2;BaseQRankSum=0.922;DB;DP=9;Dels=0.00;FS=0.000;HRun=1;HaplotypeScore=0.0000;MLEAC=1;MLEAF=0.500;MQ=56.31;MQ0=0;MQRankSum=-0.421;QD=11.42;ReadPosRankSum=0.922	GT:AD:DP:GQ:PL	0/1:4,5:9:99:131,0,121
Chr4	65968102	65968102	T	C	exonic	FAM188B	nonsynonymous SNV	FAM188B:NM_001080319:exon4:c.A520G:p.T174A	exonic	ENSBTAG00000009390	nonsynonymous SNV	ENSBTAG00000009390:ENSBTAT00000012360:exon4:c.A520G:p.T174A	Chr4	65968102	rs379477272	T	C	60.77	PASS	ABHet=0.500;AC=1;AF=0.500;AN=2;BaseQRankSum=-0.988;DB;DP=6;Dels=0.00;FS=0.000;HRun=0;HaplotypeScore=0.0000;MLEAC=1;MLEAF=0.500;MQ=60.00;MQ0=0;MQRankSum=0.406;QD=10.13;ReadPosRankSum=0.406	GT:AD:DP:GQ:PL	0/1:3,3:6:89:89,0,105
Chr4	65971783	65971783	C	G	exonic	FAM188B	nonsynonymous SNV	FAM188B:NM_001080319:exon3:c.G281C:p.R94T	exonic	ENSBTAG00000009390	nonsynonymous SNV	ENSBTAG00000009390:ENSBTAT00000012360:exon3:c.G281C:p.R94T	Chr4	65971783	rs380123629	C	G	345.77	PASS	ABHet=0.267;AC=1;AF=0.500;AN=2;BaseQRankSum=-1.240;DB;DP=15;Dels=0.00;FS=6.368;HRun=0;HaplotypeScore=0.0000;MLEAC=1;MLEAF=0.500;MQ=58.45;MQ0=0;MQRankSum=0.196;QD=23.05;ReadPosRankSum=-1.240	GT:AD:DP:GQ:PL	0/1:4,11:15:99:374,0,116
Chr4	66005820	66005820	C	T	exonic	INMT	nonsynonymous SNV	INMT:NM_001192648:exon3:c.C409T:p.R137W	exonic	ENSBTAG00000001448	nonsynonymous SNV	ENSBTAG00000001448:ENSBTAT00000001898:exon3:c.C409T:p.R137W	Chr4	66005820	rs380760646	C	T	144.85	PASS	ABHet=0.125;AC=1;AF=0.500;AN=2;BaseQRankSum=0.747;DB;DP=8;Dels=0.00;FS=0.000;HRun=0;HaplotypeScore=0.0000;MLEAC=1;MLEAF=0.500;MQ=60.00;MQ0=0;MQRankSum=0.747;QD=18.11;ReadPosRankSum=0.747	GT:AD:DP:GQ:PL	0/1:1,7:8:17:173,0,17
Chr4	66006183	66006183	C	T	exonic	INMT	nonsynonymous SNV	INMT:NM_001192648:exon3:c.C772T:p.R258C	exonic	ENSBTAG00000001448	nonsynonymous SNV	ENSBTAG00000001448:ENSBTAT00000001898:exon3:c.C772T:p.R258C	Chr4	66006183	rs377973359	C	T	106.79	PASS	ABHet=0.200;AC=1;AF=0.500;AN=2;BaseQRankSum=0.731;DB;DP=5;Dels=0.00;FS=0.000;HRun=0;HaplotypeScore=0.0000;MLEAC=1;MLEAF=0.500;MQ=60.00;MQ0=0;MQRankSum=0.731;QD=21.36;ReadPosRankSum=0.731	GT:AD:DP:GQ:PL	0/1:1,4:5:23:135,0,23
Chr4	66832934	66832934	T	C	exonic	SCRN1	nonsynonymous SNV	SCRN1:NM_001110803:exon4:c.T392C:p.V131A	exonic	ENSBTAG00000016223	nonsynonymous SNV	ENSBTAG00000016223:ENSBTAT00000021588:exon4:c.T392C:p.V131A	Chr4	66832934	rs110664727	T	C	517.77	PASS	ABHom=1.00;AC=2;AF=1.00;AN=2;DB;DP=15;Dels=0.00;FS=0.000;HRun=1;HaplotypeScore=0.0000;MLEAC=2;MLEAF=1.00;MQ=60.00;MQ0=0;QD=34.52	GT:AD:DP:GQ:PL	1/1:0,15:15:42:546,42,0
Chr4	73894591	73894591	C	T	exonic	ZNF804B	nonsynonymous SNV	ZNF804B:NM_001191503:exon4:c.C1597T:p.R533W	exonic	ENSBTAG00000046430	nonsynonymous SNV	ENSBTAG00000046430:ENSBTAT00000066045:exon4:c.C1597T:p.R533W	Chr4	73894591	rs208552463	C	T	289.78	PASS	ABHom=1.00;AC=2;AF=1.00;AN=2;DB;DP=8;Dels=0.00;FS=0.000;HRun=1;HaplotypeScore=0.0000;MLEAC=2;MLEAF=1.00;MQ=60.00;MQ0=0;QD=36.22	GT:AD:DP:GQ:PL	1/1:0,8:8:24:318,24,0
Chr4	77433901	77433901	C	T	exonic	ZMIZ2	nonsynonymous SNV	ZMIZ2:NM_001205533:exon16:c.G2401A:p.G801S	exonic	ENSBTAG00000011997	nonsynonymous SNV	ENSBTAG00000011997:ENSBTAT00000015917:exon16:c.G2401A:p.G801S,ENSBTAG00000011997:ENSBTAT00000065057:exon17:c.G2413A:p.G805S	Chr4	77433901	rs208002524	C	T	198.84	PASS	ABHom=0.875;AC=2;AF=1.00;AN=2;DB;DP=8;Dels=0.00;FS=0.000;HRun=0;HaplotypeScore=0.0000;MLEAC=2;MLEAF=1.00;MQ=57.05;MQ0=0;OND=0.125;QD=24.85	GT:AD:DP:GQ:PL	1/1:1,7:8:18:227,18,0
Chr4	87667802	87667802	T	A	exonic	CADPS2	nonsynonymous SNV	CADPS2:NM_001102055:exon14:c.A2228T:p.E743V	exonic	ENSBTAG00000005110	nonsynonymous SNV	ENSBTAG00000005110:ENSBTAT00000006737:exon14:c.A2228T:p.E743V	Chr4	87667802	rs208097890	T	A	535.77	PASS	ABHom=1.00;AC=2;AF=1.00;AN=2;DB;DP=16;Dels=0.00;FS=0.000;HRun=0;HaplotypeScore=0.0000;MLEAC=2;MLEAF=1.00;MQ=60.00;MQ0=0;QD=33.49	GT:AD:DP:GQ:PL	1/1:0,16:16:45:564,45,0
Chr4	88714371	88714371	G	A	exonic	ASB15	nonsynonymous SNV	ASB15:NM_174687:exon6:c.G431A:p.G144E	exonic	ENSBTAG00000002151	nonsynonymous SNV	ENSBTAG00000002151:ENSBTAT00000002787:exon6:c.G431A:p.G144E	Chr4	88714371	rs378056392	G	A	111.77	PASS	ABHet=0.429;AC=1;AF=0.500;AN=2;BaseQRankSum=0.720;DB;DP=7;Dels=0.00;FS=0.000;HRun=1;HaplotypeScore=0.0000;MLEAC=1;MLEAF=0.500;MQ=60.00;MQ0=0;MQRankSum=1.380;QD=15.97;ReadPosRankSum=0.720	GT:AD:DP:GQ:PL	0/1:3,4:7:56:140,0,56
Chr4	91587058	91587058	C	T	exonic	GRM8	nonsynonymous SNV	GRM8:NM_001206117:exon8:c.G2102A:p.S701N	intergenic	ENSBTAG00000046784(dist=1529940),ENSBTAG00000044941(dist=143599)	.	.	Chr4	91587058	.	C	T	157.77	PASS	ABHet=0.455;AC=1;AF=0.500;AN=2;BaseQRankSum=-0.717;DP=11;Dels=0.00;FS=0.000;HRun=1;HaplotypeScore=0.0000;MLEAC=1;MLEAF=0.500;MQ=60.00;MQ0=0;MQRankSum=-0.387;QD=14.34;ReadPosRankSum=0.143	GT:AD:DP:GQ:PL	0/1:5,6:11:99:186,0,165
Chr4	93262056	93262056	T	C	exonic	LEP	nonsynonymous SNV	LEP:NM_173928:exon2:c.T73C:p.C25R	exonic	ENSBTAG00000014911	nonsynonymous SNV	ENSBTAG00000014911:ENSBTAT00000019853:exon2:c.T73C:p.C25R	Chr4	93262056	rs29004488	T	C	164.77	PASS	ABHet=0.333;AC=1;AF=0.500;AN=2;BaseQRankSum=-0.365;DB;DP=12;Dels=0.00;FS=2.430;HRun=1;HaplotypeScore=0.0000;MLEAC=1;MLEAF=0.500;MQ=60.00;MQ0=0;MQRankSum=-0.633;QD=13.73;ReadPosRankSum=-1.447	GT:AD:DP:GQ:PL	0/1:4,8:12:99:193,0,130
Chr4	93922779	93922779	C	T	exonic	SMO	nonsynonymous SNV	SMO:NM_001192220:exon1:c.C199T:p.P67S	exonic	ENSBTAG00000013287	nonsynonymous SNV	ENSBTAG00000013287:ENSBTAT00000017670:exon1:c.C199T:p.P67S	Chr4	93922779	rs479635355	C	T	59.77	PASS	ABHet=0.571;AC=1;AF=0.500;AN=2;BaseQRankSum=-1.537;DB;DP=7;Dels=0.00;FS=0.000;HRun=0;HaplotypeScore=0.0000;MLEAC=1;MLEAF=0.500;MQ=56.62;MQ0=0;MQRankSum=-0.406;QD=8.54;ReadPosRankSum=0.406	GT:AD:DP:GQ:PL	0/1:4,3:7:88:88,0,103
Chr4	98857275	98857275	C	T	exonic	SLC35B4	nonsynonymous SNV	SLC35B4:NM_001192941:exon2:c.G133A:p.V45M	exonic	ENSBTAG00000003372	nonsynonymous SNV	ENSBTAG00000003372:ENSBTAT00000004376:exon2:c.G133A:p.V45M	Chr4	98857275	rs209774333	C	T	94.77	PASS	ABHet=0.444;AC=1;AF=0.500;AN=2;BaseQRankSum=-0.922;DB;DP=9;Dels=0.00;FS=3.136;HRun=0;HaplotypeScore=0.7340;MLEAC=1;MLEAF=0.500;MQ=57.39;MQ0=0;MQRankSum=-0.922;QD=10.53;ReadPosRankSum=-0.922	GT:AD:DP:GQ:PL	0/1:4,5:9:99:123,0,134
Chr4	105724673	105724673	C	A	exonic	AGK	nonsynonymous SNV	AGK:NM_001098969:exon12:c.C815A:p.P272H	exonic	ENSBTAG00000019265	nonsynonymous SNV	ENSBTAG00000019265:ENSBTAT00000025652:exon12:c.C815A:p.P272H,ENSBTAG00000019265:ENSBTAT00000050797:exon12:c.C815A:p.P272H	Chr4	105724673	rs462022138	C	A	108.77	PASS	ABHet=0.375;AC=1;AF=0.500;AN=2;BaseQRankSum=-1.920;DB;DP=8;Dels=0.00;FS=3.332;HRun=0;HaplotypeScore=0.0000;MLEAC=1;MLEAF=0.500;MQ=60.00;MQ0=0;MQRankSum=0.322;QD=13.60;ReadPosRankSum=0.684	GT:AD:DP:GQ:PL	0/1:3,5:8:91:137,0,91
Chr4	106059933	106059933	T	C	exonic	CLEC5A	nonsynonymous SNV	CLEC5A:NM_001206203:exon6:c.A445G:p.I149V	exonic	ENSBTAG00000020453	nonsynonymous SNV	ENSBTAG00000020453:ENSBTAT00000027255:exon6:c.A445G:p.I149V	Chr4	106059933	rs135710051	T	C	113.77	PASS	ABHet=0.737;AC=1;AF=0.500;AN=2;BaseQRankSum=-0.880;DB;DP=19;Dels=0.00;FS=0.000;HRun=0;HaplotypeScore=0.8667;MLEAC=1;MLEAF=0.500;MQ=60.00;MQ0=0;MQRankSum=-0.417;QD=5.99;ReadPosRankSum=-0.880	GT:AD:DP:GQ:PL	0/1:14,5:19:99:142,0,468
Chr4	106070371	106070371	T	C	exonic	CLEC5A	nonsynonymous SNV	CLEC5A:NM_001206203:exon1:c.A11G:p.H4R	exonic	ENSBTAG00000020453	nonsynonymous SNV	ENSBTAG00000020453:ENSBTAT00000027255:exon1:c.A11G:p.H4R	Chr4	106070371	rs134440460	T	C	120.77	PASS	ABHet=0.647;AC=1;AF=0.500;AN=2;BaseQRankSum=-0.754;DB;DP=17;Dels=0.00;FS=15.911;HRun=0;HaplotypeScore=0.0000;MLEAC=1;MLEAF=0.500;MQ=60.00;MQ0=0;MQRankSum=0.251;QD=7.10;ReadPosRankSum=1.960	GT:AD:DP:GQ:PL	0/1:11,6:17:99:149,0,386
Chr4	107001592	107001592	C	T	exonic	TRPV6	nonsynonymous SNV	TRPV6:NM_001206189:exon8:c.G991A:p.V331M	exonic	ENSBTAG00000024219	nonsynonymous SNV	ENSBTAG00000024219:ENSBTAT00000033438:exon8:c.G997A:p.V333M	Chr4	107001592	rs380347540	C	T	73.77	PASS	ABHet=0.429;AC=1;AF=0.500;AN=2;BaseQRankSum=0.406;DB;DP=7;Dels=0.00;FS=0.000;HRun=0;HaplotypeScore=0.0000;MLEAC=1;MLEAF=0.500;MQ=56.62;MQ0=0;MQRankSum=0.406;QD=10.54;ReadPosRankSum=-0.406	GT:AD:DP:GQ:PL	0/1:3,4:7:68:102,0,68
Chr4	107813074	107813074	C	T	exonic	FAM115C	nonsynonymous SNV	FAM115C:NM_001101924:exon4:c.G1618A:p.D540N	exonic	ENSBTAG00000005475	nonsynonymous SNV	ENSBTAG00000005475:ENSBTAT00000007200:exon4:c.G1618A:p.D540N	Chr4	107813074	rs136629692	C	T	106.77	PASS	ABHet=0.600;AC=1;AF=0.500;AN=2;BaseQRankSum=0.365;DB;DP=10;Dels=0.00;FS=2.430;HRun=1;HaplotypeScore=0.0000;MLEAC=1;MLEAF=0.500;MQ=60.00;MQ0=0;MQRankSum=0.000;QD=10.68;ReadPosRankSum=-0.741	GT:AD:DP:GQ:PL	0/1:6,4:10:99:135,0,209
Chr4	108698477	108698477	A	G	exonic	TPK1	nonsynonymous SNV	TPK1:NM_001080370:exon7:c.T461C:p.I154T	exonic	ENSBTAG00000017676	nonsynonymous SNV	ENSBTAG00000017676:ENSBTAT00000023510:exon7:c.T461C:p.I154T,ENSBTAG00000017676:ENSBTAT00000044036:exon7:c.T461C:p.I154T	Chr4	108698477	rs133895693	A	G	67.77	PASS	ABHet=0.700;AC=1;AF=0.500;AN=2;BaseQRankSum=1.818;DB;DP=10;Dels=0.00;FS=0.000;HRun=0;HaplotypeScore=0.0000;MLEAC=1;MLEAF=0.500;MQ=60.00;MQ0=0;MQRankSum=0.296;QD=6.78;ReadPosRankSum=0.731	GT:AD:DP:GQ:PL	0/1:7,3:10:96:96,0,244
Chr4	113006361	113006361	A	G	exonic	PDIA4	nonsynonymous SNV	PDIA4:NM_001045879:exon1:c.T47C:p.V16A	exonic	ENSBTAG00000017143	nonsynonymous SNV	ENSBTAG00000017143:ENSBTAT00000022782:exon1:c.T47C:p.V16A	Chr4	113006361	rs43416554	A	G	248.8	PASS	ABHom=1.00;AC=2;AF=1.00;AN=2;DB;DP=8;Dels=0.00;FS=0.000;HRun=0;HaplotypeScore=0.0000;MLEAC=2;MLEAF=1.00;MQ=57.05;MQ0=0;QD=31.10	GT:AD:DP:GQ:PL	1/1:0,8:8:21:277,21,0
Chr4	113728061	113728061	A	T	exonic	GIMAP7	nonsynonymous SNV	GIMAP7:NM_001034771:exon2:c.A99T:p.K33N	exonic	ENSBTAG00000009850	nonsynonymous SNV	ENSBTAG00000009850:ENSBTAT00000039003:exon2:c.A99T:p.K33N	Chr4	113728061	rs385639679	A	T	229.77	PASS	ABHet=0.529;AC=1;AF=0.500;AN=2;BaseQRankSum=1.780;DB;DP=17;Dels=0.00;FS=4.752;HRun=2;HaplotypeScore=0.8667;MLEAC=1;MLEAF=0.500;MQ=56.62;MQ0=0;MQRankSum=-0.625;QD=13.52;ReadPosRankSum=-0.048	GT:AD:DP:GQ:PL	0/1:9,8:17:99:258,0,269
Chr4	113764175	113764175	C	G	exonic	LOC511617	nonsynonymous SNV	LOC511617:NM_001080260:exon3:c.G123C:p.M41I	exonic	ENSBTAG00000039588	nonsynonymous SNV	ENSBTAG00000039588:ENSBTAT00000057366:exon3:c.G123C:p.M41I	Chr4	113764175	rs385551868	C	G	65.77	PASS	ABHet=0.737;AC=1;AF=0.500;AN=2;BaseQRankSum=0.417;DB;DP=19;Dels=0.00;FS=8.929;HRun=0;HaplotypeScore=9.9714;MLEAC=1;MLEAF=0.500;MQ=47.46;MQ0=0;MQRankSum=-2.824;QD=3.46;ReadPosRankSum=0.972	GT:AD:DP:GQ:PL	0/1:14,5:19:94:94,0,456
Chr4	113764260	113764260	G	T	exonic	LOC511617	nonsynonymous SNV	LOC511617:NM_001080260:exon3:c.C38A:p.P13H	exonic	ENSBTAG00000039588	nonsynonymous SNV	ENSBTAG00000039588:ENSBTAT00000057366:exon3:c.C38A:p.P13H	Chr4	113764260	rs109700084	G	T	258.77	PASS	ABHet=0.391;AC=1;AF=0.500;AN=2;BaseQRankSum=-1.672;DB;DP=23;Dels=0.00;FS=0.000;HRun=0;HaplotypeScore=8.3574;MLEAC=1;MLEAF=0.500;MQ=38.89;MQ0=0;MQRankSum=-2.218;QD=11.25;ReadPosRankSum=0.034	GT:AD:DP:GQ:PL	0/1:9,14:22:99:287,0,235
Chr4	113764273	113764273	G	C	exonic	LOC511617	nonsynonymous SNV	LOC511617:NM_001080260:exon3:c.C25G:p.Q9E	exonic	ENSBTAG00000039588	nonsynonymous SNV	ENSBTAG00000039588:ENSBTAT00000057366:exon3:c.C25G:p.Q9E	Chr4	113764273	rs447289469	G	C	226.77	PASS	ABHet=0.545;AC=1;AF=0.500;AN=2;BaseQRankSum=-0.113;DB;DP=22;Dels=0.00;FS=2.017;HRun=0;HaplotypeScore=7.2670;MLEAC=1;MLEAF=0.500;MQ=39.28;MQ0=0;MQRankSum=-2.381;QD=10.31;ReadPosRankSum=-0.189	GT:AD:DP:GQ:PL	0/1:12,10:21:99:255,0,249
Chr4	113867595	113867595	C	T	exonic	GIMAP4	nonsynonymous SNV	GIMAP4:NM_001046060:exon3:c.G953A:p.R318K	exonic	ENSBTAG00000046257	nonsynonymous SNV	ENSBTAG00000046257:ENSBTAT00000034773:exon3:c.G953A:p.R318K	Chr4	113867595	rs385428832	C	T	245.77	PASS	ABHet=0.452;AC=1;AF=0.500;AN=2;BaseQRankSum=-0.060;DB;DP=31;Dels=0.00;FS=6.200;HRun=1;HaplotypeScore=7.8818;MLEAC=1;MLEAF=0.500;MQ=43.70;MQ0=0;MQRankSum=-4.743;QD=7.93;ReadPosRankSum=-0.258	GT:AD:DP:GQ:PL	0/1:14,17:30:99:274,0,480
Chr4	113867605	113867605	G	A	exonic	GIMAP4	nonsynonymous SNV	GIMAP4:NM_001046060:exon3:c.C943T:p.P315S	exonic	ENSBTAG00000046257	nonsynonymous SNV	ENSBTAG00000046257:ENSBTAT00000034773:exon3:c.C943T:p.P315S	Chr4	113867605	rs380291517	G	A	261.77	HaplotypeScore	ABHet=0.433;AC=1;AF=0.500;AN=2;BaseQRankSum=-0.753;DB;DP=30;Dels=0.00;FS=6.397;HRun=0;HaplotypeScore=23.9038;MLEAC=1;MLEAF=0.500;MQ=43.13;MQ0=0;MQRankSum=-4.646;QD=8.73;ReadPosRankSum=-1.674	GT:AD:DP:GQ:PL	0/1:13,17:29:99:290,0,441
Chr4	113867794	113867794	C	G	exonic	GIMAP4	nonsynonymous SNV	GIMAP4:NM_001046060:exon3:c.G754C:p.E252Q	exonic	ENSBTAG00000046257	nonsynonymous SNV	ENSBTAG00000046257:ENSBTAT00000034773:exon3:c.G754C:p.E252Q	Chr4	113867794	.	C	G	93.77	PASS	ABHet=0.611;AC=1;AF=0.500;AN=2;BaseQRankSum=-0.543;DP=19;Dels=0.00;FS=13.570;HRun=0;HaplotypeScore=5.8093;MLEAC=1;MLEAF=0.500;MQ=42.64;MQ0=0;MQRankSum=-1.992;OND=0.053;QD=4.94;ReadPosRankSum=-0.543	GT:AD:DP:GQ:PL	0/1:11,7:19:99:122,0,326
Chr4	113867820	113867820	A	G	exonic	GIMAP4	nonsynonymous SNV	GIMAP4:NM_001046060:exon3:c.T728C:p.V243A	exonic	ENSBTAG00000046257	nonsynonymous SNV	ENSBTAG00000046257:ENSBTAT00000034773:exon3:c.T728C:p.V243A	Chr4	113867820	rs384240352	A	G	41.77	PASS	ABHet=0.474;AC=1;AF=0.500;AN=2;BaseQRankSum=-0.286;DB;DP=20;Dels=0.00;FS=2.522;HRun=0;HaplotypeScore=3.9240;MLEAC=1;MLEAF=0.500;MQ=42.79;MQ0=1;MQRankSum=-3.715;OND=0.050;QD=2.09;ReadPosRankSum=0.204	GT:AD:DP:GQ:PL	0/1:9,10:19:70:70,0,285
Chr4	113868109	113868109	A	G	exonic	GIMAP4	nonsynonymous SNV	GIMAP4:NM_001046060:exon3:c.T439C:p.W147R	exonic	ENSBTAG00000046257	nonsynonymous SNV	ENSBTAG00000046257:ENSBTAT00000034773:exon3:c.T439C:p.W147R	Chr4	113868109	rs450623463	A	G	111.77	PASS	ABHet=0.639;AC=1;AF=0.500;AN=2;BaseQRankSum=2.958;DB;DP=36;Dels=0.00;FS=3.666;HRun=2;HaplotypeScore=7.8869;MLEAC=1;MLEAF=0.500;MQ=41.78;MQ0=3;MQRankSum=-3.545;QD=3.10;ReadPosRankSum=1.626	GT:AD:DP:GQ:PL	0/1:23,13:35:99:140,0,666
Chr4	113868125	113868125	T	C	exonic	GIMAP4	nonsynonymous SNV	GIMAP4:NM_001046060:exon3:c.A423G:p.I141M	exonic	ENSBTAG00000046257	nonsynonymous SNV	ENSBTAG00000046257:ENSBTAT00000034773:exon3:c.A423G:p.I141M	Chr4	113868125	rs469037582	T	C	101.77	HaplotypeScore	ABHet=0.706;AC=1;AF=0.500;AN=2;BaseQRankSum=-0.671;DB;DP=34;Dels=0.00;FS=0.000;HRun=0;HaplotypeScore=26.3177;MLEAC=1;MLEAF=0.500;MQ=39.74;MQ0=2;MQRankSum=-2.297;QD=2.99;ReadPosRankSum=-0.264	GT:AD:DP:GQ:PL	0/1:24,10:33:99:130,0,642
Chr4	113868364	113868364	C	T	exonic	GIMAP4	nonsynonymous SNV	GIMAP4:NM_001046060:exon3:c.G184A:p.E62K	exonic	ENSBTAG00000046257	nonsynonymous SNV	ENSBTAG00000046257:ENSBTAT00000034773:exon3:c.G184A:p.E62K	Chr4	113868364	rs446923273	C	T	318.77	PASS	ABHet=0.441;AC=1;AF=0.500;AN=2;BaseQRankSum=0.307;DB;DP=34;Dels=0.00;FS=3.696;HRun=1;HaplotypeScore=5.9708;MLEAC=1;MLEAF=0.500;MQ=39.79;MQ0=1;MQRankSum=-4.104;QD=9.38;ReadPosRankSum=1.103	GT:AD:DP:GQ:PL	0/1:15,19:33:99:347,0,478
Chr4	113868493	113868493	T	C	exonic	GIMAP4	nonsynonymous SNV	GIMAP4:NM_001046060:exon3:c.A55G:p.R19G	exonic	ENSBTAG00000046257	nonsynonymous SNV	ENSBTAG00000046257:ENSBTAT00000034773:exon3:c.A55G:p.R19G	Chr4	113868493	rs453058581	T	C	181.77	PASS	ABHet=0.556;AC=1;AF=0.500;AN=2;BaseQRankSum=0.060;DB;DP=36;Dels=0.00;FS=6.451;HRun=1;HaplotypeScore=5.3304;MLEAC=1;MLEAF=0.500;MQ=40.47;MQ0=3;MQRankSum=-3.743;QD=5.05;ReadPosRankSum=0.500	GT:AD:DP:GQ:PL	0/1:20,16:35:99:210,0,541
Chr4	113952606	113952606	G	C	exonic	LOC512867	nonsynonymous SNV	LOC512867:NM_001083677:exon3:c.C862G:p.L288V	exonic	ENSBTAG00000040331	nonsynonymous SNV	ENSBTAG00000040331:ENSBTAT00000052584:exon3:c.C862G:p.L288V	Chr4	113952606	rs110960565	G	C	107.77	PASS	ABHet=0.611;AC=1;AF=0.500;AN=2;BaseQRankSum=-1.513;DB;DP=18;Dels=0.00;FS=2.062;HRun=0;HaplotypeScore=3.9418;MLEAC=1;MLEAF=0.500;MQ=43.35;MQ0=0;MQRankSum=-3.172;QD=5.99;ReadPosRankSum=-0.830	GT:AD:DP:GQ:PL	0/1:11,7:18:99:136,0,338
Chr4	113952629	113952629	A	G	exonic	LOC512867	nonsynonymous SNV	LOC512867:NM_001083677:exon3:c.T839C:p.V280A	exonic	ENSBTAG00000040331	nonsynonymous SNV	ENSBTAG00000040331:ENSBTAT00000052584:exon3:c.T839C:p.V280A	Chr4	113952629	rs473852212	A	G	162.77	PASS	ABHet=0.500;AC=1;AF=0.500;AN=2;BaseQRankSum=1.313;DB;DP=18;Dels=0.00;FS=0.000;HRun=0;HaplotypeScore=5.9889;MLEAC=1;MLEAF=0.500;MQ=41.93;MQ0=0;MQRankSum=-3.098;QD=9.04;ReadPosRankSum=1.103	GT:AD:DP:GQ:PL	0/1:9,9:18:99:191,0,197
Chr4	113952792	113952792	G	A	exonic	LOC512867	nonsynonymous SNV	LOC512867:NM_001083677:exon3:c.C676T:p.R226C	exonic	ENSBTAG00000040331	nonsynonymous SNV	ENSBTAG00000040331:ENSBTAT00000052584:exon3:c.C676T:p.R226C	Chr4	113952792	rs456197383	G	A	49.77	HaplotypeScore	ABHet=0.737;AC=1;AF=0.500;AN=2;BaseQRankSum=0.880;DB;DP=19;Dels=0.00;FS=5.563;HRun=0;HaplotypeScore=19.5814;MLEAC=1;MLEAF=0.500;MQ=23.74;MQ0=0;MQRankSum=-0.509;QD=2.62;ReadPosRankSum=0.046	GT:AD:DP:GQ:PL	0/1:14,5:19:78:78,0,307
Chr4	114085493	114085493	C	T	exonic	GIMAP7	nonsynonymous SNV	GIMAP7:NM_001105034:exon2:c.C725T:p.A242V	exonic	ENSBTAG00000008550	nonsynonymous SNV	ENSBTAG00000008550:ENSBTAT00000043789:exon2:c.C725T:p.A242V	Chr4	114085493	rs480615410	C	T	294.77	PASS	ABHet=0.552;AC=1;AF=0.500;AN=2;BaseQRankSum=-0.329;DB;DP=29;Dels=0.00;FS=20.742;HRun=0;HaplotypeScore=0.0000;MLEAC=1;MLEAF=0.500;MQ=48.22;MQ0=0;MQRankSum=-4.583;QD=10.16;ReadPosRankSum=0.636	GT:AD:DP:GQ:PL	0/1:16,13:28:99:323,0,460
Chr4	114085498	114085498	G	A	exonic	GIMAP7	nonsynonymous SNV	GIMAP7:NM_001105034:exon2:c.G730A:p.E244K	exonic	ENSBTAG00000008550	nonsynonymous SNV	ENSBTAG00000008550:ENSBTAT00000043789:exon2:c.G730A:p.E244K	Chr4	114085498	rs444501589	G	A	304.77	PASS	ABHet=0.536;AC=1;AF=0.500;AN=2;BaseQRankSum=1.290;DB;DP=28;Dels=0.00;FS=21.622;HRun=1;HaplotypeScore=0.0000;MLEAC=1;MLEAF=0.500;MQ=47.75;MQ0=0;MQRankSum=-4.514;QD=10.88;ReadPosRankSum=0.276	GT:AD:DP:GQ:PL	0/1:15,13:27:99:333,0,429
Chr4	114085538	114085538	T	C	exonic	GIMAP7	nonsynonymous SNV	GIMAP7:NM_001105034:exon2:c.T770C:p.L257P	exonic	ENSBTAG00000008550	nonsynonymous SNV	ENSBTAG00000008550:ENSBTAT00000043789:exon2:c.T770C:p.L257P	Chr4	114085538	rs460318424	T	C	68.77	PASS	ABHet=0.722;AC=1;AF=0.500;AN=2;BaseQRankSum=0.099;DB;DP=18;Dels=0.00;FS=9.425;HRun=1;HaplotypeScore=0.0000;MLEAC=1;MLEAF=0.500;MQ=52.94;MQ0=0;MQRankSum=-3.253;QD=3.82;ReadPosRankSum=-0.197	GT:AD:DP:GQ:PL	0/1:13,5:18:97:97,0,430
Chr4	114136632	114136632	G	T	exonic	GIMAP5	nonsynonymous SNV	GIMAP5:NM_001079769:exon3:c.G181T:p.A61S	exonic	ENSBTAG00000004894	nonsynonymous SNV	ENSBTAG00000004894:ENSBTAT00000031205:exon3:c.G181T:p.A61S	Chr4	114136632	rs436595900	G	T	111.77	PASS	ABHet=0.417;AC=1;AF=0.500;AN=2;BaseQRankSum=1.134;DB;DP=12;Dels=0.00;FS=3.522;HRun=0;HaplotypeScore=1.9874;MLEAC=1;MLEAF=0.500;MQ=40.35;MQ0=0;MQRankSum=-1.977;QD=9.31;ReadPosRankSum=0.529	GT:AD:DP:GQ:PL	0/1:5,7:12:99:140,0,109
Chr4	114136654	114136654	G	A	exonic	GIMAP5	nonsynonymous SNV	GIMAP5:NM_001079769:exon3:c.G203A:p.R68K	exonic	ENSBTAG00000004894	nonsynonymous SNV	ENSBTAG00000004894:ENSBTAT00000031205:exon3:c.G203A:p.R68K	Chr4	114136654	rs442336649	G	A	72.77	PASS	ABHet=0.667;AC=1;AF=0.500;AN=2;BaseQRankSum=0.600;DB;DP=12;Dels=0.00;FS=2.881;HRun=1;HaplotypeScore=0.7340;MLEAC=1;MLEAF=0.500;MQ=40.66;MQ0=0;MQRankSum=-0.289;QD=6.06;ReadPosRankSum=-1.134	GT:AD:DP:GQ:PL	0/1:8,4:12:99:101,0,210
Chr4	114136666	114136666	T	C	exonic	GIMAP5	nonsynonymous SNV	GIMAP5:NM_001079769:exon3:c.T215C:p.M72T	exonic	ENSBTAG00000004894	nonsynonymous SNV	ENSBTAG00000004894:ENSBTAT00000031205:exon3:c.T215C:p.M72T	Chr4	114136666	rs463803297	T	C	126.77	PASS	ABHet=0.538;AC=1;AF=0.500;AN=2;BaseQRankSum=-0.811;DB;DP=13;Dels=0.00;FS=0.000;HRun=0;HaplotypeScore=0.0000;MLEAC=1;MLEAF=0.500;MQ=40.18;MQ0=0;MQRankSum=-0.377;QD=9.75;ReadPosRankSum=-2.777	GT:AD:DP:GQ:PL	0/1:7,6:13:99:155,0,196
Chr4	114136686	114136686	G	C	exonic	GIMAP5	nonsynonymous SNV	GIMAP5:NM_001079769:exon3:c.G235C:p.V79L	exonic	ENSBTAG00000004894	nonsynonymous SNV	ENSBTAG00000004894:ENSBTAT00000031205:exon3:c.G235C:p.V79L	Chr4	114136686	rs475775878	G	C	32.77	PASS	ABHet=0.769;AC=1;AF=0.500;AN=2;BaseQRankSum=0.592;DB;DP=13;Dels=0.00;FS=7.160;HRun=1;HaplotypeScore=0.0000;MLEAC=1;MLEAF=0.500;MQ=47.45;MQ0=0;MQRankSum=-1.099;QD=2.52;ReadPosRankSum=0.592	GT:AD:DP:GQ:PL	0/1:10,3:13:61:61,0,301
Chr4	114424190	114424190	T	C	exonic	ACCN3	nonsynonymous SNV	ACCN3:NM_001191251:exon1:c.T113C:p.L38P	exonic	ENSBTAG00000007762	nonsynonymous SNV	ENSBTAG00000007762:ENSBTAT00000010209:exon1:c.T113C:p.L38P	Chr4	114424190	rs110377167	T	C	226.8	PASS	ABHom=1.00;AC=2;AF=1.00;AN=2;DB;DP=8;Dels=0.00;FS=0.000;HRun=3;HaplotypeScore=0.5784;MLEAC=2;MLEAF=1.00;MQ=57.05;MQ0=0;QD=28.35	GT:AD:DP:GQ:PL	1/1:0,8:8:21:255,21,0
Chr4	117729313	117729313	C	T	exonic	HTR5A	nonsynonymous SNV	HTR5A:NM_001192842:exon2:c.C929T:p.P310L	exonic	ENSBTAG00000002891	nonsynonymous SNV	ENSBTAG00000002891:ENSBTAT00000003759:exon2:c.C929T:p.P310L	Chr4	117729313	rs438566927	C	T	137.77	PASS	ABHet=0.333;AC=1;AF=0.500;AN=2;BaseQRankSum=1.221;DB;DP=9;Dels=0.00;FS=3.332;HRun=0;HaplotypeScore=0.9665;MLEAC=1;MLEAF=0.500;MQ=60.00;MQ0=0;MQRankSum=-0.322;QD=15.31;ReadPosRankSum=0.956	GT:AD:DP:GQ:PL	0/1:3,6:9:83:166,0,83
Chr5	7581037	7581037	C	G	exonic	NAV3	nonsynonymous SNV	NAV3:NM_001192669:exon16:c.C4079G:p.T1360S	exonic	ENSBTAG00000009852	nonsynonymous SNV	ENSBTAG00000009852:ENSBTAT00000061560:exon16:c.C3917G:p.T1306S	Chr5	7581037	rs211190451	C	G	207.77	PASS	ABHet=0.500;AC=1;AF=0.500;AN=2;BaseQRankSum=0.545;DB;DP=14;Dels=0.00;FS=2.246;HRun=0;HaplotypeScore=0.0000;MLEAC=1;MLEAF=0.500;MQ=60.00;MQ0=0;MQRankSum=0.068;QD=14.84;ReadPosRankSum=-0.663	GT:AD:DP:GQ:PL	0/1:7,7:14:99:236,0,231
Chr5	10232221	10232221	A	G	exonic	PTPRQ	nonsynonymous SNV	PTPRQ:NM_001192555:exon32:c.A5543G:p.H1848R	exonic	ENSBTAG00000026977	nonsynonymous SNV	ENSBTAG00000026977:ENSBTAT00000048152:exon34:c.A5540G:p.H1847R	Chr5	10232221	rs211349266	A	G	489.77	PASS	ABHom=1.00;AC=2;AF=1.00;AN=2;DB;DP=14;Dels=0.00;FS=0.000;HRun=0;HaplotypeScore=0.0000;MLEAC=2;MLEAF=1.00;MQ=60.00;MQ0=0;QD=34.98	GT:AD:DP:GQ:PL	1/1:0,14:14:39:518,39,0
Chr5	14850885	14850885	A	G	exonic	LRRIQ1	nonsynonymous SNV	LRRIQ1:NM_001191135:exon16:c.A3721G:p.T1241A	exonic	ENSBTAG00000027900	nonsynonymous SNV	ENSBTAG00000027900:ENSBTAT00000040242:exon16:c.A3721G:p.T1241A	Chr5	14850885	rs209883488	A	G	91.77	PASS	ABHet=0.600;AC=1;AF=0.500;AN=2;BaseQRankSum=-0.365;DB;DP=10;Dels=0.00;FS=3.310;HRun=1;HaplotypeScore=0.0000;MLEAC=1;MLEAF=0.500;MQ=57.66;MQ0=0;MQRankSum=0.365;QD=9.18;ReadPosRankSum=-0.365	GT:AD:DP:GQ:PL	0/1:6,4:10:99:120,0,207
Chr5	14941987	14941987	C	T	exonic	LRRIQ1	nonsynonymous SNV	LRRIQ1:NM_001191135:exon24:c.C4712T:p.T1571M	exonic	ENSBTAG00000027900	nonsynonymous SNV	ENSBTAG00000027900:ENSBTAT00000040242:exon24:c.C4712T:p.T1571M	Chr5	14941987	rs29003239	C	T	110.77	PASS	ABHet=0.429;AC=1;AF=0.500;AN=2;BaseQRankSum=-0.550;DB;DP=7;Dels=0.00;FS=0.000;HRun=0;HaplotypeScore=0.0000;MLEAC=1;MLEAF=0.500;MQ=60.00;MQ0=0;MQRankSum=-0.550;QD=15.82;ReadPosRankSum=0.550	GT:AD:DP:GQ:PL	0/1:3,4:7:97:139,0,97
Chr5	17923930	17923930	G	A	exonic	CEP290	nonsynonymous SNV	CEP290:NM_174722:exon20:c.C3251T:p.S1084F	exonic	ENSBTAG00000018745	nonsynonymous SNV	ENSBTAG00000018745:ENSBTAT00000024961:exon20:c.C3251T:p.S1084F,ENSBTAG00000018745:ENSBTAT00000005450:exon43:c.C5996T:p.S1999F	Chr5	17923930	rs381198080	G	A	382.77	PASS	ABHet=0.368;AC=1;AF=0.500;AN=2;BaseQRankSum=-1.056;DB;DP=19;Dels=0.00;FS=1.871;HRun=1;HaplotypeScore=0.0000;MLEAC=1;MLEAF=0.500;MQ=60.00;MQ0=0;MQRankSum=1.395;QD=20.15;ReadPosRankSum=-0.718	GT:AD:DP:GQ:PL	0/1:7,12:19:99:411,0,221
Chr5	17939979	17939979	C	T	exonic	CEP290	nonsynonymous SNV	CEP290:NM_174722:exon11:c.G1760A:p.R587Q	exonic	ENSBTAG00000018745	nonsynonymous SNV	ENSBTAG00000018745:ENSBTAT00000024961:exon11:c.G1760A:p.R587Q,ENSBTAG00000018745:ENSBTAT00000005450:exon34:c.G4505A:p.R1502Q	Chr5	17939979	rs382329932	C	T	167.77	PASS	ABHet=0.500;AC=1;AF=0.500;AN=2;BaseQRankSum=-0.583;DB;DP=12;Dels=0.00;FS=2.463;HRun=1;HaplotypeScore=0.0000;MLEAC=1;MLEAF=0.500;MQ=60.00;MQ0=0;MQRankSum=-0.259;QD=13.98;ReadPosRankSum=-0.259	GT:AD:DP:GQ:PL	0/1:6,6:12:99:196,0,191
Chr5	24106393	24106393	G	A	exonic	PLXNC1	nonsynonymous SNV	PLXNC1:NM_001192481:exon3:c.G1282A:p.V428I	exonic	ENSBTAG00000011245	nonsynonymous SNV	ENSBTAG00000011245:ENSBTAT00000014932:exon3:c.G1282A:p.V428I	Chr5	24106393	rs110424700	G	A	585.77	PASS	ABHom=1.00;AC=2;AF=1.00;AN=2;DB;DP=16;Dels=0.00;FS=0.000;HRun=0;HaplotypeScore=0.0000;MLEAC=2;MLEAF=1.00;MQ=60.00;MQ0=0;QD=36.61	GT:AD:DP:GQ:PL	1/1:0,16:16:48:614,48,0
Chr5	24168869	24168869	C	A	exonic	PLXNC1	nonsynonymous SNV	PLXNC1:NM_001192481:exon13:c.C2435A:p.S812Y	exonic	ENSBTAG00000011245	nonsynonymous SNV	ENSBTAG00000011245:ENSBTAT00000014932:exon13:c.C2435A:p.S812Y	Chr5	24168869	rs135342407	C	A	250.77	PASS	ABHet=0.467;AC=1;AF=0.500;AN=2;BaseQRankSum=0.872;DB;DP=15;Dels=0.00;FS=0.000;HRun=0;HaplotypeScore=0.0000;MLEAC=1;MLEAF=0.500;MQ=60.00;MQ0=0;MQRankSum=0.428;QD=16.72;ReadPosRankSum=0.428	GT:AD:DP:GQ:PL	0/1:7,8:15:99:279,0,230
Chr5	25299914	25299914	A	T	exonic	USP44	nonsynonymous SNV	USP44:NM_001205837:exon2:c.T1021A:p.S341T	exonic	ENSBTAG00000019946	nonsynonymous SNV	ENSBTAG00000019946:ENSBTAT00000026571:exon1:c.T1021A:p.S341T	Chr5	25299914	rs209940736	A	T	184.84	PASS	ABHet=0.250;AC=1;AF=0.500;AN=2;BaseQRankSum=1.067;DB;DP=8;Dels=0.00;FS=0.000;HRun=0;HaplotypeScore=0.0000;MLEAC=1;MLEAF=0.500;MQ=60.00;MQ0=0;MQRankSum=1.067;QD=23.10;ReadPosRankSum=0.572	GT:AD:DP:GQ:PL	0/1:2,6:8:18:213,0,18
Chr5	25935219	25935219	C	T	exonic	NFE2	nonsynonymous SNV	NFE2:NM_001014923:exon3:c.C532T:p.P178S	exonic	ENSBTAG00000001562	nonsynonymous SNV	ENSBTAG00000001562:ENSBTAT00000002043:exon3:c.C532T:p.P178S,ENSBTAG00000001562:ENSBTAT00000047424:exon3:c.C532T:p.P178S	Chr5	25935219	rs379551325	C	T	59.77	PASS	ABHet=0.700;AC=1;AF=0.500;AN=2;BaseQRankSum=0.546;DB;DP=10;Dels=0.00;FS=7.368;HRun=0;HaplotypeScore=1.3123;MLEAC=1;MLEAF=0.500;MQ=57.66;MQ0=0;MQRankSum=0.895;QD=5.98;ReadPosRankSum=0.546	GT:AD:DP:GQ:PL	0/1:7,3:10:88:88,0,235
Chr5	26893888	26893888	G	A	exonic	ESPL1	nonsynonymous SNV	ESPL1:NM_001045949:exon25:c.C5426T:p.S1809F	exonic	ENSBTAG00000008934	nonsynonymous SNV	ENSBTAG00000008934:ENSBTAT00000011761:exon25:c.C5426T:p.S1809F	Chr5	26893888	rs110266029	G	A	143.77	PASS	ABHet=0.571;AC=1;AF=0.500;AN=2;BaseQRankSum=-1.097;DB;DP=14;Dels=0.00;FS=2.363;HRun=1;HaplotypeScore=0.0000;MLEAC=1;MLEAF=0.500;MQ=60.00;MQ0=0;MQRankSum=0.194;QD=10.27;ReadPosRankSum=-0.839	GT:AD:DP:GQ:PL	0/1:8,6:14:99:172,0,250
Chr5	26964425	26964425	T	C	exonic	ITGB7	nonsynonymous SNV	ITGB7:NM_001105365:exon2:c.T20C:p.V7A	exonic	ENSBTAG00000018993	nonsynonymous SNV	ENSBTAG00000018993:ENSBTAT00000025279:exon2:c.T20C:p.V7A	Chr5	26964425	rs379848455	T	C	213.77	PASS	ABHet=0.417;AC=1;AF=0.500;AN=2;BaseQRankSum=1.977;DB;DP=13;Dels=0.00;FS=0.000;HRun=2;HaplotypeScore=0.7340;MLEAC=1;MLEAF=0.500;MQ=60.00;MQ0=0;MQRankSum=-0.529;OND=0.077;QD=16.44;ReadPosRankSum=0.244	GT:AD:DP:GQ:PL	0/1:5,7:13:99:242,0,138
Chr5	27291572	27291572	G	C	exonic	KRT4	nonsynonymous SNV	KRT4:NM_001098385:exon1:c.G167C:p.G56A	exonic	ENSBTAG00000012034	nonsynonymous SNV	ENSBTAG00000012034:ENSBTAT00000016832:exon1:c.G167C:p.G56A	Chr5	27291572	rs42313445	G	C	420.77	PASS	ABHom=1.00;AC=2;AF=1.00;AN=2;DB;DP=12;Dels=0.00;FS=0.000;HRun=0;HaplotypeScore=0.0000;MLEAC=2;MLEAF=1.00;MQ=60.00;MQ0=0;QD=35.06	GT:AD:DP:GQ:PL	1/1:0,12:12:36:449,36,0
Chr5	27451680	27451680	G	A	exonic	KRT73	nonsynonymous SNV	KRT73:NM_001111104:exon7:c.G1304A:p.R435H	exonic	ENSBTAG00000037638	nonsynonymous SNV	ENSBTAG00000037638:ENSBTAT00000010393:exon7:c.G1304A:p.R435H	Chr5	27451680	.	G	A	134.77	PASS	ABHet=0.545;AC=1;AF=0.500;AN=2;BaseQRankSum=0.717;DP=11;Dels=0.00;FS=0.000;HRun=0;HaplotypeScore=0.0000;MLEAC=1;MLEAF=0.500;MQ=57.87;MQ0=0;MQRankSum=0.717;QD=12.25;ReadPosRankSum=0.466	GT:AD:DP:GQ:PL	0/1:6,5:11:99:163,0,157
Chr5	27464218	27464218	G	A	exonic	KRT72	nonsynonymous SNV	KRT72:NM_001075944:exon1:c.G5A:p.S2N	exonic	ENSBTAG00000007904	nonsynonymous SNV	ENSBTAG00000007904:ENSBTAT00000010391:exon1:c.G5A:p.S2N	Chr5	27464218	rs380489820	G	A	169.94	PASS	ABHet=0.143;AC=1;AF=0.500;AN=2;BaseQRankSum=0.742;DB;DP=7;Dels=0.00;FS=0.000;HRun=1;HaplotypeScore=0.0000;MLEAC=1;MLEAF=0.500;MQ=60.00;MQ0=0;MQRankSum=0.742;QD=24.28;ReadPosRankSum=0.742	GT:AD:DP:GQ:PL	0/1:1,6:7:14:198,0,14
Chr5	27464338	27464338	C	T	exonic	KRT72	nonsynonymous SNV	KRT72:NM_001075944:exon1:c.C125T:p.T42M	exonic	ENSBTAG00000007904	nonsynonymous SNV	ENSBTAG00000007904:ENSBTAT00000010391:exon1:c.C125T:p.T42M	Chr5	27464338	rs208039695	C	T	67.78	PASS	ABHet=0.333;AC=1;AF=0.500;AN=2;BaseQRankSum=-0.731;DB;DP=6;Dels=0.00;FS=0.000;HRun=0;HaplotypeScore=0.0000;MLEAC=1;MLEAF=0.500;MQ=60.00;MQ0=0;MQRankSum=0.731;QD=11.30;ReadPosRankSum=0.731	GT:AD:DP:GQ:PL	0/1:2,4:6:27:96,0,27
Chr5	27630758	27630758	C	T	exonic	KRT75	nonsynonymous SNV	KRT75:NM_001076917:exon1:c.C85T:p.R29C	exonic	ENSBTAG00000016121	nonsynonymous SNV	ENSBTAG00000016121:ENSBTAT00000038449:exon1:c.C85T:p.R29C	Chr5	27630758	rs134935106	C	T	316.77	PASS	ABHom=1.00;AC=2;AF=1.00;AN=2;DB;DP=12;Dels=0.00;FS=0.000;HRun=0;HaplotypeScore=0.0000;MLEAC=2;MLEAF=1.00;MQ=56.04;MQ0=0;QD=26.40	GT:AD:DP:GQ:PL	1/1:0,12:12:30:345,30,0
Chr5	27631847	27631847	G	A	exonic	KRT75	nonsynonymous SNV	KRT75:NM_001076917:exon2:c.G641A:p.R214Q	exonic	ENSBTAG00000016121	nonsynonymous SNV	ENSBTAG00000016121:ENSBTAT00000038449:exon2:c.G641A:p.R214Q	Chr5	27631847	rs382498599	G	A	174.77	PASS	ABHet=0.500;AC=1;AF=0.500;AN=2;BaseQRankSum=0.259;DB;DP=12;Dels=0.00;FS=6.154;HRun=1;HaplotypeScore=0.0000;MLEAC=1;MLEAF=0.500;MQ=60.00;MQ0=0;MQRankSum=0.583;QD=14.56;ReadPosRankSum=0.869	GT:AD:DP:GQ:PL	0/1:6,6:12:99:203,0,194
Chr5	27670221	27670221	G	A	exonic	KRT82	nonsynonymous SNV	KRT82:NM_001082616:exon7:c.G1064A:p.R355H	exonic	ENSBTAG00000007145	nonsynonymous SNV	ENSBTAG00000007145:ENSBTAT00000009403:exon7:c.G1064A:p.R355H	Chr5	27670221	rs447806975	G	A	174.77	PASS	ABHet=0.500;AC=1;AF=0.500;AN=2;BaseQRankSum=0.869;DB;DP=14;Dels=0.00;FS=0.000;HRun=0;HaplotypeScore=0.0000;MLEAC=1;MLEAF=0.500;MQ=60.00;MQ0=0;MQRankSum=-0.869;QD=12.48;ReadPosRankSum=-1.073	GT:AD:DP:GQ:PL	0/1:7,7:14:99:203,0,197
Chr5	27729584	27729584	C	T	exonic	KRT85	nonsynonymous SNV	KRT85:NM_001101111:exon1:c.G127A:p.G43R	exonic	ENSBTAG00000026880	nonsynonymous SNV	ENSBTAG00000026880:ENSBTAT00000038471:exon1:c.G127A:p.G43R	Chr5	27729584	rs208121152	C	T	382.77	PASS	ABHom=1.00;AC=2;AF=1.00;AN=2;DB;DP=12;Dels=0.00;FS=0.000;HRun=0;HaplotypeScore=0.0000;MLEAC=2;MLEAF=1.00;MQ=60.00;MQ0=0;QD=31.90	GT:AD:DP:GQ:PL	1/1:0,12:12:36:411,36,0
Chr5	27729710	27729710	T	G	exonic	KRT85	nonsynonymous SNV	KRT85:NM_001101111:exon1:c.A1C:p.M1L	exonic	ENSBTAG00000026880	nonsynonymous SNV	ENSBTAG00000026880:ENSBTAT00000038471:exon1:c.A1C:p.M1L	Chr5	27729710	rs136259011	T	G	453.77	PASS	ABHom=1.00;AC=2;AF=1.00;AN=2;DB;DP=15;Dels=0.00;FS=0.000;HRun=1;HaplotypeScore=0.0000;MLEAC=2;MLEAF=1.00;MQ=60.00;MQ0=0;QD=30.25	GT:AD:DP:GQ:PL	1/1:0,15:15:39:482,39,0
Chr5	27777676	27777676	G	A	exonic	KRT81	nonsynonymous SNV	KRT81:NM_001076206:exon1:c.G182A:p.R61H	exonic	ENSBTAG00000006739	nonsynonymous SNV	ENSBTAG00000006739:ENSBTAT00000038458:exon1:c.G182A:p.R61H	Chr5	27777676	rs432159879	G	A	174.77	PASS	ABHet=0.471;AC=1;AF=0.500;AN=2;BaseQRankSum=-1.154;DB;DP=17;Dels=0.00;FS=2.276;HRun=0;HaplotypeScore=0.0000;MLEAC=1;MLEAF=0.500;MQ=60.00;MQ0=0;MQRankSum=1.524;QD=10.28;ReadPosRankSum=0.910	GT:AD:DP:GQ:PL	0/1:8,9:17:99:203,0,190
Chr5	27887121	27887121	C	A	exonic	KRT80	nonsynonymous SNV	KRT80:NM_001077952:exon1:c.C62A:p.A21E	exonic	ENSBTAG00000007204	nonsynonymous SNV	ENSBTAG00000007204:ENSBTAT00000007288:exon1:c.C62A:p.A21E	Chr5	27887121	rs110577968	C	A	190.84	PASS	ABHet=0.125;AC=1;AF=0.500;AN=2;BaseQRankSum=-0.747;DB;DP=8;Dels=0.00;FS=4.260;HRun=0;HaplotypeScore=0.8667;MLEAC=1;MLEAF=0.500;MQ=56.45;MQ0=0;MQRankSum=0.747;QD=23.85;ReadPosRankSum=0.747	GT:AD:DP:GQ:PL	0/1:1,7:8:18:219,0,18
Chr5	27908125	27908125	C	T	exonic	KRT80	nonsynonymous SNV	KRT80:NM_001077952:exon7:c.C1090T:p.R364C	exonic	ENSBTAG00000007204	nonsynonymous SNV	ENSBTAG00000007204:ENSBTAT00000007288:exon7:c.C1090T:p.R364C	Chr5	27908125	.	C	T	110.77	PASS	ABHet=0.500;AC=1;AF=0.500;AN=2;BaseQRankSum=-0.550;DP=8;Dels=0.00;FS=0.000;HRun=0;HaplotypeScore=0.0000;MLEAC=1;MLEAF=0.500;MQ=60.00;MQ0=0;MQRankSum=0.550;QD=13.85;ReadPosRankSum=-0.550	GT:AD:DP:GQ:PL	0/1:4,4:8:65:139,0,65
Chr5	29409306	29409306	G	C	exonic	DIP2B	nonsynonymous SNV	DIP2B:NM_001192309:exon8:c.C1100G:p.T367S	exonic	ENSBTAG00000005246	nonsynonymous SNV	ENSBTAG00000005246:ENSBTAT00000006902:exon8:c.C1100G:p.T367S	Chr5	29409306	rs208488531	G	C	511.77	PASS	ABHom=1.00;AC=2;AF=1.00;AN=2;DB;DP=14;Dels=0.00;FS=0.000;HRun=0;HaplotypeScore=0.0000;MLEAC=2;MLEAF=1.00;MQ=58.33;MQ0=0;QD=36.55	GT:AD:DP:GQ:PL	1/1:0,14:14:42:540,42,0
Chr5	29960091	29960091	T	C	exonic	GPD1	nonsynonymous SNV	GPD1:NM_001035354:exon7:c.A938G:p.K313R	exonic	ENSBTAG00000016296	nonsynonymous SNV	ENSBTAG00000016296:ENSBTAT00000021683:exon7:c.A938G:p.K313R	Chr5	29960091	rs134535828	T	C	125.77	PASS	ABHet=0.444;AC=1;AF=0.500;AN=2;BaseQRankSum=0.361;DB;DP=9;Dels=0.00;FS=2.808;HRun=0;HaplotypeScore=0.0000;MLEAC=1;MLEAF=0.500;MQ=57.39;MQ0=0;MQRankSum=-0.361;QD=13.97;ReadPosRankSum=0.729	GT:AD:DP:GQ:PL	0/1:4,5:9:99:154,0,120
Chr5	29979401	29979401	C	G	exonic	SMARCD1	nonsynonymous SNV	SMARCD1:NM_001038559:exon1:c.G68C:p.G23A	exonic	ENSBTAG00000037935	nonsynonymous SNV	ENSBTAG00000037935:ENSBTAT00000001284:exon1:c.G68C:p.G23A	Chr5	29979401	rs109981998	C	G	64.77	PASS	ABHet=0.571;AC=1;AF=0.500;AN=2;BaseQRankSum=0.550;DB;DP=7;Dels=0.00;FS=0.000;HRun=0;HaplotypeScore=0.0000;MLEAC=1;MLEAF=0.500;MQ=60.00;MQ0=0;MQRankSum=1.300;QD=9.25;ReadPosRankSum=-0.550	GT:AD:DP:GQ:PL	0/1:4,3:7:93:93,0,123
Chr5	30211790	30211790	C	T	exonic	BCDIN3D	nonsynonymous SNV	BCDIN3D:NM_001075216:exon1:c.C169T:p.R57W	exonic	ENSBTAG00000017781	nonsynonymous SNV	ENSBTAG00000017781:ENSBTAT00000023645:exon1:c.C169T:p.R57W	Chr5	30211790	rs136575802	C	T	165.77	PASS	ABHet=0.455;AC=1;AF=0.500;AN=2;BaseQRankSum=1.532;DB;DP=11;Dels=0.00;FS=6.154;HRun=0;HaplotypeScore=0.0000;MLEAC=1;MLEAF=0.500;MQ=60.00;MQ0=0;MQRankSum=0.466;QD=15.07;ReadPosRankSum=1.932	GT:AD:DP:GQ:PL	0/1:5,6:11:99:194,0,138
Chr5	30453758	30453758	T	A	exonic	KCNH3	nonsynonymous SNV	KCNH3:NM_001192371:exon8:c.A1274T:p.Q425L	exonic	ENSBTAG00000019277	nonsynonymous SNV	ENSBTAG00000019277:ENSBTAT00000025668:exon8:c.A1274T:p.Q425L	Chr5	30453758	rs209027742	T	A	172.77	PASS	ABHet=0.400;AC=1;AF=0.500;AN=2;BaseQRankSum=0.000;DB;DP=10;Dels=0.00;FS=0.000;HRun=0;HaplotypeScore=0.0000;MLEAC=1;MLEAF=0.500;MQ=60.00;MQ0=0;MQRankSum=0.741;QD=17.28;ReadPosRankSum=-0.365	GT:AD:DP:GQ:PL	0/1:4,6:10:99:201,0,126
Chr5	30642753	30642753	C	T	exonic	DNAJC22	nonsynonymous SNV	DNAJC22:NM_001075701:exon2:c.G443A:p.R148H	exonic	ENSBTAG00000016398	nonsynonymous SNV	ENSBTAG00000016398:ENSBTAT00000046218:exon2:c.G443A:p.R148H,ENSBTAG00000016398:ENSBTAT00000063126:exon2:c.G443A:p.R148H	Chr5	30642753	rs380351307	C	T	93.77	PASS	ABHet=0.500;AC=1;AF=0.500;AN=2;BaseQRankSum=0.361;DB;DP=10;Dels=0.00;FS=7.782;HRun=0;HaplotypeScore=0.0000;MLEAC=1;MLEAF=0.500;MQ=60.00;MQ0=0;MQRankSum=-0.361;QD=9.38;ReadPosRankSum=-1.159	GT:AD:DP:GQ:PL	0/1:5,5:10:99:122,0,147
Chr5	31161050	31161050	C	T	exonic	ADCY6	nonsynonymous SNV	ADCY6:NM_001143877:exon1:c.C352T:p.R118W	exonic	ENSBTAG00000005464	nonsynonymous SNV	ENSBTAG00000005464:ENSBTAT00000007187:exon1:c.C352T:p.R118W	Chr5	31161050	rs477815609	C	T	289.77	PASS	ABHet=0.353;AC=1;AF=0.500;AN=2;BaseQRankSum=-1.485;DB;DP=17;Dels=0.00;FS=0.000;HRun=0;HaplotypeScore=1.4679;MLEAC=1;MLEAF=0.500;MQ=60.00;MQ0=0;MQRankSum=-0.636;QD=17.05;ReadPosRankSum=-1.061	GT:AD:DP:GQ:PL	0/1:6,11:17:99:318,0,111
Chr5	32391750	32391750	G	A	exonic	SENP1	nonsynonymous SNV	SENP1:NM_001206876:exon13:c.G1210A:p.A404T	exonic	ENSBTAG00000012423	nonsynonymous SNV	ENSBTAG00000012423:ENSBTAT00000045915:exon11:c.G1210A:p.A404T	Chr5	32391750	rs207552824	G	A	282.77	PASS	ABHet=0.308;AC=1;AF=0.500;AN=2;BaseQRankSum=-0.370;DB;DP=13;Dels=0.00;FS=2.817;HRun=0;HaplotypeScore=0.0000;MLEAC=1;MLEAF=0.500;MQ=60.00;MQ0=0;MQRankSum=-0.555;QD=21.75;ReadPosRankSum=-0.185	GT:AD:DP:GQ:PL	0/1:4,9:13:79:311,0,79
Chr5	32740244	32740244	A	G	exonic	ENDOU	nonsynonymous SNV	ENDOU:NM_001102090:exon4:c.A269G:p.N90S	exonic	ENSBTAG00000012275	nonsynonymous SNV	ENSBTAG00000012275:ENSBTAT00000045807:exon4:c.A269G:p.N90S	Chr5	32740244	rs43432365	A	G	265.78	PASS	ABHom=1.00;AC=2;AF=1.00;AN=2;DB;DP=8;Dels=0.00;FS=0.000;HRun=0;HaplotypeScore=0.0000;MLEAC=2;MLEAF=1.00;MQ=57.05;MQ0=0;QD=33.22	GT:AD:DP:GQ:PL	1/1:0,8:8:24:294,24,0
Chr5	33341687	33341687	G	A	exonic	AMIGO2	nonsynonymous SNV	AMIGO2:NM_001205786:exon2:c.G1370A:p.R457Q	exonic	ENSBTAG00000002025	nonsynonymous SNV	ENSBTAG00000002025:ENSBTAT00000002625:exon1:c.G1370A:p.R457Q	Chr5	33341687	rs479580235	G	A	318.77	PASS	ABHet=0.412;AC=1;AF=0.500;AN=2;BaseQRankSum=-0.439;DB;DP=17;Dels=0.00;FS=1.957;HRun=0;HaplotypeScore=0.7887;MLEAC=1;MLEAF=0.500;MQ=60.00;MQ0=0;MQRankSum=-0.342;QD=18.75;ReadPosRankSum=1.122	GT:AD:DP:GQ:PL	0/1:7,10:17:99:347,0,232
Chr5	33619993	33619993	G	A	exonic	SLC38A4	nonsynonymous SNV	SLC38A4:NM_001205943:exon1:c.G85A:p.G29R	exonic	ENSBTAG00000014197	nonsynonymous SNV	ENSBTAG00000014197:ENSBTAT00000018876:exon1:c.G85A:p.G29R	Chr5	33619993	rs43082557	G	A	99.77	PASS	ABHet=0.429;AC=1;AF=0.500;AN=2;BaseQRankSum=-0.550;DB;DP=7;Dels=0.00;FS=3.680;HRun=0;HaplotypeScore=0.0000;MLEAC=1;MLEAF=0.500;MQ=60.00;MQ0=0;MQRankSum=0.550;QD=14.25;ReadPosRankSum=-1.300	GT:AD:DP:GQ:PL	0/1:3,4:7:93:128,0,93
Chr5	36027229	36027229	G	A	exonic	NELL2	nonsynonymous SNV	NELL2:NM_001102084:exon17:c.G1927A:p.D643N	exonic	ENSBTAG00000032183	nonsynonymous SNV	ENSBTAG00000032183:ENSBTAT00000045616:exon17:c.G1927A:p.D643N	Chr5	36027229	rs109392049	G	A	155.77	PASS	ABHet=0.571;AC=1;AF=0.500;AN=2;BaseQRankSum=0.312;DB;DP=14;Dels=0.00;FS=0.000;HRun=1;HaplotypeScore=0.0000;MLEAC=1;MLEAF=0.500;MQ=60.00;MQ0=0;MQRankSum=1.493;QD=11.13;ReadPosRankSum=-0.101	GT:AD:DP:GQ:PL	0/1:8,6:14:99:184,0,223
Chr5	36704941	36704941	G	A	exonic	TMEM117	nonsynonymous SNV	TMEM117:NM_001101233:exon3:c.C383T:p.T128M	exonic	ENSBTAG00000032148	nonsynonymous SNV	ENSBTAG00000032148:ENSBTAT00000045612:exon3:c.C383T:p.T128M	Chr5	36704941	rs381960446	G	A	246.77	PASS	ABHet=0.467;AC=1;AF=0.500;AN=2;BaseQRankSum=-0.209;DB;DP=15;Dels=0.00;FS=0.000;HRun=0;HaplotypeScore=1.5774;MLEAC=1;MLEAF=0.500;MQ=60.00;MQ0=0;MQRankSum=1.220;QD=16.45;ReadPosRankSum=0.340	GT:AD:DP:GQ:PL	0/1:7,8:15:99:275,0,232
Chr5	40059038	40059038	A	G	exonic	CNTN1	nonsynonymous SNV	CNTN1:NM_174280:exon21:c.T2687C:p.I896T	exonic	ENSBTAG00000020679	nonsynonymous SNV	ENSBTAG00000020679:ENSBTAT00000045515:exon21:c.T2687C:p.I896T	Chr5	40059038	rs29016422	A	G	293.77	PASS	ABHet=0.400;AC=1;AF=0.500;AN=2;BaseQRankSum=-0.412;DB;DP=15;Dels=0.00;FS=0.000;HRun=0;HaplotypeScore=0.0000;MLEAC=1;MLEAF=0.500;MQ=60.00;MQ0=0;MQRankSum=-1.002;QD=19.58;ReadPosRankSum=-0.177	GT:AD:DP:GQ:PL	0/1:6,9:15:99:322,0,200
Chr5	42863355	42863355	T	A	exonic	PTPRR	nonsynonymous SNV	PTPRR:NM_001113261:exon2:c.T268A:p.Y90N	exonic	ENSBTAG00000015311	nonsynonymous SNV	ENSBTAG00000015311:ENSBTAT00000020359:exon2:c.T268A:p.Y90N	Chr5	42863355	rs385495310	T	A	188.84	PASS	ABHom=1.00;AC=2;AF=1.00;AN=2;DB;DP=6;Dels=0.00;FS=0.000;HRun=1;HaplotypeScore=0.0000;MLEAC=2;MLEAF=1.00;MQ=56.04;MQ0=0;QD=31.47	GT:AD:DP:GQ:PL	1/1:0,6:6:18:217,18,0
Chr5	43200586	43200586	G	A	exonic	PTPRB	nonsynonymous SNV	PTPRB:NM_001205297:exon18:c.G4645A:p.V1549I	exonic	ENSBTAG00000015296	nonsynonymous SNV	ENSBTAG00000015296:ENSBTAT00000020345:exon27:c.G4864A:p.V1622I	Chr5	43200586	rs209085181	G	A	470.77	PASS	ABHom=1.00;AC=2;AF=1.00;AN=2;DB;DP=14;Dels=0.00;FS=0.000;HRun=0;HaplotypeScore=0.0000;MLEAC=2;MLEAF=1.00;MQ=60.00;MQ0=0;QD=33.63	GT:AD:DP:GQ:PL	1/1:0,14:14:39:499,39,0
Chr5	44352421	44352421	T	C	exonic	LYZ1	nonsynonymous SNV	LYZ1:NM_001077829:exon4:c.A439G:p.R147G	exonic	ENSBTAG00000011941	nonsynonymous SNV	ENSBTAG00000011941:ENSBTAT00000015846:exon4:c.A439G:p.R147G	Chr5	44352421	rs110621673	T	C	459.77	PASS	ABHom=1.00;AC=2;AF=1.00;AN=2;DB;DP=12;Dels=0.00;FS=0.000;HRun=1;HaplotypeScore=0.0000;MLEAC=2;MLEAF=1.00;MQ=60.00;MQ0=0;QD=38.31	GT:AD:DP:GQ:PL	1/1:0,12:12:36:488,36,0
Chr5	45722052	45722052	C	T	exonic	IL22	nonsynonymous SNV	IL22:NM_001098379:exon2:c.C110T:p.T37M	exonic	ENSBTAG00000015407	nonsynonymous SNV	ENSBTAG00000015407:ENSBTAT00000020476:exon2:c.C110T:p.T37M	Chr5	45722052	rs29003649	C	T	134.77	PASS	ABHet=0.375;AC=1;AF=0.500;AN=2;BaseQRankSum=-1.495;DB;DP=8;Dels=0.00;FS=0.000;HRun=0;HaplotypeScore=0.0000;MLEAC=1;MLEAF=0.500;MQ=60.00;MQ0=0;MQRankSum=0.198;QD=16.85;ReadPosRankSum=0.198	GT:AD:DP:GQ:PL	0/1:3,5:8:62:163,0,62
Chr5	47721967	47721967	C	T	exonic	HELB	nonsynonymous SNV	HELB:NM_001206182:exon12:c.G2729A:p.R910Q	exonic	ENSBTAG00000020806	nonsynonymous SNV	ENSBTAG00000020806:ENSBTAT00000027725:exon12:c.G2729A:p.R910Q,ENSBTAG00000020806:ENSBTAT00000063430:exon12:c.G2729A:p.R910Q	Chr5	47721967	rs135088314	C	T	352.77	PASS	ABHom=1.00;AC=2;AF=1.00;AN=2;DB;DP=11;Dels=0.00;FS=0.000;HRun=0;HaplotypeScore=0.0000;MLEAC=2;MLEAF=1.00;MQ=60.00;MQ0=0;QD=32.07	GT:AD:DP:GQ:PL	1/1:0,11:11:30:381,30,0
Chr5	48843409	48843409	T	C	exonic	LEMD3	nonsynonymous SNV	LEMD3:NM_001192699:exon1:c.A1066G:p.I356V	exonic	ENSBTAG00000039435	nonsynonymous SNV	ENSBTAG00000039435:ENSBTAT00000053178:exon1:c.A1066G:p.I356V	Chr5	48843409	rs207970853	T	C	187.84	PASS	ABHom=1.00;AC=2;AF=1.00;AN=2;DB;DP=7;Dels=0.00;FS=0.000;HRun=0;HaplotypeScore=0.0000;MLEAC=2;MLEAF=1.00;MQ=60.00;MQ0=0;QD=26.83	GT:AD:DP:GQ:PL	1/1:0,7:7:18:216,18,0
Chr5	48843927	48843927	G	A	exonic	LEMD3	nonsynonymous SNV	LEMD3:NM_001192699:exon1:c.C548T:p.T183I	exonic	ENSBTAG00000039435	nonsynonymous SNV	ENSBTAG00000039435:ENSBTAT00000053178:exon1:c.C548T:p.T183I	Chr5	48843927	rs482524783	G	A	318.78	PASS	ABHom=1.00;AC=2;AF=1.00;AN=2;DB;DP=9;Dels=0.00;FS=0.000;HRun=1;HaplotypeScore=0.0000;MLEAC=2;MLEAF=1.00;MQ=60.00;MQ0=0;QD=35.42	GT:AD:DP:GQ:PL	1/1:0,9:9:27:347,27,0
Chr5	50593432	50593432	G	A	exonic	AVPR1A	nonsynonymous SNV	AVPR1A:NM_001104990:exon1:c.G739A:p.V247I	exonic	ENSBTAG00000007175	nonsynonymous SNV	ENSBTAG00000007175:ENSBTAT00000009443:exon1:c.G739A:p.V247I	Chr5	50593432	rs209360046	G	A	31.77	PASS	ABHet=0.600;AC=1;AF=0.500;AN=2;BaseQRankSum=0.358;DB;DP=5;Dels=0.00;FS=3.979;HRun=0;HaplotypeScore=0.0000;MLEAC=1;MLEAF=0.500;MQ=56.16;MQ0=0;MQRankSum=-0.358;QD=6.35;ReadPosRankSum=1.231	GT:AD:DP:GQ:PL	0/1:3,2:5:60:60,0,96
Chr5	54000536	54000536	T	C	exonic	SLC16A7	nonsynonymous SNV	SLC16A7:NM_001076336:exon4:c.A223G:p.I75V	exonic	ENSBTAG00000021287	nonsynonymous SNV	ENSBTAG00000021287:ENSBTAT00000028361:exon4:c.A223G:p.I75V	Chr5	54000536	rs434575822	T	C	181.77	PASS	ABHet=0.500;AC=1;AF=0.500;AN=2;BaseQRankSum=-0.717;DB;DP=12;Dels=0.00;FS=2.463;HRun=0;HaplotypeScore=0.0000;MLEAC=1;MLEAF=0.500;MQ=60.00;MQ0=0;MQRankSum=1.932;QD=15.15;ReadPosRankSum=-1.532	GT:AD:DP:GQ:PL	0/1:6,6:12:99:210,0,172
Chr5	56022551	56022551	G	A	exonic	METTL1	nonsynonymous SNV	METTL1:NM_001046077:exon6:c.G802A:p.V268M	exonic	ENSBTAG00000016908	nonsynonymous SNV	ENSBTAG00000016908:ENSBTAT00000022487:exon6:c.G802A:p.V268M	Chr5	56022551	.	G	A	109.77	PASS	ABHet=0.444;AC=1;AF=0.500;AN=2;BaseQRankSum=-1.307;DP=9;Dels=0.00;FS=7.782;HRun=1;HaplotypeScore=0.8667;MLEAC=1;MLEAF=0.500;MQ=60.00;MQ0=0;MQRankSum=-1.307;QD=12.20;ReadPosRankSum=1.159	GT:AD:DP:GQ:PL	0/1:4,5:9:99:138,0,129
Chr5	56864864	56864864	A	G	exonic	RDH16	nonsynonymous SNV	RDH16:NM_001075796:exon2:c.A191G:p.K64R	exonic	ENSBTAG00000001392	nonsynonymous SNV	ENSBTAG00000001392:ENSBTAT00000001829:exon2:c.A191G:p.K64R	Chr5	56864864	rs41590097	A	G	235.8	PASS	ABHom=1.00;AC=2;AF=1.00;AN=2;DB;DP=7;Dels=0.00;FS=0.000;HRun=5;HaplotypeScore=0.0000;MLEAC=2;MLEAF=1.00;MQ=60.00;MQ0=0;QD=33.69	GT:AD:DP:GQ:PL	1/1:0,7:7:21:264,21,0
Chr5	57393458	57393458	G	T	exonic	COQ10A	nonsynonymous SNV	COQ10A:NM_001076130:exon1:c.C76A:p.R26S	exonic	ENSBTAG00000004367	nonsynonymous SNV	ENSBTAG00000004367:ENSBTAT00000005722:exon1:c.C76A:p.R26S	Chr5	57393458	rs109421097	G	T	68.77	PASS	ABHet=0.500;AC=1;AF=0.500;AN=2;BaseQRankSum=-0.406;DB;DP=6;Dels=0.00;FS=0.000;HRun=0;HaplotypeScore=0.0000;MLEAC=1;MLEAF=0.500;MQ=60.00;MQ0=0;MQRankSum=0.406;QD=11.46;ReadPosRankSum=0.406	GT:AD:DP:GQ:PL	0/1:3,3:6:97:97,0,100
Chr5	57664688	57664688	G	A	exonic	CDK2	nonsynonymous SNV	CDK2:NM_001014934:exon7:c.C850T:p.P284S	exonic	ENSBTAG00000004021	nonsynonymous SNV	ENSBTAG00000004021:ENSBTAT00000005252:exon7:c.C850T:p.P284S	Chr5	57664688	rs382013966	G	A	152.77	PASS	ABHet=0.286;AC=1;AF=0.500;AN=2;BaseQRankSum=-2.237;DB;DP=14;Dels=0.00;FS=0.000;HRun=0;HaplotypeScore=0.7340;MLEAC=1;MLEAF=0.500;MQ=60.00;MQ0=0;MQRankSum=0.231;QD=10.91;ReadPosRankSum=1.003	GT:AD:DP:GQ:PL	0/1:4,10:14:99:181,0,126
Chr5	57672189	57672189	C	T	exonic	PMEL	nonsynonymous SNV	PMEL:NM_001080215:exon2:c.C107T:p.S36L	exonic	ENSBTAG00000004019	nonsynonymous SNV	ENSBTAG00000004019:ENSBTAT00000005250:exon2:c.C107T:p.S36L	Chr5	57672189	rs380609136	C	T	97.77	PASS	ABHet=0.636;AC=1;AF=0.500;AN=2;BaseQRankSum=-0.278;DB;DP=12;Dels=0.00;FS=0.000;HRun=1;HaplotypeScore=1.5226;MLEAC=1;MLEAF=0.500;MQ=60.00;MQ0=0;MQRankSum=0.278;OND=0.083;QD=8.15;ReadPosRankSum=-2.228	GT:AD:DP:GQ:PL	0/1:7,4:12:99:126,0,247
Chr5	57677758	57677758	C	A	exonic	PMEL	nonsynonymous SNV	PMEL:NM_001080215:exon11:c.C1835A:p.A612E	exonic	ENSBTAG00000004019	nonsynonymous SNV	ENSBTAG00000004019:ENSBTAT00000005250:exon11:c.C1835A:p.A612E	Chr5	57677758	rs378894329	C	A	160.77	PASS	ABHet=0.600;AC=1;AF=0.500;AN=2;BaseQRankSum=1.120;DB;DP=15;Dels=0.00;FS=5.021;HRun=1;HaplotypeScore=0.7887;MLEAC=1;MLEAF=0.500;MQ=58.75;MQ0=0;MQRankSum=0.059;QD=10.72;ReadPosRankSum=0.059	GT:AD:DP:GQ:PL	0/1:9,6:15:99:189,0,268
Chr5	57856750	57856750	G	A	exonic	CD63	nonsynonymous SNV	CD63:NM_205803:exon6:c.G478A:p.V160M	exonic	ENSBTAG00000011931	nonsynonymous SNV	ENSBTAG00000011931:ENSBTAT00000015829:exon6:c.G478A:p.V160M	Chr5	57856750	rs380043481	G	A	81.77	PASS	ABHet=0.765;AC=1;AF=0.500;AN=2;BaseQRankSum=0.303;DB;DP=17;Dels=0.00;FS=0.000;HRun=0;HaplotypeScore=0.0000;MLEAC=1;MLEAF=0.500;MQ=58.63;MQ0=0;MQRankSum=-0.182;QD=4.81;ReadPosRankSum=-0.061	GT:AD:DP:GQ:PL	0/1:13,4:17:99:110,0,411
Chr5	60611195	60611195	T	C	exonic	AMDHD1	nonsynonymous SNV	AMDHD1:NM_001098872:exon8:c.T1037C:p.M346T	exonic	ENSBTAG00000016275	nonsynonymous SNV	ENSBTAG00000016275:ENSBTAT00000021647:exon8:c.T1037C:p.M346T	Chr5	60611195	rs210849990	T	C	174.77	PASS	ABHet=0.538;AC=1;AF=0.500;AN=2;BaseQRankSum=-0.101;DB;DP=13;Dels=0.00;FS=11.553;HRun=0;HaplotypeScore=0.0000;MLEAC=1;MLEAF=0.500;MQ=58.55;MQ0=0;MQRankSum=-0.312;QD=13.44;ReadPosRankSum=0.555	GT:AD:DP:GQ:PL	0/1:7,6:13:99:203,0,233
Chr5	60875450	60875450	G	A	exonic	ELK3	nonsynonymous SNV	ELK3:NM_001081542:exon3:c.G373A:p.G125S	exonic	ENSBTAG00000001509	nonsynonymous SNV	ENSBTAG00000001509:ENSBTAT00000001974:exon3:c.G373A:p.G125S	Chr5	60875450	rs109500174	G	A	63.77	PASS	ABHet=0.571;AC=1;AF=0.500;AN=2;BaseQRankSum=1.231;DB;DP=7;Dels=0.00;FS=0.000;HRun=0;HaplotypeScore=0.0000;MLEAC=1;MLEAF=0.500;MQ=56.62;MQ0=0;MQRankSum=-0.358;QD=9.11;ReadPosRankSum=1.231	GT:AD:DP:GQ:PL	0/1:4,3:7:55:92,0,55
Chr5	61458782	61458782	C	T	exonic	NEDD1	nonsynonymous SNV	NEDD1:NM_001035333:exon5:c.C404T:p.A135V	exonic	ENSBTAG00000001894	nonsynonymous SNV	ENSBTAG00000001894:ENSBTAT00000002464:exon5:c.C404T:p.A135V	Chr5	61458782	rs472339000	C	T	218.84	PASS	ABHet=0.125;AC=1;AF=0.500;AN=2;BaseQRankSum=-0.747;DB;DP=8;Dels=0.00;FS=0.000;HRun=2;HaplotypeScore=0.0000;MLEAC=1;MLEAF=0.500;MQ=60.00;MQ0=0;MQRankSum=-0.747;QD=27.35;ReadPosRankSum=-0.747	GT:AD:DP:GQ:PL	0/1:1,7:8:18:247,0,18
Chr5	64763717	64763717	C	A	exonic	NR1H4	nonsynonymous SNV	NR1H4:NM_001034708:exon1:c.C77A:p.A26D	exonic	ENSBTAG00000013596	nonsynonymous SNV	ENSBTAG00000013596:ENSBTAT00000018079:exon1:c.C77A:p.A26D	Chr5	64763717	rs136990500	C	A	319.77	PASS	ABHet=0.444;AC=1;AF=0.500;AN=2;BaseQRankSum=0.666;DB;DP=18;Dels=0.00;FS=4.359;HRun=0;HaplotypeScore=0.0000;MLEAC=1;MLEAF=0.500;MQ=60.00;MQ0=0;MQRankSum=0.400;QD=17.76;ReadPosRankSum=-0.311	GT:AD:DP:GQ:PL	0/1:8,10:18:99:348,0,263
Chr5	65884069	65884069	C	A	exonic	SYCP3	nonsynonymous SNV	SYCP3:NM_001040588:exon6:c.G411T:p.M137I	exonic	ENSBTAG00000002492	nonsynonymous SNV	ENSBTAG00000002492:ENSBTAT00000027778:exon6:c.G411T:p.M137I	Chr5	65884069	rs384761841	C	A	159.77	PASS	ABHet=0.500;AC=1;AF=0.500;AN=2;BaseQRankSum=-0.583;DB;DP=12;Dels=0.00;FS=0.000;HRun=1;HaplotypeScore=0.0000;MLEAC=1;MLEAF=0.500;MQ=60.00;MQ0=0;MQRankSum=0.259;QD=13.31;ReadPosRankSum=-0.259	GT:AD:DP:GQ:PL	0/1:6,6:12:99:188,0,201
Chr5	65931368	65931368	G	A	exonic	GNPTAB	nonsynonymous SNV	GNPTAB:NM_001192228:exon13:c.C2588T:p.P863L	exonic	ENSBTAG00000019409	nonsynonymous SNV	ENSBTAG00000019409:ENSBTAT00000025859:exon13:c.C2588T:p.P863L	Chr5	65931368	rs208635343	G	A	203.77	PASS	ABHet=0.500;AC=1;AF=0.500;AN=2;BaseQRankSum=0.910;DB;DP=14;Dels=0.00;FS=0.000;HRun=1;HaplotypeScore=0.0000;MLEAC=1;MLEAF=0.500;MQ=60.00;MQ0=0;MQRankSum=0.663;QD=14.55;ReadPosRankSum=0.663	GT:AD:DP:GQ:PL	0/1:7,7:14:99:232,0,219
Chr5	65931428	65931428	T	C	exonic	GNPTAB	nonsynonymous SNV	GNPTAB:NM_001192228:exon13:c.A2528G:p.E843G	exonic	ENSBTAG00000019409	nonsynonymous SNV	ENSBTAG00000019409:ENSBTAT00000025859:exon13:c.A2528G:p.E843G	Chr5	65931428	rs110887221	T	C	185.77	PASS	ABHet=0.333;AC=1;AF=0.500;AN=2;BaseQRankSum=-0.573;DB;DP=9;Dels=0.00;FS=0.000;HRun=2;HaplotypeScore=0.0000;MLEAC=1;MLEAF=0.500;MQ=60.00;MQ0=0;MQRankSum=-2.054;QD=20.64;ReadPosRankSum=-0.573	GT:AD:DP:GQ:PL	0/1:3,6:9:92:214,0,92
Chr5	67644905	67644905	G	A	exonic	STAB2	nonsynonymous SNV	STAB2:NM_001206679:exon6:c.G526A:p.G176S	exonic	ENSBTAG00000006010	nonsynonymous SNV	ENSBTAG00000006010:ENSBTAT00000007896:exon6:c.G553A:p.G185S	Chr5	67644905	rs211547667	G	A	262.77	PASS	ABHet=0.591;AC=1;AF=0.500;AN=2;BaseQRankSum=-0.534;DB;DP=22;Dels=0.00;FS=6.923;HRun=0;HaplotypeScore=0.0000;MLEAC=1;MLEAF=0.500;MQ=60.00;MQ0=0;MQRankSum=-0.735;QD=11.94;ReadPosRankSum=0.601	GT:AD:DP:GQ:PL	0/1:13,9:21:99:291,0,402
Chr5	67659375	67659375	A	G	exonic	STAB2	nonsynonymous SNV	STAB2:NM_001206679:exon11:c.A1253G:p.N418S	exonic	ENSBTAG00000006010	nonsynonymous SNV	ENSBTAG00000006010:ENSBTAT00000007896:exon11:c.A1280G:p.N427S	Chr5	67659375	rs442766265	A	G	316.77	PASS	ABHet=0.214;AC=1;AF=0.500;AN=2;BaseQRankSum=0.254;DB;DP=14;Dels=0.00;FS=11.553;HRun=0;HaplotypeScore=0.7340;MLEAC=1;MLEAF=0.500;MQ=58.33;MQ0=0;MQRankSum=-0.592;QD=22.63;ReadPosRankSum=-0.761	GT:AD:DP:GQ:PL	0/1:3,11:14:79:345,0,79
Chr5	67992129	67992129	T	G	exonic	TDG	nonsynonymous SNV	TDG:NM_001083696:exon10:c.T1118G:p.F373C	exonic	ENSBTAG00000021633	nonsynonymous SNV	ENSBTAG00000021633:ENSBTAT00000028828:exon10:c.T1118G:p.F373C	Chr5	67992129	rs208539869	T	G	323.78	PASS	ABHom=1.00;AC=2;AF=1.00;AN=2;DB;DP=10;Dels=0.00;FS=0.000;HRun=0;HaplotypeScore=0.0000;MLEAC=2;MLEAF=1.00;MQ=60.00;MQ0=0;QD=32.38	GT:AD:DP:GQ:PL	1/1:0,10:10:27:352,27,0
Chr5	68900911	68900911	C	T	exonic	ALDH1L2	nonsynonymous SNV	ALDH1L2:NM_001191391:exon14:c.G1724A:p.R575H	exonic	ENSBTAG00000006326	nonsynonymous SNV	ENSBTAG00000006326:ENSBTAT00000008298:exon13:c.G1682A:p.R561H	Chr5	68900911	rs476051310	C	T	156.77	PASS	ABHet=0.455;AC=1;AF=0.500;AN=2;BaseQRankSum=0.717;DB;DP=11;Dels=0.00;FS=6.154;HRun=0;HaplotypeScore=0.0000;MLEAC=1;MLEAF=0.500;MQ=57.87;MQ0=0;MQRankSum=1.031;QD=14.25;ReadPosRankSum=-0.717	GT:AD:DP:GQ:PL	0/1:5,6:11:99:185,0,123
Chr5	71410853	71410853	A	G	exonic	BPIFC	nonsynonymous SNV	BPIFC:NM_001205834:exon8:c.T736C:p.F246L	exonic	ENSBTAG00000011071	nonsynonymous SNV	ENSBTAG00000011071:ENSBTAT00000014700:exon7:c.T736C:p.F246L	Chr5	71410853	rs208629085	A	G	137.77	PASS	ABHet=0.667;AC=1;AF=0.500;AN=2;BaseQRankSum=1.333;DB;DP=15;Dels=0.00;FS=5.756;HRun=1;HaplotypeScore=0.0000;MLEAC=1;MLEAF=0.500;MQ=60.00;MQ0=0;MQRankSum=0.133;QD=9.18;ReadPosRankSum=-0.133	GT:AD:DP:GQ:PL	0/1:10,5:15:99:166,0,319
Chr5	71479612	71479612	C	T	exonic	SYN3	nonsynonymous SNV	SYN3:NM_001191357:exon12:c.G1544A:p.R515H	exonic	ENSBTAG00000020636	nonsynonymous SNV	ENSBTAG00000020636:ENSBTAT00000027501:exon12:c.G1544A:p.R515H	Chr5	71479612	.	C	T	153.77	PASS	ABHet=0.500;AC=1;AF=0.500;AN=2;BaseQRankSum=0.259;DP=12;Dels=0.00;FS=0.000;HRun=0;HaplotypeScore=0.0000;MLEAC=1;MLEAF=0.500;MQ=60.00;MQ0=0;MQRankSum=-1.517;QD=12.81;ReadPosRankSum=1.517	GT:AD:DP:GQ:PL	0/1:6,6:12:99:182,0,186
Chr5	73928144	73928144	G	C	exonic	TOM1	nonsynonymous SNV	TOM1:NM_001035015:exon6:c.G530C:p.G177A	exonic	ENSBTAG00000045785	nonsynonymous SNV	ENSBTAG00000045785:ENSBTAT00000013932:exon6:c.G530C:p.G177A	Chr5	73928144	rs209168188	G	C	34.77	PASS	ABHet=0.714;AC=1;AF=0.500;AN=2;BaseQRankSum=1.380;DB;DP=7;Dels=0.00;FS=3.310;HRun=0;HaplotypeScore=0.0000;MLEAC=1;MLEAF=0.500;MQ=60.00;MQ0=0;MQRankSum=0.720;QD=4.97;ReadPosRankSum=0.720	GT:AD:DP:GQ:PL	0/1:5,2:7:63:63,0,130
Chr5	74681157	74681157	T	G	exonic	LOC515697	nonsynonymous SNV	LOC515697:NM_001102030:exon3:c.T25G:p.S9A	exonic	ENSBTAG00000037799	nonsynonymous SNV	ENSBTAG00000037799:ENSBTAT00000056456:exon3:c.T25G:p.S9A	Chr5	74681157	rs384499716	T	G	132.77	PASS	ABHet=0.615;AC=1;AF=0.500;AN=2;BaseQRankSum=1.670;DB;DP=13;Dels=0.00;FS=0.000;HRun=0;HaplotypeScore=0.0000;MLEAC=1;MLEAF=0.500;MQ=51.85;MQ0=0;MQRankSum=0.212;QD=10.21;ReadPosRankSum=1.991	GT:AD:DP:GQ:PL	0/1:8,5:13:99:161,0,265
Chr5	74686447	74686447	C	T	exonic	LOC515697	nonsynonymous SNV	LOC515697:NM_001102030:exon5:c.C562T:p.R188C	exonic	ENSBTAG00000037799	nonsynonymous SNV	ENSBTAG00000037799:ENSBTAT00000056456:exon5:c.C562T:p.R188C	Chr5	74686447	.	C	T	185.77	PASS	ABHet=0.300;AC=1;AF=0.500;AN=2;BaseQRankSum=-0.572;DP=10;Dels=0.00;FS=9.700;HRun=1;HaplotypeScore=0.0000;MLEAC=1;MLEAF=0.500;MQ=60.00;MQ0=0;MQRankSum=-1.067;QD=18.58;ReadPosRankSum=0.000	GT:AD:DP:GQ:PL	0/1:3,7:10:56:214,0,56
Chr5	75525373	75525373	G	C	exonic	IFT27	nonsynonymous SNV	IFT27:NM_001076445:exon2:c.C59G:p.A20G	exonic	ENSBTAG00000026657	nonsynonymous SNV	ENSBTAG00000026657:ENSBTAT00000037991:exon2:c.C59G:p.A20G	Chr5	75525373	rs482740777	G	C	312.77	PASS	ABHet=0.333;AC=1;AF=0.500;AN=2;BaseQRankSum=0.551;DB;DP=15;Dels=0.00;FS=0.000;HRun=1;HaplotypeScore=0.7340;MLEAC=1;MLEAF=0.500;MQ=58.45;MQ0=0;MQRankSum=1.286;QD=20.85;ReadPosRankSum=-0.061	GT:AD:DP:GQ:PL	0/1:5,10:15:99:341,0,143
Chr5	75659419	75659419	G	C	exonic	NCF4	nonsynonymous SNV	NCF4:NM_001045983:exon10:c.G841C:p.E281Q	exonic	ENSBTAG00000007531	nonsynonymous SNV	ENSBTAG00000007531:ENSBTAT00000009911:exon10:c.G841C:p.E281Q	Chr5	75659419	rs210937722	G	C	137.77	PASS	ABHet=0.444;AC=1;AF=0.500;AN=2;BaseQRankSum=0.729;DB;DP=9;Dels=0.00;FS=0.000;HRun=0;HaplotypeScore=0.0000;MLEAC=1;MLEAF=0.500;MQ=60.00;MQ0=0;MQRankSum=-1.159;QD=15.31;ReadPosRankSum=0.729	GT:AD:DP:GQ:PL	0/1:4,5:9:99:166,0,118
Chr5	75736516	75736516	G	A	exonic	CSF2RB	nonsynonymous SNV	CSF2RB:NM_001192664:exon4:c.G227A:p.S76N	exonic	ENSBTAG00000009064	nonsynonymous SNV	ENSBTAG00000009064:ENSBTAT00000011947:exon4:c.G227A:p.S76N	Chr5	75736516	rs209394772	G	A	217.77	PASS	ABHet=0.364;AC=1;AF=0.500;AN=2;BaseQRankSum=1.034;DB;DP=11;Dels=0.00;FS=0.000;HRun=1;HaplotypeScore=1.4538;MLEAC=1;MLEAF=0.500;MQ=57.87;MQ0=0;MQRankSum=-0.597;QD=19.80;ReadPosRankSum=0.278	GT:AD:DP:GQ:PL	0/1:4,7:11:53:246,0,53
Chr5	75737606	75737606	G	A	exonic	CSF2RB	nonsynonymous SNV	CSF2RB:NM_001192664:exon6:c.G595A:p.D199N	exonic	ENSBTAG00000009064	nonsynonymous SNV	ENSBTAG00000009064:ENSBTAT00000011947:exon6:c.G595A:p.D199N	Chr5	75737606	rs209785363	G	A	166.77	PASS	ABHet=0.333;AC=1;AF=0.500;AN=2;BaseQRankSum=1.001;DB;DP=9;Dels=0.00;FS=0.000;HRun=1;HaplotypeScore=0.0000;MLEAC=1;MLEAF=0.500;MQ=57.39;MQ0=0;MQRankSum=-0.573;QD=18.53;ReadPosRankSum=0.573	GT:AD:DP:GQ:PL	0/1:3,6:9:79:195,0,79
Chr5	79292447	79292447	T	G	exonic	IPO8	nonsynonymous SNV	IPO8:NM_001206120:exon6:c.T711G:p.I237M	exonic	ENSBTAG00000014106	nonsynonymous SNV	ENSBTAG00000014106:ENSBTAT00000018760:exon6:c.T711G:p.I237M	Chr5	79292447	rs384407018	T	G	196.77	PASS	ABHet=0.250;AC=1;AF=0.500;AN=2;BaseQRankSum=-0.572;DB;DP=8;Dels=0.00;FS=3.680;HRun=1;HaplotypeScore=0.0000;MLEAC=1;MLEAF=0.500;MQ=60.00;MQ0=0;MQRankSum=0.000;QD=24.60;ReadPosRankSum=-1.589	GT:AD:DP:GQ:PL	0/1:2,6:8:60:225,0,60
Chr5	80652565	80652565	G	T	exonic	ERGIC2	nonsynonymous SNV	ERGIC2:NM_001075563:exon11:c.G777T:p.Q259H	exonic	ENSBTAG00000011096	nonsynonymous SNV	ENSBTAG00000011096:ENSBTAT00000014730:exon11:c.G777T:p.Q259H	Chr5	80652565	rs379458225	G	T	30.77	PASS	ABHet=0.714;AC=1;AF=0.500;AN=2;BaseQRankSum=-0.198;DB;DP=7;Dels=0.00;FS=0.000;HRun=0;HaplotypeScore=0.0000;MLEAC=1;MLEAF=0.500;MQ=54.43;MQ0=0;MQRankSum=-1.495;QD=4.40;ReadPosRankSum=1.495	GT:AD:DP:GQ:PL	0/1:5,2:7:59:59,0,189
Chr5	80658948	80658948	G	A	exonic	ERGIC2	nonsynonymous SNV	ERGIC2:NM_001075563:exon14:c.G1096A:p.D366N	exonic	ENSBTAG00000011096	nonsynonymous SNV	ENSBTAG00000011096:ENSBTAT00000014730:exon14:c.G1096A:p.D366N	Chr5	80658948	rs109046618	G	A	272.77	PASS	ABHet=0.522;AC=1;AF=0.500;AN=2;BaseQRankSum=-0.154;DB;DP=23;Dels=0.00;FS=10.020;HRun=1;HaplotypeScore=0.0000;MLEAC=1;MLEAF=0.500;MQ=49.20;MQ0=0;MQRankSum=-3.724;QD=11.86;ReadPosRankSum=0.892	GT:AD:DP:GQ:PL	0/1:12,11:22:99:301,0,337
Chr5	81679801	81679801	A	G	exonic	CCDC91	nonsynonymous SNV	CCDC91:NM_001193032:exon11:c.T998C:p.I333T	exonic	ENSBTAG00000012448	nonsynonymous SNV	ENSBTAG00000012448:ENSBTAT00000016518:exon11:c.T998C:p.I333T	Chr5	81679801	rs459327578	A	G	215.77	PASS	ABHet=0.533;AC=1;AF=0.500;AN=2;BaseQRankSum=0.637;DB;DP=15;Dels=0.00;FS=0.000;HRun=2;HaplotypeScore=0.0000;MLEAC=1;MLEAF=0.500;MQ=60.00;MQ0=0;MQRankSum=0.752;QD=14.38;ReadPosRankSum=-0.868	GT:AD:DP:GQ:PL	0/1:8,7:15:99:244,0,282
Chr5	81689575	81689575	G	A	exonic	CCDC91	nonsynonymous SNV	CCDC91:NM_001193032:exon9:c.C836T:p.T279I	exonic	ENSBTAG00000012448	nonsynonymous SNV	ENSBTAG00000012448:ENSBTAT00000016518:exon9:c.C836T:p.T279I	Chr5	81689575	rs132938161	G	A	250.77	PASS	ABHet=0.429;AC=1;AF=0.500;AN=2;BaseQRankSum=-0.386;DB;DP=14;Dels=0.00;FS=8.616;HRun=1;HaplotypeScore=0.0000;MLEAC=1;MLEAF=0.500;MQ=60.00;MQ0=0;MQRankSum=-0.627;QD=17.91;ReadPosRankSum=0.000	GT:AD:DP:GQ:PL	0/1:6,8:14:99:279,0,204
Chr5	82530338	82530338	T	C	exonic	MRPS35	nonsynonymous SNV	MRPS35:NM_001075619:exon1:c.A70G:p.T24A	exonic	ENSBTAG00000006369	nonsynonymous SNV	ENSBTAG00000006369:ENSBTAT00000010567:exon1:c.A70G:p.T24A	Chr5	82530338	rs109516245	T	C	490.77	PASS	ABHom=1.00;AC=2;AF=1.00;AN=2;DB;DP=14;Dels=0.00;FS=0.000;HRun=0;HaplotypeScore=0.0000;MLEAC=2;MLEAF=1.00;MQ=57.98;MQ0=0;QD=35.05	GT:AD:DP:GQ:PL	1/1:0,14:14:42:519,42,0
Chr5	82896230	82896230	T	C	exonic	ARNTL2	nonsynonymous SNV	ARNTL2:NM_001289819:exon11:c.A1238G:p.H413R	exonic	ENSBTAG00000011804	nonsynonymous SNV	ENSBTAG00000011804:ENSBTAT00000043261:exon10:c.A1220G:p.H407R	Chr5	82896230	rs378624036	T	C	226.77	PASS	ABHet=0.556;AC=1;AF=0.500;AN=2;BaseQRankSum=-1.022;DB;DP=18;Dels=0.00;FS=2.003;HRun=0;HaplotypeScore=0.7887;MLEAC=1;MLEAF=0.500;MQ=58.71;MQ0=0;MQRankSum=-0.044;QD=12.60;ReadPosRankSum=-1.111	GT:AD:DP:GQ:PL	0/1:10,8:18:99:255,0,329
Chr5	82974997	82974997	G	C	exonic	STK38L	nonsynonymous SNV	STK38L:NM_001101092:exon14:c.C1239G:p.D413E	exonic	ENSBTAG00000011798	nonsynonymous SNV	ENSBTAG00000011798:ENSBTAT00000043251:exon14:c.C1239G:p.D413E	Chr5	82974997	rs381503431	G	C	204.77	PASS	ABHet=0.462;AC=1;AF=0.500;AN=2;BaseQRankSum=-0.555;DB;DP=13;Dels=0.00;FS=5.434;HRun=0;HaplotypeScore=0.9469;MLEAC=1;MLEAF=0.500;MQ=60.00;MQ0=0;MQRankSum=0.101;QD=15.75;ReadPosRankSum=-0.555	GT:AD:DP:GQ:PL	0/1:6,7:13:99:233,0,201
Chr5	83238202	83238202	G	A	exonic	TM7SF3	nonsynonymous SNV	TM7SF3:NM_001076827:exon9:c.G1159A:p.V387I	exonic	ENSBTAG00000006985	nonsynonymous SNV	ENSBTAG00000006985:ENSBTAT00000009179:exon9:c.G1159A:p.V387I	Chr5	83238202	rs381468431	G	A	255.77	PASS	ABHet=0.273;AC=1;AF=0.500;AN=2;BaseQRankSum=0.715;DB;DP=11;Dels=0.00;FS=0.000;HRun=0;HaplotypeScore=0.0000;MLEAC=1;MLEAF=0.500;MQ=60.00;MQ0=0;MQRankSum=-1.377;QD=23.25;ReadPosRankSum=-0.382	GT:AD:DP:GQ:PL	0/1:3,8:11:49:284,0,49
Chr5	84235804	84235804	T	A	exonic	BHLHE41	nonsynonymous SNV	BHLHE41:NM_001076297:exon5:c.T670A:p.F224I	exonic	ENSBTAG00000030575	nonsynonymous SNV	ENSBTAG00000030575:ENSBTAT00000043182:exon5:c.T670A:p.F224I,ENSBTAG00000030575:ENSBTAT00000063451:exon5:c.T670A:p.F224I	Chr5	84235804	rs383067619	T	A	102.03	PASS	ABHom=1.00;AC=2;AF=1.00;AN=2;DB;DP=4;Dels=0.00;FS=0.000;HRun=0;HaplotypeScore=0.0000;MLEAC=2;MLEAF=1.00;MQ=29.00;MQ0=0;QD=25.51	GT:AD:DP:GQ:PL	1/1:0,4:4:12:130,12,0
Chr5	89089608	89089608	G	A	exonic	SPX	nonsynonymous SNV	SPX:NM_001075407:exon5:c.C245T:p.P82L	exonic	ENSBTAG00000000380	nonsynonymous SNV	ENSBTAG00000000380:ENSBTAT00000000491:exon5:c.C245T:p.P82L	Chr5	89089608	rs210816676	G	A	420.77	PASS	ABHom=1.000;AC=2;AF=1.00;AN=2;DB;DP=13;Dels=0.00;FS=0.000;HRun=0;HaplotypeScore=0.0000;MLEAC=2;MLEAF=1.00;MQ=60.00;MQ0=0;QD=32.37	GT:AD:DP:GQ:PL	1/1:0,13:13:36:449,36,0
Chr5	89157991	89157991	A	G	exonic	PYROXD1	nonsynonymous SNV	PYROXD1:NM_001105334:exon6:c.T617C:p.I206T	exonic	ENSBTAG00000021078	nonsynonymous SNV	ENSBTAG00000021078:ENSBTAT00000052587:exon6:c.T617C:p.I206T	Chr5	89157991	rs384551637	A	G	176.77	PASS	ABHet=0.500;AC=1;AF=0.500;AN=2;BaseQRankSum=0.869;DB;DP=12;Dels=0.00;FS=0.000;HRun=0;HaplotypeScore=0.0000;MLEAC=1;MLEAF=0.500;MQ=58.43;MQ0=0;MQRankSum=0.000;QD=14.73;ReadPosRankSum=-0.467	GT:AD:DP:GQ:PL	0/1:6,6:12:99:205,0,195
Chr5	89217459	89217459	C	T	exonic	IAPP	nonsynonymous SNV	IAPP:NM_001195038:exon2:c.G178A:p.A60T	exonic	ENSBTAG00000010530	nonsynonymous SNV	ENSBTAG00000010530:ENSBTAT00000013921:exon2:c.G178A:p.A60T	Chr5	89217459	rs383106102	C	T	104.77	PASS	ABHet=0.563;AC=1;AF=0.500;AN=2;BaseQRankSum=-2.372;DB;DP=16;Dels=0.00;FS=0.000;HRun=0;HaplotypeScore=0.0000;MLEAC=1;MLEAF=0.500;MQ=53.95;MQ0=0;MQRankSum=-1.910;QD=6.55;ReadPosRankSum=-1.678	GT:AD:DP:GQ:PL	0/1:9,7:16:99:133,0,292
Chr5	89292570	89292570	A	G	exonic	SLCO1A2	nonsynonymous SNV	SLCO1A2:NM_174654:exon10:c.A1283G:p.H428R	exonic	ENSBTAG00000003282	nonsynonymous SNV	ENSBTAG00000003282:ENSBTAT00000004256:exon10:c.A1283G:p.H428R	Chr5	89292570	rs209885643	A	G	91.77	PASS	ABHet=0.714;AC=1;AF=0.500;AN=2;BaseQRankSum=0.212;DB;DP=14;Dels=0.00;FS=0.000;HRun=0;HaplotypeScore=0.0000;MLEAC=1;MLEAF=0.500;MQ=60.00;MQ0=0;MQRankSum=-0.636;QD=6.55;ReadPosRankSum=0.354	GT:AD:DP:GQ:PL	0/1:10,4:14:99:120,0,355
Chr5	90960630	90960630	C	G	exonic	AEBP2	nonsynonymous SNV	AEBP2:NM_001083485:exon1:c.G123C:p.E41D	exonic	ENSBTAG00000010818	nonsynonymous SNV	ENSBTAG00000010818:ENSBTAT00000034452:exon1:c.G123C:p.E41D	Chr5	90960630	rs378111280	C	G	32.77	PASS	ABHet=0.500;AC=1;AF=0.500;AN=2;BaseQRankSum=0.000;DB;DP=4;Dels=0.00;FS=0.000;HRun=0;HaplotypeScore=0.0000;MLEAC=1;MLEAF=0.500;MQ=60.00;MQ0=0;MQRankSum=-1.026;QD=8.19;ReadPosRankSum=0.000	GT:AD:DP:GQ:PL	0/1:2,2:4:57:61,0,57
Chr5	91847987	91847987	C	T	exonic	PIK3C2G	nonsynonymous SNV	PIK3C2G:NM_001206512:exon30:c.G4081A:p.A1361T	exonic	ENSBTAG00000020715	nonsynonymous SNV	ENSBTAG00000020715:ENSBTAT00000043102:exon31:c.G4204A:p.A1402T	Chr5	91847987	rs136282768	C	T	99.77	PASS	ABHet=0.455;AC=1;AF=0.500;AN=2;BaseQRankSum=0.361;DB;DP=11;Dels=0.00;FS=2.808;HRun=0;HaplotypeScore=0.0000;MLEAC=1;MLEAF=0.500;MQ=60.00;MQ0=0;MQRankSum=1.652;QD=9.07;ReadPosRankSum=0.000	GT:AD:DP:GQ:PL	0/1:5,6:11:99:128,0,157
Chr5	92200079	92200079	T	C	exonic	PIK3C2G	nonsynonymous SNV	PIK3C2G:NM_001206512:exon8:c.A1348G:p.I450V	exonic	ENSBTAG00000020715	nonsynonymous SNV	ENSBTAG00000020715:ENSBTAT00000043102:exon8:c.A1348G:p.I450V	Chr5	92200079	.	T	C	223.77	PASS	ABHet=0.462;AC=1;AF=0.500;AN=2;BaseQRankSum=0.811;DP=13;Dels=0.00;FS=2.817;HRun=0;HaplotypeScore=0.0000;MLEAC=1;MLEAF=0.500;MQ=60.00;MQ0=0;MQRankSum=0.312;QD=17.21;ReadPosRankSum=0.555	GT:AD:DP:GQ:PL	0/1:6,7:13:99:252,0,166
Chr5	97439169	97439169	C	T	exonic	GPRC5A	nonsynonymous SNV	GPRC5A:NM_001034515:exon2:c.G142A:p.A48T	exonic	ENSBTAG00000039509	nonsynonymous SNV	ENSBTAG00000039509:ENSBTAT00000026124:exon2:c.G142A:p.A48T	Chr5	97439169	rs384939846	C	T	163.77	PASS	ABHet=0.364;AC=1;AF=0.500;AN=2;BaseQRankSum=-0.597;DB;DP=11;Dels=0.00;FS=0.000;HRun=0;HaplotypeScore=0.9867;MLEAC=1;MLEAF=0.500;MQ=53.95;MQ0=0;MQRankSum=0.278;QD=14.89;ReadPosRankSum=-0.678	GT:AD:DP:GQ:PL	0/1:4,7:11:99:192,0,112
Chr5	97633640	97633640	G	A	exonic	GPR19	nonsynonymous SNV	GPR19:NM_001101214:exon2:c.G4A:p.V2I	exonic	ENSBTAG00000011959	nonsynonymous SNV	ENSBTAG00000011959:ENSBTAT00000015870:exon2:c.G4A:p.V2I	Chr5	97633640	rs380307039	G	A	151.77	PASS	ABHet=0.538;AC=1;AF=0.500;AN=2;BaseQRankSum=-1.093;DB;DP=13;Dels=0.00;FS=0.000;HRun=0;HaplotypeScore=0.0000;MLEAC=1;MLEAF=0.500;MQ=60.00;MQ0=0;MQRankSum=0.377;QD=11.67;ReadPosRankSum=-1.093	GT:AD:DP:GQ:PL	0/1:7,6:13:99:180,0,236
Chr5	99036463	99036463	C	T	exonic	TAS2R42	nonsynonymous SNV	TAS2R42:NM_001046633:exon1:c.C712T:p.L238F	exonic	ENSBTAG00000030472	nonsynonymous SNV	ENSBTAG00000030472:ENSBTAT00000043010:exon1:c.C712T:p.L238F	Chr5	99036463	rs109428737	C	T	102.77	PASS	ABHet=0.556;AC=1;AF=0.500;AN=2;BaseQRankSum=-0.922;DB;DP=9;Dels=0.00;FS=3.680;HRun=1;HaplotypeScore=0.0000;MLEAC=1;MLEAF=0.500;MQ=60.00;MQ0=0;MQRankSum=1.368;QD=11.42;ReadPosRankSum=-0.922	GT:AD:DP:GQ:PL	0/1:5,4:9:99:131,0,137
Chr5	99103252	99103252	A	G	exonic	T2R65A	nonsynonymous SNV	T2R65A:NM_001046634:exon1:c.A746G:p.H249R	exonic	ENSBTAG00000023258	nonsynonymous SNV	ENSBTAG00000023258:ENSBTAT00000031637:exon1:c.A746G:p.H249R	Chr5	99103252	rs207608856	A	G	132.77	PASS	ABHet=0.500;AC=1;AF=0.500;AN=2;BaseQRankSum=-0.470;DB;DP=10;Dels=0.00;FS=0.000;HRun=0;HaplotypeScore=0.0000;MLEAC=1;MLEAF=0.500;MQ=60.00;MQ0=0;MQRankSum=-0.336;QD=13.28;ReadPosRankSum=-1.453	GT:AD:DP:GQ:PL	0/1:5,5:10:99:161,0,168
Chr5	100373718	100373718	A	C	exonic	CLEC12B	nonsynonymous SNV	CLEC12B:NM_001076408:exon6:c.A695C:p.E232A	exonic	ENSBTAG00000004293	nonsynonymous SNV	ENSBTAG00000004293:ENSBTAT00000030535:exon6:c.A695C:p.E232A	Chr5	100373718	rs385007400	A	C	213.77	PASS	ABHet=0.500;AC=1;AF=0.500;AN=2;BaseQRankSum=1.524;DB;DP=14;Dels=0.00;FS=0.000;HRun=0;HaplotypeScore=2.5220;MLEAC=1;MLEAF=0.500;MQ=58.33;MQ0=0;MQRankSum=0.299;QD=15.27;ReadPosRankSum=-0.299	GT:AD:DP:GQ:PL	0/1:7,7:14:99:242,0,218
Chr5	101341112	101341112	A	T	exonic	A2M	nonsynonymous SNV	A2M:NM_001109795:exon31:c.A4048T:p.S1350C	exonic	ENSBTAG00000018137	nonsynonymous SNV	ENSBTAG00000018137:ENSBTAT00000006167:exon31:c.A4048T:p.S1350C	Chr5	101341112	rs109531662	A	T	160.77	PASS	ABHet=0.600;AC=1;AF=0.500;AN=2;BaseQRankSum=-0.059;DB;DP=15;Dels=0.00;FS=2.059;HRun=0;HaplotypeScore=0.7887;MLEAC=1;MLEAF=0.500;MQ=60.00;MQ0=0;MQRankSum=0.059;QD=10.72;ReadPosRankSum=-0.177	GT:AD:DP:GQ:PL	0/1:9,6:15:99:189,0,302
Chr5	102011725	102011725	A	C	exonic	FOXJ2	nonsynonymous SNV	FOXJ2:NM_001192770:exon2:c.A151C:p.N51H	exonic	ENSBTAG00000019742	nonsynonymous SNV	ENSBTAG00000019742:ENSBTAT00000026309:exon2:c.A151C:p.N51H	Chr5	102011725	rs433737444	A	C	72.77	PASS	ABHet=0.600;AC=1;AF=0.500;AN=2;BaseQRankSum=-1.568;DB;DP=10;Dels=0.00;FS=2.430;HRun=0;HaplotypeScore=1.1567;MLEAC=1;MLEAF=0.500;MQ=60.00;MQ0=0;MQRankSum=0.365;QD=7.28;ReadPosRankSum=0.365	GT:AD:DP:GQ:PL	0/1:6,4:10:99:101,0,205
Chr5	102011738	102011738	G	A	exonic	FOXJ2	nonsynonymous SNV	FOXJ2:NM_001192770:exon2:c.G164A:p.S55N	exonic	ENSBTAG00000019742	nonsynonymous SNV	ENSBTAG00000019742:ENSBTAT00000026309:exon2:c.G164A:p.S55N	Chr5	102011738	rs109682322	G	A	181.77	PASS	ABHet=0.400;AC=1;AF=0.500;AN=2;BaseQRankSum=1.447;DB;DP=10;Dels=0.00;FS=2.430;HRun=1;HaplotypeScore=0.0000;MLEAC=1;MLEAF=0.500;MQ=60.00;MQ0=0;MQRankSum=-1.866;QD=18.18;ReadPosRankSum=-0.741	GT:AD:DP:GQ:PL	0/1:4,6:10:99:210,0,120
Chr5	102028532	102028532	C	T	exonic	C3AR1	nonsynonymous SNV	C3AR1:NM_001083752:exon2:c.G737A:p.R246K	exonic	ENSBTAG00000019741	nonsynonymous SNV	ENSBTAG00000019741:ENSBTAT00000026308:exon2:c.G737A:p.R246K	Chr5	102028532	rs462986037	C	T	212.77	PASS	ABHet=0.462;AC=1;AF=0.500;AN=2;BaseQRankSum=0.101;DB;DP=13;Dels=0.00;FS=0.000;HRun=1;HaplotypeScore=0.0000;MLEAC=1;MLEAF=0.500;MQ=60.00;MQ0=0;MQRankSum=0.101;QD=16.37;ReadPosRankSum=0.312	GT:AD:DP:GQ:PL	0/1:6,7:13:99:241,0,199
Chr5	102489731	102489731	T	C	exonic	WC-7	nonsynonymous SNV	WC-7:NM_001281912:exon3:c.T505C:p.S169P	exonic	ENSBTAG00000039380	nonsynonymous SNV	ENSBTAG00000039380:ENSBTAT00000065821:exon1:c.T103C:p.S35P	Chr5	102489731	rs381724638	T	C	64.77	PASS	ABHet=0.556;AC=1;AF=0.500;AN=2;BaseQRankSum=1.920;DB;DP=9;Dels=0.00;FS=0.000;HRun=2;HaplotypeScore=0.0000;MLEAC=1;MLEAF=0.500;MQ=52.34;MQ0=0;MQRankSum=-0.684;QD=7.20;ReadPosRankSum=1.920	GT:AD:DP:GQ:PL	0/1:5,4:9:93:93,0,165
Chr5	102489926	102489926	A	G	exonic	WC-7	nonsynonymous SNV	WC-7:NM_001281912:exon3:c.A700G:p.I234V	exonic	ENSBTAG00000039380	nonsynonymous SNV	ENSBTAG00000039380:ENSBTAT00000065821:exon1:c.A298G:p.I100V	Chr5	102489926	rs136469963	A	G	73.77	PASS	ABHet=0.692;AC=1;AF=0.500;AN=2;BaseQRankSum=-2.392;DB;DP=13;Dels=0.00;FS=0.000;HRun=1;HaplotypeScore=0.8941;MLEAC=1;MLEAF=0.500;MQ=57.97;MQ0=0;MQRankSum=0.231;QD=5.67;ReadPosRankSum=-1.929	GT:AD:DP:GQ:PL	0/1:9,4:13:99:102,0,316
Chr5	102517793	102517793	G	A	exonic	WC-7	nonsynonymous SNV	WC-7:NM_001281912:exon13:c.G3130A:p.G1044R	exonic	ENSBTAG00000039380	nonsynonymous SNV	ENSBTAG00000039380:ENSBTAT00000065821:exon10:c.G2413A:p.G805R	Chr5	102517793	rs110453908	G	A	99.77	PASS	ABHet=0.455;AC=1;AF=0.500;AN=2;BaseQRankSum=-1.031;DB;DP=11;Dels=0.00;FS=0.000;HRun=0;HaplotypeScore=0.0000;MLEAC=1;MLEAF=0.500;MQ=49.96;MQ0=0;MQRankSum=-1.186;QD=9.07;ReadPosRankSum=-0.143	GT:AD:DP:GQ:PL	0/1:5,6:11:99:128,0,161
Chr5	102518000	102518000	G	C	exonic	WC-7	nonsynonymous SNV	WC-7:NM_001281912:exon13:c.G3337C:p.A1113P	exonic	ENSBTAG00000039380	nonsynonymous SNV	ENSBTAG00000039380:ENSBTAT00000065821:exon10:c.G2620C:p.A874P	Chr5	102518000	rs208898004	G	C	155.77	PASS	ABHet=0.333;AC=1;AF=0.500;AN=2;BaseQRankSum=-0.278;DB;DP=12;Dels=0.00;FS=0.000;HRun=2;HaplotypeScore=0.9789;MLEAC=1;MLEAF=0.500;MQ=39.05;MQ0=1;MQRankSum=-2.520;QD=12.98;ReadPosRankSum=-0.278	GT:AD:DP:GQ:PL	0/1:4,8:12:99:184,0,129
Chr5	102518553	102518553	C	G	exonic	WC-7	nonsynonymous SNV	WC-7:NM_001281912:exon15:c.C3462G:p.D1154E	exonic	ENSBTAG00000039380	nonsynonymous SNV	ENSBTAG00000039380:ENSBTAT00000065821:exon12:c.C2745G:p.D915E	Chr5	102518553	rs133709387	C	G	66.77	PASS	ABHet=0.455;AC=1;AF=0.500;AN=2;BaseQRankSum=-1.447;DB;DP=11;Dels=0.00;FS=7.202;HRun=0;HaplotypeScore=0.0000;MLEAC=1;MLEAF=0.500;MQ=51.38;MQ0=1;MQRankSum=-1.036;QD=6.07;ReadPosRankSum=-0.633	GT:AD:DP:GQ:PL	0/1:5,6:11:95:95,0,132
Chr5	102519139	102519139	C	T	exonic	WC-7	nonsynonymous SNV	WC-7:NM_001281912:exon16:c.C3797T:p.T1266M	exonic	ENSBTAG00000039380	nonsynonymous SNV	ENSBTAG00000039380:ENSBTAT00000065821:exon13:c.C3080T:p.T1027M	Chr5	102519139	rs447631812	C	T	50.77	PASS	ABHet=0.222;AC=1;AF=0.500;AN=2;BaseQRankSum=-0.922;DB;DP=9;Dels=0.00;FS=0.000;HRun=0;HaplotypeScore=0.0000;MLEAC=1;MLEAF=0.500;MQ=32.75;MQ0=2;MQRankSum=-1.495;QD=5.64;ReadPosRankSum=-0.922	GT:AD:DP:GQ:PL	0/1:2,7:9:68:79,0,68
Chr5	102521200	102521200	C	A	exonic	WC-7	nonsynonymous SNV	WC-7:NM_001281912:exon19:c.C4058A:p.A1353D	exonic	ENSBTAG00000039380	nonsynonymous SNV	ENSBTAG00000039380:ENSBTAT00000065821:exon16:c.C3341A:p.A1114D	Chr5	102521200	rs211071577	C	A	37.77	PASS	ABHet=0.769;AC=1;AF=0.500;AN=2;BaseQRankSum=0.254;DB;DP=13;Dels=0.00;FS=3.041;HRun=0;HaplotypeScore=0.0000;MLEAC=1;MLEAF=0.500;MQ=49.00;MQ0=0;MQRankSum=-0.761;QD=2.91;ReadPosRankSum=0.085	GT:AD:DP:GQ:PL	0/1:10,3:13:66:66,0,327
Chr5	102521277	102521277	C	T	exonic	WC-7	nonsynonymous SNV	WC-7:NM_001281912:exon19:c.C4135T:p.P1379S	exonic	ENSBTAG00000039380	nonsynonymous SNV	ENSBTAG00000039380:ENSBTAT00000065821:exon16:c.C3418T:p.P1140S	Chr5	102521277	rs384902681	C	T	53.77	PASS	ABHet=0.571;AC=1;AF=0.500;AN=2;BaseQRankSum=0.406;DB;DP=7;Dels=0.00;FS=0.000;HRun=0;HaplotypeScore=0.7340;MLEAC=1;MLEAF=0.500;MQ=45.81;MQ0=0;MQRankSum=-1.537;QD=7.68;ReadPosRankSum=-0.406	GT:AD:DP:GQ:PL	0/1:4,3:7:82:82,0,87
Chr5	103388097	103388097	C	T	exonic	CD163L1	nonsynonymous SNV	CD163L1:NM_176651:exon14:c.G3196A:p.V1066M	exonic	ENSBTAG00000026531	nonsynonymous SNV	ENSBTAG00000026531:ENSBTAT00000064798:exon8:c.G1885A:p.V629M,ENSBTAG00000026531:ENSBTAT00000052415:exon11:c.G2815A:p.V939M	Chr5	103388097	.	C	T	95.77	PASS	ABHet=0.791;AC=1;AF=0.500;AN=2;BaseQRankSum=0.118;DP=43;Dels=0.00;FS=0.000;HRun=0;HaplotypeScore=8.9604;MLEAC=1;MLEAF=0.500;MQ=48.46;MQ0=2;MQRankSum=0.693;QD=2.23;ReadPosRankSum=-0.964	GT:AD:DP:GQ:PL	0/1:34,9:41:99:124,0,1000
Chr5	103405050	103405050	T	C	exonic	CD163L1	nonsynonymous SNV	CD163L1:NM_176651:exon9:c.A1889G:p.D630G	exonic	ENSBTAG00000026531	nonsynonymous SNV	ENSBTAG00000026531:ENSBTAT00000064798:exon4:c.A893G:p.D298G,ENSBTAG00000026531:ENSBTAT00000052415:exon6:c.A1508G:p.D503G,ENSBTAG00000026531:ENSBTAT00000055996:exon8:c.A1901G:p.D634G	Chr5	103405050	rs382190463	T	C	196.77	PASS	ABHet=0.652;AC=1;AF=0.500;AN=2;BaseQRankSum=-1.485;DB;DP=23;Dels=0.00;FS=10.942;HRun=2;HaplotypeScore=8.8395;MLEAC=1;MLEAF=0.500;MQ=54.33;MQ0=2;MQRankSum=1.629;QD=8.56;ReadPosRankSum=1.267	GT:AD:DP:GQ:PL	0/1:15,8:22:99:225,0,376
Chr5	103415497	103415497	C	G	exonic	CD163L1	nonsynonymous SNV	CD163L1:NM_176651:exon8:c.G1648C:p.D550H	exonic	ENSBTAG00000026531	nonsynonymous SNV	ENSBTAG00000026531:ENSBTAT00000064798:exon3:c.G652C:p.D218H,ENSBTAG00000026531:ENSBTAT00000052415:exon5:c.G1267C:p.D423H,ENSBTAG00000026531:ENSBTAT00000055996:exon7:c.G1660C:p.D554H	Chr5	103415497	rs382016200	C	G	50.77	PASS	ABHet=0.762;AC=1;AF=0.500;AN=2;BaseQRankSum=-0.611;DB;DP=21;Dels=0.00;FS=2.098;HRun=0;HaplotypeScore=1.9717;MLEAC=1;MLEAF=0.500;MQ=51.16;MQ0=1;MQRankSum=-0.960;QD=2.42;ReadPosRankSum=-1.658	GT:AD:DP:GQ:PL	0/1:16,5:20:79:79,0,484
Chr5	103417350	103417350	C	G	exonic	CD163L1	nonsynonymous SNV	CD163L1:NM_176651:exon6:c.G1017C:p.Q339H	exonic	ENSBTAG00000026531	nonsynonymous SNV	ENSBTAG00000026531:ENSBTAT00000064798:exon1:c.G21C:p.Q7H,ENSBTAG00000026531:ENSBTAT00000052415:exon3:c.G636C:p.Q212H,ENSBTAG00000026531:ENSBTAT00000055996:exon5:c.G1029C:p.Q343H	Chr5	103417350	rs379377357	C	G	188.77	PASS	ABHet=0.708;AC=1;AF=0.500;AN=2;BaseQRankSum=1.143;DB;DP=25;Dels=0.00;FS=12.693;HRun=0;HaplotypeScore=0.7887;MLEAC=1;MLEAF=0.500;MQ=47.93;MQ0=0;MQRankSum=3.049;OND=0.040;QD=7.55;ReadPosRankSum=0.889	GT:AD:DP:GQ:PL	0/1:17,7:24:99:217,0,482
Chr5	103426064	103426064	C	G	exonic	CD163L1	nonsynonymous SNV	CD163L1:NM_176651:exon5:c.G756C:p.K252N	exonic	ENSBTAG00000026531	nonsynonymous SNV	ENSBTAG00000026531:ENSBTAT00000052415:exon2:c.G375C:p.K125N,ENSBTAG00000026531:ENSBTAT00000055996:exon4:c.G768C:p.K256N	Chr5	103426064	rs43445119	C	G	53.77	PASS	ABHet=0.733;AC=1;AF=0.500;AN=2;BaseQRankSum=1.240;DB;DP=15;Dels=0.00;FS=6.368;HRun=0;HaplotypeScore=0.9983;MLEAC=1;MLEAF=0.500;MQ=39.39;MQ0=0;MQRankSum=-2.546;QD=3.58;ReadPosRankSum=0.849	GT:AD:DP:GQ:PL	0/1:11,4:15:82:82,0,308
Chr5	103582230	103582230	C	A	exonic	CLSTN3	nonsynonymous SNV	CLSTN3:NM_001075425:exon18:c.G2758T:p.V920L	exonic	ENSBTAG00000008129	nonsynonymous SNV	ENSBTAG00000008129:ENSBTAT00000010687:exon18:c.G2758T:p.V920L	Chr5	103582230	rs208284233	C	A	145.9	PASS	ABHom=1.00;AC=2;AF=1.00;AN=2;DB;DP=7;Dels=0.00;FS=0.000;HRun=1;HaplotypeScore=0.0000;MLEAC=2;MLEAF=1.00;MQ=44.98;MQ0=0;QD=20.84	GT:AD:DP:GQ:PL	1/1:0,7:7:15:174,15,0
Chr5	103589033	103589033	C	T	exonic	CLSTN3	nonsynonymous SNV	CLSTN3:NM_001075425:exon15:c.G2362A:p.G788R	exonic	ENSBTAG00000008129	nonsynonymous SNV	ENSBTAG00000008129:ENSBTAT00000010687:exon15:c.G2362A:p.G788R,ENSBTAG00000008129:ENSBTAT00000010689:exon15:c.G2362A:p.G788R	Chr5	103589033	rs383896219	C	T	62.77	PASS	ABHet=0.400;AC=1;AF=0.500;AN=2;BaseQRankSum=0.358;DB;DP=5;Dels=0.00;FS=3.979;HRun=0;HaplotypeScore=0.0000;MLEAC=1;MLEAF=0.500;MQ=55.21;MQ0=0;MQRankSum=0.358;QD=12.55;ReadPosRankSum=0.358	GT:AD:DP:GQ:PL	0/1:2,3:5:62:91,0,62
Chr5	103940951	103940951	G	A	exonic	SPSB2	nonsynonymous SNV	SPSB2:NM_001076280:exon3:c.G659A:p.R220K	exonic	ENSBTAG00000019783	nonsynonymous SNV	ENSBTAG00000019783:ENSBTAT00000048850:exon2:c.G659A:p.R220K	Chr5	103940951	rs207953269	G	A	97.77	PASS	ABHet=0.500;AC=1;AF=0.500;AN=2;BaseQRankSum=0.421;DB;DP=8;Dels=0.00;FS=0.000;HRun=3;HaplotypeScore=0.0000;MLEAC=1;MLEAF=0.500;MQ=60.00;MQ0=0;MQRankSum=1.638;QD=12.22;ReadPosRankSum=-0.421	GT:AD:DP:GQ:PL	0/1:4,4:8:99:126,0,138
Chr5	103956506	103956506	C	T	exonic	USP5	nonsynonymous SNV	USP5:NM_001192056:exon4:c.G409A:p.G137R	exonic	ENSBTAG00000019780	nonsynonymous SNV	ENSBTAG00000019780:ENSBTAT00000026356:exon4:c.G409A:p.G137R	Chr5	103956506	rs17870449	C	T	171.77	PASS	ABHet=0.333;AC=1;AF=0.500;AN=2;BaseQRankSum=0.248;DB;DP=9;Dels=0.00;FS=0.000;HRun=0;HaplotypeScore=0.7887;MLEAC=1;MLEAF=0.500;MQ=60.00;MQ0=0;MQRankSum=0.573;QD=19.09;ReadPosRankSum=-1.001	GT:AD:DP:GQ:PL	0/1:3,6:9:55:200,0,55
Chr5	104222297	104222297	A	C	exonic	NOP2	nonsynonymous SNV	NOP2:NM_001102257:exon15:c.A1699C:p.T567P	exonic	ENSBTAG00000014733	nonsynonymous SNV	ENSBTAG00000014733:ENSBTAT00000019607:exon15:c.A1699C:p.T567P	Chr5	104222297	rs477202140	A	C	32.77	PASS	ABHet=0.429;AC=1;AF=0.500;AN=2;BaseQRankSum=-2.219;DB;DP=14;Dels=0.00;FS=17.482;HRun=3;HaplotypeScore=0.0000;MLEAC=1;MLEAF=0.500;MQ=58.33;MQ0=0;MQRankSum=-1.652;QD=2.34;ReadPosRankSum=-0.361	GT:AD:DP:GQ:PL	0/1:6,8:14:61:61,0,164
Chr5	104223841	104223841	C	T	exonic	NOP2	nonsynonymous SNV	NOP2:NM_001102257:exon16:c.C2129T:p.S710F	exonic	ENSBTAG00000014733	nonsynonymous SNV	ENSBTAG00000014733:ENSBTAT00000019607:exon16:c.C2129T:p.S710F	Chr5	104223841	rs17871972	C	T	71.77	PASS	ABHet=0.571;AC=1;AF=0.500;AN=2;BaseQRankSum=0.550;DB;DP=7;Dels=0.00;FS=0.000;HRun=1;HaplotypeScore=0.0000;MLEAC=1;MLEAF=0.500;MQ=60.00;MQ0=0;MQRankSum=-0.937;QD=10.25;ReadPosRankSum=0.550	GT:AD:DP:GQ:PL	0/1:4,3:7:99:100,0,136
Chr5	104248971	104248971	G	A	exonic	NCAPD2	nonsynonymous SNV	NCAPD2:NM_001206711:exon22:c.C2842T:p.R948W	exonic	ENSBTAG00000014730	nonsynonymous SNV	ENSBTAG00000014730:ENSBTAT00000019603:exon22:c.C2842T:p.R948W	Chr5	104248971	rs385408528	G	A	38.77	PASS	ABHet=0.667;AC=1;AF=0.500;AN=2;BaseQRankSum=1.231;DB;DP=6;Dels=0.00;FS=0.000;HRun=1;HaplotypeScore=0.0000;MLEAC=1;MLEAF=0.500;MQ=60.00;MQ0=0;MQRankSum=1.231;QD=6.46;ReadPosRankSum=1.231	GT:AD:DP:GQ:PL	0/1:4,2:6:67:67,0,86
Chr5	104642272	104642272	A	G	exonic	VWF	nonsynonymous SNV	VWF:NM_001205308:exon10:c.A1363G:p.I455V	exonic	ENSBTAG00000012265	nonsynonymous SNV	ENSBTAG00000012265:ENSBTAT00000016273:exon12:c.A1402G:p.I468V	Chr5	104642272	rs207763266	A	G	59.77	PASS	ABHet=0.600;AC=1;AF=0.500;AN=2;BaseQRankSum=0.365;DB;DP=10;Dels=0.00;FS=0.000;HRun=0;HaplotypeScore=0.0000;MLEAC=1;MLEAF=0.500;MQ=60.00;MQ0=0;MQRankSum=0.365;QD=5.98;ReadPosRankSum=-0.365	GT:AD:DP:GQ:PL	0/1:6,4:10:88:88,0,195
Chr5	104648879	104648879	G	C	exonic	VWF	nonsynonymous SNV	VWF:NM_001205308:exon13:c.G1744C:p.A582P	exonic	ENSBTAG00000012265	nonsynonymous SNV	ENSBTAG00000012265:ENSBTAT00000016273:exon15:c.G1783C:p.A595P	Chr5	104648879	rs475098009	G	C	144.77	PASS	ABHet=0.444;AC=1;AF=0.500;AN=2;BaseQRankSum=1.652;DB;DP=9;Dels=0.00;FS=6.854;HRun=2;HaplotypeScore=0.0000;MLEAC=1;MLEAF=0.500;MQ=57.39;MQ0=0;MQRankSum=0.361;QD=16.09;ReadPosRankSum=-1.159	GT:AD:DP:GQ:PL	0/1:4,5:9:70:173,0,70
Chr5	105538517	105538517	C	T	exonic	KCNA5	nonsynonymous SNV	KCNA5:NM_001015552:exon1:c.G1672A:p.A558T	exonic	ENSBTAG00000007553	nonsynonymous SNV	ENSBTAG00000007553:ENSBTAT00000009938:exon1:c.G1672A:p.A558T	Chr5	105538517	rs43447305	C	T	276.78	PASS	ABHom=1.00;AC=2;AF=1.00;AN=2;DB;DP=9;Dels=0.00;FS=0.000;HRun=0;HaplotypeScore=0.0000;MLEAC=2;MLEAF=1.00;MQ=57.39;MQ0=0;QD=30.75	GT:AD:DP:GQ:PL	1/1:0,9:9:24:305,24,0
Chr5	105763995	105763995	C	T	exonic	KCNA6	nonsynonymous SNV	KCNA6:NM_001206413:exon1:c.G47A:p.R16H	exonic	ENSBTAG00000047191	nonsynonymous SNV	ENSBTAG00000047191:ENSBTAT00000065475:exon1:c.G47A:p.R16H	Chr5	105763995	rs41593005	C	T	62.28	PASS	ABHom=1.00;AC=2;AF=1.00;AN=2;DB;DP=5;Dels=0.00;FS=0.000;HRun=0;HaplotypeScore=0.0000;MLEAC=2;MLEAF=1.00;MQ=55.21;MQ0=0;QD=12.46	GT:AD:DP:GQ:PL	1/1:0,5:5:9:90,9,0
Chr5	107806255	107806255	C	T	exonic	CCDC77	nonsynonymous SNV	CCDC77:NM_001102106:exon4:c.C412T:p.R138C	exonic	ENSBTAG00000000049	nonsynonymous SNV	ENSBTAG00000000049:ENSBTAT00000053510:exon4:c.C412T:p.R138C	Chr5	107806255	rs382355507	C	T	109.77	PASS	ABHet=0.500;AC=1;AF=0.500;AN=2;BaseQRankSum=0.421;DB;DP=8;Dels=0.00;FS=0.000;HRun=0;HaplotypeScore=0.0000;MLEAC=1;MLEAF=0.500;MQ=60.00;MQ0=0;MQRankSum=0.421;QD=13.72;ReadPosRankSum=-0.922	GT:AD:DP:GQ:PL	0/1:4,4:8:99:138,0,128
Chr5	108817270	108817270	C	T	exonic	DCP1B	nonsynonymous SNV	DCP1B:NM_001034467:exon8:c.G1567A:p.G523S	exonic	ENSBTAG00000030285	nonsynonymous SNV	ENSBTAG00000030285:ENSBTAT00000003353:exon8:c.G1567A:p.G523S	Chr5	108817270	rs457108961	C	T	68.77	PASS	ABHet=0.500;AC=1;AF=0.500;AN=2;BaseQRankSum=-1.537;DB;DP=6;Dels=0.00;FS=0.000;HRun=0;HaplotypeScore=0.0000;MLEAC=1;MLEAF=0.500;MQ=56.04;MQ0=0;MQRankSum=1.537;QD=11.46;ReadPosRankSum=-1.537	GT:AD:DP:GQ:PL	0/1:3,3:6:97:97,0,99
Chr5	108819856	108819856	C	A	exonic	DCP1B	nonsynonymous SNV	DCP1B:NM_001034467:exon7:c.G759T:p.Q253H	exonic	ENSBTAG00000030285	nonsynonymous SNV	ENSBTAG00000030285:ENSBTAT00000003353:exon7:c.G759T:p.Q253H	Chr5	108819856	rs436878708	C	A	118.85	PASS	ABHet=0.167;AC=1;AF=0.500;AN=2;BaseQRankSum=0.736;DB;DP=6;Dels=0.00;FS=3.979;HRun=0;HaplotypeScore=0.0000;MLEAC=1;MLEAF=0.500;MQ=60.00;MQ0=0;MQRankSum=0.736;QD=19.81;ReadPosRankSum=0.736	GT:AD:DP:GQ:PL	0/1:1,5:6:17:147,0,17
Chr5	109855596	109855596	G	T	exonic	PEX26	nonsynonymous SNV	PEX26:NM_001101172:exon1:c.G196T:p.A66S	exonic	ENSBTAG00000011826	nonsynonymous SNV	ENSBTAG00000011826:ENSBTAT00000052262:exon1:c.G196T:p.A66S	Chr5	109855596	rs211510354	G	T	181.84	PASS	ABHom=1.00;AC=2;AF=1.00;AN=2;DB;DP=6;Dels=0.00;FS=0.000;HRun=0;HaplotypeScore=0.0000;MLEAC=2;MLEAF=1.00;MQ=51.77;MQ0=0;QD=30.31	GT:AD:DP:GQ:PL	1/1:0,6:6:18:210,18,0
Chr5	109855597	109855597	C	T	exonic	PEX26	nonsynonymous SNV	PEX26:NM_001101172:exon1:c.C197T:p.A66V	exonic	ENSBTAG00000011826	nonsynonymous SNV	ENSBTAG00000011826:ENSBTAT00000052262:exon1:c.C197T:p.A66V	Chr5	109855597	rs208323029	C	T	194.84	PASS	ABHom=1.00;AC=2;AF=1.00;AN=2;DB;DP=6;Dels=0.00;FS=0.000;HRun=0;HaplotypeScore=0.0000;MLEAC=2;MLEAF=1.00;MQ=51.77;MQ0=0;QD=32.47	GT:AD:DP:GQ:PL	1/1:0,6:6:18:223,18,0
Chr5	109886770	109886770	G	A	exonic	TUBA8	nonsynonymous SNV	TUBA8:NM_001077095:exon2:c.G97A:p.D33N	exonic	ENSBTAG00000018530	nonsynonymous SNV	ENSBTAG00000018530:ENSBTAT00000024663:exon2:c.G97A:p.D33N	Chr5	109886770	rs210887596	G	A	553.77	PASS	ABHom=0.944;AC=2;AF=1.00;AN=2;DB;DP=18;Dels=0.00;FS=0.000;HRun=1;HaplotypeScore=0.0000;MLEAC=2;MLEAF=1.00;MQ=58.71;MQ0=0;OND=0.056;QD=30.76	GT:AD:DP:GQ:PL	1/1:0,17:18:45:582,45,0
Chr5	110981443	110981443	G	A	exonic	CBX6	nonsynonymous SNV	CBX6:NM_001103094:exon5:c.C793T:p.P265S	exonic	ENSBTAG00000046724	nonsynonymous SNV	ENSBTAG00000046724:ENSBTAT00000064944:exon5:c.C793T:p.P265S	Chr5	110981443	.	G	A	72.78	PASS	ABHet=0.250;AC=1;AF=0.500;AN=2;BaseQRankSum=0.720;DP=8;Dels=0.00;FS=4.771;HRun=0;HaplotypeScore=0.9947;MLEAC=1;MLEAF=0.500;MQ=56.37;MQ0=0;MQRankSum=-0.720;QD=9.10;ReadPosRankSum=-0.720	GT:AD:DP:GQ:PL	0/1:2,6:8:25:101,0,25
Chr5	111047898	111047898	A	G	exonic	APOBEC3A	nonsynonymous SNV	APOBEC3A:NM_001163936:exon5:c.A520G:p.T174A	exonic	ENSBTAG00000037800	nonsynonymous SNV	ENSBTAG00000037800:ENSBTAT00000010196:exon3:c.A520G:p.T174A	Chr5	111047898	rs109496957	A	G	265.78	PASS	ABHom=1.00;AC=2;AF=1.00;AN=2;DB;DP=8;Dels=0.00;FS=0.000;HRun=0;HaplotypeScore=0.0000;MLEAC=2;MLEAF=1.00;MQ=60.00;MQ0=0;QD=33.22	GT:AD:DP:GQ:PL	1/1:0,8:8:24:294,24,0
Chr5	111078926	111078926	C	A	exonic	APOBEC3B	nonsynonymous SNV	APOBEC3B:NM_001077845:exon3:c.C411A:p.N137K	exonic	ENSBTAG00000007755	nonsynonymous SNV	ENSBTAG00000007755:ENSBTAT00000003115:exon3:c.C411A:p.N137K	Chr5	111078926	rs110409527	C	A	274.78	PASS	ABHom=1.00;AC=2;AF=1.00;AN=2;DB;DP=8;Dels=0.00;FS=0.000;HRun=2;HaplotypeScore=0.0000;MLEAC=2;MLEAF=1.00;MQ=60.00;MQ0=0;QD=34.35	GT:AD:DP:GQ:PL	1/1:0,8:8:24:303,24,0
Chr5	111079219	111079219	A	T	exonic	APOBEC3B	nonsynonymous SNV	APOBEC3B:NM_001077845:exon4:c.A520T:p.N174Y	exonic	ENSBTAG00000007755	nonsynonymous SNV	ENSBTAG00000007755:ENSBTAT00000003115:exon4:c.A520T:p.N174Y	Chr5	111079219	rs110358299	A	T	269.78	PASS	ABHom=1.00;AC=2;AF=1.00;AN=2;DB;DP=8;Dels=0.00;FS=0.000;HRun=0;HaplotypeScore=0.0000;MLEAC=2;MLEAF=1.00;MQ=57.05;MQ0=0;QD=33.72	GT:AD:DP:GQ:PL	1/1:0,8:8:24:298,24,0
Chr5	111079258	111079258	T	G	exonic	APOBEC3B	nonsynonymous SNV	APOBEC3B:NM_001077845:exon4:c.T559G:p.Y187D	exonic	ENSBTAG00000007755	nonsynonymous SNV	ENSBTAG00000007755:ENSBTAT00000003115:exon4:c.T559G:p.Y187D	Chr5	111079258	rs111008713	T	G	113.77	PASS	ABHet=0.444;AC=1;AF=0.500;AN=2;BaseQRankSum=0.322;DB;DP=9;Dels=0.00;FS=3.680;HRun=0;HaplotypeScore=0.0000;MLEAC=1;MLEAF=0.500;MQ=57.39;MQ0=0;MQRankSum=-0.684;QD=12.64;ReadPosRankSum=0.322	GT:AD:DP:GQ:PL	0/1:4,5:9:88:142,0,88
Chr5	111314893	111314893	G	A	exonic	SYNGR1	nonsynonymous SNV	SYNGR1:NM_001034623:exon2:c.G328A:p.G110S	exonic	ENSBTAG00000005765	nonsynonymous SNV	ENSBTAG00000005765:ENSBTAT00000042673:exon2:c.G328A:p.G110S	Chr5	111314893	.	G	A	48.74	PASS	ABHom=0.750;AC=2;AF=1.00;AN=2;DP=4;Dels=0.00;FS=0.000;HRun=0;HaplotypeScore=0.0000;MLEAC=2;MLEAF=1.00;MQ=60.00;MQ0=0;OND=0.250;QD=12.19	GT:AD:DP:GQ:PL	1/1:1,3:4:6:76,6,0
Chr5	111361522	111361522	C	T	exonic	TAB1	nonsynonymous SNV	TAB1:NM_001102057:exon4:c.C44T:p.P15L	exonic	ENSBTAG00000019828	nonsynonymous SNV	ENSBTAG00000019828:ENSBTAT00000026418:exon4:c.C44T:p.P15L	Chr5	111361522	rs446635605	C	T	141.77	PASS	ABHet=0.444;AC=1;AF=0.500;AN=2;BaseQRankSum=-1.517;DB;DP=9;Dels=0.00;FS=0.000;HRun=0;HaplotypeScore=0.8667;MLEAC=1;MLEAF=0.500;MQ=60.00;MQ0=0;MQRankSum=1.920;QD=15.75;ReadPosRankSum=-1.920	GT:AD:DP:GQ:PL	0/1:4,5:9:97:170,0,97
Chr5	111463760	111463760	G	T	exonic	ATF4	nonsynonymous SNV	ATF4:NM_001034342:exon2:c.G40T:p.G14W	exonic	ENSBTAG00000017462	nonsynonymous SNV	ENSBTAG00000017462:ENSBTAT00000023213:exon2:c.G40T:p.G14W	Chr5	111463760	rs471060185	G	T	141.77	PASS	ABHet=0.286;AC=1;AF=0.500;AN=2;BaseQRankSum=-0.198;DB;DP=7;Dels=0.00;FS=0.000;HRun=0;HaplotypeScore=0.0000;MLEAC=1;MLEAF=0.500;MQ=60.00;MQ0=0;MQRankSum=0.922;QD=20.25;ReadPosRankSum=-0.922	GT:AD:DP:GQ:PL	0/1:2,5:7:58:170,0,58
Chr5	111464845	111464845	G	T	exonic	ATF4	nonsynonymous SNV	ATF4:NM_001034342:exon3:c.G1029T:p.E343D	exonic	ENSBTAG00000017462	nonsynonymous SNV	ENSBTAG00000017462:ENSBTAT00000023213:exon3:c.G1029T:p.E343D	Chr5	111464845	rs385183422	G	T	103.77	PASS	ABHet=0.600;AC=1;AF=0.500;AN=2;BaseQRankSum=1.036;DB;DP=10;Dels=0.00;FS=3.310;HRun=0;HaplotypeScore=0.0000;MLEAC=1;MLEAF=0.500;MQ=60.00;MQ0=0;MQRankSum=-0.741;QD=10.38;ReadPosRankSum=0.741	GT:AD:DP:GQ:PL	0/1:6,4:10:99:132,0,165
Chr5	112121521	112121521	G	C	exonic	TNRC6B	nonsynonymous SNV	TNRC6B:NM_001192655:exon5:c.G1006C:p.V336L	exonic	ENSBTAG00000021076	nonsynonymous SNV	ENSBTAG00000021076:ENSBTAT00000028072:exon5:c.G1006C:p.V336L	Chr5	112121521	rs110917069	G	C	457.77	PASS	ABHom=1.00;AC=2;AF=1.00;AN=2;DB;DP=13;Dels=0.00;FS=0.000;HRun=0;HaplotypeScore=0.0000;MLEAC=2;MLEAF=1.00;MQ=58.20;MQ0=0;QD=35.21	GT:AD:DP:GQ:PL	1/1:0,13:13:39:486,39,0
Chr5	113622980	113622980	T	C	exonic	CYP2D14,MGC127055	nonsynonymous SNV	CYP2D14:NM_174529:exon6:c.A881G:p.N294S	exonic	ENSBTAG00000026501	nonsynonymous SNV	ENSBTAG00000026501:ENSBTAT00000000869:exon6:c.A881G:p.N294S	Chr5	113622980	rs469531236	T	C	35.77	PASS	ABHet=0.750;AC=1;AF=0.500;AN=2;BaseQRankSum=-0.740;DB;DP=12;Dels=0.00;FS=2.932;HRun=0;HaplotypeScore=0.0000;MLEAC=1;MLEAF=0.500;MQ=44.25;MQ0=0;MQRankSum=-0.925;QD=2.98;ReadPosRankSum=-0.185	GT:AD:DP:GQ:PL	0/1:9,3:12:64:64,0,212
Chr5	116799896	116799896	A	G	exonic	ATXN10	nonsynonymous SNV	ATXN10:NM_001077051:exon5:c.A593G:p.N198S	exonic	ENSBTAG00000009351	nonsynonymous SNV	ENSBTAG00000009351:ENSBTAT00000012308:exon5:c.A593G:p.N198S	Chr5	116799896	rs384791101	A	G	429.77	PASS	ABHom=1.00;AC=2;AF=1.00;AN=2;DB;DP=12;Dels=0.00;FS=0.000;HRun=0;HaplotypeScore=0.0000;MLEAC=2;MLEAF=1.00;MQ=60.00;MQ0=0;QD=35.81	GT:AD:DP:GQ:PL	1/1:0,12:12:36:458,36,0
Chr5	118343326	118343326	G	A	exonic	TBC1D22A	nonsynonymous SNV	TBC1D22A:NM_001076520:exon13:c.G1453A:p.A485T	exonic	ENSBTAG00000012291	nonsynonymous SNV	ENSBTAG00000012291:ENSBTAT00000016314:exon13:c.G1453A:p.A485T	Chr5	118343326	rs109429688	G	A	96.77	PASS	ABHet=0.333;AC=1;AF=0.500;AN=2;BaseQRankSum=0.000;DB;DP=6;Dels=0.00;FS=0.000;HRun=0;HaplotypeScore=0.0000;MLEAC=1;MLEAF=0.500;MQ=60.00;MQ0=0;MQRankSum=-0.720;QD=16.13;ReadPosRankSum=0.000	GT:AD:DP:GQ:PL	0/1:2,4:6:60:125,0,60
Chr5	120130351	120130351	T	G	exonic	MAPK8IP2	nonsynonymous SNV	MAPK8IP2:NM_001193199:exon5:c.T653G:p.V218G	exonic	ENSBTAG00000030179	nonsynonymous SNV	ENSBTAG00000030179:ENSBTAT00000021360:exon5:c.T653G:p.V218G	Chr5	120130351	rs109474824	T	G	129.03	PASS	ABHom=1.00;AC=2;AF=1.00;AN=2;DB;DP=4;Dels=0.00;FS=0.000;HRun=2;HaplotypeScore=0.0000;MLEAC=2;MLEAF=1.00;MQ=60.00;MQ0=0;QD=32.26	GT:AD:DP:GQ:PL	1/1:0,4:4:12:157,12,0
Chr5	120937074	120937074	G	A	exonic	CRELD2	nonsynonymous SNV	CRELD2:NM_001046191:exon6:c.G634A:p.G212S	exonic	ENSBTAG00000047801	nonsynonymous SNV	ENSBTAG00000047801:ENSBTAT00000065534:exon6:c.G634A:p.G212S	Chr5	120937074	rs382834467	G	A	128.03	PASS	ABHom=1.00;AC=2;AF=1.00;AN=2;DB;DP=4;Dels=0.00;FS=0.000;HRun=0;HaplotypeScore=0.0000;MLEAC=2;MLEAF=1.00;MQ=60.00;MQ0=0;QD=32.01	GT:AD:DP:GQ:PL	1/1:0,4:4:12:156,12,0
Chr6	4093744	4093744	G	A	exonic	QRFPR	nonsynonymous SNV	QRFPR:NM_001192681:exon1:c.G139A:p.A47T	exonic	ENSBTAG00000008255	nonsynonymous SNV	ENSBTAG00000008255:ENSBTAT00000010865:exon1:c.G139A:p.A47T	Chr6	4093744	rs209226518	G	A	146.77	PASS	ABHet=0.222;AC=1;AF=0.500;AN=2;BaseQRankSum=-0.067;DB;DP=9;Dels=0.00;FS=3.010;HRun=0;HaplotypeScore=0.0000;MLEAC=1;MLEAF=0.500;MQ=60.00;MQ0=0;MQRankSum=0.067;QD=16.31;ReadPosRankSum=0.067	GT:AD:DP:GQ:PL	0/1:2,7:9:39:175,0,39
Chr6	7069876	7069876	G	A	exonic	PDE5A	nonsynonymous SNV	PDE5A:NM_174417:exon21:c.G2503A:p.G835S	exonic	ENSBTAG00000024888	nonsynonymous SNV	ENSBTAG00000024888:ENSBTAT00000014479:exon21:c.G2503A:p.G835S	Chr6	7069876	rs211312972	G	A	415.77	PASS	ABHet=0.391;AC=1;AF=0.500;AN=2;BaseQRankSum=-0.598;DB;DP=23;Dels=0.00;FS=0.000;HRun=0;HaplotypeScore=0.0000;MLEAC=1;MLEAF=0.500;MQ=58.99;MQ0=0;MQRankSum=1.228;QD=18.08;ReadPosRankSum=0.661	GT:AD:DP:GQ:PL	0/1:9,14:22:99:444,0,291
Chr6	7944358	7944358	C	T	exonic	PRSS12	nonsynonymous SNV	PRSS12:NM_001193222:exon1:c.C343T:p.L115F	exonic	ENSBTAG00000020705	nonsynonymous SNV	ENSBTAG00000020705:ENSBTAT00000027594:exon1:c.C343T:p.L115F	Chr6	7944358	rs450668695	C	T	32.77	PASS	ABHet=0.500;AC=1;AF=0.500;AN=2;BaseQRankSum=1.026;DB;DP=4;Dels=0.00;FS=0.000;HRun=1;HaplotypeScore=0.0000;MLEAC=1;MLEAF=0.500;MQ=31.19;MQ0=0;MQRankSum=1.026;QD=8.19;ReadPosRankSum=1.026	GT:AD:DP:GQ:PL	0/1:2,2:4:55:61,0,55
Chr6	7968514	7968514	C	T	exonic	PRSS12	nonsynonymous SNV	PRSS12:NM_001193222:exon4:c.C853T:p.R285C	exonic	ENSBTAG00000020705	nonsynonymous SNV	ENSBTAG00000020705:ENSBTAT00000027594:exon4:c.C853T:p.R285C	Chr6	7968514	rs210676413	C	T	50.77	PASS	ABHet=0.700;AC=1;AF=0.500;AN=2;BaseQRankSum=-0.731;DB;DP=10;Dels=0.00;FS=0.000;HRun=0;HaplotypeScore=0.0000;MLEAC=1;MLEAF=0.500;MQ=60.00;MQ0=0;MQRankSum=-0.296;QD=5.08;ReadPosRankSum=-0.296	GT:AD:DP:GQ:PL	0/1:7,3:10:79:79,0,230
Chr6	14163808	14163808	G	T	exonic	LARP7	nonsynonymous SNV	LARP7:NM_001075184:exon7:c.C788A:p.T263N	exonic	ENSBTAG00000009632	nonsynonymous SNV	ENSBTAG00000009632:ENSBTAT00000012693:exon7:c.C788A:p.T263N	Chr6	14163808	rs386069662	G	T	242.77	PASS	ABHet=0.467;AC=1;AF=0.500;AN=2;BaseQRankSum=0.652;DB;DP=15;Dels=0.00;FS=0.000;HRun=1;HaplotypeScore=0.0000;MLEAC=1;MLEAF=0.500;MQ=60.00;MQ0=0;MQRankSum=0.340;QD=16.18;ReadPosRankSum=0.772	GT:AD:DP:GQ:PL	0/1:7,8:15:99:271,0,225
Chr6	20714205	20714205	T	A	exonic	GSTCD	nonsynonymous SNV	GSTCD:NM_001099035:exon2:c.A290T:p.N97I	exonic	ENSBTAG00000013927	nonsynonymous SNV	ENSBTAG00000013927:ENSBTAT00000018510:exon2:c.A290T:p.N97I	Chr6	20714205	rs134905224	T	A	226.77	PASS	ABHet=0.417;AC=1;AF=0.500;AN=2;BaseQRankSum=1.309;DB;DP=12;Dels=0.00;FS=0.000;HRun=3;HaplotypeScore=0.0000;MLEAC=1;MLEAF=0.500;MQ=60.00;MQ0=0;MQRankSum=0.244;QD=18.90;ReadPosRankSum=1.000	GT:AD:DP:GQ:PL	0/1:5,7:12:99:255,0,165
Chr6	23423485	23423485	G	A	exonic	MANBA	nonsynonymous SNV	MANBA:NM_174387:exon7:c.G931A:p.G311R	exonic	ENSBTAG00000019761	nonsynonymous SNV	ENSBTAG00000019761:ENSBTAT00000026334:exon7:c.G931A:p.G311R	Chr6	23423485	rs448494685	G	A	112.77	PASS	ABHet=0.571;AC=1;AF=0.500;AN=2;BaseQRankSum=-0.817;DB;DP=14;Dels=0.00;FS=0.000;HRun=0;HaplotypeScore=0.9665;MLEAC=1;MLEAF=0.500;MQ=56.26;MQ0=0;MQRankSum=-1.381;QD=8.05;ReadPosRankSum=-0.978	GT:AD:DP:GQ:PL	0/1:8,6:14:99:141,0,277
Chr6	26709085	26709085	T	G	exonic	ADH6	nonsynonymous SNV	ADH6:NM_001075843:exon4:c.T301G:p.C101G	exonic	ENSBTAG00000006986	nonsynonymous SNV	ENSBTAG00000006986:ENSBTAT00000048431:exon4:c.T301G:p.C101G	Chr6	26709085	rs209187861	T	G	241.77	PASS	ABHet=0.467;AC=1;AF=0.500;AN=2;BaseQRankSum=-0.340;DB;DP=15;Dels=0.00;FS=0.000;HRun=1;HaplotypeScore=0.0000;MLEAC=1;MLEAF=0.500;MQ=58.45;MQ0=0;MQRankSum=-1.324;QD=16.12;ReadPosRankSum=0.209	GT:AD:DP:GQ:PL	0/1:7,8:15:99:270,0,235
Chr6	36148652	36148652	G	A	exonic	MMRN1	nonsynonymous SNV	MMRN1:NM_001102500:exon6:c.C1567T:p.P523S	exonic	ENSBTAG00000010285	nonsynonymous SNV	ENSBTAG00000010285:ENSBTAT00000047683:exon6:c.C1567T:p.P523S	Chr6	36148652	rs448616652	G	A	219.77	PASS	ABHet=0.364;AC=1;AF=0.500;AN=2;BaseQRankSum=0.000;DB;DP=11;Dels=0.00;FS=2.632;HRun=2;HaplotypeScore=0.0000;MLEAC=1;MLEAF=0.500;MQ=60.00;MQ0=0;MQRankSum=-0.597;QD=19.98;ReadPosRankSum=0.278	GT:AD:DP:GQ:PL	0/1:4,7:11:99:248,0,126
Chr6	37882970	37882970	G	A	exonic	PPM1K	nonsynonymous SNV	PPM1K:NM_001046474:exon2:c.G13A:p.A5T	exonic	ENSBTAG00000005754	nonsynonymous SNV	ENSBTAG00000005754:ENSBTAT00000007563:exon2:c.G13A:p.A5T	Chr6	37882970	rs384876247	G	A	85.77	PASS	ABHet=0.636;AC=1;AF=0.500;AN=2;BaseQRankSum=-0.741;DB;DP=11;Dels=0.00;FS=0.000;HRun=0;HaplotypeScore=0.0000;MLEAC=1;MLEAF=0.500;MQ=55.66;MQ0=0;MQRankSum=0.365;QD=7.80;ReadPosRankSum=0.365	GT:AD:DP:GQ:PL	0/1:7,4:11:99:114,0,197
Chr6	37883034	37883034	G	A	exonic	PPM1K	nonsynonymous SNV	PPM1K:NM_001046474:exon2:c.G77A:p.R26H	exonic	ENSBTAG00000005754	nonsynonymous SNV	ENSBTAG00000005754:ENSBTAT00000007563:exon2:c.G77A:p.R26H	Chr6	37883034	rs134464339	G	A	181.77	PASS	ABHet=0.364;AC=1;AF=0.500;AN=2;BaseQRankSum=0.296;DB;DP=11;Dels=0.00;FS=3.010;HRun=0;HaplotypeScore=1.4679;MLEAC=1;MLEAF=0.500;MQ=60.00;MQ0=0;MQRankSum=-0.546;QD=16.52;ReadPosRankSum=0.296	GT:AD:DP:GQ:PL	0/1:4,7:11:88:210,0,88
Chr6	38286780	38286780	G	A	exonic	MEPE	nonsynonymous SNV	MEPE:NM_001193004:exon4:c.C113T:p.T38M	intronic	ENSBTAG00000007568	.	.	Chr6	38286780	rs211478936	G	A	348.77	PASS	ABHet=0.560;AC=1;AF=0.500;AN=2;BaseQRankSum=1.122;DB;DP=25;Dels=0.00;FS=0.000;HRun=0;HaplotypeScore=0.0000;MLEAC=1;MLEAF=0.500;MQ=60.00;MQ0=0;MQRankSum=0.027;QD=13.95;ReadPosRankSum=-0.356	GT:AD:DP:GQ:PL	0/1:14,11:24:99:377,0,440
Chr6	38309790	38309790	T	C	exonic	IBSP	nonsynonymous SNV	IBSP:NM_174084:exon7:c.A754G:p.T252A	exonic	ENSBTAG00000000470	nonsynonymous SNV	ENSBTAG00000000470:ENSBTAT00000000595:exon7:c.A754G:p.T252A	Chr6	38309790	rs110789098	T	C	254.77	PASS	ABHet=0.385;AC=1;AF=0.500;AN=2;BaseQRankSum=1.545;DB;DP=13;Dels=0.00;FS=6.640;HRun=0;HaplotypeScore=0.0000;MLEAC=1;MLEAF=0.500;MQ=60.00;MQ0=0;MQRankSum=-0.696;QD=19.60;ReadPosRankSum=0.437	GT:AD:DP:GQ:PL	0/1:5,8:13:99:283,0,150
Chr6	38777311	38777311	T	G	exonic	NCAPG	nonsynonymous SNV	NCAPG:NM_001102376:exon9:c.T1326G:p.I442M	exonic	ENSBTAG00000021582	nonsynonymous SNV	ENSBTAG00000021582:ENSBTAT00000028759:exon9:c.T1326G:p.I442M	Chr6	38777311	rs109570900	T	G	144.77	PASS	ABHet=0.571;AC=1;AF=0.500;AN=2;BaseQRankSum=-1.872;DB;DP=14;Dels=0.00;FS=3.256;HRun=0;HaplotypeScore=0.8321;MLEAC=1;MLEAF=0.500;MQ=60.00;MQ0=0;MQRankSum=1.485;QD=10.34;ReadPosRankSum=-2.388	GT:AD:DP:GQ:PL	0/1:8,6:14:99:173,0,275
Chr6	38808241	38808241	C	A	exonic	NCAPG	nonsynonymous SNV	NCAPG:NM_001102376:exon17:c.C2629A:p.L877M	exonic	ENSBTAG00000021582	nonsynonymous SNV	ENSBTAG00000021582:ENSBTAT00000028759:exon17:c.C2629A:p.L877M	Chr6	38808241	rs110251642	C	A	176.77	PASS	ABHet=0.455;AC=1;AF=0.500;AN=2;BaseQRankSum=-0.387;DB;DP=11;Dels=0.00;FS=0.000;HRun=0;HaplotypeScore=0.0000;MLEAC=1;MLEAF=0.500;MQ=57.87;MQ0=0;MQRankSum=0.466;QD=16.07;ReadPosRankSum=0.466	GT:AD:DP:GQ:PL	0/1:5,6:11:99:205,0,159
Chr6	41236598	41236598	G	A	exonic	SLIT2	nonsynonymous SNV	SLIT2:NM_001191516:exon1:c.G10A:p.V4I	exonic	ENSBTAG00000005108	nonsynonymous SNV	ENSBTAG00000005108:ENSBTAT00000061059:exon1:c.G10A:p.V4I	Chr6	41236598	rs210670169	G	A	101.78	PASS	ABHet=0.200;AC=1;AF=0.500;AN=2;BaseQRankSum=-0.731;DB;DP=5;Dels=0.00;FS=0.000;HRun=0;HaplotypeScore=0.0000;MLEAC=1;MLEAF=0.500;MQ=55.21;MQ0=0;MQRankSum=-0.731;QD=20.36;ReadPosRankSum=0.731	GT:AD:DP:GQ:PL	0/1:1,4:5:26:130,0,26
Chr6	44865137	44865137	C	T	exonic	PPARGC1A	nonsynonymous SNV	PPARGC1A:NM_177945:exon11:c.G2081A:p.R694H	exonic	ENSBTAG00000017024	nonsynonymous SNV	ENSBTAG00000017024:ENSBTAT00000022636:exon11:c.G2081A:p.R694H,ENSBTAG00000017024:ENSBTAT00000055094:exon11:c.G2081A:p.R694H	Chr6	44865137	rs209003045	C	T	229.77	PASS	ABHet=0.529;AC=1;AF=0.500;AN=2;BaseQRankSum=0.818;DB;DP=17;Dels=0.00;FS=4.598;HRun=0;HaplotypeScore=1.7172;MLEAC=1;MLEAF=0.500;MQ=60.00;MQ0=0;MQRankSum=0.241;QD=13.52;ReadPosRankSum=-0.241	GT:AD:DP:GQ:PL	0/1:9,8:17:99:258,0,288
Chr6	44875315	44875315	G	A	exonic	PPARGC1A	nonsynonymous SNV	PPARGC1A:NM_177945:exon9:c.C1847T:p.P616L	exonic	ENSBTAG00000017024	nonsynonymous SNV	ENSBTAG00000017024:ENSBTAT00000022636:exon9:c.C1847T:p.P616L,ENSBTAG00000017024:ENSBTAT00000055094:exon9:c.C1847T:p.P616L	Chr6	44875315	rs133669403	G	A	50.77	PASS	ABHet=0.769;AC=1;AF=0.500;AN=2;BaseQRankSum=-0.085;DB;DP=13;Dels=0.00;FS=2.774;HRun=0;HaplotypeScore=0.7887;MLEAC=1;MLEAF=0.500;MQ=60.00;MQ0=0;MQRankSum=0.761;QD=3.91;ReadPosRankSum=-0.592	GT:AD:DP:GQ:PL	0/1:10,3:13:79:79,0,351
Chr6	58563823	58563823	G	A	exonic	C6H4orf19	nonsynonymous SNV	C6H4orf19:NM_001104973:exon4:c.G488A:p.R163K	exonic	ENSBTAG00000006643	nonsynonymous SNV	ENSBTAG00000006643:ENSBTAT00000008725:exon4:c.G488A:p.R163K	Chr6	58563823	rs210744920	G	A	324.77	PASS	ABHet=0.429;AC=1;AF=0.500;AN=2;BaseQRankSum=-0.424;DB;DP=21;Dels=0.00;FS=1.922;HRun=1;HaplotypeScore=0.7340;MLEAC=1;MLEAF=0.500;MQ=60.00;MQ0=0;MQRankSum=-0.116;QD=15.47;ReadPosRankSum=0.270	GT:AD:DP:GQ:PL	0/1:9,12:20:99:353,0,250
Chr6	58563879	58563879	G	A	exonic	C6H4orf19	nonsynonymous SNV	C6H4orf19:NM_001104973:exon4:c.G544A:p.A182T	exonic	ENSBTAG00000006643	nonsynonymous SNV	ENSBTAG00000006643:ENSBTAT00000008725:exon4:c.G544A:p.A182T	Chr6	58563879	rs211331173	G	A	215.77	PASS	ABHet=0.471;AC=1;AF=0.500;AN=2;BaseQRankSum=-0.337;DB;DP=17;Dels=0.00;FS=0.000;HRun=1;HaplotypeScore=0.0000;MLEAC=1;MLEAF=0.500;MQ=60.00;MQ0=0;MQRankSum=-0.241;QD=12.69;ReadPosRankSum=1.107	GT:AD:DP:GQ:PL	0/1:8,9:17:99:244,0,204
Chr6	58564059	58564059	A	G	exonic	C6H4orf19	nonsynonymous SNV	C6H4orf19:NM_001104973:exon4:c.A724G:p.I242V	exonic	ENSBTAG00000006643	nonsynonymous SNV	ENSBTAG00000006643:ENSBTAT00000008725:exon4:c.A724G:p.I242V	Chr6	58564059	rs208400298	A	G	101.77	PASS	ABHet=0.500;AC=1;AF=0.500;AN=2;BaseQRankSum=-0.470;DB;DP=10;Dels=0.00;FS=2.808;HRun=0;HaplotypeScore=0.0000;MLEAC=1;MLEAF=0.500;MQ=57.66;MQ0=0;MQRankSum=1.453;QD=10.18;ReadPosRankSum=0.676	GT:AD:DP:GQ:PL	0/1:5,5:10:99:130,0,160
Chr6	58564155	58564155	G	A	exonic	C6H4orf19	nonsynonymous SNV	C6H4orf19:NM_001104973:exon4:c.G820A:p.V274I	exonic	ENSBTAG00000006643	nonsynonymous SNV	ENSBTAG00000006643:ENSBTAT00000008725:exon4:c.G820A:p.V274I	Chr6	58564155	rs209421547	G	A	232.77	PASS	ABHet=0.385;AC=1;AF=0.500;AN=2;BaseQRankSum=0.271;DB;DP=13;Dels=0.00;FS=2.276;HRun=0;HaplotypeScore=0.0000;MLEAC=1;MLEAF=0.500;MQ=60.00;MQ0=0;MQRankSum=-1.381;QD=17.91;ReadPosRankSum=0.212	GT:AD:DP:GQ:PL	0/1:5,8:13:99:261,0,139
Chr6	62472662	62472662	G	A	exonic	TMEM33	nonsynonymous SNV	TMEM33:NM_001282452:exon5:c.G451A:p.A151T,TMEM33:NM_001282453:exon6:c.G409A:p.A137T	exonic	ENSBTAG00000043958	nonsynonymous SNV	ENSBTAG00000043958:ENSBTAT00000061500:exon5:c.G451A:p.A151T	Chr6	62472662	rs43470200	G	A	279.77	PASS	ABHet=0.400;AC=1;AF=0.500;AN=2;BaseQRankSum=-0.884;DB;DP=15;Dels=0.00;FS=0.000;HRun=0;HaplotypeScore=0.0000;MLEAC=1;MLEAF=0.500;MQ=60.00;MQ0=0;MQRankSum=-0.295;QD=18.65;ReadPosRankSum=-2.062	GT:AD:DP:GQ:PL	0/1:6,9:15:99:308,0,198
Chr6	69529862	69529862	G	A	exonic	SGCB	nonsynonymous SNV	SGCB:NM_001102188:exon6:c.C791T:p.T264M	exonic	ENSBTAG00000014601	nonsynonymous SNV	ENSBTAG00000014601:ENSBTAT00000053713:exon6:c.C791T:p.T264M	Chr6	69529862	rs133517738	G	A	660.77	PASS	ABHom=1.00;AC=2;AF=1.00;AN=2;DB;DP=19;Dels=0.00;FS=0.000;HRun=0;HaplotypeScore=1.4679;MLEAC=2;MLEAF=1.00;MQ=55.95;MQ0=0;QD=34.78	GT:AD:DP:GQ:PL	1/1:0,19:19:54:689,54,0
Chr6	71279269	71279269	G	A	exonic	GSX2	nonsynonymous SNV	GSX2:NM_001192200:exon1:c.G238A:p.G80S	exonic	ENSBTAG00000045812	nonsynonymous SNV	ENSBTAG00000045812:ENSBTAT00000065114:exon1:c.G238A:p.G80S	Chr6	71279269	rs461413781	G	A	199.77	PASS	ABHet=0.500;AC=1;AF=0.500;AN=2;BaseQRankSum=0.421;DB;DP=14;Dels=0.00;FS=4.593;HRun=0;HaplotypeScore=0.0000;MLEAC=1;MLEAF=0.500;MQ=58.33;MQ0=0;MQRankSum=-1.154;QD=14.27;ReadPosRankSum=0.299	GT:AD:DP:GQ:PL	0/1:7,7:14:99:228,0,224
Chr6	72740477	72740477	G	T	exonic	NMU	nonsynonymous SNV	NMU:NM_001191153:exon4:c.C271A:p.P91T	exonic	ENSBTAG00000044161	nonsynonymous SNV	ENSBTAG00000044161:ENSBTAT00000061371:exon4:c.C271A:p.P91T	Chr6	72740477	rs381182138	G	T	354.77	PASS	ABHom=1.00;AC=2;AF=1.00;AN=2;DB;DP=10;Dels=0.00;FS=0.000;HRun=0;HaplotypeScore=0.0000;MLEAC=2;MLEAF=1.00;MQ=57.66;MQ0=0;QD=35.48	GT:AD:DP:GQ:PL	1/1:0,10:10:30:383,30,0
Chr6	73859852	73859852	A	G	exonic	REST	nonsynonymous SNV	REST:NM_001101880:exon4:c.A1648G:p.K550E	exonic	ENSBTAG00000011789	nonsynonymous SNV	ENSBTAG00000011789:ENSBTAT00000039029:exon4:c.A1648G:p.K550E	Chr6	73859852	rs384499538	A	G	468.77	PASS	ABHom=0.833;AC=2;AF=1.00;AN=2;DB;DP=18;Dels=0.00;FS=0.000;HRun=0;HaplotypeScore=0.0000;MLEAC=2;MLEAF=1.00;MQ=38.55;MQ0=3;OND=0.167;QD=26.04	GT:AD:DP:GQ:PL	1/1:3,15:18:45:497,45,0
Chr6	90695595	90695595	C	G	exonic	CXCL2	nonsynonymous SNV	CXCL2:NM_174299:exon1:c.C37G:p.R13G	exonic	ENSBTAG00000027513	nonsynonymous SNV	ENSBTAG00000027513:ENSBTAT00000039536:exon1:c.C37G:p.R13G	Chr6	90695595	rs137362173	C	G	62.77	PASS	ABHet=0.500;AC=1;AF=0.500;AN=2;BaseQRankSum=-0.406;DB;DP=8;Dels=0.00;FS=3.979;HRun=1;HaplotypeScore=0.5784;MLEAC=1;MLEAF=0.500;MQ=53.95;MQ0=0;MQRankSum=-1.537;QD=7.85;ReadPosRankSum=-1.537	GT:AD:DP:GQ:PL	0/1:4,4:8:91:91,0,98
Chr6	92577767	92577767	A	T	exonic	SDAD1	nonsynonymous SNV	SDAD1:NM_001102489:exon3:c.T230A:p.F77Y	exonic	ENSBTAG00000007639	nonsynonymous SNV	ENSBTAG00000007639:ENSBTAT00000007240:exon3:c.T230A:p.F77Y	Chr6	92577767	rs210182710	A	T	103.77	PASS	ABHet=0.429;AC=1;AF=0.500;AN=2;BaseQRankSum=-0.550;DB;DP=7;Dels=0.00;FS=3.136;HRun=0;HaplotypeScore=0.0000;MLEAC=1;MLEAF=0.500;MQ=60.00;MQ0=0;MQRankSum=1.754;QD=14.82;ReadPosRankSum=-0.550	GT:AD:DP:GQ:PL	0/1:3,4:7:99:132,0,102
Chr6	93367826	93367826	C	T	exonic	SHROOM3	nonsynonymous SNV	SHROOM3:NM_001191524:exon5:c.C3686T:p.A1229V	exonic	ENSBTAG00000019633	nonsynonymous SNV	ENSBTAG00000019633:ENSBTAT00000026154:exon3:c.C3365T:p.A1122V	Chr6	93367826	rs468570398	C	T	82.77	PASS	ABHet=0.615;AC=1;AF=0.500;AN=2;BaseQRankSum=-0.271;DB;DP=14;Dels=0.00;FS=0.000;HRun=0;HaplotypeScore=0.0000;MLEAC=1;MLEAF=0.500;MQ=60.00;MQ0=0;MQRankSum=0.000;OND=0.071;QD=5.91;ReadPosRankSum=-0.271	GT:AD:DP:GQ:PL	0/1:8,5:14:99:111,0,265
Chr6	94359394	94359394	A	C	exonic	MRPL1	nonsynonymous SNV	MRPL1:NM_001101844:exon3:c.A152C:p.K51T	exonic	ENSBTAG00000018360	nonsynonymous SNV	ENSBTAG00000018360:ENSBTAT00000045390:exon3:c.A152C:p.K51T	Chr6	94359394	rs382121571	A	C	320.77	PASS	ABHet=0.421;AC=1;AF=0.500;AN=2;BaseQRankSum=-1.610;DB;DP=19;Dels=0.00;FS=1.808;HRun=0;HaplotypeScore=0.9665;MLEAC=1;MLEAF=0.500;MQ=58.78;MQ0=0;MQRankSum=0.124;QD=16.88;ReadPosRankSum=-0.619	GT:AD:DP:GQ:PL	0/1:8,11:19:99:349,0,272
Chr6	96745803	96745803	C	A	exonic	FGF5	nonsynonymous SNV	FGF5:NM_001078011:exon3:c.C476A:p.T159K	exonic	ENSBTAG00000017348	nonsynonymous SNV	ENSBTAG00000017348:ENSBTAT00000023064:exon3:c.C476A:p.T159K	Chr6	96745803	rs441281779	C	A	216.77	PASS	ABHet=0.385;AC=1;AF=0.500;AN=2;BaseQRankSum=0.831;DB;DP=13;Dels=0.00;FS=2.817;HRun=1;HaplotypeScore=0.0000;MLEAC=1;MLEAF=0.500;MQ=58.20;MQ0=0;MQRankSum=1.788;QD=16.67;ReadPosRankSum=0.380	GT:AD:DP:GQ:PL	0/1:5,8:13:99:245,0,156
Chr6	98001752	98001752	C	T	exonic	RASGEF1B	nonsynonymous SNV	RASGEF1B:NM_001083649:exon9:c.G946A:p.V316I	exonic	ENSBTAG00000006561	nonsynonymous SNV	ENSBTAG00000006561:ENSBTAT00000045329:exon9:c.G946A:p.V316I	Chr6	98001752	rs43483303	C	T	107.77	PASS	ABHet=0.500;AC=1;AF=0.500;AN=2;BaseQRankSum=1.368;DB;DP=8;Dels=0.00;FS=0.000;HRun=0;HaplotypeScore=0.0000;MLEAC=1;MLEAF=0.500;MQ=60.00;MQ0=0;MQRankSum=0.421;QD=13.47;ReadPosRankSum=0.421	GT:AD:DP:GQ:PL	0/1:4,4:8:99:136,0,120
Chr6	99022066	99022066	G	A	exonic	ENOPH1	nonsynonymous SNV	ENOPH1:NM_001075875:exon4:c.G415A:p.V139I	exonic	ENSBTAG00000014805	nonsynonymous SNV	ENSBTAG00000014805:ENSBTAT00000019702:exon4:c.G415A:p.V139I	Chr6	99022066	rs110312644	G	A	170.77	PASS	ABHet=0.538;AC=1;AF=0.500;AN=2;BaseQRankSum=-0.377;DB;DP=13;Dels=0.00;FS=16.782;HRun=0;HaplotypeScore=0.0000;MLEAC=1;MLEAF=0.500;MQ=60.00;MQ0=0;MQRankSum=0.935;QD=13.14;ReadPosRankSum=0.101	GT:AD:DP:GQ:PL	0/1:7,6:13:99:199,0,243
Chr6	99517885	99517885	T	C	exonic	THAP9	nonsynonymous SNV	THAP9:NM_001244183:exon5:c.T1811C:p.M604T	exonic	ENSBTAG00000022450	nonsynonymous SNV	ENSBTAG00000022450:ENSBTAT00000030398:exon5:c.T1811C:p.M604T	Chr6	99517885	rs42256749	T	C	102.77	PASS	ABHet=0.286;AC=1;AF=0.500;AN=2;BaseQRankSum=0.720;DB;DP=7;Dels=0.00;FS=0.000;HRun=0;HaplotypeScore=0.0000;MLEAC=1;MLEAF=0.500;MQ=60.00;MQ0=0;MQRankSum=0.000;QD=14.68;ReadPosRankSum=0.000	GT:AD:DP:GQ:PL	0/1:2,5:7:57:131,0,57
Chr6	104319096	104319096	G	A	exonic	DMP1	nonsynonymous SNV	DMP1:NM_174038:exon6:c.G1151A:p.S384N	exonic	ENSBTAG00000019132	nonsynonymous SNV	ENSBTAG00000019132:ENSBTAT00000025468:exon6:c.G1145A:p.S382N	Chr6	104319096	rs43483744	G	A	188.77	PASS	ABHet=0.250;AC=1;AF=0.500;AN=2;BaseQRankSum=1.067;DB;DP=8;Dels=0.00;FS=0.000;HRun=1;HaplotypeScore=0.0000;MLEAC=1;MLEAF=0.500;MQ=60.00;MQ0=0;MQRankSum=0.000;QD=23.60;ReadPosRankSum=0.572	GT:AD:DP:GQ:PL	0/1:2,6:8:47:217,0,47
Chr6	104319425	104319425	G	T	exonic	DMP1	nonsynonymous SNV	DMP1:NM_174038:exon6:c.G1480T:p.A494S	exonic	ENSBTAG00000019132	nonsynonymous SNV	ENSBTAG00000019132:ENSBTAT00000025468:exon6:c.G1474T:p.A492S	Chr6	104319425	rs211018581	G	T	188.8	PASS	ABHet=0.143;AC=1;AF=0.500;AN=2;BaseQRankSum=-0.742;DB;DP=7;Dels=0.00;FS=5.441;HRun=1;HaplotypeScore=0.0000;MLEAC=1;MLEAF=0.500;MQ=60.00;MQ0=0;MQRankSum=0.742;QD=26.97;ReadPosRankSum=-0.742	GT:AD:DP:GQ:PL	0/1:1,6:7:21:217,0,21
Chr6	105258771	105258771	G	C	exonic	EVC	nonsynonymous SNV	EVC:NM_174747:exon4:c.C545G:p.A182G	exonic	ENSBTAG00000004287	nonsynonymous SNV	ENSBTAG00000004287:ENSBTAT00000005621:exon4:c.C545G:p.A182G	Chr6	105258771	rs432097830	G	C	92.77	PASS	ABHet=0.500;AC=1;AF=0.500;AN=2;BaseQRankSum=0.922;DB;DP=8;Dels=0.00;FS=0.000;HRun=1;HaplotypeScore=0.0000;MLEAC=1;MLEAF=0.500;MQ=60.00;MQ0=0;MQRankSum=-1.368;QD=11.60;ReadPosRankSum=0.421	GT:AD:DP:GQ:PL	0/1:4,4:8:99:121,0,120
Chr6	107433769	107433769	C	T	exonic	ZBTB49	nonsynonymous SNV	ZBTB49:NM_001205607:exon2:c.G1060A:p.E354K	exonic	ENSBTAG00000014680	nonsynonymous SNV	ENSBTAG00000014680:ENSBTAT00000030945:exon3:c.G1063A:p.E355K	Chr6	107433769	rs444133748	C	T	214.77	PASS	ABHet=0.417;AC=1;AF=0.500;AN=2;BaseQRankSum=0.529;DB;DP=12;Dels=0.00;FS=0.000;HRun=2;HaplotypeScore=0.0000;MLEAC=1;MLEAF=0.500;MQ=58.05;MQ0=0;MQRankSum=0.135;QD=17.90;ReadPosRankSum=-0.831	GT:AD:DP:GQ:PL	0/1:5,7:12:99:243,0,155
Chr6	107433807	107433807	C	T	exonic	ZBTB49	nonsynonymous SNV	ZBTB49:NM_001205607:exon2:c.G1022A:p.R341Q	exonic	ENSBTAG00000014680	nonsynonymous SNV	ENSBTAG00000014680:ENSBTAT00000030945:exon3:c.G1025A:p.R342Q	Chr6	107433807	rs383913531	C	T	94.77	PASS	ABHet=0.600;AC=1;AF=0.500;AN=2;BaseQRankSum=0.633;DB;DP=10;Dels=0.00;FS=5.441;HRun=0;HaplotypeScore=0.0000;MLEAC=1;MLEAF=0.500;MQ=57.66;MQ0=0;MQRankSum=0.741;QD=9.48;ReadPosRankSum=0.365	GT:AD:DP:GQ:PL	0/1:6,4:10:99:123,0,207
Chr6	108032511	108032511	C	T	exonic	SH3BP2	nonsynonymous SNV	SH3BP2:NM_001191526:exon8:c.C1279T:p.P427S	exonic	ENSBTAG00000013996	nonsynonymous SNV	ENSBTAG00000013996:ENSBTAT00000018600:exon9:c.C1360T:p.P454S	Chr6	108032511	.	C	T	71.77	PASS	ABHet=0.600;AC=1;AF=0.500;AN=2;BaseQRankSum=-2.219;DP=10;Dels=0.00;FS=0.000;HRun=0;HaplotypeScore=0.7340;MLEAC=1;MLEAF=0.500;MQ=57.66;MQ0=0;MQRankSum=-0.361;QD=7.18;ReadPosRankSum=-1.159	GT:AD:DP:GQ:PL	0/1:6,4:10:99:100,0,168
Chr6	108996952	108996952	G	C	exonic	GAK	nonsynonymous SNV	GAK:NM_001046084:exon21:c.C2701G:p.L901V	exonic	ENSBTAG00000019188	nonsynonymous SNV	ENSBTAG00000019188:ENSBTAT00000025537:exon21:c.C2701G:p.L901V	Chr6	108996952	rs136515099	G	C	35.77	PASS	ABHet=0.600;AC=1;AF=0.500;AN=2;BaseQRankSum=0.000;DB;DP=5;Dels=0.00;FS=0.000;HRun=1;HaplotypeScore=0.0000;MLEAC=1;MLEAF=0.500;MQ=60.00;MQ0=0;MQRankSum=1.026;QD=7.15;ReadPosRankSum=-1.026	GT:AD:DP:GQ:PL	0/1:3,2:5:64:64,0,64
Chr6	116025807	116025807	G	A	exonic	PROM1	nonsynonymous SNV	PROM1:NM_001245952:exon8:c.C944T:p.T315M	exonic	ENSBTAG00000013736	nonsynonymous SNV	ENSBTAG00000013736:ENSBTAT00000018252:exon8:c.C944T:p.T315M	Chr6	116025807	rs110924627	G	A	122.77	PASS	ABHet=0.583;AC=1;AF=0.500;AN=2;BaseQRankSum=-1.635;DB;DP=12;Dels=0.00;FS=0.000;HRun=0;HaplotypeScore=0.0000;MLEAC=1;MLEAF=0.500;MQ=60.00;MQ0=0;MQRankSum=-0.380;QD=10.23;ReadPosRankSum=-1.000	GT:AD:DP:GQ:PL	0/1:7,5:12:99:151,0,245
Chr6	117749228	117749228	G	C	exonic	CLRN2	nonsynonymous SNV	CLRN2:NM_001193151:exon1:c.G76C:p.V26L	exonic	ENSBTAG00000003357	nonsynonymous SNV	ENSBTAG00000003357:ENSBTAT00000004355:exon1:c.G76C:p.V26L	Chr6	117749228	rs379770275	G	C	134.77	PASS	ABHet=0.333;AC=1;AF=0.500;AN=2;BaseQRankSum=0.248;DB;DP=9;Dels=0.00;FS=0.000;HRun=1;HaplotypeScore=0.0000;MLEAC=1;MLEAF=0.500;MQ=60.00;MQ0=0;MQRankSum=-2.054;QD=14.97;ReadPosRankSum=0.248	GT:AD:DP:GQ:PL	0/1:3,6:9:81:163,0,81
Chr6	118652338	118652338	C	T	exonic	PSAPL1	nonsynonymous SNV	PSAPL1:NM_001103267:exon1:c.G1562A:p.R521H	exonic	ENSBTAG00000012458	nonsynonymous SNV	ENSBTAG00000012458:ENSBTAT00000016528:exon1:c.G1562A:p.R521H	Chr6	118652338	rs384379064	C	T	67.77	PASS	ABHet=0.333;AC=1;AF=0.500;AN=2;BaseQRankSum=-1.231;DB;DP=6;Dels=0.00;FS=0.000;HRun=0;HaplotypeScore=0.0000;MLEAC=1;MLEAF=0.500;MQ=60.00;MQ0=0;MQRankSum=-1.231;QD=11.29;ReadPosRankSum=-1.231	GT:AD:DP:GQ:PL	0/1:2,4:6:63:96,0,63
Chr6	118652515	118652515	G	A	exonic	PSAPL1	nonsynonymous SNV	PSAPL1:NM_001103267:exon1:c.C1385T:p.T462M	exonic	ENSBTAG00000012458	nonsynonymous SNV	ENSBTAG00000012458:ENSBTAT00000016528:exon1:c.C1385T:p.T462M	Chr6	118652515	rs385139755	G	A	123.77	PASS	ABHet=0.455;AC=1;AF=0.500;AN=2;BaseQRankSum=0.676;DB;DP=11;Dels=0.00;FS=6.854;HRun=0;HaplotypeScore=0.9469;MLEAC=1;MLEAF=0.500;MQ=60.00;MQ0=0;MQRankSum=1.453;QD=11.25;ReadPosRankSum=1.453	GT:AD:DP:GQ:PL	0/1:5,6:11:99:152,0,156
Chr6	118653704	118653704	G	C	exonic	PSAPL1	nonsynonymous SNV	PSAPL1:NM_001103267:exon1:c.C196G:p.L66V	exonic	ENSBTAG00000012458	nonsynonymous SNV	ENSBTAG00000012458:ENSBTAT00000016528:exon1:c.C196G:p.L66V	Chr6	118653704	rs382540005	G	C	100.77	PASS	ABHet=0.556;AC=1;AF=0.500;AN=2;BaseQRankSum=-0.729;DB;DP=9;Dels=0.00;FS=8.451;HRun=0;HaplotypeScore=0.0000;MLEAC=1;MLEAF=0.500;MQ=60.00;MQ0=0;MQRankSum=-0.361;QD=11.20;ReadPosRankSum=0.000	GT:AD:DP:GQ:PL	0/1:5,4:9:99:129,0,139
Chr7	2545978	2545978	T	A	exonic	TRIM17	nonsynonymous SNV	TRIM17:NM_001105011:exon7:c.T1276A:p.S426T	exonic	ENSBTAG00000018673	nonsynonymous SNV	ENSBTAG00000018673:ENSBTAT00000024853:exon7:c.T1327A:p.S443T	Chr7	2545978	rs43496606	T	A	271.78	PASS	ABHom=1.00;AC=2;AF=1.00;AN=2;DB;DP=8;Dels=0.00;FS=0.000;HRun=0;HaplotypeScore=0.0000;MLEAC=2;MLEAF=1.00;MQ=60.00;MQ0=0;QD=33.97	GT:AD:DP:GQ:PL	1/1:0,8:8:24:300,24,0
Chr7	2869863	2869863	C	G	exonic	IBA57	nonsynonymous SNV	IBA57:NM_001205580:exon3:c.G868C:p.V290L	exonic	ENSBTAG00000014918	nonsynonymous SNV	ENSBTAG00000014918:ENSBTAT00000019861:exon3:c.G868C:p.V290L	Chr7	2869863	rs109226982	C	G	129.77	PASS	ABHet=0.400;AC=1;AF=0.500;AN=2;BaseQRankSum=-1.866;DB;DP=10;Dels=0.00;FS=0.000;HRun=2;HaplotypeScore=0.0000;MLEAC=1;MLEAF=0.500;MQ=57.66;MQ0=0;MQRankSum=-0.633;QD=12.98;ReadPosRankSum=0.365	GT:AD:DP:GQ:PL	0/1:4,6:10:99:158,0,130
Chr7	3678662	3678662	C	T	exonic	PBX4	nonsynonymous SNV	PBX4:NM_001192515:exon4:c.C478T:p.R160C	exonic	ENSBTAG00000009975	nonsynonymous SNV	ENSBTAG00000009975:ENSBTAT00000013152:exon4:c.C478T:p.R160C	Chr7	3678662	rs210175512	C	T	231.77	PASS	ABHet=0.556;AC=1;AF=0.500;AN=2;BaseQRankSum=0.625;DB;DP=18;Dels=0.00;FS=2.392;HRun=0;HaplotypeScore=0.0000;MLEAC=1;MLEAF=0.500;MQ=60.00;MQ0=0;MQRankSum=0.818;QD=12.88;ReadPosRankSum=1.299	GT:AD:DP:GQ:PL	0/1:10,8:18:99:260,0,286
Chr7	3965968	3965968	C	T	exonic	NCAN	nonsynonymous SNV	NCAN:NM_001193082:exon8:c.G2137A:p.G713R	exonic	ENSBTAG00000001764	nonsynonymous SNV	ENSBTAG00000001764:ENSBTAT00000002312:exon8:c.G2137A:p.G713R	Chr7	3965968	rs208928695	C	T	141.77	PASS	ABHet=0.444;AC=1;AF=0.500;AN=2;BaseQRankSum=0.322;DB;DP=9;Dels=0.00;FS=0.000;HRun=0;HaplotypeScore=0.6651;MLEAC=1;MLEAF=0.500;MQ=60.00;MQ0=0;MQRankSum=0.322;QD=15.75;ReadPosRankSum=1.517	GT:AD:DP:GQ:PL	0/1:4,5:9:98:170,0,98
Chr7	3967110	3967110	G	C	exonic	NCAN	nonsynonymous SNV	NCAN:NM_001193082:exon7:c.C1192G:p.Q398E	exonic	ENSBTAG00000001764	nonsynonymous SNV	ENSBTAG00000001764:ENSBTAT00000002312:exon7:c.C1192G:p.Q398E	Chr7	3967110	rs453199273	G	C	40.77	PASS	ABHet=0.786;AC=1;AF=0.500;AN=2;BaseQRankSum=-1.246;DB;DP=14;Dels=0.00;FS=2.688;HRun=1;HaplotypeScore=0.5784;MLEAC=1;MLEAF=0.500;MQ=60.00;MQ0=0;MQRankSum=-0.778;QD=2.91;ReadPosRankSum=-2.647	GT:AD:DP:GQ:PL	0/1:11,3:14:69:69,0,387
Chr7	4379324	4379324	G	T	exonic	CRTC1	nonsynonymous SNV	CRTC1:NM_001206319:exon9:c.C937A:p.P313T	exonic	ENSBTAG00000010379	nonsynonymous SNV	ENSBTAG00000010379:ENSBTAT00000013704:exon9:c.C856A:p.P286T	Chr7	4379324	rs29023421	G	T	370.77	PASS	ABHom=1.00;AC=2;AF=1.00;AN=2;DB;DP=12;Dels=0.00;FS=0.000;HRun=0;HaplotypeScore=0.0000;MLEAC=2;MLEAF=1.00;MQ=60.00;MQ0=0;QD=30.90	GT:AD:DP:GQ:PL	1/1:0,12:12:36:399,36,0
Chr7	4533772	4533772	C	T	exonic	C7H19orf60	nonsynonymous SNV	C7H19orf60:NM_001075490:exon1:c.G80A:p.R27H	exonic	ENSBTAG00000007739	nonsynonymous SNV	ENSBTAG00000007739:ENSBTAT00000036534:exon1:c.G80A:p.R27H	Chr7	4533772	rs109332658	C	T	59.77	PASS	ABHet=0.727;AC=1;AF=0.500;AN=2;BaseQRankSum=0.895;DB;DP=11;Dels=0.00;FS=10.792;HRun=0;HaplotypeScore=0.9947;MLEAC=1;MLEAF=0.500;MQ=57.87;MQ0=0;MQRankSum=0.296;QD=5.43;ReadPosRankSum=1.580	GT:AD:DP:GQ:PL	0/1:8,3:11:88:88,0,224
Chr7	4981592	4981592	T	G	exonic	IFI30	nonsynonymous SNV	IFI30:NM_001101251:exon6:c.A635C:p.E212A	exonic	ENSBTAG00000018349	nonsynonymous SNV	ENSBTAG00000018349:ENSBTAT00000047907:exon6:c.A635C:p.E212A	Chr7	4981592	rs43498002	T	G	87.77	PASS	ABHet=0.750;AC=1;AF=0.500;AN=2;BaseQRankSum=0.065;DB;DP=16;Dels=0.00;FS=2.447;HRun=0;HaplotypeScore=0.0000;MLEAC=1;MLEAF=0.500;MQ=60.00;MQ0=0;MQRankSum=-0.326;QD=5.49;ReadPosRankSum=-0.849	GT:AD:DP:GQ:PL	0/1:12,4:16:99:116,0,386
Chr7	5252859	5252859	A	G	exonic	INSL3	nonsynonymous SNV	INSL3:NM_174365:exon1:c.A161G:p.E54G	exonic	ENSBTAG00000025775	nonsynonymous SNV	ENSBTAG00000025775:ENSBTAT00000027848:exon1:c.A161G:p.E54G	Chr7	5252859	rs441802261	A	G	93.77	PASS	ABHet=0.333;AC=1;AF=0.500;AN=2;BaseQRankSum=0.000;DB;DP=6;Dels=0.00;FS=3.979;HRun=2;HaplotypeScore=0.0000;MLEAC=1;MLEAF=0.500;MQ=47.12;MQ0=0;MQRankSum=-0.720;QD=15.63;ReadPosRankSum=-0.720	GT:AD:DP:GQ:PL	0/1:2,4:6:52:122,0,52
Chr7	5777367	5777367	A	G	exonic	USHBP1	nonsynonymous SNV	USHBP1:NM_001077137:exon12:c.A2000G:p.Q667R	exonic	ENSBTAG00000015108	nonsynonymous SNV	ENSBTAG00000015108:ENSBTAT00000020104:exon12:c.A2000G:p.Q667R	Chr7	5777367	rs110803116	A	G	99.77	PASS	ABHet=0.333;AC=1;AF=0.500;AN=2;BaseQRankSum=-0.720;DB;DP=6;Dels=0.00;FS=3.979;HRun=2;HaplotypeScore=0.0000;MLEAC=1;MLEAF=0.500;MQ=60.00;MQ0=0;MQRankSum=0.720;QD=16.63;ReadPosRankSum=-0.720	GT:AD:DP:GQ:PL	0/1:2,4:6:60:128,0,60
Chr7	6167180	6167180	C	T	exonic	NWD1	nonsynonymous SNV	NWD1:NM_001102210:exon13:c.G3346A:p.V1116I	exonic	ENSBTAG00000009328	nonsynonymous SNV	ENSBTAG00000009328:ENSBTAT00000012281:exon13:c.G3346A:p.V1116I	Chr7	6167180	rs137052727	C	T	313.77	PASS	ABHet=0.267;AC=1;AF=0.500;AN=2;BaseQRankSum=0.495;DB;DP=15;Dels=0.00;FS=0.000;HRun=0;HaplotypeScore=0.7340;MLEAC=1;MLEAF=0.500;MQ=60.00;MQ0=0;MQRankSum=-0.495;QD=20.92;ReadPosRankSum=1.061	GT:AD:DP:GQ:PL	0/1:4,11:15:70:342,0,70
Chr7	8433259	8433259	G	T	exonic	CYP4F2	nonsynonymous SNV	CYP4F2:NM_001075322:exon9:c.C1191A:p.S397R	exonic	ENSBTAG00000015735	nonsynonymous SNV	ENSBTAG00000015735:ENSBTAT00000020890:exon9:c.C1191A:p.S397R	Chr7	8433259	rs211614682	G	T	55.77	PASS	ABHet=0.727;AC=1;AF=0.500;AN=2;BaseQRankSum=0.573;DB;DP=11;Dels=0.00;FS=0.000;HRun=1;HaplotypeScore=0.0000;MLEAC=1;MLEAF=0.500;MQ=60.00;MQ0=0;MQRankSum=-0.573;QD=5.07;ReadPosRankSum=0.248	GT:AD:DP:GQ:PL	0/1:8,3:11:84:84,0,166
Chr7	8437696	8437696	G	A	exonic	CYP4F2	nonsynonymous SNV	CYP4F2:NM_001075322:exon7:c.C955T:p.R319C	exonic	ENSBTAG00000015735	nonsynonymous SNV	ENSBTAG00000015735:ENSBTAT00000020890:exon7:c.C955T:p.R319C	Chr7	8437696	rs209792662	G	A	121.77	PASS	ABHet=0.643;AC=1;AF=0.500;AN=2;BaseQRankSum=0.533;DB;DP=14;Dels=0.00;FS=5.756;HRun=0;HaplotypeScore=0.8321;MLEAC=1;MLEAF=0.500;MQ=58.33;MQ0=0;MQRankSum=0.696;QD=8.70;ReadPosRankSum=-0.696	GT:AD:DP:GQ:PL	0/1:9,5:14:99:150,0,194
Chr7	8438737	8438737	T	C	exonic	CYP4F2	nonsynonymous SNV	CYP4F2:NM_001075322:exon6:c.A811G:p.I271V	exonic	ENSBTAG00000015735	nonsynonymous SNV	ENSBTAG00000015735:ENSBTAT00000020890:exon6:c.A811G:p.I271V	Chr7	8438737	rs208836411	T	C	173.77	PASS	ABHet=0.455;AC=1;AF=0.500;AN=2;BaseQRankSum=-0.717;DB;DP=11;Dels=0.00;FS=0.000;HRun=0;HaplotypeScore=0.0000;MLEAC=1;MLEAF=0.500;MQ=60.00;MQ0=0;MQRankSum=0.825;QD=15.80;ReadPosRankSum=-0.466	GT:AD:DP:GQ:PL	0/1:5,6:11:99:202,0,162
Chr7	9170794	9170794	C	T	exonic	CCDC105	nonsynonymous SNV	CCDC105:NM_001046292:exon3:c.G821A:p.R274H	exonic	ENSBTAG00000020615	nonsynonymous SNV	ENSBTAG00000020615:ENSBTAT00000027472:exon3:c.G821A:p.R274H	Chr7	9170794	rs385985294	C	T	163.9	PASS	ABHom=1.00;AC=2;AF=1.00;AN=2;DB;DP=6;Dels=0.00;FS=0.000;HRun=0;HaplotypeScore=0.0000;MLEAC=2;MLEAF=1.00;MQ=56.04;MQ0=0;QD=27.32	GT:AD:DP:GQ:PL	1/1:0,6:6:15:192,15,0
Chr7	9212652	9212652	T	C	exonic	SLC1A6	nonsynonymous SNV	SLC1A6:NM_001099090:exon4:c.T320C:p.L107P	exonic	ENSBTAG00000013502	nonsynonymous SNV	ENSBTAG00000013502:ENSBTAT00000017953:exon9:c.T662C:p.L221P	Chr7	9212652	rs385675412	T	C	276.78	PASS	ABHom=1.00;AC=2;AF=1.00;AN=2;DB;DP=9;Dels=0.00;FS=0.000;HRun=1;HaplotypeScore=0.0000;MLEAC=2;MLEAF=1.00;MQ=60.00;MQ0=0;QD=30.75	GT:AD:DP:GQ:PL	1/1:0,9:9:24:305,24,0
Chr7	13735160	13735160	T	C	exonic	CALR	nonsynonymous SNV	CALR:NM_174000:exon2:c.A191G:p.K64R	exonic	ENSBTAG00000015114	nonsynonymous SNV	ENSBTAG00000015114:ENSBTAT00000020111:exon2:c.A191G:p.K64R	Chr7	13735160	rs132683037	T	C	442.77	PASS	ABHom=1.000;AC=2;AF=1.00;AN=2;DB;DP=13;Dels=0.00;FS=0.000;HRun=0;HaplotypeScore=0.0000;MLEAC=2;MLEAF=1.00;MQ=60.00;MQ0=0;QD=34.06	GT:AD:DP:GQ:PL	1/1:0,13:13:36:471,36,0
Chr7	15783632	15783632	G	A	exonic	COL5A3	nonsynonymous SNV	COL5A3:NM_001205624:exon44:c.C3290T:p.A1097V	exonic	ENSBTAG00000010179	nonsynonymous SNV	ENSBTAG00000010179:ENSBTAT00000013440:exon46:c.C3470T:p.A1157V	Chr7	15783632	rs210683692	G	A	301.77	PASS	ABHom=0.923;AC=2;AF=1.00;AN=2;BaseQRankSum=1.448;DB;DP=14;Dels=0.00;FS=0.000;HRun=0;HaplotypeScore=2.2859;MLEAC=2;MLEAF=1.00;MQ=53.03;MQ0=0;MQRankSum=1.448;OND=0.143;QD=21.56;ReadPosRankSum=1.159	GT:AD:DP:GQ:PL	1/1:1,12:14:30:330,30,0
Chr7	15819448	15819448	G	A	exonic	RDH8	nonsynonymous SNV	RDH8:NM_174167:exon3:c.G331A:p.V111I	exonic	ENSBTAG00000010188	nonsynonymous SNV	ENSBTAG00000010188:ENSBTAT00000013443:exon3:c.G331A:p.V111I	Chr7	15819448	rs109487184	G	A	206.84	PASS	ABHom=1.00;AC=2;AF=1.00;AN=2;DB;DP=6;Dels=0.00;FS=0.000;HRun=0;HaplotypeScore=0.0000;MLEAC=2;MLEAF=1.00;MQ=60.00;MQ0=0;QD=34.47	GT:AD:DP:GQ:PL	1/1:0,6:6:18:235,18,0
Chr7	15884198	15884198	G	A	exonic	ANGPTL6	nonsynonymous SNV	ANGPTL6:NM_001128070:exon1:c.C368T:p.A123V	exonic	ENSBTAG00000039302	nonsynonymous SNV	ENSBTAG00000039302:ENSBTAT00000020787:exon1:c.C368T:p.A123V	Chr7	15884198	rs208565993	G	A	82.28	PASS	ABHom=1.00;AC=2;AF=1.00;AN=2;DB;DP=3;Dels=0.00;FS=0.000;HRun=0;HaplotypeScore=0.0000;MLEAC=2;MLEAF=1.00;MQ=60.00;MQ0=0;QD=27.43	GT:AD:DP:GQ:PL	1/1:0,3:3:9:110,9,0
Chr7	16422765	16422765	G	T	exonic	QTRT1	nonsynonymous SNV	QTRT1:NM_001206692:exon9:c.G1018T:p.A340S	exonic	ENSBTAG00000037941	nonsynonymous SNV	ENSBTAG00000037941:ENSBTAT00000056840:exon9:c.G1027T:p.A343S	Chr7	16422765	rs385442692	G	T	233.8	PASS	ABHom=1.00;AC=2;AF=1.00;AN=2;DB;DP=8;Dels=0.00;FS=0.000;HRun=0;HaplotypeScore=0.0000;MLEAC=2;MLEAF=1.00;MQ=50.65;MQ0=0;QD=29.23	GT:AD:DP:GQ:PL	1/1:0,8:8:21:262,21,0
Chr7	16593710	16593710	G	A	exonic	C7H19orf52	nonsynonymous SNV	C7H19orf52:NM_001099699:exon2:c.G151A:p.A51T	exonic	ENSBTAG00000045893	nonsynonymous SNV	ENSBTAG00000045893:ENSBTAT00000065916:exon2:c.G151A:p.A51T	Chr7	16593710	rs109772650	G	A	288.77	PASS	ABHom=1.00;AC=2;AF=1.00;AN=2;DB;DP=11;Dels=0.00;FS=0.000;HRun=0;HaplotypeScore=0.0000;MLEAC=2;MLEAF=1.00;MQ=57.87;MQ0=0;QD=26.25	GT:AD:DP:GQ:PL	1/1:0,11:11:30:317,30,0
Chr7	16967297	16967297	C	T	exonic	RAB3D	nonsynonymous SNV	RAB3D:NM_001191375:exon3:c.G310A:p.V104I	exonic	ENSBTAG00000002148	nonsynonymous SNV	ENSBTAG00000002148:ENSBTAT00000002783:exon3:c.G310A:p.V104I	Chr7	16967297	rs209989389	C	T	322.78	PASS	ABHom=1.00;AC=2;AF=1.00;AN=2;DB;DP=9;Dels=0.00;FS=0.000;HRun=0;HaplotypeScore=0.0000;MLEAC=2;MLEAF=1.00;MQ=60.00;MQ0=0;QD=35.86	GT:AD:DP:GQ:PL	1/1:0,9:9:27:351,27,0
Chr7	18158981	18158981	G	A	exonic	CERS4	nonsynonymous SNV	CERS4:NM_001015520:exon4:c.G335A:p.R112Q	exonic	ENSBTAG00000003434	nonsynonymous SNV	ENSBTAG00000003434:ENSBTAT00000004459:exon4:c.G335A:p.R112Q	Chr7	18158981	rs209034764	G	A	148.9	PASS	ABHom=1.00;AC=2;AF=1.00;AN=2;DB;DP=5;Dels=0.00;FS=0.000;HRun=0;HaplotypeScore=0.0000;MLEAC=2;MLEAF=1.00;MQ=60.00;MQ0=0;QD=29.78	GT:AD:DP:GQ:PL	1/1:0,5:5:15:177,15,0
Chr7	18183989	18183989	C	T	exonic	CD320	nonsynonymous SNV	CD320:NM_001166558:exon4:c.G484A:p.E162K	exonic	ENSBTAG00000004403	nonsynonymous SNV	ENSBTAG00000004403:ENSBTAT00000005777:exon4:c.G484A:p.E162K	Chr7	18183989	rs136985113	C	T	211.84	PASS	ABHom=1.00;AC=2;AF=1.00;AN=2;DB;DP=6;Dels=0.00;FS=0.000;HRun=1;HaplotypeScore=0.0000;MLEAC=2;MLEAF=1.00;MQ=56.04;MQ0=0;QD=35.31	GT:AD:DP:GQ:PL	1/1:0,6:6:18:240,18,0
Chr7	18989744	18989744	T	C	exonic	C3	nonsynonymous SNV	C3:NM_001040469:exon1:c.T56C:p.M19T	exonic	ENSBTAG00000017280	nonsynonymous SNV	ENSBTAG00000017280:ENSBTAT00000022979:exon1:c.T56C:p.M19T	Chr7	18989744	rs208430040	T	C	161.9	PASS	ABHom=1.00;AC=2;AF=1.00;AN=2;DB;DP=7;Dels=0.00;FS=0.000;HRun=0;HaplotypeScore=0.0000;MLEAC=2;MLEAF=1.00;MQ=60.00;MQ0=0;QD=23.13	GT:AD:DP:GQ:PL	1/1:0,7:7:15:190,15,0
Chr7	19584096	19584096	C	T	exonic	RFX2	nonsynonymous SNV	RFX2:NM_001102172:exon3:c.C206T:p.A69V	exonic	ENSBTAG00000017661	nonsynonymous SNV	ENSBTAG00000017661:ENSBTAT00000023492:exon4:c.C206T:p.A69V	Chr7	19584096	rs111026901	C	T	183.84	PASS	ABHom=0.889;AC=2;AF=1.00;AN=2;DB;DP=9;Dels=0.00;FS=0.000;HRun=0;HaplotypeScore=0.0000;MLEAC=2;MLEAF=1.00;MQ=57.39;MQ0=0;OND=0.111;QD=20.43	GT:AD:DP:GQ:PL	1/1:0,8:9:18:212,18,0
Chr7	19740409	19740409	G	T	exonic	FUT5	nonsynonymous SNV	FUT5:NM_176851:exon5:c.G349T:p.V117F	exonic	ENSBTAG00000000414	nonsynonymous SNV	ENSBTAG00000000414:ENSBTAT00000000529:exon3:c.G349T:p.V117F	Chr7	19740409	rs109282658	G	T	264.78	PASS	ABHom=1.00;AC=2;AF=1.00;AN=2;DB;DP=9;Dels=0.00;FS=0.000;HRun=1;HaplotypeScore=0.0000;MLEAC=2;MLEAF=1.00;MQ=60.00;MQ0=0;QD=29.42	GT:AD:DP:GQ:PL	1/1:0,9:9:27:293,27,0
Chr7	21009889	21009889	C	G	exonic	SHD	nonsynonymous SNV	SHD:NM_001205518:exon1:c.G293C:p.G98A	exonic	ENSBTAG00000039696	nonsynonymous SNV	ENSBTAG00000039696:ENSBTAT00000026881:exon1:c.G293C:p.G98A,ENSBTAG00000039696:ENSBTAT00000061173:exon1:c.G293C:p.G98A	Chr7	21009889	rs380074155	C	G	620.77	PASS	ABHom=1.00;AC=2;AF=1.00;AN=2;DB;DP=19;Dels=0.00;FS=0.000;HRun=0;HaplotypeScore=0.0000;MLEAC=2;MLEAF=1.00;MQ=60.00;MQ0=0;QD=32.67	GT:AD:DP:GQ:PL	1/1:0,19:19:54:649,54,0
Chr7	21009902	21009902	G	T	exonic	SHD	nonsynonymous SNV	SHD:NM_001205518:exon1:c.C280A:p.L94M	exonic	ENSBTAG00000039696	nonsynonymous SNV	ENSBTAG00000039696:ENSBTAT00000026881:exon1:c.C280A:p.L94M,ENSBTAG00000039696:ENSBTAT00000061173:exon1:c.C280A:p.L94M	Chr7	21009902	rs383081385	G	T	629.77	PASS	ABHom=1.00;AC=2;AF=1.00;AN=2;DB;DP=18;Dels=0.00;FS=0.000;HRun=0;HaplotypeScore=0.0000;MLEAC=2;MLEAF=1.00;MQ=60.00;MQ0=0;QD=34.99	GT:AD:DP:GQ:PL	1/1:0,18:18:51:658,51,0
Chr7	21040579	21040579	C	T	exonic	EBI3	nonsynonymous SNV	EBI3:NM_001100365:exon1:c.G64A:p.E22K	exonic	ENSBTAG00000012829	nonsynonymous SNV	ENSBTAG00000012829:ENSBTAT00000017046:exon1:c.G64A:p.E22K	Chr7	21040579	rs207958428	C	T	255.8	PASS	ABHom=1.00;AC=2;AF=1.00;AN=2;DB;DP=7;Dels=0.00;FS=0.000;HRun=1;HaplotypeScore=0.0000;MLEAC=2;MLEAF=1.00;MQ=60.00;MQ0=0;QD=36.54	GT:AD:DP:GQ:PL	1/1:0,7:7:21:284,21,0
Chr7	21654422	21654422	C	T	exonic	DOHH	nonsynonymous SNV	DOHH:NM_001075886:exon4:c.C796T:p.P266S	exonic	ENSBTAG00000005272	nonsynonymous SNV	ENSBTAG00000005272:ENSBTAT00000006935:exon4:c.C796T:p.P266S	Chr7	21654422	rs454905309	C	T	74.77	PASS	ABHet=0.400;AC=1;AF=0.500;AN=2;BaseQRankSum=-1.231;DB;DP=5;Dels=0.00;FS=3.979;HRun=0;HaplotypeScore=0.0000;MLEAC=1;MLEAF=0.500;MQ=60.00;MQ0=0;MQRankSum=0.358;QD=14.95;ReadPosRankSum=0.358	GT:AD:DP:GQ:PL	0/1:2,3:5:66:103,0,66
Chr7	22443545	22443545	G	A	exonic	LMNB2	nonsynonymous SNV	LMNB2:NM_001276353:exon7:c.G1178A:p.S393N	exonic	ENSBTAG00000013624	nonsynonymous SNV	ENSBTAG00000013624:ENSBTAT00000018110:exon7:c.G1136A:p.S379N	Chr7	22443545	rs462000460	G	A	226.77	PASS	ABHet=0.333;AC=1;AF=0.500;AN=2;BaseQRankSum=-0.289;DB;DP=12;Dels=0.00;FS=0.000;HRun=1;HaplotypeScore=1.7219;MLEAC=1;MLEAF=0.500;MQ=58.05;MQ0=0;MQRankSum=-0.289;QD=18.90;ReadPosRankSum=1.932	GT:AD:DP:GQ:PL	0/1:4,8:12:88:255,0,88
Chr7	23408705	23408705	G	C	exonic	SLC22A4	nonsynonymous SNV	SLC22A4:NM_001206989:exon3:c.C630G:p.N210K	exonic	ENSBTAG00000031209	nonsynonymous SNV	ENSBTAG00000031209:ENSBTAT00000013203:exon3:c.C630G:p.N210K	Chr7	23408705	rs483035334	G	C	184.77	PASS	ABHet=0.455;AC=1;AF=0.500;AN=2;BaseQRankSum=1.532;DB;DP=11;Dels=0.00;FS=2.463;HRun=0;HaplotypeScore=0.0000;MLEAC=1;MLEAF=0.500;MQ=60.00;MQ0=0;MQRankSum=0.466;QD=16.80;ReadPosRankSum=0.825	GT:AD:DP:GQ:PL	0/1:5,6:11:99:213,0,152
Chr7	25644719	25644719	C	A	exonic	ADAMTS19	nonsynonymous SNV	ADAMTS19:NM_001206114:exon20:c.G3049T:p.A1017S	exonic	ENSBTAG00000016145	nonsynonymous SNV	ENSBTAG00000016145:ENSBTAT00000021492:exon20:c.G3061T:p.A1021S	Chr7	25644719	rs455275139	C	A	134.77	PASS	ABHet=0.400;AC=1;AF=0.500;AN=2;BaseQRankSum=-0.361;DB;DP=10;Dels=0.00;FS=13.222;HRun=0;HaplotypeScore=0.0000;MLEAC=1;MLEAF=0.500;MQ=60.00;MQ0=0;MQRankSum=0.361;QD=13.48;ReadPosRankSum=-0.729	GT:AD:DP:GQ:PL	0/1:4,6:10:99:163,0,125
Chr7	25878990	25878990	G	T	exonic	ADAMTS19	nonsynonymous SNV	ADAMTS19:NM_001206114:exon2:c.C319A:p.P107T	exonic	ENSBTAG00000016145	nonsynonymous SNV	ENSBTAG00000016145:ENSBTAT00000021492:exon2:c.C331A:p.P111T	Chr7	25878990	rs110117902	G	T	71.28	PASS	ABHom=1.00;AC=2;AF=1.00;AN=2;DB;DP=5;Dels=0.00;FS=0.000;HRun=0;HaplotypeScore=0.0000;MLEAC=2;MLEAF=1.00;MQ=60.00;MQ0=0;QD=14.26	GT:AD:DP:GQ:PL	1/1:0,5:5:9:99,9,0
Chr7	26244223	26244223	G	T	exonic	SLC27A6	nonsynonymous SNV	SLC27A6:NM_001101169:exon9:c.C1708A:p.R570S	exonic	ENSBTAG00000004860	nonsynonymous SNV	ENSBTAG00000004860:ENSBTAT00000044112:exon9:c.C1708A:p.R570S	Chr7	26244223	rs385319003	G	T	602.77	PASS	ABHom=1.00;AC=2;AF=1.00;AN=2;DB;DP=16;Dels=0.00;FS=0.000;HRun=0;HaplotypeScore=0.0000;MLEAC=2;MLEAF=1.00;MQ=60.00;MQ0=0;QD=37.67	GT:AD:DP:GQ:PL	1/1:0,16:16:48:631,48,0
Chr7	32976411	32976411	C	T	exonic	LOC781423	nonsynonymous SNV	LOC781423:NM_001037490:exon2:c.G160A:p.V54I,LOC781423:NM_001105012:exon3:c.G1198A:p.V400I	exonic	ENSBTAG00000019881	nonsynonymous SNV	ENSBTAG00000019881:ENSBTAT00000026489:exon2:c.G160A:p.V54I,ENSBTAG00000019881:ENSBTAT00000056075:exon3:c.G1198A:p.V400I	Chr7	32976411	rs109802009	C	T	69.77	PASS	ABHet=0.500;AC=1;AF=0.500;AN=2;BaseQRankSum=-1.537;DB;DP=6;Dels=0.00;FS=3.979;HRun=2;HaplotypeScore=0.0000;MLEAC=1;MLEAF=0.500;MQ=60.00;MQ0=0;MQRankSum=0.406;QD=11.63;ReadPosRankSum=-1.537	GT:AD:DP:GQ:PL	0/1:3,3:6:98:98,0,109
Chr7	39401416	39401416	A	G	exonic	CDHR2	nonsynonymous SNV	CDHR2:NM_001192304:exon7:c.A584G:p.N195S	exonic	ENSBTAG00000025340	nonsynonymous SNV	ENSBTAG00000025340:ENSBTAT00000035552:exon7:c.A584G:p.N195S	Chr7	39401416	rs211127734	A	G	171.77	PASS	ABHet=0.333;AC=1;AF=0.500;AN=2;BaseQRankSum=-0.248;DB;DP=9;Dels=0.00;FS=0.000;HRun=0;HaplotypeScore=0.9967;MLEAC=1;MLEAF=0.500;MQ=60.00;MQ0=0;MQRankSum=0.573;QD=19.09;ReadPosRankSum=0.248	GT:AD:DP:GQ:PL	0/1:3,6:9:97:200,0,97
Chr7	39760893	39760893	C	T	exonic	UIMC1	nonsynonymous SNV	UIMC1:NM_001038061:exon7:c.G434A:p.R145H,UIMC1:NM_001113222:exon10:c.G1541A:p.R514H	exonic	ENSBTAG00000001707	nonsynonymous SNV	ENSBTAG00000001707:ENSBTAT00000043808:exon7:c.G434A:p.R145H,ENSBTAG00000001707:ENSBTAT00000065067:exon10:c.G1541A:p.R514H	Chr7	39760893	rs42680650	C	T	269.77	PASS	ABHet=0.308;AC=1;AF=0.500;AN=2;BaseQRankSum=0.077;DB;DP=13;Dels=0.00;FS=0.000;HRun=0;HaplotypeScore=0.0000;MLEAC=1;MLEAF=0.500;MQ=60.00;MQ0=0;MQRankSum=1.929;QD=20.75;ReadPosRankSum=-0.077	GT:AD:DP:GQ:PL	0/1:4,9:13:99:298,0,113
Chr7	40260620	40260620	C	T	exonic	F12	nonsynonymous SNV	F12:NM_001075119:exon8:c.G668A:p.R223H	exonic	ENSBTAG00000018872	nonsynonymous SNV	ENSBTAG00000018872:ENSBTAT00000025122:exon8:c.G668A:p.R223H	Chr7	40260620	rs132690165	C	T	128.03	PASS	ABHom=1.00;AC=2;AF=1.00;AN=2;DB;DP=5;Dels=0.00;FS=0.000;HRun=0;HaplotypeScore=0.0000;MLEAC=2;MLEAF=1.00;MQ=60.00;MQ0=0;QD=25.61	GT:AD:DP:GQ:PL	1/1:0,5:5:12:156,12,0
Chr7	40574480	40574480	G	A	exonic	N4BP3	nonsynonymous SNV	N4BP3:NM_001205742:exon2:c.G370A:p.G124S	exonic	ENSBTAG00000006368	nonsynonymous SNV	ENSBTAG00000006368:ENSBTAT00000008355:exon2:c.G370A:p.G124S	Chr7	40574480	rs137621610	G	A	395.77	PASS	ABHom=1.00;AC=2;AF=1.00;AN=2;DB;DP=12;Dels=0.00;FS=0.000;HRun=3;HaplotypeScore=0.0000;MLEAC=2;MLEAF=1.00;MQ=58.05;MQ0=0;QD=32.98	GT:AD:DP:GQ:PL	1/1:0,12:12:36:424,36,0
Chr7	40574568	40574568	C	T	exonic	N4BP3	nonsynonymous SNV	N4BP3:NM_001205742:exon2:c.C458T:p.P153L	exonic	ENSBTAG00000006368	nonsynonymous SNV	ENSBTAG00000006368:ENSBTAT00000008355:exon2:c.C458T:p.P153L	Chr7	40574568	.	C	T	66.78	PASS	ABHet=0.200;AC=1;AF=0.500;AN=2;BaseQRankSum=-0.727;DP=5;Dels=0.00;FS=0.000;HRun=0;HaplotypeScore=0.0000;MLEAC=1;MLEAF=0.500;MQ=55.21;MQ0=0;MQRankSum=-0.727;QD=13.36;ReadPosRankSum=-0.727	GT:AD:DP:GQ:PL	0/1:1,4:5:27:95,0,27
Chr7	40669318	40669318	G	C	exonic	AGXT2L2	nonsynonymous SNV	AGXT2L2:NM_001192899:exon1:c.C29G:p.A10G	exonic	ENSBTAG00000013628	nonsynonymous SNV	ENSBTAG00000013628:ENSBTAT00000018115:exon1:c.C29G:p.A10G	Chr7	40669318	rs133569576	G	C	139.77	PASS	ABHet=0.444;AC=1;AF=0.500;AN=2;BaseQRankSum=1.159;DB;DP=10;Dels=0.00;FS=0.000;HRun=1;HaplotypeScore=0.0000;MLEAC=1;MLEAF=0.500;MQ=55.21;MQ0=0;MQRankSum=-0.361;OND=0.100;QD=13.98;ReadPosRankSum=-0.361	GT:AD:DP:GQ:PL	0/1:4,5:10:99:168,0,126
Chr7	41719129	41719129	T	A	exonic	TRIM7	nonsynonymous SNV	TRIM7:NM_001205446:exon7:c.A1112T:p.H371L	exonic	ENSBTAG00000020954	nonsynonymous SNV	ENSBTAG00000020954:ENSBTAT00000027907:exon7:c.A1112T:p.H371L	Chr7	41719129	rs110683207	T	A	32.77	PASS	ABHet=0.600;AC=1;AF=0.500;AN=2;BaseQRankSum=0.000;DB;DP=5;Dels=0.00;FS=0.000;HRun=0;HaplotypeScore=0.0000;MLEAC=1;MLEAF=0.500;MQ=60.00;MQ0=0;MQRankSum=-1.026;QD=6.55;ReadPosRankSum=-1.026	GT:AD:DP:GQ:PL	0/1:3,2:5:33:61,0,33
Chr7	41731545	41731545	C	T	exonic	TRIM7	nonsynonymous SNV	TRIM7:NM_001205446:exon1:c.G199A:p.V67M	exonic	ENSBTAG00000020954	nonsynonymous SNV	ENSBTAG00000020954:ENSBTAT00000027907:exon1:c.G199A:p.V67M	Chr7	41731545	rs136946562	C	T	30.77	PASS	ABHet=0.750;AC=1;AF=0.500;AN=2;BaseQRankSum=1.067;DB;DP=8;Dels=0.00;FS=0.000;HRun=0;HaplotypeScore=0.0000;MLEAC=1;MLEAF=0.500;MQ=60.00;MQ0=0;MQRankSum=-1.067;QD=3.85;ReadPosRankSum=0.000	GT:AD:DP:GQ:PL	0/1:6,2:8:59:59,0,160
Chr7	41824339	41824339	G	A	exonic	IFI47	nonsynonymous SNV	IFI47:NM_001034545:exon2:c.C1010T:p.T337I	exonic	ENSBTAG00000015727	nonsynonymous SNV	ENSBTAG00000015727:ENSBTAT00000020877:exon2:c.C1010T:p.T337I	Chr7	41824339	rs43515846	G	A	688.77	PASS	ABHom=1.000;AC=2;AF=1.00;AN=2;DB;DP=18;Dels=0.00;FS=0.000;HRun=0;HaplotypeScore=0.0000;MLEAC=2;MLEAF=1.00;MQ=60.00;MQ0=0;QD=38.26	GT:AD:DP:GQ:PL	1/1:0,18:18:54:717,54,0
Chr7	41824390	41824390	T	G	exonic	IFI47	nonsynonymous SNV	IFI47:NM_001034545:exon2:c.A959C:p.H320P	exonic	ENSBTAG00000015727	nonsynonymous SNV	ENSBTAG00000015727:ENSBTAT00000020877:exon2:c.A959C:p.H320P	Chr7	41824390	rs43515847	T	G	454.77	PASS	ABHom=0.923;AC=2;AF=1.00;AN=2;DB;DP=13;Dels=0.00;FS=0.000;HRun=2;HaplotypeScore=0.0000;MLEAC=2;MLEAF=1.00;MQ=60.00;MQ0=0;OND=0.077;QD=34.98	GT:AD:DP:GQ:PL	1/1:0,12:13:36:483,36,0
Chr7	41824516	41824516	G	T	exonic	IFI47	nonsynonymous SNV	IFI47:NM_001034545:exon2:c.C833A:p.T278K	exonic	ENSBTAG00000015727	nonsynonymous SNV	ENSBTAG00000015727:ENSBTAT00000020877:exon2:c.C833A:p.T278K	Chr7	41824516	rs43515849	G	T	79.28	PASS	ABHom=1.00;AC=2;AF=1.00;AN=2;DB;DP=3;Dels=0.00;FS=0.000;HRun=1;HaplotypeScore=0.0000;MLEAC=2;MLEAF=1.00;MQ=60.00;MQ0=0;QD=26.43	GT:AD:DP:GQ:PL	1/1:0,3:3:9:107,9,0
Chr7	41825224	41825224	G	T	exonic	IFI47	nonsynonymous SNV	IFI47:NM_001034545:exon2:c.C125A:p.T42K	exonic	ENSBTAG00000015727	nonsynonymous SNV	ENSBTAG00000015727:ENSBTAT00000020877:exon2:c.C125A:p.T42K	Chr7	41825224	rs43515852	G	T	606.77	PASS	ABHom=1.000;AC=2;AF=1.00;AN=2;DB;DP=17;Dels=0.00;FS=0.000;HRun=1;HaplotypeScore=0.0000;MLEAC=2;MLEAF=1.00;MQ=60.00;MQ0=0;QD=35.69	GT:AD:DP:GQ:PL	1/1:0,17:17:51:635,51,0
Chr7	44855969	44855969	T	C	exonic	POLRMT	nonsynonymous SNV	POLRMT:NM_001205551:exon9:c.A1607G:p.H536R	exonic	ENSBTAG00000015051	nonsynonymous SNV	ENSBTAG00000015051:ENSBTAT00000020034:exon9:c.A1607G:p.H536R	Chr7	44855969	rs110431988	T	C	269.78	PASS	ABHom=1.00;AC=2;AF=1.00;AN=2;DB;DP=9;Dels=0.00;FS=0.000;HRun=0;HaplotypeScore=0.0000;MLEAC=2;MLEAF=1.00;MQ=57.39;MQ0=0;QD=29.98	GT:AD:DP:GQ:PL	1/1:0,9:9:24:298,24,0
Chr7	45738580	45738580	T	A	exonic	ATP8B3	nonsynonymous SNV	ATP8B3:NM_001076491:exon7:c.A1442T:p.Q481L	UTR3	ENSBTAG00000020229	.	.	Chr7	45738580	rs109003209	T	A	156.9	PASS	ABHom=1.00;AC=2;AF=1.00;AN=2;DB;DP=5;Dels=0.00;FS=0.000;HRun=0;HaplotypeScore=0.0000;MLEAC=2;MLEAF=1.00;MQ=60.00;MQ0=0;QD=31.38	GT:AD:DP:GQ:PL	1/1:0,5:5:15:185,15,0
Chr7	48983034	48983034	G	A	exonic	FBXL21	nonsynonymous SNV	FBXL21:NM_001034252:exon5:c.G662A:p.G221E	exonic	ENSBTAG00000025182	nonsynonymous SNV	ENSBTAG00000025182:ENSBTAT00000003178:exon5:c.G662A:p.G221E	Chr7	48983034	rs211253161	G	A	110.81	PASS	ABHet=0.200;AC=1;AF=0.500;AN=2;BaseQRankSum=0.731;DB;DP=5;Dels=0.00;FS=0.000;HRun=2;HaplotypeScore=0.0000;MLEAC=1;MLEAF=0.500;MQ=60.00;MQ0=0;MQRankSum=0.731;QD=22.16;ReadPosRankSum=0.731	GT:AD:DP:GQ:PL	0/1:1,4:5:20:139,0,20
Chr7	51714553	51714553	A	G	exonic	CTNNA1	nonsynonymous SNV	CTNNA1:NM_001035366:exon2:c.A16G:p.T6A	exonic	ENSBTAG00000014182	nonsynonymous SNV	ENSBTAG00000014182:ENSBTAT00000018863:exon2:c.A16G:p.T6A	Chr7	51714553	rs436549557	A	G	145.77	PASS	ABHet=0.500;AC=1;AF=0.500;AN=2;BaseQRankSum=1.453;DB;DP=10;Dels=0.00;FS=2.808;HRun=0;HaplotypeScore=0.0000;MLEAC=1;MLEAF=0.500;MQ=60.00;MQ0=0;MQRankSum=0.336;QD=14.58;ReadPosRankSum=1.668	GT:AD:DP:GQ:PL	0/1:5,5:10:99:174,0,145
Chr7	51888851	51888851	C	G	exonic	SIL1	nonsynonymous SNV	SIL1:NM_001075808:exon10:c.G1327C:p.D443H	exonic	ENSBTAG00000033747	nonsynonymous SNV	ENSBTAG00000033747:ENSBTAT00000047926:exon10:c.G1327C:p.D443H	Chr7	51888851	rs456927342	C	G	40.77	PASS	ABHet=0.400;AC=1;AF=0.500;AN=2;BaseQRankSum=1.026;DB;DP=5;Dels=0.00;FS=0.000;HRun=0;HaplotypeScore=0.0000;MLEAC=1;MLEAF=0.500;MQ=60.00;MQ0=0;MQRankSum=0.000;QD=8.15;ReadPosRankSum=0.000	GT:AD:DP:GQ:PL	0/1:2,3:5:65:69,0,65
Chr7	53406641	53406641	A	C	exonic	EIF4EBP3	nonsynonymous SNV	EIF4EBP3:NM_001204168:exon2:c.A211C:p.T71P	exonic	ENSBTAG00000010871	nonsynonymous SNV	ENSBTAG00000010871:ENSBTAT00000064322:exon2:c.A211C:p.T71P,ENSBTAG00000010871:ENSBTAT00000014440:exon36:c.A7772C:p.H2591P	Chr7	53406641	rs42311207	A	C	389.77	PASS	ABHom=1.00;AC=2;AF=1.00;AN=2;DB;DP=12;Dels=0.00;FS=0.000;HRun=1;HaplotypeScore=0.7340;MLEAC=2;MLEAF=1.00;MQ=60.00;MQ0=0;QD=32.48	GT:AD:DP:GQ:PL	1/1:0,12:12:36:418,36,0
Chr7	53483987	53483987	T	C	exonic	DND1	nonsynonymous SNV	DND1:NM_001193145:exon4:c.A1030G:p.T344A	exonic	ENSBTAG00000018845	nonsynonymous SNV	ENSBTAG00000018845:ENSBTAT00000025092:exon4:c.A1030G:p.T344A	Chr7	53483987	rs135850678	T	C	509.77	PASS	ABHom=1.00;AC=2;AF=1.00;AN=2;DB;DP=15;Dels=0.00;FS=0.000;HRun=0;HaplotypeScore=0.0000;MLEAC=2;MLEAF=1.00;MQ=60.00;MQ0=0;QD=33.98	GT:AD:DP:GQ:PL	1/1:0,15:15:42:538,42,0
Chr7	54108899	54108899	G	A	exonic	PCDHGA2	nonsynonymous SNV	PCDHGA2:NM_001099368:exon1:c.G1873A:p.E625K	exonic	ENSBTAG00000039162	nonsynonymous SNV	ENSBTAG00000039162:ENSBTAT00000052327:exon1:c.G1873A:p.E625K	Chr7	54108899	.	G	A	102.77	PASS	ABHet=0.600;AC=1;AF=0.500;AN=2;BaseQRankSum=1.866;DP=10;Dels=0.00;FS=3.310;HRun=1;HaplotypeScore=0.0000;MLEAC=1;MLEAF=0.500;MQ=57.81;MQ0=0;MQRankSum=1.133;QD=10.28;ReadPosRankSum=-2.072	GT:AD:DP:GQ:PL	0/1:6,4:10:99:131,0,184
Chr7	54109476	54109476	G	T	exonic	PCDHGA2	nonsynonymous SNV	PCDHGA2:NM_001099368:exon1:c.G2450T:p.S817I	exonic	ENSBTAG00000039162	nonsynonymous SNV	ENSBTAG00000039162:ENSBTAT00000052327:exon1:c.G2450T:p.S817I	Chr7	54109476	rs211273543	G	T	66.77	PASS	ABHet=0.667;AC=1;AF=0.500;AN=2;BaseQRankSum=0.573;DB;DP=9;Dels=0.00;FS=0.000;HRun=2;HaplotypeScore=0.0000;MLEAC=1;MLEAF=0.500;MQ=55.36;MQ0=0;MQRankSum=0.573;QD=7.42;ReadPosRankSum=-0.248	GT:AD:DP:GQ:PL	0/1:6,3:9:95:95,0,219
Chr7	54152737	54152737	T	C	exonic	PCDHGB4	nonsynonymous SNV	PCDHGB4:NM_001102513:exon1:c.T86C:p.L29P	exonic	ENSBTAG00000017349	nonsynonymous SNV	ENSBTAG00000017349:ENSBTAT00000023076:exon1:c.T86C:p.L29P	Chr7	54152737	rs453882664	T	C	173.77	PASS	ABHet=0.563;AC=1;AF=0.500;AN=2;BaseQRankSum=-1.524;DB;DP=16;Dels=0.00;FS=4.593;HRun=1;HaplotypeScore=0.0000;MLEAC=1;MLEAF=0.500;MQ=32.34;MQ0=1;MQRankSum=1.524;QD=10.86;ReadPosRankSum=-1.524	GT:AD:DP:GQ:PL	0/1:9,7:16:99:202,0,187
Chr7	54154935	54154935	T	C	exonic	PCDHGB4	nonsynonymous SNV	PCDHGB4:NM_001102513:exon1:c.T2284C:p.F762L	exonic	ENSBTAG00000017349	nonsynonymous SNV	ENSBTAG00000017349:ENSBTAT00000023076:exon1:c.T2284C:p.F762L	Chr7	54154935	rs436373776	T	C	60.77	PASS	ABHet=0.615;AC=1;AF=0.500;AN=2;BaseQRankSum=-0.289;DB;DP=13;Dels=0.00;FS=2.632;HRun=0;HaplotypeScore=0.0000;MLEAC=1;MLEAF=0.500;MQ=48.12;MQ0=0;MQRankSum=1.835;QD=4.67;ReadPosRankSum=1.239	GT:AD:DP:GQ:PL	0/1:8,5:13:89:89,0,235
Chr7	54249593	54249593	C	T	exonic	PCDHGC3	nonsynonymous SNV	PCDHGC3:NM_001114080:exon1:c.C545T:p.A182V	exonic	ENSBTAG00000017349	nonsynonymous SNV	ENSBTAG00000017349:ENSBTAT00000023071:exon1:c.C545T:p.A182V	Chr7	54249593	rs208815024	C	T	271.77	PASS	ABHet=0.182;AC=1;AF=0.500;AN=2;BaseQRankSum=0.118;DB;DP=11;Dels=0.00;FS=0.000;HRun=0;HaplotypeScore=0.7887;MLEAC=1;MLEAF=0.500;MQ=60.00;MQ0=0;MQRankSum=0.589;QD=24.71;ReadPosRankSum=1.061	GT:AD:DP:GQ:PL	0/1:2,9:11:30:300,0,30
Chr7	54684064	54684064	G	A	exonic	KIAA0141	nonsynonymous SNV	KIAA0141:NM_001024535:exon12:c.G1349A:p.R450K	exonic	ENSBTAG00000008435	nonsynonymous SNV	ENSBTAG00000008435:ENSBTAT00000011098:exon12:c.G1349A:p.R450K	Chr7	54684064	rs110966246	G	A	231.8	PASS	ABHom=1.00;AC=2;AF=1.00;AN=2;DB;DP=8;Dels=0.00;FS=0.000;HRun=1;HaplotypeScore=0.0000;MLEAC=2;MLEAF=1.00;MQ=57.05;MQ0=0;QD=28.98	GT:AD:DP:GQ:PL	1/1:0,8:8:21:260,21,0
Chr7	59254136	59254136	G	A	exonic	PPP1R39	nonsynonymous SNV	PPP1R39:NM_001083753:exon6:c.G1228A:p.V410I	exonic	ENSBTAG00000006762	nonsynonymous SNV	ENSBTAG00000006762:ENSBTAT00000008898:exon6:c.G1228A:p.V410I	Chr7	59254136	rs378360156	G	A	33.77	PASS	ABHet=0.600;AC=1;AF=0.500;AN=2;BaseQRankSum=0.358;DB;DP=5;Dels=0.00;FS=0.000;HRun=0;HaplotypeScore=0.0000;MLEAC=1;MLEAF=0.500;MQ=60.00;MQ0=0;MQRankSum=1.231;QD=6.75;ReadPosRankSum=-0.358	GT:AD:DP:GQ:PL	0/1:3,2:5:62:62,0,102
Chr7	59288994	59288994	C	G	exonic	PLAC8L1	nonsynonymous SNV	PLAC8L1:NM_001193185:exon4:c.G414C:p.E138D	exonic	ENSBTAG00000044067	nonsynonymous SNV	ENSBTAG00000044067:ENSBTAT00000060982:exon4:c.G414C:p.E138D	Chr7	59288994	rs384012886	C	G	176.77	PASS	ABHet=0.250;AC=1;AF=0.500;AN=2;BaseQRankSum=0.572;DB;DP=8;Dels=0.00;FS=0.000;HRun=0;HaplotypeScore=0.0000;MLEAC=1;MLEAF=0.500;MQ=60.00;MQ0=0;MQRankSum=1.067;QD=22.10;ReadPosRankSum=0.572	GT:AD:DP:GQ:PL	0/1:2,6:8:50:205,0,50
Chr7	61365634	61365634	G	C	exonic	SPINK5	nonsynonymous SNV	SPINK5:NM_001102102:exon16:c.G1465C:p.A489P	exonic	ENSBTAG00000019140	nonsynonymous SNV	ENSBTAG00000019140:ENSBTAT00000025479:exon16:c.G1465C:p.A489P	Chr7	61365634	rs43519344	G	C	140.77	PASS	ABHet=0.643;AC=1;AF=0.500;AN=2;BaseQRankSum=2.267;DB;DP=14;Dels=0.00;FS=5.756;HRun=1;HaplotypeScore=0.0000;MLEAC=1;MLEAF=0.500;MQ=60.00;MQ0=0;MQRankSum=0.267;QD=10.05;ReadPosRankSum=1.467	GT:AD:DP:GQ:PL	0/1:9,5:14:99:169,0,289
Chr7	61387513	61387513	A	T	exonic	SPINK5	nonsynonymous SNV	SPINK5:NM_001102102:exon29:c.A2812T:p.I938F	exonic	ENSBTAG00000019140	nonsynonymous SNV	ENSBTAG00000019140:ENSBTAT00000025479:exon29:c.A2812T:p.I938F	Chr7	61387513	rs208218603	A	T	346.77	PASS	ABHet=0.421;AC=1;AF=0.500;AN=2;BaseQRankSum=0.619;DB;DP=19;Dels=0.00;FS=0.000;HRun=2;HaplotypeScore=0.0000;MLEAC=1;MLEAF=0.500;MQ=60.00;MQ0=0;MQRankSum=0.702;QD=18.25;ReadPosRankSum=0.784	GT:AD:DP:GQ:PL	0/1:8,11:19:99:375,0,256
Chr7	62731414	62731414	C	A	exonic	AFAP1L1	nonsynonymous SNV	AFAP1L1:NM_001100334:exon17:c.C2071A:p.R691S	exonic	ENSBTAG00000019948	nonsynonymous SNV	ENSBTAG00000019948:ENSBTAT00000013389:exon17:c.C2071A:p.R691S	Chr7	62731414	rs132827351	C	A	39.77	PASS	ABHet=0.667;AC=1;AF=0.500;AN=2;BaseQRankSum=-0.736;DB;DP=6;Dels=0.00;FS=0.000;HRun=0;HaplotypeScore=0.0000;MLEAC=1;MLEAF=0.500;MQ=60.00;MQ0=0;MQRankSum=0.736;QD=6.63;ReadPosRankSum=-0.736	GT:AD:DP:GQ:PL	0/1:4,2:6:33:68,0,33
Chr7	63191128	63191128	G	C	exonic	PDE6A	nonsynonymous SNV	PDE6A:NM_001001526:exon22:c.C2526G:p.H842Q	exonic	ENSBTAG00000012945	nonsynonymous SNV	ENSBTAG00000012945:ENSBTAT00000036662:exon22:c.C2526G:p.H842Q	Chr7	63191128	rs479182211	G	C	173.94	PASS	ABHet=0.333;AC=1;AF=0.500;AN=2;BaseQRankSum=0.742;DB;DP=9;Dels=0.00;FS=0.000;HRun=2;HaplotypeScore=0.0000;MLEAC=1;MLEAF=0.500;MQ=51.77;MQ0=0;MQRankSum=-0.742;QD=19.33;ReadPosRankSum=-0.742	GT:AD:DP:GQ:PL	0/1:3,6:9:14:202,0,14
Chr7	63223648	63223648	C	T	exonic	PDE6A	nonsynonymous SNV	PDE6A:NM_001001526:exon10:c.G1270A:p.A424T	exonic	ENSBTAG00000012945	nonsynonymous SNV	ENSBTAG00000012945:ENSBTAT00000036662:exon10:c.G1270A:p.A424T	Chr7	63223648	rs110512488	C	T	390.77	PASS	ABHom=1.00;AC=2;AF=1.00;AN=2;DB;DP=11;Dels=0.00;FS=0.000;HRun=0;HaplotypeScore=0.0000;MLEAC=2;MLEAF=1.00;MQ=54.70;MQ0=0;QD=35.52	GT:AD:DP:GQ:PL	1/1:0,11:11:33:419,33,0
Chr7	63846000	63846000	C	T	exonic	NDST1	nonsynonymous SNV	NDST1:NM_001192361:exon3:c.C22T:p.R8C	exonic	ENSBTAG00000001692	nonsynonymous SNV	ENSBTAG00000001692:ENSBTAT00000016824:exon3:c.C22T:p.R8C	Chr7	63846000	rs466373115	C	T	163.77	PASS	ABHet=0.500;AC=1;AF=0.500;AN=2;BaseQRankSum=0.259;DB;DP=12;Dels=0.00;FS=2.632;HRun=0;HaplotypeScore=0.0000;MLEAC=1;MLEAF=0.500;MQ=60.00;MQ0=0;MQRankSum=-0.259;QD=13.65;ReadPosRankSum=1.517	GT:AD:DP:GQ:PL	0/1:6,6:12:99:192,0,189
Chr7	64367003	64367003	C	G	exonic	ANXA6	nonsynonymous SNV	ANXA6:NM_001103224:exon23:c.G1751C:p.G584A	exonic	ENSBTAG00000014809	nonsynonymous SNV	ENSBTAG00000014809:ENSBTAT00000019719:exon23:c.G1751C:p.G584A	Chr7	64367003	rs208314367	C	G	36.77	PASS	ABHet=0.571;AC=1;AF=0.500;AN=2;BaseQRankSum=0.000;DB;DP=7;Dels=0.00;FS=3.136;HRun=0;HaplotypeScore=0.0000;MLEAC=1;MLEAF=0.500;MQ=60.00;MQ0=0;MQRankSum=-0.550;QD=5.25;ReadPosRankSum=0.550	GT:AD:DP:GQ:PL	0/1:4,3:7:65:65,0,135
Chr7	64385207	64385207	C	A	exonic	ANXA6	nonsynonymous SNV	ANXA6:NM_001103224:exon10:c.G692T:p.R231L	exonic	ENSBTAG00000014809	nonsynonymous SNV	ENSBTAG00000014809:ENSBTAT00000019719:exon10:c.G692T:p.R231L	Chr7	64385207	rs43519841	C	A	216.77	PASS	ABHet=0.222;AC=1;AF=0.500;AN=2;BaseQRankSum=0.067;DB;DP=9;Dels=0.00;FS=7.782;HRun=0;HaplotypeScore=0.0000;MLEAC=1;MLEAF=0.500;MQ=57.39;MQ0=0;MQRankSum=0.762;QD=24.09;ReadPosRankSum=0.067	GT:AD:DP:GQ:PL	0/1:2,7:9:53:245,0,53
Chr7	69864826	69864826	A	G	exonic	SGCD	nonsynonymous SNV	SGCD:NM_001191263:exon4:c.A355G:p.K119E	exonic	ENSBTAG00000044046	nonsynonymous SNV	ENSBTAG00000044046:ENSBTAT00000061429:exon4:c.A355G:p.K119E	Chr7	69864826	.	A	G	156.77	PASS	ABHet=0.500;AC=1;AF=0.500;AN=2;BaseQRankSum=-0.259;DP=12;Dels=0.00;FS=0.000;HRun=0;HaplotypeScore=0.0000;MLEAC=1;MLEAF=0.500;MQ=60.00;MQ0=0;MQRankSum=-1.378;QD=13.06;ReadPosRankSum=0.583	GT:AD:DP:GQ:PL	0/1:6,6:12:99:185,0,196
Chr7	82810833	82810833	G	A	exonic	RARS	nonsynonymous SNV	RARS:NM_001105338:exon11:c.G1297A:p.V433I	exonic	ENSBTAG00000014626	nonsynonymous SNV	ENSBTAG00000014626:ENSBTAT00000019475:exon11:c.G1297A:p.V433I	Chr7	82810833	rs380863080	G	A	106.77	PASS	ABHet=0.600;AC=1;AF=0.500;AN=2;BaseQRankSum=0.000;DB;DP=10;Dels=0.00;FS=2.430;HRun=0;HaplotypeScore=0.9469;MLEAC=1;MLEAF=0.500;MQ=55.21;MQ0=0;MQRankSum=1.447;QD=10.68;ReadPosRankSum=-0.633	GT:AD:DP:GQ:PL	0/1:6,4:10:99:135,0,188
Chr7	82877957	82877957	C	T	exonic	ZFYVE16	nonsynonymous SNV	ZFYVE16:NM_001206200:exon3:c.C2023T:p.L675F	exonic	ENSBTAG00000021577	nonsynonymous SNV	ENSBTAG00000021577:ENSBTAT00000028751:exon2:c.C2023T:p.L675F	Chr7	82877957	rs476631199	C	T	67.77	PASS	ABHet=0.625;AC=1;AF=0.500;AN=2;BaseQRankSum=0.322;DB;DP=8;Dels=0.00;FS=0.000;HRun=1;HaplotypeScore=0.9665;MLEAC=1;MLEAF=0.500;MQ=60.00;MQ0=0;MQRankSum=0.322;QD=8.47;ReadPosRankSum=0.684	GT:AD:DP:GQ:PL	0/1:5,3:8:96:96,0,175
Chr7	85732701	85732701	C	T	exonic	VCAN	nonsynonymous SNV	VCAN:NM_181035:exon8:c.C4553T:p.P1518L	exonic	ENSBTAG00000014906	nonsynonymous SNV	ENSBTAG00000014906:ENSBTAT00000042718:exon7:c.C1592T:p.P531L,ENSBTAG00000014906:ENSBTAT00000019848:exon8:c.C4553T:p.P1518L	Chr7	85732701	rs137248155	C	T	542.77	PASS	ABHom=1.00;AC=2;AF=1.00;AN=2;DB;DP=14;Dels=0.00;FS=0.000;HRun=1;HaplotypeScore=0.0000;MLEAC=2;MLEAF=1.00;MQ=60.00;MQ0=0;QD=38.77	GT:AD:DP:GQ:PL	1/1:0,14:14:42:571,42,0
Chr7	85736153	85736153	A	G	exonic	VCAN	nonsynonymous SNV	VCAN:NM_181035:exon8:c.A8005G:p.I2669V	exonic	ENSBTAG00000014906	nonsynonymous SNV	ENSBTAG00000014906:ENSBTAT00000042718:exon7:c.A5044G:p.I1682V,ENSBTAG00000014906:ENSBTAT00000019848:exon8:c.A8005G:p.I2669V	Chr7	85736153	rs134924890	A	G	234.8	PASS	ABHom=1.00;AC=2;AF=1.00;AN=2;DB;DP=7;Dels=0.00;FS=0.000;HRun=3;HaplotypeScore=0.0000;MLEAC=2;MLEAF=1.00;MQ=60.00;MQ0=0;QD=33.54	GT:AD:DP:GQ:PL	1/1:0,7:7:21:263,21,0
Chr7	90131388	90131388	T	C	exonic	TMEM161B	nonsynonymous SNV	TMEM161B:NM_001205673:exon5:c.A445G:p.I149V	exonic	ENSBTAG00000008484	nonsynonymous SNV	ENSBTAG00000008484:ENSBTAT00000011171:exon5:c.A445G:p.I149V	Chr7	90131388	rs385507015	T	C	73.77	PASS	ABHet=0.571;AC=1;AF=0.500;AN=2;BaseQRankSum=0.937;DB;DP=7;Dels=0.00;FS=0.000;HRun=0;HaplotypeScore=0.0000;MLEAC=1;MLEAF=0.500;MQ=54.43;MQ0=0;MQRankSum=0.550;QD=10.54;ReadPosRankSum=1.754	GT:AD:DP:GQ:PL	0/1:4,3:7:99:102,0,138
Chr7	98156127	98156127	A	C	exonic	PCSK1	nonsynonymous SNV	PCSK1:NM_174412:exon14:c.T2146G:p.S716A	exonic	ENSBTAG00000020843	nonsynonymous SNV	ENSBTAG00000020843:ENSBTAT00000027775:exon14:c.T2146G:p.S716A	Chr7	98156127	rs211657344	A	C	100.77	PASS	ABHet=0.500;AC=1;AF=0.500;AN=2;BaseQRankSum=-0.421;DB;DP=8;Dels=0.00;FS=0.000;HRun=0;HaplotypeScore=0.0000;MLEAC=1;MLEAF=0.500;MQ=60.00;MQ0=0;MQRankSum=0.922;QD=12.60;ReadPosRankSum=-0.922	GT:AD:DP:GQ:PL	0/1:4,4:8:99:129,0,131
Chr7	102548381	102548381	T	G	exonic	ST8SIA4	nonsynonymous SNV	ST8SIA4:NM_001001163:exon2:c.A217C:p.I73L	exonic	ENSBTAG00000021445	nonsynonymous SNV	ENSBTAG00000021445:ENSBTAT00000028590:exon2:c.A217C:p.I73L	Chr7	102548381	rs379763779	T	G	257.77	PASS	ABHet=0.333;AC=1;AF=0.500;AN=2;BaseQRankSum=0.825;DB;DP=12;Dels=0.00;FS=0.000;HRun=0;HaplotypeScore=0.0000;MLEAC=1;MLEAF=0.500;MQ=58.05;MQ0=0;MQRankSum=1.239;QD=21.48;ReadPosRankSum=1.468	GT:AD:DP:GQ:PL	0/1:4,8:12:99:286,0,102
Chr8	226485	226485	A	C	exonic	HIATL1	nonsynonymous SNV	HIATL1:NM_001083662:exon12:c.A1402C:p.T468P	exonic	ENSBTAG00000003124	nonsynonymous SNV	ENSBTAG00000003124:ENSBTAT00000004062:exon12:c.A1402C:p.T468P	Chr8	226485	rs132868705	A	C	399.77	PASS	ABHom=1.00;AC=2;AF=1.00;AN=2;DB;DP=11;Dels=0.00;FS=0.000;HRun=1;HaplotypeScore=0.0000;MLEAC=2;MLEAF=1.00;MQ=60.00;MQ0=0;QD=36.34	GT:AD:DP:GQ:PL	1/1:0,11:11:33:428,33,0
Chr8	3816749	3816749	A	G	exonic	GALNTL6	nonsynonymous SNV	GALNTL6:NM_001191298:exon1:c.A46G:p.M16V	exonic	ENSBTAG00000035007	nonsynonymous SNV	ENSBTAG00000035007:ENSBTAT00000049479:exon1:c.A46G:p.M16V	Chr8	3816749	rs382259088	A	G	167.77	PASS	ABHet=0.571;AC=1;AF=0.500;AN=2;BaseQRankSum=-0.811;DB;DP=14;Dels=0.00;FS=0.000;HRun=0;HaplotypeScore=0.0000;MLEAC=1;MLEAF=0.500;MQ=60.00;MQ0=0;MQRankSum=-0.935;QD=11.98;ReadPosRankSum=-0.811	GT:AD:DP:GQ:PL	0/1:8,6:14:99:196,0,243
Chr8	8466359	8466359	G	C	exonic	C8H8orf74	nonsynonymous SNV	C8H8orf74:NM_001077126:exon2:c.C129G:p.I43M	exonic	ENSBTAG00000004134	nonsynonymous SNV	ENSBTAG00000004134:ENSBTAT00000005411:exon2:c.C129G:p.I43M	Chr8	8466359	rs211190193	G	C	88.77	PASS	ABHet=0.636;AC=1;AF=0.500;AN=2;BaseQRankSum=-0.896;DB;DP=11;Dels=0.00;FS=0.000;HRun=0;HaplotypeScore=0.0000;MLEAC=1;MLEAF=0.500;MQ=57.87;MQ0=0;MQRankSum=-0.678;QD=8.07;ReadPosRankSum=-0.278	GT:AD:DP:GQ:PL	0/1:7,4:11:99:117,0,242
Chr8	8775010	8775010	T	C	exonic	MSRA	nonsynonymous SNV	MSRA:NM_174114:exon4:c.A374G:p.H125R	exonic	ENSBTAG00000021632	nonsynonymous SNV	ENSBTAG00000021632:ENSBTAT00000028825:exon4:c.A374G:p.H125R	Chr8	8775010	rs110520912	T	C	239.77	PASS	ABHet=0.438;AC=1;AF=0.500;AN=2;BaseQRankSum=0.953;DB;DP=16;Dels=0.00;FS=0.000;HRun=0;HaplotypeScore=0.0000;MLEAC=1;MLEAF=0.500;MQ=60.00;MQ0=0;MQRankSum=0.529;QD=14.99;ReadPosRankSum=0.741	GT:AD:DP:GQ:PL	0/1:7,9:16:99:268,0,207
Chr8	10013895	10013895	C	T	exonic	FZD3	nonsynonymous SNV	FZD3:NM_001192964:exon5:c.G1541A:p.R514H	exonic	ENSBTAG00000035084	nonsynonymous SNV	ENSBTAG00000035084:ENSBTAT00000061597:exon5:c.G1541A:p.R514H	Chr8	10013895	rs43541811	C	T	122.77	PASS	ABHet=0.545;AC=1;AF=0.500;AN=2;BaseQRankSum=-0.143;DB;DP=11;Dels=0.00;FS=10.964;HRun=0;HaplotypeScore=0.6651;MLEAC=1;MLEAF=0.500;MQ=60.00;MQ0=0;MQRankSum=0.143;QD=11.16;ReadPosRankSum=-0.466	GT:AD:DP:GQ:PL	0/1:6,5:11:99:151,0,190
Chr8	10495137	10495137	C	T	exonic	ELP3	nonsynonymous SNV	ELP3:NM_001130762:exon13:c.G1450A:p.V484I	exonic	ENSBTAG00000002730	nonsynonymous SNV	ENSBTAG00000002730:ENSBTAT00000003541:exon13:c.G1450A:p.V484I	Chr8	10495137	rs209352961	C	T	181.77	PASS	ABHet=0.333;AC=1;AF=0.500;AN=2;BaseQRankSum=0.573;DB;DP=9;Dels=0.00;FS=0.000;HRun=0;HaplotypeScore=0.7340;MLEAC=1;MLEAF=0.500;MQ=60.00;MQ0=0;MQRankSum=0.248;QD=20.20;ReadPosRankSum=2.054	GT:AD:DP:GQ:PL	0/1:3,6:9:89:210,0,89
Chr8	17255849	17255849	G	A	exonic	IFT74	nonsynonymous SNV	IFT74:NM_001205775:exon5:c.C329T:p.T110I	exonic	ENSBTAG00000019568	nonsynonymous SNV	ENSBTAG00000019568:ENSBTAT00000026073:exon5:c.C329T:p.T110I	Chr8	17255849	rs209365465	G	A	141.77	PASS	ABHet=0.545;AC=1;AF=0.500;AN=2;BaseQRankSum=-0.466;DB;DP=11;Dels=0.00;FS=0.000;HRun=0;HaplotypeScore=0.0000;MLEAC=1;MLEAF=0.500;MQ=60.00;MQ0=0;MQRankSum=-1.031;QD=12.89;ReadPosRankSum=0.825	GT:AD:DP:GQ:PL	0/1:6,5:11:99:170,0,217
Chr8	17323567	17323567	A	C	exonic	CAAP1	nonsynonymous SNV	CAAP1:NM_001038120:exon1:c.A193C:p.T65P	exonic	ENSBTAG00000001223	nonsynonymous SNV	ENSBTAG00000001223:ENSBTAT00000001617:exon1:c.A193C:p.T65P	Chr8	17323567	rs382980828	A	C	150.77	PASS	ABHet=0.600;AC=1;AF=0.500;AN=2;BaseQRankSum=0.884;DB;DP=15;Dels=0.00;FS=2.187;HRun=2;HaplotypeScore=0.6651;MLEAC=1;MLEAF=0.500;MQ=58.45;MQ0=0;MQRankSum=-0.059;QD=10.05;ReadPosRankSum=-1.237	GT:AD:DP:GQ:PL	0/1:9,6:15:99:179,0,229
Chr8	21768010	21768010	C	T	exonic	DMRTA1	nonsynonymous SNV	DMRTA1:NM_001192640:exon1:c.G172A:p.A58T	exonic	ENSBTAG00000001315	nonsynonymous SNV	ENSBTAG00000001315:ENSBTAT00000001735:exon1:c.G172A:p.A58T	Chr8	21768010	rs378941906	C	T	168.85	PASS	ABHet=0.143;AC=1;AF=0.500;AN=2;BaseQRankSum=0.742;DB;DP=7;Dels=0.00;FS=0.000;HRun=1;HaplotypeScore=2.6203;MLEAC=1;MLEAF=0.500;MQ=56.62;MQ0=0;MQRankSum=-0.742;QD=24.12;ReadPosRankSum=0.742	GT:AD:DP:GQ:PL	0/1:1,6:7:17:197,0,17
Chr8	22633686	22633686	G	A	exonic	IFN-tau-c1,IFNT,IFNT2,IFNT3	nonsynonymous SNV	IFNT2:NM_001015511:exon1:c.C278T:p.T93I,IFN-tau-c1:NM_001031765:exon1:c.C278T:p.T93I,IFNT3:NM_001168275:exon1:c.C278T:p.T93I,IFNT:NM_001168279:exon1:c.C278T:p.T93I	exonic	ENSBTAG00000047551	nonsynonymous SNV	ENSBTAG00000047551:ENSBTAT00000054734:exon1:c.C278T:p.T93I	Chr8	22633686	rs208481018	G	A	136.77	PASS	ABHet=0.725;AC=1;AF=0.500;AN=2;BaseQRankSum=1.242;DB;DP=40;Dels=0.00;FS=3.211;HRun=0;HaplotypeScore=9.7549;MLEAC=1;MLEAF=0.500;MQ=47.25;MQ0=0;MQRankSum=-1.908;QD=3.42;ReadPosRankSum=1.302	GT:AD:DP:GQ:PL	0/1:29,11:38:99:165,0,832
Chr8	22707767	22707767	C	T	exonic	INFAF	nonsynonymous SNV	INFAF:NM_001172042:exon1:c.G376A:p.E126K	exonic	ENSBTAG00000046824	nonsynonymous SNV	ENSBTAG00000046824:ENSBTAT00000030915:exon1:c.G376A:p.E126K	Chr8	22707767	rs109269172	C	T	463.77	PASS	ABHom=1.00;AC=2;AF=1.00;AN=2;DB;DP=13;Dels=0.00;FS=0.000;HRun=1;HaplotypeScore=0.0000;MLEAC=2;MLEAF=1.00;MQ=58.55;MQ0=0;QD=35.67	GT:AD:DP:GQ:PL	1/1:0,13:13:39:492,39,0
Chr8	22954792	22954792	C	G	exonic	IFNAC	nonsynonymous SNV	IFNAC:NM_174085:exon1:c.C508G:p.Q170E	exonic	ENSBTAG00000046443	nonsynonymous SNV	ENSBTAG00000046443:ENSBTAT00000054467:exon1:c.C508G:p.Q170E	Chr8	22954792	rs478393744	C	G	32.77	PASS	ABHet=0.750;AC=1;AF=0.500;AN=2;BaseQRankSum=0.254;DB;DP=16;Dels=0.00;FS=0.000;HRun=0;HaplotypeScore=0.0000;MLEAC=1;MLEAF=0.500;MQ=37.98;MQ0=2;MQRankSum=-2.282;QD=2.05;ReadPosRankSum=-1.606	GT:AD:DP:GQ:PL	0/1:12,4:16:61:61,0,355
Chr8	23208138	23208138	G	T	exonic	IFNB1	nonsynonymous SNV	IFNB1:NM_174350:exon1:c.G340T:p.G114W	exonic	ENSBTAG00000047142	nonsynonymous SNV	ENSBTAG00000047142:ENSBTAT00000065048:exon1:c.G340T:p.G114W	Chr8	23208138	rs207540401	G	T	42.77	PASS	ABHet=0.667;AC=1;AF=0.500;AN=2;BaseQRankSum=-0.540;DB;DP=15;Dels=0.00;FS=3.424;HRun=1;HaplotypeScore=0.0000;MLEAC=1;MLEAF=0.500;MQ=32.96;MQ0=1;MQRankSum=-0.540;QD=2.85;ReadPosRankSum=-1.929	GT:AD:DP:GQ:PL	0/1:10,5:15:71:71,0,248
Chr8	23437580	23437580	T	G	exonic	KIAA1797	nonsynonymous SNV	KIAA1797:NM_001206515:exon29:c.A3583C:p.I1195L	exonic	ENSBTAG00000038181	nonsynonymous SNV	ENSBTAG00000038181:ENSBTAT00000061612:exon29:c.A3592C:p.I1198L	Chr8	23437580	rs109823361	T	G	438.77	PASS	ABHom=1.000;AC=2;AF=1.00;AN=2;DB;DP=13;Dels=0.00;FS=0.000;HRun=2;HaplotypeScore=0.0000;MLEAC=2;MLEAF=1.00;MQ=60.00;MQ0=0;QD=33.75	GT:AD:DP:GQ:PL	1/1:0,13:13:36:467,36,0
Chr8	23589562	23589562	C	T	exonic	KIAA1797	nonsynonymous SNV	KIAA1797:NM_001206515:exon9:c.G1186A:p.E396K	exonic	ENSBTAG00000038181	nonsynonymous SNV	ENSBTAG00000038181:ENSBTAT00000061612:exon9:c.G1186A:p.E396K	Chr8	23589562	rs42027464	C	T	525.77	PASS	ABHom=1.00;AC=2;AF=1.00;AN=2;DB;DP=14;Dels=0.00;FS=0.000;HRun=1;HaplotypeScore=0.0000;MLEAC=2;MLEAF=1.00;MQ=58.33;MQ0=0;QD=37.55	GT:AD:DP:GQ:PL	1/1:0,14:14:42:554,42,0
Chr8	25319359	25319359	T	C	exonic	FAM154A	nonsynonymous SNV	FAM154A:NM_001076170:exon4:c.T1208C:p.I403T	exonic	ENSBTAG00000001322	nonsynonymous SNV	ENSBTAG00000001322:ENSBTAT00000047796:exon4:c.T1208C:p.I403T	Chr8	25319359	rs381499760	T	C	148.77	PASS	ABHet=0.333;AC=1;AF=0.500;AN=2;BaseQRankSum=0.956;DB;DP=9;Dels=0.00;FS=3.332;HRun=3;HaplotypeScore=0.0000;MLEAC=1;MLEAF=0.500;MQ=60.00;MQ0=0;MQRankSum=1.920;QD=16.53;ReadPosRankSum=1.920	GT:AD:DP:GQ:PL	0/1:3,6:9:94:177,0,94
Chr8	37672936	37672936	C	A	exonic	LOC617079	nonsynonymous SNV	LOC617079:NM_001098469:exon3:c.G284T:p.W95L	exonic	ENSBTAG00000038698	nonsynonymous SNV	ENSBTAG00000038698:ENSBTAT00000045899:exon3:c.G284T:p.W95L	Chr8	37672936	rs382345145	C	A	100.03	PASS	ABHom=1.00;AC=2;AF=1.00;AN=2;DB;DP=5;Dels=0.00;FS=0.000;HRun=3;HaplotypeScore=0.0000;MLEAC=2;MLEAF=1.00;MQ=25.03;MQ0=0;QD=20.01	GT:AD:DP:GQ:PL	1/1:0,5:5:12:128,12,0
Chr8	37673661	37673661	A	G	exonic	LOC617079	nonsynonymous SNV	LOC617079:NM_001098469:exon2:c.T109C:p.W37R	exonic	ENSBTAG00000038698	nonsynonymous SNV	ENSBTAG00000038698:ENSBTAT00000045899:exon2:c.T109C:p.W37R	Chr8	37673661	rs380554756	A	G	33.74	PASS	ABHom=1.00;AC=2;AF=1.00;AN=2;DB;DP=5;Dels=0.00;FS=0.000;HRun=0;HaplotypeScore=0.0000;MLEAC=2;MLEAF=1.00;MQ=18.75;MQ0=0;QD=6.75	GT:AD:DP:GQ:PL	1/1:0,5:5:6:61,6,0
Chr8	37673667	37673667	A	G	exonic	LOC617079	nonsynonymous SNV	LOC617079:NM_001098469:exon2:c.T103C:p.Y35H	exonic	ENSBTAG00000038698	nonsynonymous SNV	ENSBTAG00000038698:ENSBTAT00000045899:exon2:c.T103C:p.Y35H	Chr8	37673667	rs382638547	A	G	33.74	PASS	ABHom=1.00;AC=2;AF=1.00;AN=2;DB;DP=5;Dels=0.00;FS=0.000;HRun=0;HaplotypeScore=0.0000;MLEAC=2;MLEAF=1.00;MQ=18.75;MQ0=0;QD=6.75	GT:AD:DP:GQ:PL	1/1:0,5:5:6:61,6,0
Chr8	41958781	41958781	G	C	exonic	KIAA0020	nonsynonymous SNV	KIAA0020:NM_001098030:exon11:c.G1054C:p.E352Q	exonic	ENSBTAG00000013357	nonsynonymous SNV	ENSBTAG00000013357:ENSBTAT00000017765:exon11:c.G1054C:p.E352Q	Chr8	41958781	rs207954287	G	C	153.77	PASS	ABHet=0.286;AC=1;AF=0.500;AN=2;BaseQRankSum=1.495;DB;DP=7;Dels=0.00;FS=0.000;HRun=0;HaplotypeScore=0.0000;MLEAC=1;MLEAF=0.500;MQ=60.00;MQ0=0;MQRankSum=0.198;QD=21.97;ReadPosRankSum=0.922	GT:AD:DP:GQ:PL	0/1:2,5:7:45:182,0,45
Chr8	45177965	45177965	A	C	exonic	FAM122A	nonsynonymous SNV	FAM122A:NM_001101196:exon1:c.A668C:p.N223T	exonic	ENSBTAG00000021586	nonsynonymous SNV	ENSBTAG00000021586:ENSBTAT00000028764:exon1:c.A668C:p.N223T	Chr8	45177965	rs43555571	A	C	133.77	PASS	ABHet=0.615;AC=1;AF=0.500;AN=2;BaseQRankSum=0.689;DB;DP=13;Dels=0.00;FS=2.533;HRun=1;HaplotypeScore=0.0000;MLEAC=1;MLEAF=0.500;MQ=60.00;MQ0=0;MQRankSum=0.689;QD=10.29;ReadPosRankSum=0.831	GT:AD:DP:GQ:PL	0/1:8,5:13:99:162,0,228
Chr8	48658459	48658459	G	A	exonic	GDA	nonsynonymous SNV	GDA:NM_001192620:exon1:c.G91A:p.D31N	exonic	ENSBTAG00000011545	nonsynonymous SNV	ENSBTAG00000011545:ENSBTAT00000015339:exon1:c.G91A:p.D31N	Chr8	48658459	rs208985134	G	A	78.77	PASS	ABHet=0.333;AC=1;AF=0.500;AN=2;BaseQRankSum=-0.358;DB;DP=6;Dels=0.00;FS=3.979;HRun=1;HaplotypeScore=0.0000;MLEAC=1;MLEAF=0.500;MQ=60.00;MQ0=0;MQRankSum=0.358;QD=13.13;ReadPosRankSum=1.231	GT:AD:DP:GQ:PL	0/1:2,4:6:67:107,0,67
Chr8	60185243	60185243	G	A	exonic	RUSC2	nonsynonymous SNV	RUSC2:NM_001082427:exon2:c.G1792A:p.G598S	exonic	ENSBTAG00000011403	nonsynonymous SNV	ENSBTAG00000011403:ENSBTAT00000015156:exon2:c.G1792A:p.G598S	Chr8	60185243	rs384681198	G	A	174.77	PASS	ABHet=0.455;AC=1;AF=0.500;AN=2;BaseQRankSum=-0.717;DB;DP=11;Dels=0.00;FS=2.632;HRun=0;HaplotypeScore=0.0000;MLEAC=1;MLEAF=0.500;MQ=60.00;MQ0=0;MQRankSum=1.031;QD=15.89;ReadPosRankSum=-0.717	GT:AD:DP:GQ:PL	0/1:5,6:11:99:203,0,167
Chr8	63546849	63546849	G	A	exonic	C8H9orf156	nonsynonymous SNV	C8H9orf156:NM_001097994:exon5:c.C1280T:p.P427L	exonic	ENSBTAG00000019238	nonsynonymous SNV	ENSBTAG00000019238:ENSBTAT00000025618:exon5:c.C1280T:p.P427L	Chr8	63546849	rs209560177	G	A	98.77	PASS	ABHet=0.333;AC=1;AF=0.500;AN=2;BaseQRankSum=0.000;DB;DP=6;Dels=0.00;FS=3.979;HRun=1;HaplotypeScore=0.0000;MLEAC=1;MLEAF=0.500;MQ=60.00;MQ0=0;MQRankSum=-0.720;QD=16.46;ReadPosRankSum=-0.720	GT:AD:DP:GQ:PL	0/1:2,4:6:58:127,0,58
Chr8	65721856	65721856	T	C	exonic	INVS	nonsynonymous SNV	INVS:NM_001077983:exon14:c.T2507C:p.V836A	exonic	ENSBTAG00000009806	nonsynonymous SNV	ENSBTAG00000009806:ENSBTAT00000012932:exon14:c.T2507C:p.V836A	Chr8	65721856	rs110739020	T	C	169.77	PASS	ABHet=0.400;AC=1;AF=0.500;AN=2;BaseQRankSum=0.633;DB;DP=10;Dels=0.00;FS=2.808;HRun=0;HaplotypeScore=0.0000;MLEAC=1;MLEAF=0.500;MQ=60.00;MQ0=0;MQRankSum=-1.568;QD=16.98;ReadPosRankSum=1.568	GT:AD:DP:GQ:PL	0/1:4,6:10:99:198,0,106
Chr8	65730481	65730481	C	G	exonic	INVS	nonsynonymous SNV	INVS:NM_001077983:exon16:c.C3047G:p.P1016R	exonic	ENSBTAG00000009806	nonsynonymous SNV	ENSBTAG00000009806:ENSBTAT00000012932:exon16:c.C3047G:p.P1016R	Chr8	65730481	rs111012530	C	G	151.77	PASS	ABHet=0.600;AC=1;AF=0.500;AN=2;BaseQRankSum=-0.194;DB;DP=15;Dels=0.00;FS=0.000;HRun=0;HaplotypeScore=0.8941;MLEAC=1;MLEAF=0.500;MQ=60.00;MQ0=0;MQRankSum=-0.968;QD=10.12;ReadPosRankSum=-0.839	GT:AD:DP:GQ:PL	0/1:9,6:15:99:180,0,268
Chr8	65761469	65761469	G	A	exonic	TEX10	nonsynonymous SNV	TEX10:NM_001046262:exon6:c.C1307T:p.T436M	exonic	ENSBTAG00000044003	nonsynonymous SNV	ENSBTAG00000044003:ENSBTAT00000061149:exon6:c.C1307T:p.T436M	Chr8	65761469	rs382579627	G	A	123.77	PASS	ABHet=0.538;AC=1;AF=0.500;AN=2;BaseQRankSum=0.831;DB;DP=13;Dels=0.00;FS=10.925;HRun=0;HaplotypeScore=0.8321;MLEAC=1;MLEAF=0.500;MQ=52.93;MQ0=1;MQRankSum=-1.000;QD=9.52;ReadPosRankSum=-0.244	GT:AD:DP:GQ:PL	0/1:7,6:13:99:152,0,239
Chr8	66523912	66523912	G	T	exonic	CNTNAP3	nonsynonymous SNV	CNTNAP3:NM_001081745:exon8:c.G1293T:p.Q431H	exonic	ENSBTAG00000006446	nonsynonymous SNV	ENSBTAG00000006446:ENSBTAT00000008454:exon8:c.G1269T:p.Q423H	Chr8	66523912	rs42868519	G	T	609.77	PASS	ABHom=1.00;AC=2;AF=1.00;AN=2;DB;DP=17;Dels=0.00;FS=0.000;HRun=0;HaplotypeScore=0.0000;MLEAC=2;MLEAF=1.00;MQ=60.00;MQ0=0;QD=35.87	GT:AD:DP:GQ:PL	1/1:0,17:17:48:638,48,0
Chr8	69978968	69978968	G	A	exonic	SFTPC	nonsynonymous SNV	SFTPC:NM_174462:exon5:c.G490A:p.G164S	exonic	ENSBTAG00000012560	nonsynonymous SNV	ENSBTAG00000012560:ENSBTAT00000016672:exon5:c.G490A:p.G164S	Chr8	69978968	.	G	A	136.77	PASS	ABHet=0.500;AC=1;AF=0.500;AN=2;BaseQRankSum=0.103;DP=10;Dels=0.00;FS=2.341;HRun=0;HaplotypeScore=0.0000;MLEAC=1;MLEAF=0.500;MQ=60.00;MQ0=0;MQRankSum=-0.336;QD=13.68;ReadPosRankSum=0.470	GT:AD:DP:GQ:PL	0/1:5,5:10:99:165,0,164
Chr8	71439480	71439480	T	C	exonic	ENTPD4	nonsynonymous SNV	ENTPD4:NM_001077985:exon5:c.A509G:p.K170R	exonic	ENSBTAG00000006768	nonsynonymous SNV	ENSBTAG00000006768:ENSBTAT00000061167:exon5:c.A509G:p.K170R	Chr8	71439480	rs110428633	T	C	102.77	PASS	ABHet=0.556;AC=1;AF=0.500;AN=2;BaseQRankSum=0.000;DB;DP=9;Dels=0.00;FS=3.680;HRun=0;HaplotypeScore=0.8321;MLEAC=1;MLEAF=0.500;MQ=60.00;MQ0=0;MQRankSum=-0.922;QD=11.42;ReadPosRankSum=-0.421	GT:AD:DP:GQ:PL	0/1:5,4:9:99:131,0,130
Chr8	75045133	75045133	G	A	exonic	PNMA2	nonsynonymous SNV	PNMA2:NM_001046473:exon3:c.C125T:p.T42I	exonic	ENSBTAG00000037986	nonsynonymous SNV	ENSBTAG00000037986:ENSBTAT00000054367:exon3:c.C125T:p.T42I	Chr8	75045133	rs110970885	G	A	106.77	PASS	ABHet=0.500;AC=1;AF=0.500;AN=2;BaseQRankSum=-0.421;DB;DP=8;Dels=0.00;FS=0.000;HRun=3;HaplotypeScore=0.0000;MLEAC=1;MLEAF=0.500;MQ=60.00;MQ0=0;MQRankSum=0.000;QD=13.35;ReadPosRankSum=-1.638	GT:AD:DP:GQ:PL	0/1:4,4:8:99:135,0,136
Chr8	75258204	75258204	G	A	exonic	ADRA1A	nonsynonymous SNV	ADRA1A:NM_174498:exon2:c.C1322T:p.P441L	exonic	ENSBTAG00000031632	nonsynonymous SNV	ENSBTAG00000031632:ENSBTAT00000044849:exon2:c.C1322T:p.P441L	Chr8	75258204	rs110944383	G	A	73.28	PASS	ABHom=1.00;AC=2;AF=1.00;AN=2;DB;DP=3;Dels=0.00;FS=0.000;HRun=0;HaplotypeScore=0.0000;MLEAC=2;MLEAF=1.00;MQ=60.00;MQ0=0;QD=24.43	GT:AD:DP:GQ:PL	1/1:0,3:3:9:101,9,0
Chr8	76355400	76355400	C	T	exonic	BAG1	nonsynonymous SNV	BAG1:NM_001076291:exon5:c.G506A:p.R169K	exonic	ENSBTAG00000017845	nonsynonymous SNV	ENSBTAG00000017845:ENSBTAT00000023720:exon5:c.G506A:p.R169K	Chr8	76355400	rs211692617	C	T	245.77	PASS	ABHet=0.286;AC=1;AF=0.500;AN=2;BaseQRankSum=-0.540;DB;DP=14;Dels=0.00;FS=0.000;HRun=1;HaplotypeScore=1.7653;MLEAC=1;MLEAF=0.500;MQ=56.62;MQ0=0;MQRankSum=-1.003;QD=17.55;ReadPosRankSum=0.231	GT:AD:DP:GQ:PL	0/1:4,10:14:99:274,0,120
Chr8	76994687	76994687	C	T	exonic	KIF24	nonsynonymous SNV	KIF24:NM_001193229:exon11:c.G2384A:p.R795Q	exonic	ENSBTAG00000012921	nonsynonymous SNV	ENSBTAG00000012921:ENSBTAT00000027134:exon11:c.G2384A:p.R795Q	Chr8	76994687	rs109588591	C	T	171.77	PASS	ABHet=0.429;AC=1;AF=0.500;AN=2;BaseQRankSum=-1.092;DB;DP=14;Dels=0.00;FS=2.276;HRun=0;HaplotypeScore=0.0000;MLEAC=1;MLEAF=0.500;MQ=60.00;MQ0=0;MQRankSum=-0.533;QD=12.27;ReadPosRankSum=-0.978	GT:AD:DP:GQ:PL	0/1:6,8:14:99:200,0,161
Chr8	77002890	77002890	T	C	exonic	KIF24	nonsynonymous SNV	KIF24:NM_001193229:exon9:c.A1472G:p.Q491R	exonic	ENSBTAG00000012921	nonsynonymous SNV	ENSBTAG00000012921:ENSBTAT00000027134:exon9:c.A1472G:p.Q491R	Chr8	77002890	rs211643159	T	C	95.77	PASS	ABHet=0.636;AC=1;AF=0.500;AN=2;BaseQRankSum=0.000;DB;DP=11;Dels=0.00;FS=0.000;HRun=2;HaplotypeScore=0.0000;MLEAC=1;MLEAF=0.500;MQ=60.00;MQ0=0;MQRankSum=0.278;QD=8.71;ReadPosRankSum=-0.278	GT:AD:DP:GQ:PL	0/1:7,4:11:99:124,0,245
Chr8	77565168	77565168	C	T	exonic	RASEF	nonsynonymous SNV	RASEF:NM_001105362:exon3:c.G662A:p.R221Q	exonic	ENSBTAG00000021751	nonsynonymous SNV	ENSBTAG00000021751:ENSBTAT00000028993:exon3:c.G662A:p.R221Q	Chr8	77565168	rs380029194	C	T	180.77	PASS	ABHet=0.300;AC=1;AF=0.500;AN=2;BaseQRankSum=1.001;DB;DP=10;Dels=0.00;FS=0.000;HRun=0;HaplotypeScore=0.7887;MLEAC=1;MLEAF=0.500;MQ=60.00;MQ0=0;MQRankSum=0.573;QD=18.08;ReadPosRankSum=-0.248	GT:AD:DP:GQ:PL	0/1:3,7:10:85:209,0,85
Chr8	78236834	78236834	G	A	exonic	UBQLN1	nonsynonymous SNV	UBQLN1:NM_174628:exon6:c.C1079T:p.A360V	exonic	ENSBTAG00000014827	nonsynonymous SNV	ENSBTAG00000014827:ENSBTAT00000019747:exon6:c.C1079T:p.A360V,ENSBTAG00000014827:ENSBTAT00000033922:exon6:c.C1079T:p.A360V	Chr8	78236834	rs209852887	G	A	164.77	PASS	ABHet=0.500;AC=1;AF=0.500;AN=2;BaseQRankSum=-0.259;DB;DP=12;Dels=0.00;FS=0.000;HRun=0;HaplotypeScore=0.0000;MLEAC=1;MLEAF=0.500;MQ=53.95;MQ0=0;MQRankSum=1.191;QD=13.73;ReadPosRankSum=0.779	GT:AD:DP:GQ:PL	0/1:6,6:12:99:193,0,175
Chr8	82414234	82414234	C	T	exonic	FBP2	nonsynonymous SNV	FBP2:NM_001046164:exon4:c.G457A:p.A153T	exonic	ENSBTAG00000019554	nonsynonymous SNV	ENSBTAG00000019554:ENSBTAT00000026056:exon4:c.G457A:p.A153T	Chr8	82414234	rs465803532	C	T	312.77	PASS	ABHet=0.313;AC=1;AF=0.500;AN=2;BaseQRankSum=0.551;DB;DP=16;Dels=0.00;FS=2.515;HRun=0;HaplotypeScore=0.0000;MLEAC=1;MLEAF=0.500;MQ=57.05;MQ0=0;MQRankSum=-1.041;QD=19.55;ReadPosRankSum=-1.041	GT:AD:DP:GQ:PL	0/1:5,11:16:99:341,0,148
Chr8	85366562	85366562	G	C	exonic	NOL8	nonsynonymous SNV	NOL8:NM_001191213:exon13:c.C2846G:p.T949S	exonic	ENSBTAG00000018613	nonsynonymous SNV	ENSBTAG00000018613:ENSBTAT00000024770:exon13:c.C2846G:p.T949S	Chr8	85366562	rs110066797	G	C	256.77	PASS	ABHet=0.273;AC=1;AF=0.500;AN=2;BaseQRankSum=1.106;DB;DP=11;Dels=0.00;FS=2.632;HRun=0;HaplotypeScore=0.0000;MLEAC=1;MLEAF=0.500;MQ=60.00;MQ0=0;MQRankSum=0.715;QD=23.34;ReadPosRankSum=0.978	GT:AD:DP:GQ:PL	0/1:3,8:11:79:285,0,79
Chr8	85851277	85851277	G	A	exonic	FGD3	nonsynonymous SNV	FGD3:NM_001024527:exon16:c.G2107A:p.A703T	exonic	ENSBTAG00000006939	nonsynonymous SNV	ENSBTAG00000006939:ENSBTAT00000009131:exon16:c.G2107A:p.A703T	Chr8	85851277	rs211106199	G	A	42.77	PASS	ABHet=0.333;AC=1;AF=0.500;AN=2;BaseQRankSum=0.736;DB;DP=4;Dels=0.00;FS=4.771;HRun=0;HaplotypeScore=0.0000;MLEAC=1;MLEAF=0.500;MQ=60.00;MQ0=0;MQRankSum=-0.736;OND=0.250;QD=10.69;ReadPosRankSum=0.736	GT:AD:DP:GQ:PL	0/1:1,2:4:30:71,0,30
Chr8	92945288	92945288	C	T	exonic	GRIN3A	nonsynonymous SNV	GRIN3A:NM_001191535:exon9:c.G3118A:p.V1040I	exonic	ENSBTAG00000018445	nonsynonymous SNV	ENSBTAG00000018445:ENSBTAT00000024549:exon10:c.G3184A:p.V1062I	Chr8	92945288	rs210329788	C	T	256.78	PASS	ABHom=1.00;AC=2;AF=1.00;AN=2;DB;DP=11;Dels=0.00;FS=0.000;HRun=0;HaplotypeScore=0.0000;MLEAC=2;MLEAF=1.00;MQ=57.87;MQ0=0;QD=23.34	GT:AD:DP:GQ:PL	1/1:0,11:11:24:285,24,0
Chr8	92945369	92945369	C	T	exonic	GRIN3A	nonsynonymous SNV	GRIN3A:NM_001191535:exon9:c.G3037A:p.V1013M	exonic	ENSBTAG00000018445	nonsynonymous SNV	ENSBTAG00000018445:ENSBTAT00000024549:exon10:c.G3103A:p.V1035M	Chr8	92945369	rs207665411	C	T	174.9	PASS	ABHom=1.00;AC=2;AF=1.00;AN=2;DB;DP=5;Dels=0.00;FS=0.000;HRun=0;HaplotypeScore=0.0000;MLEAC=2;MLEAF=1.00;MQ=60.00;MQ0=0;QD=34.98	GT:AD:DP:GQ:PL	1/1:0,5:5:15:203,15,0
Chr8	93067316	93067316	A	C	exonic	GRIN3A	nonsynonymous SNV	GRIN3A:NM_001191535:exon3:c.T1389G:p.F463L	exonic	ENSBTAG00000018445	nonsynonymous SNV	ENSBTAG00000018445:ENSBTAT00000024549:exon3:c.T1389G:p.F463L	Chr8	93067316	rs207765725	A	C	298.77	PASS	ABHet=0.250;AC=1;AF=0.500;AN=2;BaseQRankSum=-0.925;DB;DP=12;Dels=0.00;FS=0.000;HRun=0;HaplotypeScore=0.0000;MLEAC=1;MLEAF=0.500;MQ=60.00;MQ0=0;MQRankSum=1.479;QD=24.90;ReadPosRankSum=0.555	GT:AD:DP:GQ:PL	0/1:3,9:12:87:327,0,87
Chr8	93145137	93145137	A	C	exonic	GRIN3A	nonsynonymous SNV	GRIN3A:NM_001191535:exon1:c.T388G:p.F130V	exonic	ENSBTAG00000018445	nonsynonymous SNV	ENSBTAG00000018445:ENSBTAT00000024549:exon1:c.T388G:p.F130V	Chr8	93145137	rs110380216	A	C	110.77	PASS	ABHet=0.556;AC=1;AF=0.500;AN=2;BaseQRankSum=1.368;DB;DP=9;Dels=0.00;FS=0.000;HRun=0;HaplotypeScore=0.0000;MLEAC=1;MLEAF=0.500;MQ=60.00;MQ0=0;MQRankSum=0.421;QD=12.31;ReadPosRankSum=-0.922	GT:AD:DP:GQ:PL	0/1:5,4:9:99:139,0,132
Chr8	96290639	96290639	G	T	exonic	ABCA1	nonsynonymous SNV	ABCA1:NM_001024693:exon36:c.C4865A:p.A1622E	exonic	ENSBTAG00000020661	nonsynonymous SNV	ENSBTAG00000020661:ENSBTAT00000027538:exon36:c.C4865A:p.A1622E	Chr8	96290639	rs17871351	G	T	58.77	PASS	ABHet=0.571;AC=1;AF=0.500;AN=2;BaseQRankSum=-1.300;DB;DP=7;Dels=0.00;FS=8.451;HRun=0;HaplotypeScore=0.0000;MLEAC=1;MLEAF=0.500;MQ=56.62;MQ0=0;MQRankSum=0.550;QD=8.40;ReadPosRankSum=0.937	GT:AD:DP:GQ:PL	0/1:4,3:7:87:87,0,137
Chr8	101438142	101438142	A	G	exonic	C8H9orf152	nonsynonymous SNV	C8H9orf152:NM_001206177:exon1:c.T110C:p.L37P	exonic	ENSBTAG00000003240	nonsynonymous SNV	ENSBTAG00000003240:ENSBTAT00000004199:exon1:c.T116C:p.L39P	Chr8	101438142	rs209094523	A	G	134.03	PASS	ABHom=0.800;AC=2;AF=1.00;AN=2;BaseQRankSum=0.731;DB;DP=5;Dels=0.00;FS=0.000;HRun=1;HaplotypeScore=0.0000;MLEAC=2;MLEAF=1.00;MQ=60.00;MQ0=0;MQRankSum=-0.731;OND=0.200;QD=26.81;ReadPosRankSum=0.731	GT:AD:DP:GQ:PL	1/1:1,4:5:12:162,12,0
Chr8	103512094	103512094	A	C	exonic	HSDL2	nonsynonymous SNV	HSDL2:NM_001104963:exon11:c.A1234C:p.N412H	exonic	ENSBTAG00000031295	nonsynonymous SNV	ENSBTAG00000031295:ENSBTAT00000044338:exon11:c.A1234C:p.N412H,ENSBTAG00000031295:ENSBTAT00000044340:exon11:c.A1234C:p.N412H	Chr8	103512094	rs377887406	A	C	329.77	PASS	ABHet=0.389;AC=1;AF=0.500;AN=2;BaseQRankSum=-1.268;DB;DP=18;Dels=0.00;FS=0.000;HRun=0;HaplotypeScore=0.0000;MLEAC=1;MLEAF=0.500;MQ=60.00;MQ0=0;MQRankSum=0.181;QD=18.32;ReadPosRankSum=-0.996	GT:AD:DP:GQ:PL	0/1:7,11:18:99:358,0,231
Chr8	104245291	104245291	T	C	exonic	RNF183	nonsynonymous SNV	RNF183:NM_001035422:exon2:c.A434G:p.Y145C	exonic	ENSBTAG00000004572	nonsynonymous SNV	ENSBTAG00000004572:ENSBTAT00000006005:exon2:c.A434G:p.Y145C	Chr8	104245291	rs136015346	T	C	112.77	PASS	ABHet=0.333;AC=1;AF=0.500;AN=2;BaseQRankSum=-1.380;DB;DP=6;Dels=0.00;FS=3.310;HRun=0;HaplotypeScore=0.0000;MLEAC=1;MLEAF=0.500;MQ=60.00;MQ0=0;MQRankSum=1.380;QD=18.79;ReadPosRankSum=0.720	GT:AD:DP:GQ:PL	0/1:2,4:6:66:141,0,66
Chr8	104329265	104329265	C	G	exonic	BSPRY	nonsynonymous SNV	BSPRY:NM_001206723:exon6:c.C999G:p.D333E	exonic	ENSBTAG00000044155	nonsynonymous SNV	ENSBTAG00000044155:ENSBTAT00000061293:exon6:c.C1158G:p.D386E	Chr8	104329265	rs381008829	C	G	34.77	PASS	ABHet=0.250;AC=1;AF=0.500;AN=2;BaseQRankSum=-0.736;DB;DP=4;Dels=0.00;FS=4.771;HRun=0;HaplotypeScore=0.0000;MLEAC=1;MLEAF=0.500;MQ=60.00;MQ0=0;MQRankSum=-0.736;QD=8.69;ReadPosRankSum=-0.736	GT:AD:DP:GQ:PL	0/1:1,3:4:29:63,0,29
Chr8	104332547	104332547	G	C	exonic	HDHD3	nonsynonymous SNV	HDHD3:NM_001014896:exon2:c.C554G:p.A185G	exonic	ENSBTAG00000000250	nonsynonymous SNV	ENSBTAG00000000250:ENSBTAT00000000314:exon2:c.C554G:p.A185G	Chr8	104332547	rs461685685	G	C	90.77	PASS	ABHet=0.714;AC=1;AF=0.500;AN=2;BaseQRankSum=2.192;DB;DP=14;Dels=0.00;FS=2.363;HRun=2;HaplotypeScore=0.0000;MLEAC=1;MLEAF=0.500;MQ=60.00;MQ0=0;MQRankSum=0.778;QD=6.48;ReadPosRankSum=-0.919	GT:AD:DP:GQ:PL	0/1:10,4:14:99:119,0,315
Chr8	104332905	104332905	C	T	exonic	HDHD3	nonsynonymous SNV	HDHD3:NM_001014896:exon2:c.G196A:p.G66S	exonic	ENSBTAG00000000250	nonsynonymous SNV	ENSBTAG00000000250:ENSBTAT00000000314:exon2:c.G196A:p.G66S	Chr8	104332905	rs385269642	C	T	47.77	PASS	ABHet=0.545;AC=1;AF=0.500;AN=2;BaseQRankSum=-0.573;DB;DP=11;Dels=0.00;FS=0.000;HRun=0;HaplotypeScore=0.0000;MLEAC=1;MLEAF=0.500;MQ=60.00;MQ0=0;MQRankSum=0.248;QD=4.34;ReadPosRankSum=1.001	GT:AD:DP:GQ:PL	0/1:6,5:11:76:76,0,173
Chr8	104451370	104451370	A	C	exonic	RGS3	nonsynonymous SNV	RGS3:NM_001077973:exon5:c.A625C:p.I209L	exonic	ENSBTAG00000004499	nonsynonymous SNV	ENSBTAG00000004499:ENSBTAT00000005904:exon5:c.A625C:p.I209L,ENSBTAG00000004499:ENSBTAT00000061169:exon11:c.A1057C:p.I353L	Chr8	104451370	rs110097516	A	C	33.77	PASS	ABHet=0.667;AC=1;AF=0.500;AN=2;BaseQRankSum=0.720;DB;DP=6;Dels=0.00;FS=3.310;HRun=2;HaplotypeScore=0.0000;MLEAC=1;MLEAF=0.500;MQ=60.00;MQ0=0;MQRankSum=0.720;QD=5.63;ReadPosRankSum=0.000	GT:AD:DP:GQ:PL	0/1:4,2:6:62:62,0,141
Chr8	105018347	105018347	C	T	exonic	AMBP	nonsynonymous SNV	AMBP:NM_173989:exon1:c.G16A:p.G6S	exonic	ENSBTAG00000015676	nonsynonymous SNV	ENSBTAG00000015676:ENSBTAT00000020817:exon1:c.G16A:p.G6S	Chr8	105018347	rs481595427	C	T	177.77	PASS	ABHet=0.400;AC=1;AF=0.500;AN=2;BaseQRankSum=1.447;DB;DP=10;Dels=0.00;FS=3.310;HRun=0;HaplotypeScore=0.0000;MLEAC=1;MLEAF=0.500;MQ=57.66;MQ0=0;MQRankSum=0.741;QD=17.78;ReadPosRankSum=-1.036	GT:AD:DP:GQ:PL	0/1:4,6:10:99:206,0,110
Chr8	106032942	106032942	C	T	exonic	TNC	nonsynonymous SNV	TNC:NM_001078026:exon3:c.G1093A:p.E365K	exonic	ENSBTAG00000000575	nonsynonymous SNV	ENSBTAG00000000575:ENSBTAT00000000752:exon3:c.G1183A:p.E395K,ENSBTAG00000000575:ENSBTAT00000000753:exon3:c.G1093A:p.E365K	Chr8	106032942	rs439794938	C	T	264.77	PASS	ABHet=0.182;AC=1;AF=0.500;AN=2;BaseQRankSum=-0.354;DB;DP=11;Dels=0.00;FS=3.090;HRun=1;HaplotypeScore=0.0000;MLEAC=1;MLEAF=0.500;MQ=60.00;MQ0=0;MQRankSum=-0.825;QD=24.07;ReadPosRankSum=-2.003	GT:AD:DP:GQ:PL	0/1:2,9:11:42:293,0,42
Chr8	112841695	112841695	C	T	exonic	ALLC	nonsynonymous SNV	ALLC:NM_001075909:exon8:c.G584A:p.R195H	exonic	ENSBTAG00000013838	nonsynonymous SNV	ENSBTAG00000013838:ENSBTAT00000018376:exon8:c.G584A:p.R195H,ENSBTAG00000013838:ENSBTAT00000065445:exon11:c.G599A:p.R200H	Chr8	112841695	rs457077546	C	T	163.77	PASS	ABHet=0.500;AC=1;AF=0.500;AN=2;BaseQRankSum=-0.259;DB;DP=12;Dels=0.00;FS=0.000;HRun=0;HaplotypeScore=0.7340;MLEAC=1;MLEAF=0.500;MQ=60.00;MQ0=0;MQRankSum=0.259;QD=13.65;ReadPosRankSum=-0.259	GT:AD:DP:GQ:PL	0/1:6,6:12:99:192,0,187
Chr9	23201698	23201698	G	T	exonic	UBE3D	nonsynonymous SNV	UBE3D:NM_001075711:exon4:c.C458A:p.P153Q	exonic	ENSBTAG00000019418	nonsynonymous SNV	ENSBTAG00000019418:ENSBTAT00000038115:exon4:c.C458A:p.P153Q	Chr9	23201698	rs380620487	G	T	119.77	PASS	ABHet=0.667;AC=1;AF=0.500;AN=2;BaseQRankSum=0.306;DB;DP=15;Dels=0.00;FS=0.000;HRun=1;HaplotypeScore=0.9867;MLEAC=1;MLEAF=0.500;MQ=60.00;MQ0=0;MQRankSum=-0.184;QD=7.98;ReadPosRankSum=-1.531	GT:AD:DP:GQ:PL	0/1:10,5:15:99:148,0,314
Chr9	33606296	33606296	C	T	exonic	NEPN	nonsynonymous SNV	NEPN:NM_001103327:exon2:c.G725A:p.R242Q	exonic	ENSBTAG00000039574	nonsynonymous SNV	ENSBTAG00000039574:ENSBTAT00000055571:exon2:c.G725A:p.R242Q	Chr9	33606296	rs378982535	C	T	672.77	PASS	ABHom=1.00;AC=2;AF=1.00;AN=2;DB;DP=19;Dels=0.00;FS=0.000;HRun=0;HaplotypeScore=0.0000;MLEAC=2;MLEAF=1.00;MQ=58.78;MQ0=0;QD=35.41	GT:AD:DP:GQ:PL	1/1:0,19:19:54:701,54,0
Chr9	34613053	34613053	T	C	exonic	FAM26D	nonsynonymous SNV	FAM26D:NM_001101133:exon1:c.A263G:p.Q88R	exonic	ENSBTAG00000033535	nonsynonymous SNV	ENSBTAG00000033535:ENSBTAT00000008602:exon1:c.A263G:p.Q88R	Chr9	34613053	rs109249635	T	C	267.78	PASS	ABHom=1.00;AC=2;AF=1.00;AN=2;DB;DP=8;Dels=0.00;FS=0.000;HRun=1;HaplotypeScore=0.0000;MLEAC=2;MLEAF=1.00;MQ=60.00;MQ0=0;QD=33.47	GT:AD:DP:GQ:PL	1/1:0,8:8:24:296,24,0
Chr9	34687597	34687597	A	C	exonic	FAM26F	nonsynonymous SNV	FAM26F:NM_001206235:exon2:c.T725G:p.F242C	exonic	ENSBTAG00000006549	nonsynonymous SNV	ENSBTAG00000006549:ENSBTAT00000038044:exon2:c.T725G:p.F242C	Chr9	34687597	rs17870317	A	C	245.8	PASS	ABHom=1.00;AC=2;AF=1.00;AN=2;DB;DP=7;Dels=0.00;FS=0.000;HRun=0;HaplotypeScore=0.0000;MLEAC=2;MLEAF=1.00;MQ=60.00;MQ0=0;QD=35.11	GT:AD:DP:GQ:PL	1/1:0,7:7:21:274,21,0
Chr9	34890150	34890150	C	G	exonic	TSPYL4	nonsynonymous SNV	TSPYL4:NM_001101064:exon1:c.C440G:p.A147G	exonic	ENSBTAG00000009127	nonsynonymous SNV	ENSBTAG00000009127:ENSBTAT00000012028:exon1:c.C440G:p.A147G	Chr9	34890150	rs211693306	C	G	308.77	PASS	ABHet=0.474;AC=1;AF=0.500;AN=2;BaseQRankSum=0.222;DB;DP=19;Dels=0.00;FS=2.527;HRun=1;HaplotypeScore=0.0000;MLEAC=1;MLEAF=0.500;MQ=60.00;MQ0=0;MQRankSum=-0.311;QD=16.25;ReadPosRankSum=-0.933	GT:AD:DP:GQ:PL	0/1:9,10:19:99:337,0,255
Chr9	34890261	34890261	A	G	exonic	TSPYL4	nonsynonymous SNV	TSPYL4:NM_001101064:exon1:c.A551G:p.K184R	exonic	ENSBTAG00000009127	nonsynonymous SNV	ENSBTAG00000009127:ENSBTAT00000012028:exon1:c.A551G:p.K184R	Chr9	34890261	rs208393153	A	G	235.77	PASS	ABHet=0.250;AC=1;AF=0.500;AN=2;BaseQRankSum=-1.479;DB;DP=12;Dels=0.00;FS=0.000;HRun=2;HaplotypeScore=0.6651;MLEAC=1;MLEAF=0.500;MQ=58.05;MQ0=0;MQRankSum=0.370;QD=19.65;ReadPosRankSum=0.370	GT:AD:DP:GQ:PL	0/1:3,9:12:89:264,0,89
Chr9	39811262	39811262	C	T	exonic	RPF2	nonsynonymous SNV	RPF2:NM_001046083:exon8:c.G503A:p.R168K	exonic	ENSBTAG00000016584	nonsynonymous SNV	ENSBTAG00000016584:ENSBTAT00000022060:exon8:c.G503A:p.R168K	Chr9	39811262	rs134909655	C	T	118.77	PASS	ABHet=0.667;AC=1;AF=0.500;AN=2;BaseQRankSum=-0.551;DB;DP=15;Dels=0.00;FS=0.000;HRun=1;HaplotypeScore=0.0000;MLEAC=1;MLEAF=0.500;MQ=60.00;MQ0=0;MQRankSum=-1.531;QD=7.92;ReadPosRankSum=-1.164	GT:AD:DP:GQ:PL	0/1:10,5:15:99:147,0,348
Chr9	40930678	40930678	C	T	exonic	FIG4	nonsynonymous SNV	FIG4:NM_001076014:exon20:c.G2189A:p.S730N	exonic	ENSBTAG00000005827	nonsynonymous SNV	ENSBTAG00000005827:ENSBTAT00000007665:exon20:c.G2189A:p.S730N	Chr9	40930678	rs110199866	C	T	306.78	PASS	ABHom=1.00;AC=2;AF=1.00;AN=2;DB;DP=9;Dels=0.00;FS=0.000;HRun=1;HaplotypeScore=0.0000;MLEAC=2;MLEAF=1.00;MQ=60.00;MQ0=0;QD=34.09	GT:AD:DP:GQ:PL	1/1:0,9:9:27:335,27,0
Chr9	41752144	41752144	G	A	exonic	ARMC2	nonsynonymous SNV	ARMC2:NM_001075801:exon9:c.C1093T:p.P365S	exonic	ENSBTAG00000036087	nonsynonymous SNV	ENSBTAG00000036087:ENSBTAT00000006360:exon18:c.C1414T:p.P472S	Chr9	41752144	rs466095343	G	A	168.9	PASS	ABHom=1.00;AC=2;AF=1.00;AN=2;DB;DP=5;Dels=0.00;FS=0.000;HRun=2;HaplotypeScore=0.0000;MLEAC=2;MLEAF=1.00;MQ=55.21;MQ0=0;QD=33.78	GT:AD:DP:GQ:PL	1/1:0,5:5:15:197,15,0
Chr9	41779865	41779865	G	A	exonic	ARMC2	nonsynonymous SNV	ARMC2:NM_001075801:exon5:c.C467T:p.T156M	exonic	ENSBTAG00000036087	nonsynonymous SNV	ENSBTAG00000036087:ENSBTAT00000006360:exon5:c.C467T:p.T156M	Chr9	41779865	rs381739377	G	A	411.77	PASS	ABHom=1.00;AC=2;AF=1.00;AN=2;DB;DP=11;Dels=0.00;FS=0.000;HRun=0;HaplotypeScore=0.0000;MLEAC=2;MLEAF=1.00;MQ=60.00;MQ0=0;QD=37.43	GT:AD:DP:GQ:PL	1/1:0,11:11:33:440,33,0
Chr9	45169676	45169676	T	A	exonic	PREP	nonsynonymous SNV	PREP:NM_174772:exon1:c.T2A:p.V1E	exonic	ENSBTAG00000016281	nonsynonymous SNV	ENSBTAG00000016281:ENSBTAT00000021658:exon1:c.T2A:p.V1E	Chr9	45169676	.	T	A	133.77	PASS	ABHet=0.455;AC=1;AF=0.500;AN=2;BaseQRankSum=0.825;DP=11;Dels=0.00;FS=0.000;HRun=0;HaplotypeScore=0.0000;MLEAC=1;MLEAF=0.500;MQ=29.00;MQ0=0;MQRankSum=1.186;QD=12.16;ReadPosRankSum=2.637	GT:AD:DP:GQ:PL	0/1:5,6:11:99:162,0,127
Chr9	45169679	45169679	A	C	exonic	PREP	nonsynonymous SNV	PREP:NM_174772:exon1:c.A5C:p.Y2S	exonic	ENSBTAG00000016281	nonsynonymous SNV	ENSBTAG00000016281:ENSBTAT00000021658:exon1:c.A5C:p.Y2S	Chr9	45169679	.	A	C	135.77	PASS	ABHet=0.455;AC=1;AF=0.500;AN=2;BaseQRankSum=0.825;DP=11;Dels=0.00;FS=0.000;HRun=2;HaplotypeScore=0.0000;MLEAC=1;MLEAF=0.500;MQ=29.00;MQ0=0;MQRankSum=2.359;QD=12.34;ReadPosRankSum=2.637	GT:AD:DP:GQ:PL	0/1:5,6:11:99:164,0,132
Chr9	50999145	50999145	A	C	exonic	USP45	nonsynonymous SNV	USP45:NM_001206181:exon11:c.A1108C:p.N370H	exonic	ENSBTAG00000018528	nonsynonymous SNV	ENSBTAG00000018528:ENSBTAT00000037865:exon10:c.A1108C:p.N370H	Chr9	50999145	rs135150967	A	C	314.77	PASS	ABHet=0.450;AC=1;AF=0.500;AN=2;BaseQRankSum=-0.912;DB;DP=20;Dels=0.00;FS=0.000;HRun=0;HaplotypeScore=0.0000;MLEAC=1;MLEAF=0.500;MQ=60.00;MQ0=0;MQRankSum=-0.456;QD=15.74;ReadPosRankSum=-1.368	GT:AD:DP:GQ:PL	0/1:9,11:19:99:343,0,316
Chr9	53991138	53991138	T	C	exonic	FHL5	nonsynonymous SNV	FHL5:NM_001076379:exon2:c.A4G:p.T2A	exonic	ENSBTAG00000001803	nonsynonymous SNV	ENSBTAG00000001803:ENSBTAT00000002359:exon2:c.A4G:p.T2A	Chr9	53991138	rs109805968	T	C	238.77	PASS	ABHet=0.579;AC=1;AF=0.500;AN=2;BaseQRankSum=0.206;DB;DP=19;Dels=0.00;FS=0.000;HRun=1;HaplotypeScore=1.5774;MLEAC=1;MLEAF=0.500;MQ=57.53;MQ0=0;MQRankSum=1.280;QD=12.57;ReadPosRankSum=-1.197	GT:AD:DP:GQ:PL	0/1:11,8:19:99:267,0,344
Chr9	55185980	55185980	G	A	exonic	MANEA	nonsynonymous SNV	MANEA:NM_001206725:exon2:c.C284T:p.P95L	exonic	ENSBTAG00000005026	nonsynonymous SNV	ENSBTAG00000005026:ENSBTAT00000006614:exon2:c.C284T:p.P95L	Chr9	55185980	rs384950134	G	A	232.77	PASS	ABHet=0.273;AC=1;AF=0.500;AN=2;BaseQRankSum=0.000;DB;DP=11;Dels=0.00;FS=0.000;HRun=0;HaplotypeScore=0.8321;MLEAC=1;MLEAF=0.500;MQ=60.00;MQ0=0;MQRankSum=0.382;QD=21.16;ReadPosRankSum=1.931	GT:AD:DP:GQ:PL	0/1:3,8:11:87:261,0,87
Chr9	61312242	61312242	G	A	exonic	MDN1	nonsynonymous SNV	MDN1:NM_001206168:exon7:c.G1225A:p.D409N	exonic	ENSBTAG00000001644	nonsynonymous SNV	ENSBTAG00000001644:ENSBTAT00000002157:exon7:c.G1225A:p.D409N	Chr9	61312242	rs208332716	G	A	116.77	PASS	ABHet=0.429;AC=1;AF=0.500;AN=2;BaseQRankSum=0.937;DB;DP=7;Dels=0.00;FS=0.000;HRun=1;HaplotypeScore=0.6651;MLEAC=1;MLEAF=0.500;MQ=60.00;MQ0=0;MQRankSum=0.550;QD=16.68;ReadPosRankSum=0.550	GT:AD:DP:GQ:PL	0/1:3,4:7:99:145,0,99
Chr9	61334549	61334549	C	T	exonic	MDN1	nonsynonymous SNV	MDN1:NM_001206168:exon16:c.C2314T:p.H772Y	exonic	ENSBTAG00000001644	nonsynonymous SNV	ENSBTAG00000001644:ENSBTAT00000002157:exon16:c.C2314T:p.H772Y	Chr9	61334549	rs209572149	C	T	122.77	PASS	ABHet=0.643;AC=1;AF=0.500;AN=2;BaseQRankSum=1.067;DB;DP=14;Dels=0.00;FS=0.000;HRun=0;HaplotypeScore=0.0000;MLEAC=1;MLEAF=0.500;MQ=60.00;MQ0=0;MQRankSum=0.133;QD=8.77;ReadPosRankSum=-0.667	GT:AD:DP:GQ:PL	0/1:9,5:14:99:151,0,217
Chr9	61381315	61381315	G	A	exonic	MDN1	nonsynonymous SNV	MDN1:NM_001206168:exon57:c.G8662A:p.A2888T	exonic	ENSBTAG00000001644	nonsynonymous SNV	ENSBTAG00000001644:ENSBTAT00000002157:exon57:c.G8665A:p.A2889T	Chr9	61381315	rs110280635	G	A	36.77	PASS	ABHet=0.600;AC=1;AF=0.500;AN=2;BaseQRankSum=-0.358;DB;DP=5;Dels=0.00;FS=0.000;HRun=0;HaplotypeScore=0.0000;MLEAC=1;MLEAF=0.500;MQ=60.00;MQ0=0;MQRankSum=0.358;QD=7.35;ReadPosRankSum=0.358	GT:AD:DP:GQ:PL	0/1:3,2:5:65:65,0,104
Chr9	61413673	61413673	G	T	exonic	MDN1	nonsynonymous SNV	MDN1:NM_001206168:exon87:c.G14416T:p.D4806Y	exonic	ENSBTAG00000001644	nonsynonymous SNV	ENSBTAG00000001644:ENSBTAT00000002157:exon87:c.G14419T:p.D4807Y	Chr9	61413673	rs445803327	G	T	161.77	PASS	ABHet=0.625;AC=1;AF=0.500;AN=2;BaseQRankSum=-1.591;DB;DP=16;Dels=0.00;FS=0.000;HRun=0;HaplotypeScore=0.9789;MLEAC=1;MLEAF=0.500;MQ=60.00;MQ0=0;MQRankSum=-1.945;QD=10.11;ReadPosRankSum=-2.062	GT:AD:DP:GQ:PL	0/1:10,6:16:99:190,0,330
Chr9	63194011	63194011	C	T	exonic	ORC3	nonsynonymous SNV	ORC3:NM_001038139:exon11:c.G1156A:p.A386T	exonic	ENSBTAG00000016969	nonsynonymous SNV	ENSBTAG00000016969:ENSBTAT00000022571:exon11:c.G1156A:p.A386T	Chr9	63194011	rs377930958	C	T	68.77	PASS	ABHet=0.571;AC=1;AF=0.500;AN=2;BaseQRankSum=-0.550;DB;DP=7;Dels=0.00;FS=0.000;HRun=0;HaplotypeScore=0.0000;MLEAC=1;MLEAF=0.500;MQ=60.00;MQ0=0;MQRankSum=0.000;QD=9.82;ReadPosRankSum=0.550	GT:AD:DP:GQ:PL	0/1:4,3:7:97:97,0,140
Chr9	66128671	66128671	A	G	exonic	KIAA1009	nonsynonymous SNV	KIAA1009:NM_001206593:exon3:c.A190G:p.S64G	exonic	ENSBTAG00000003384	nonsynonymous SNV	ENSBTAG00000003384:ENSBTAT00000004386:exon3:c.A190G:p.S64G	Chr9	66128671	rs209705709	A	G	172.77	PASS	ABHet=0.500;AC=1;AF=0.500;AN=2;BaseQRankSum=-1.493;DB;DP=14;Dels=0.00;FS=0.000;HRun=1;HaplotypeScore=0.0000;MLEAC=1;MLEAF=0.500;MQ=58.33;MQ0=0;MQRankSum=-0.101;QD=12.34;ReadPosRankSum=0.555	GT:AD:DP:GQ:PL	0/1:7,7:14:99:201,0,250
Chr9	66128767	66128767	A	G	exonic	KIAA1009	nonsynonymous SNV	KIAA1009:NM_001206593:exon3:c.A286G:p.I96V	exonic	ENSBTAG00000003384	nonsynonymous SNV	ENSBTAG00000003384:ENSBTAT00000004386:exon3:c.A286G:p.I96V	Chr9	66128767	rs208887450	A	G	268.77	PASS	ABHet=0.400;AC=1;AF=0.500;AN=2;BaseQRankSum=-1.591;DB;DP=15;Dels=0.00;FS=13.919;HRun=0;HaplotypeScore=0.0000;MLEAC=1;MLEAF=0.500;MQ=60.00;MQ0=0;MQRankSum=-0.295;QD=17.92;ReadPosRankSum=-0.530	GT:AD:DP:GQ:PL	0/1:6,9:15:99:297,0,196
Chr9	66129136	66129136	T	G	exonic	KIAA1009	nonsynonymous SNV	KIAA1009:NM_001206593:exon4:c.T320G:p.I107R	exonic	ENSBTAG00000003384	nonsynonymous SNV	ENSBTAG00000003384:ENSBTAT00000004386:exon4:c.T320G:p.I107R	Chr9	66129136	rs208723154	T	G	138.77	PASS	ABHet=0.647;AC=1;AF=0.500;AN=2;BaseQRankSum=-0.553;DB;DP=17;Dels=0.00;FS=0.000;HRun=0;HaplotypeScore=0.0000;MLEAC=1;MLEAF=0.500;MQ=55.80;MQ0=0;MQRankSum=-0.653;QD=8.16;ReadPosRankSum=-0.553	GT:AD:DP:GQ:PL	0/1:11,6:17:99:167,0,398
Chr9	66187398	66187398	G	A	exonic	KIAA1009	nonsynonymous SNV	KIAA1009:NM_001206593:exon20:c.G2744A:p.R915K	exonic	ENSBTAG00000003384	nonsynonymous SNV	ENSBTAG00000003384:ENSBTAT00000004386:exon20:c.G2744A:p.R915K	Chr9	66187398	rs208687099	G	A	32.77	PASS	ABHet=0.667;AC=1;AF=0.500;AN=2;BaseQRankSum=-1.203;DB;DP=9;Dels=0.00;FS=13.222;HRun=4;HaplotypeScore=0.0000;MLEAC=1;MLEAF=0.500;MQ=51.18;MQ0=0;MQRankSum=-2.054;QD=3.64;ReadPosRankSum=-0.573	GT:AD:DP:GQ:PL	0/1:6,3:9:61:61,0,218
Chr9	70673190	70673190	G	A	exonic	ENPP3	nonsynonymous SNV	ENPP3:NM_001075923:exon25:c.G2560A:p.A854T	exonic	ENSBTAG00000020196	nonsynonymous SNV	ENSBTAG00000020196:ENSBTAT00000026900:exon25:c.G2560A:p.A854T	Chr9	70673190	rs135808036	G	A	293.78	PASS	ABHom=1.00;AC=2;AF=1.00;AN=2;DB;DP=9;Dels=0.00;FS=0.000;HRun=3;HaplotypeScore=0.0000;MLEAC=2;MLEAF=1.00;MQ=60.00;MQ0=0;QD=32.64	GT:AD:DP:GQ:PL	1/1:0,9:9:27:322,27,0
Chr9	70799168	70799168	A	G	exonic	ENPP1	nonsynonymous SNV	ENPP1:NM_001206212:exon23:c.A2357G:p.E786G	exonic	ENSBTAG00000021830	nonsynonymous SNV	ENSBTAG00000021830:ENSBTAT00000061365:exon23:c.A2357G:p.E786G	Chr9	70799168	rs207497184	A	G	200.84	PASS	ABHom=1.00;AC=2;AF=1.00;AN=2;DB;DP=6;Dels=0.00;FS=0.000;HRun=1;HaplotypeScore=0.0000;MLEAC=2;MLEAF=1.00;MQ=60.00;MQ0=0;QD=33.47	GT:AD:DP:GQ:PL	1/1:0,6:6:18:229,18,0
Chr9	71781060	71781060	G	A	exonic	TAAR2	nonsynonymous SNV	TAAR2:NM_001191222:exon1:c.C524T:p.A175V	exonic	ENSBTAG00000038414	nonsynonymous SNV	ENSBTAG00000038414:ENSBTAT00000057313:exon2:c.C623T:p.A208V	Chr9	71781060	rs385622818	G	A	112.77	PASS	ABHet=0.571;AC=1;AF=0.500;AN=2;BaseQRankSum=0.212;DB;DP=14;Dels=0.00;FS=5.332;HRun=1;HaplotypeScore=0.9332;MLEAC=1;MLEAF=0.500;MQ=58.33;MQ0=0;MQRankSum=0.533;QD=8.05;ReadPosRankSum=0.533	GT:AD:DP:GQ:PL	0/1:8,6:14:99:141,0,269
Chr9	71835317	71835317	T	C	exonic	VNN1	nonsynonymous SNV	VNN1:NM_001024556:exon7:c.A1370G:p.N457S	exonic	ENSBTAG00000015094	nonsynonymous SNV	ENSBTAG00000015094:ENSBTAT00000020086:exon7:c.A1370G:p.N457S	Chr9	71835317	rs137772393	T	C	225.8	PASS	ABHom=1.00;AC=2;AF=1.00;AN=2;DB;DP=7;Dels=0.00;FS=0.000;HRun=0;HaplotypeScore=0.0000;MLEAC=2;MLEAF=1.00;MQ=60.00;MQ0=0;QD=32.26	GT:AD:DP:GQ:PL	1/1:0,7:7:21:254,21,0
Chr9	71842522	71842522	C	T	exonic	VNN1	nonsynonymous SNV	VNN1:NM_001024556:exon4:c.G686A:p.R229H	exonic	ENSBTAG00000015094	nonsynonymous SNV	ENSBTAG00000015094:ENSBTAT00000020086:exon4:c.G686A:p.R229H	Chr9	71842522	rs207962091	C	T	436.77	PASS	ABHom=1.00;AC=2;AF=1.00;AN=2;DB;DP=12;Dels=0.00;FS=0.000;HRun=0;HaplotypeScore=0.0000;MLEAC=2;MLEAF=1.00;MQ=60.00;MQ0=0;QD=36.40	GT:AD:DP:GQ:PL	1/1:0,12:12:36:465,36,0
Chr9	73191477	73191477	G	A	exonic	SLC2A12	nonsynonymous SNV	SLC2A12:NM_001011683:exon2:c.C743T:p.S248L	exonic	ENSBTAG00000019002	nonsynonymous SNV	ENSBTAG00000019002:ENSBTAT00000025291:exon2:c.C743T:p.S248L	Chr9	73191477	rs132690991	G	A	212.77	PASS	ABHet=0.467;AC=1;AF=0.500;AN=2;BaseQRankSum=-0.772;DB;DP=15;Dels=0.00;FS=2.158;HRun=1;HaplotypeScore=0.0000;MLEAC=1;MLEAF=0.500;MQ=56.85;MQ0=0;MQRankSum=-0.556;QD=14.18;ReadPosRankSum=-0.150	GT:AD:DP:GQ:PL	0/1:7,8:15:99:241,0,227
Chr9	73191481	73191481	T	C	exonic	SLC2A12	nonsynonymous SNV	SLC2A12:NM_001011683:exon2:c.A739G:p.I247V	exonic	ENSBTAG00000019002	nonsynonymous SNV	ENSBTAG00000019002:ENSBTAT00000025291:exon2:c.A739G:p.I247V	Chr9	73191481	rs137098239	T	C	256.77	PASS	ABHet=0.438;AC=1;AF=0.500;AN=2;BaseQRankSum=-1.164;DB;DP=16;Dels=0.00;FS=2.246;HRun=0;HaplotypeScore=0.0000;MLEAC=1;MLEAF=0.500;MQ=57.05;MQ0=0;MQRankSum=0.000;QD=16.05;ReadPosRankSum=-0.741	GT:AD:DP:GQ:PL	0/1:7,9:16:99:285,0,226
Chr9	73994515	73994515	C	T	exonic	ALDH8A1	nonsynonymous SNV	ALDH8A1:NM_001075626:exon3:c.G404A:p.G135D	exonic	ENSBTAG00000007975	nonsynonymous SNV	ENSBTAG00000007975:ENSBTAT00000010485:exon3:c.G404A:p.G135D	Chr9	73994515	rs209775969	C	T	133.77	PASS	ABHet=0.583;AC=1;AF=0.500;AN=2;BaseQRankSum=-0.143;DB;DP=12;Dels=0.00;FS=0.000;HRun=0;HaplotypeScore=0.0000;MLEAC=1;MLEAF=0.500;MQ=60.00;MQ0=0;MQRankSum=0.825;QD=11.15;ReadPosRankSum=2.359	GT:AD:DP:GQ:PL	0/1:7,5:12:99:162,0,137
Chr9	75240922	75240922	G	A	exonic	MTFR2	nonsynonymous SNV	MTFR2:NM_001017948:exon6:c.C673T:p.P225S	exonic	ENSBTAG00000007799	nonsynonymous SNV	ENSBTAG00000007799:ENSBTAT00000010261:exon6:c.C673T:p.P225S	Chr9	75240922	rs208522744	G	A	101.77	PASS	ABHet=0.375;AC=1;AF=0.500;AN=2;BaseQRankSum=-1.300;DB;DP=8;Dels=0.00;FS=8.451;HRun=1;HaplotypeScore=0.7340;MLEAC=1;MLEAF=0.500;MQ=57.05;MQ0=0;MQRankSum=-0.550;QD=12.72;ReadPosRankSum=0.000	GT:AD:DP:GQ:PL	0/1:3,5:8:99:130,0,104
Chr9	75269519	75269519	G	A	exonic	BCLAF1	nonsynonymous SNV	BCLAF1:NM_001098117:exon11:c.C2458T:p.P820S	exonic	ENSBTAG00000007802	nonsynonymous SNV	ENSBTAG00000007802:ENSBTAT00000052712:exon11:c.C2458T:p.P820S	Chr9	75269519	rs211407951	G	A	173.77	PASS	ABHet=0.500;AC=1;AF=0.500;AN=2;BaseQRankSum=-0.387;DB;DP=12;Dels=0.00;FS=0.000;HRun=1;HaplotypeScore=0.0000;MLEAC=1;MLEAF=0.500;MQ=60.00;MQ0=0;MQRankSum=0.825;QD=14.48;ReadPosRankSum=0.143	GT:AD:DP:GQ:PL	0/1:6,6:12:99:202,0,166
Chr9	75986705	75986705	G	A	exonic	IL20RA	nonsynonymous SNV	IL20RA:NM_001206342:exon5:c.C670T:p.L224F	exonic	ENSBTAG00000015638	nonsynonymous SNV	ENSBTAG00000015638:ENSBTAT00000020767:exon5:c.C748T:p.L250F	Chr9	75986705	rs134215908	G	A	266.78	PASS	ABHom=1.00;AC=2;AF=1.00;AN=2;DB;DP=10;Dels=0.00;FS=0.000;HRun=1;HaplotypeScore=0.0000;MLEAC=2;MLEAF=1.00;MQ=60.00;MQ0=0;QD=26.68	GT:AD:DP:GQ:PL	1/1:0,10:10:24:295,24,0
Chr9	77240147	77240147	G	A	exonic	NHSL1	nonsynonymous SNV	NHSL1:NM_001191538:exon6:c.C2726T:p.A909V	exonic	ENSBTAG00000000245	nonsynonymous SNV	ENSBTAG00000000245:ENSBTAT00000000305:exon4:c.C2537T:p.A846V	Chr9	77240147	rs211435863	G	A	259.78	PASS	ABHom=1.00;AC=2;AF=1.00;AN=2;DB;DP=8;Dels=0.00;FS=0.000;HRun=0;HaplotypeScore=0.0000;MLEAC=2;MLEAF=1.00;MQ=57.05;MQ0=0;QD=32.47	GT:AD:DP:GQ:PL	1/1:0,8:8:24:288,24,0
Chr9	77240306	77240306	T	C	exonic	NHSL1	nonsynonymous SNV	NHSL1:NM_001191538:exon6:c.A2567G:p.N856S	exonic	ENSBTAG00000000245	nonsynonymous SNV	ENSBTAG00000000245:ENSBTAT00000000305:exon4:c.A2378G:p.N793S	Chr9	77240306	rs208067310	T	C	99.77	PASS	ABHet=0.500;AC=1;AF=0.500;AN=2;BaseQRankSum=-0.421;DB;DP=8;Dels=0.00;FS=0.000;HRun=0;HaplotypeScore=1.4679;MLEAC=1;MLEAF=0.500;MQ=60.00;MQ0=0;MQRankSum=-0.421;QD=12.47;ReadPosRankSum=0.421	GT:AD:DP:GQ:PL	0/1:4,4:8:99:128,0,134
Chr9	77993794	77993794	C	T	exonic	TXLNB	nonsynonymous SNV	TXLNB:NM_001102051:exon2:c.G316A:p.D106N	exonic	ENSBTAG00000002964	nonsynonymous SNV	ENSBTAG00000002964:ENSBTAT00000056227:exon2:c.G316A:p.D106N	Chr9	77993794	rs133178757	C	T	394.77	PASS	ABHom=1.00;AC=2;AF=1.00;AN=2;DB;DP=12;Dels=0.00;FS=0.000;HRun=1;HaplotypeScore=0.0000;MLEAC=2;MLEAF=1.00;MQ=60.00;MQ0=0;QD=32.90	GT:AD:DP:GQ:PL	1/1:0,12:12:33:423,33,0
Chr9	80614523	80614523	C	T	exonic	NMBR	nonsynonymous SNV	NMBR:NM_001205710:exon2:c.G557A:p.R186H	exonic	ENSBTAG00000043954	nonsynonymous SNV	ENSBTAG00000043954:ENSBTAT00000061022:exon2:c.G557A:p.R186H	Chr9	80614523	rs134107051	C	T	126.77	PASS	ABHet=0.583;AC=1;AF=0.500;AN=2;BaseQRankSum=-0.831;DB;DP=12;Dels=0.00;FS=2.533;HRun=0;HaplotypeScore=0.0000;MLEAC=1;MLEAF=0.500;MQ=60.00;MQ0=0;MQRankSum=0.135;QD=10.56;ReadPosRankSum=1.000	GT:AD:DP:GQ:PL	0/1:7,5:12:99:155,0,232
Chr9	82947151	82947151	A	G	exonic	UTRN	nonsynonymous SNV	UTRN:NM_001278561:exon25:c.A3476G:p.E1159G	exonic	ENSBTAG00000009665	nonsynonymous SNV	ENSBTAG00000009665:ENSBTAT00000012740:exon25:c.A3347G:p.E1116G	Chr9	82947151	rs209108776	A	G	57.77	PASS	ABHet=0.700;AC=1;AF=0.500;AN=2;BaseQRankSum=-2.166;DB;DP=10;Dels=0.00;FS=2.730;HRun=1;HaplotypeScore=0.0000;MLEAC=1;MLEAF=0.500;MQ=60.00;MQ0=0;MQRankSum=-0.731;QD=5.78;ReadPosRankSum=-1.214	GT:AD:DP:GQ:PL	0/1:7,3:10:86:86,0,253
Chr9	83000515	83000515	G	T	exonic	UTRN	nonsynonymous SNV	UTRN:NM_001278561:exon42:c.G6175T:p.A2059S	exonic	ENSBTAG00000009665	nonsynonymous SNV	ENSBTAG00000009665:ENSBTAT00000012740:exon42:c.G6055T:p.A2019S	Chr9	83000515	rs211433689	G	T	134.77	PASS	ABHet=0.545;AC=1;AF=0.500;AN=2;BaseQRankSum=0.825;DB;DP=11;Dels=0.00;FS=0.000;HRun=0;HaplotypeScore=0.0000;MLEAC=1;MLEAF=0.500;MQ=60.00;MQ0=0;MQRankSum=0.143;QD=12.25;ReadPosRankSum=2.637	GT:AD:DP:GQ:PL	0/1:6,5:11:99:163,0,196
Chr9	83030171	83030171	C	T	exonic	UTRN	nonsynonymous SNV	UTRN:NM_001278561:exon48:c.C6982T:p.R2328W	exonic	ENSBTAG00000009665	nonsynonymous SNV	ENSBTAG00000009665:ENSBTAT00000012740:exon48:c.C6862T:p.R2288W	Chr9	83030171	rs477832978	C	T	115.77	PASS	ABHet=0.333;AC=1;AF=0.500;AN=2;BaseQRankSum=0.720;DB;DP=6;Dels=0.00;FS=0.000;HRun=0;HaplotypeScore=0.0000;MLEAC=1;MLEAF=0.500;MQ=60.00;MQ0=0;MQRankSum=-0.720;QD=19.29;ReadPosRankSum=0.720	GT:AD:DP:GQ:PL	0/1:2,4:6:60:144,0,60
Chr9	88616091	88616091	G	A	exonic	IYD	nonsynonymous SNV	IYD:NM_001102165:exon3:c.G497A:p.R166Q	exonic	ENSBTAG00000015935	nonsynonymous SNV	ENSBTAG00000015935:ENSBTAT00000021191:exon3:c.G497A:p.R166Q	Chr9	88616091	rs132789807	G	A	512.77	PASS	ABHom=1.00;AC=2;AF=1.00;AN=2;DB;DP=14;Dels=0.00;FS=0.000;HRun=1;HaplotypeScore=0.0000;MLEAC=2;MLEAF=1.00;MQ=60.00;MQ0=0;QD=36.63	GT:AD:DP:GQ:PL	1/1:0,14:14:42:541,42,0
Chr9	96773439	96773439	T	G	exonic	RSPH3	nonsynonymous SNV	RSPH3:NM_001109799:exon4:c.A924C:p.E308D	exonic	ENSBTAG00000005955	nonsynonymous SNV	ENSBTAG00000005955:ENSBTAT00000007814:exon4:c.A924C:p.E308D	Chr9	96773439	rs378891041	T	G	98.77	PASS	ABHet=0.667;AC=1;AF=0.500;AN=2;BaseQRankSum=1.239;DB;DP=12;Dels=0.00;FS=0.000;HRun=0;HaplotypeScore=0.9916;MLEAC=1;MLEAF=0.500;MQ=58.02;MQ0=0;MQRankSum=-0.600;QD=8.23;ReadPosRankSum=0.825	GT:AD:DP:GQ:PL	0/1:8,4:12:99:127,0,276
Chr9	98452732	98452732	C	A	exonic	PARK2	nonsynonymous SNV	PARK2:NM_001199065:exon11:c.G1123T:p.V375L	exonic	ENSBTAG00000018996	nonsynonymous SNV	ENSBTAG00000018996:ENSBTAT00000064168:exon3:c.G154T:p.V52L,ENSBTAG00000018996:ENSBTAT00000064741:exon10:c.G1123T:p.V375L,ENSBTAG00000018996:ENSBTAT00000065043:exon11:c.G1222T:p.V408L	Chr9	98452732	rs379129863	C	A	238.77	PASS	ABHet=0.385;AC=1;AF=0.500;AN=2;BaseQRankSum=0.978;DB;DP=13;Dels=0.00;FS=7.404;HRun=1;HaplotypeScore=0.0000;MLEAC=1;MLEAF=0.500;MQ=60.00;MQ0=0;MQRankSum=1.377;QD=18.37;ReadPosRankSum=-0.382	GT:AD:DP:GQ:PL	0/1:5,8:13:80:267,0,80
Chr9	99279458	99279458	G	A	exonic	PARK2	nonsynonymous SNV	PARK2:NM_001199065:exon4:c.C332T:p.S111L	exonic	ENSBTAG00000018996	nonsynonymous SNV	ENSBTAG00000018996:ENSBTAT00000025286:exon3:c.C332T:p.S111L,ENSBTAG00000018996:ENSBTAT00000062978:exon3:c.C332T:p.S111L,ENSBTAG00000018996:ENSBTAT00000063967:exon3:c.C332T:p.S111L,ENSBTAG00000018996:ENSBTAT00000064521:exon3:c.C332T:p.S111L,ENSBTAG00000018996:ENSBTAT00000064741:exon3:c.C332T:p.S111L,ENSBTAG00000018996:ENSBTAT00000065043:exon3:c.C332T:p.S111L	Chr9	99279458	rs378947240	G	A	211.77	PASS	ABHet=0.364;AC=1;AF=0.500;AN=2;BaseQRankSum=0.678;DB;DP=11;Dels=0.00;FS=2.632;HRun=1;HaplotypeScore=0.7340;MLEAC=1;MLEAF=0.500;MQ=60.00;MQ0=0;MQRankSum=-1.034;QD=19.25;ReadPosRankSum=1.246	GT:AD:DP:GQ:PL	0/1:4,7:11:99:240,0,118
Chr9	99279464	99279464	G	A	exonic	PARK2	nonsynonymous SNV	PARK2:NM_001199065:exon4:c.C326T:p.A109V	exonic	ENSBTAG00000018996	nonsynonymous SNV	ENSBTAG00000018996:ENSBTAT00000025286:exon3:c.C326T:p.A109V,ENSBTAG00000018996:ENSBTAT00000062978:exon3:c.C326T:p.A109V,ENSBTAG00000018996:ENSBTAT00000063967:exon3:c.C326T:p.A109V,ENSBTAG00000018996:ENSBTAT00000064521:exon3:c.C326T:p.A109V,ENSBTAG00000018996:ENSBTAT00000064741:exon3:c.C326T:p.A109V,ENSBTAG00000018996:ENSBTAT00000065043:exon3:c.C326T:p.A109V	Chr9	99279464	rs435600844	G	A	124.77	PASS	ABHet=0.375;AC=1;AF=0.500;AN=2;BaseQRankSum=0.684;DB;DP=8;Dels=0.00;FS=0.000;HRun=0;HaplotypeScore=0.0000;MLEAC=1;MLEAF=0.500;MQ=60.00;MQ0=0;MQRankSum=0.322;QD=15.60;ReadPosRankSum=1.517	GT:AD:DP:GQ:PL	0/1:3,5:8:78:153,0,78
Chr9	105131626	105131626	A	G	exonic	C9H6orf70	nonsynonymous SNV	C9H6orf70:NM_001105255:exon1:c.A151G:p.M51V	exonic	ENSBTAG00000000918	nonsynonymous SNV	ENSBTAG00000000918:ENSBTAT00000001212:exon2:c.A160G:p.M54V	Chr9	105131626	rs207864203	A	G	168.77	PASS	ABHet=0.571;AC=1;AF=0.500;AN=2;BaseQRankSum=-0.839;DB;DP=14;Dels=0.00;FS=0.000;HRun=0;HaplotypeScore=0.0000;MLEAC=1;MLEAF=0.500;MQ=60.00;MQ0=0;MQRankSum=1.226;QD=12.05;ReadPosRankSum=-0.323	GT:AD:DP:GQ:PL	0/1:8,6:14:99:197,0,288
Chr9	105153481	105153481	T	C	exonic	C9H6orf70	nonsynonymous SNV	C9H6orf70:NM_001105255:exon12:c.T1294C:p.S432P	exonic	ENSBTAG00000000918	nonsynonymous SNV	ENSBTAG00000000918:ENSBTAT00000001212:exon13:c.T1303C:p.S435P	Chr9	105153481	rs207819877	T	C	209.77	PASS	ABHet=0.385;AC=1;AF=0.500;AN=2;BaseQRankSum=1.092;DB;DP=13;Dels=0.00;FS=3.802;HRun=1;HaplotypeScore=0.0000;MLEAC=1;MLEAF=0.500;MQ=60.00;MQ0=0;MQRankSum=0.533;QD=16.14;ReadPosRankSum=1.092	GT:AD:DP:GQ:PL	0/1:5,8:13:99:238,0,149
Chr9	105157029	105157029	A	T	exonic	C9H6orf70	nonsynonymous SNV	C9H6orf70:NM_001105255:exon17:c.A1936T:p.T646S	exonic	ENSBTAG00000000918	nonsynonymous SNV	ENSBTAG00000000918:ENSBTAT00000001212:exon18:c.A1945T:p.T649S	Chr9	105157029	rs210674427	A	T	69.77	PASS	ABHet=0.625;AC=1;AF=0.500;AN=2;BaseQRankSum=1.517;DB;DP=8;Dels=0.00;FS=0.000;HRun=0;HaplotypeScore=0.0000;MLEAC=1;MLEAF=0.500;MQ=60.00;MQ0=0;MQRankSum=0.322;QD=8.72;ReadPosRankSum=1.517	GT:AD:DP:GQ:PL	0/1:5,3:8:98:98,0,162
Chr10	2420836	2420836	A	G	exonic	YTHDC2	nonsynonymous SNV	YTHDC2:NM_001192811:exon26:c.A3652G:p.M1218V	exonic	ENSBTAG00000014099	nonsynonymous SNV	ENSBTAG00000014099:ENSBTAT00000018745:exon26:c.A3652G:p.M1218V	Chr10	2420836	rs137173736	A	G	198.77	PASS	ABHet=0.563;AC=1;AF=0.500;AN=2;BaseQRankSum=0.741;DB;DP=16;Dels=0.00;FS=12.208;HRun=1;HaplotypeScore=0.7340;MLEAC=1;MLEAF=0.500;MQ=60.00;MQ0=0;MQRankSum=-0.423;QD=12.42;ReadPosRankSum=-1.059	GT:AD:DP:GQ:PL	0/1:9,7:16:99:227,0,288
Chr10	3931189	3931189	T	C	exonic	TRIM36	nonsynonymous SNV	TRIM36:NM_001206726:exon6:c.A1037G:p.N346S	exonic	ENSBTAG00000014027	nonsynonymous SNV	ENSBTAG00000014027:ENSBTAT00000018634:exon6:c.A1037G:p.N346S	Chr10	3931189	rs457726087	T	C	164.77	PASS	ABHet=0.500;AC=1;AF=0.500;AN=2;BaseQRankSum=0.935;DB;DP=14;Dels=0.00;FS=2.522;HRun=0;HaplotypeScore=0.7887;MLEAC=1;MLEAF=0.500;MQ=58.33;MQ0=0;MQRankSum=-0.312;QD=11.77;ReadPosRankSum=0.660	GT:AD:DP:GQ:PL	0/1:7,7:14:99:193,0,217
Chr10	4789206	4789206	G	C	exonic	AQPEP	nonsynonymous SNV	AQPEP:NM_001206325:exon1:c.G141C:p.E47D	exonic	ENSBTAG00000016644	nonsynonymous SNV	ENSBTAG00000016644:ENSBTAT00000022140:exon1:c.G141C:p.E47D	Chr10	4789206	rs133165672	G	C	43.78	PASS	ABHet=0.333;AC=1;AF=0.500;AN=2;BaseQRankSum=-0.736;DB;DP=3;Dels=0.00;FS=0.000;HRun=1;HaplotypeScore=0.0000;MLEAC=1;MLEAF=0.500;MQ=51.77;MQ0=0;MQRankSum=0.736;QD=14.59;ReadPosRankSum=-0.736	GT:AD:DP:GQ:PL	0/1:1,2:3:24:72,0,24
Chr10	7894648	7894648	G	A	exonic	F2R	nonsynonymous SNV	F2R:NM_001103097:exon2:c.G868A:p.V290I	exonic	ENSBTAG00000020199	nonsynonymous SNV	ENSBTAG00000020199:ENSBTAT00000026902:exon2:c.G868A:p.V290I	Chr10	7894648	rs210267671	G	A	142.77	PASS	ABHet=0.455;AC=1;AF=0.500;AN=2;BaseQRankSum=0.387;DB;DP=11;Dels=0.00;FS=2.463;HRun=0;HaplotypeScore=0.0000;MLEAC=1;MLEAF=0.500;MQ=60.00;MQ0=0;MQRankSum=0.825;QD=12.98;ReadPosRankSum=0.717	GT:AD:DP:GQ:PL	0/1:5,6:11:99:171,0,167
Chr10	8139985	8139985	C	G	exonic	MRPL23	nonsynonymous SNV	MRPL23:NM_001077884:exon1:c.C56G:p.A19G	intronic	ENSBTAG00000034823	.	.	Chr10	8139985	rs209457097	C	G	109.77	PASS	ABHet=0.375;AC=1;AF=0.500;AN=2;BaseQRankSum=0.550;DB;DP=8;Dels=0.00;FS=0.000;HRun=2;HaplotypeScore=0.0000;MLEAC=1;MLEAF=0.500;MQ=57.05;MQ0=0;MQRankSum=0.000;QD=13.72;ReadPosRankSum=-0.937	GT:AD:DP:GQ:PL	0/1:3,5:8:92:138,0,92
Chr10	8689775	8689775	C	G	exonic	OTP	nonsynonymous SNV	OTP:NM_001103312:exon4:c.G500C:p.G167A	exonic	ENSBTAG00000009249	nonsynonymous SNV	ENSBTAG00000009249:ENSBTAT00000012187:exon9:c.G655C:p.A219P	Chr10	8689775	.	C	G	85.94	PASS	ABHet=0.333;AC=1;AF=0.500;AN=2;BaseQRankSum=0.731;DP=6;Dels=0.00;FS=6.990;HRun=1;HaplotypeScore=0.0000;MLEAC=1;MLEAF=0.500;MQ=31.89;MQ0=0;MQRankSum=-0.731;QD=14.32;ReadPosRankSum=-0.731	GT:AD:DP:GQ:PL	0/1:2,4:6:14:114,0,14
Chr10	9139606	9139606	C	A	exonic	AP3B1	nonsynonymous SNV	AP3B1:NM_001076534:exon18:c.G2007T:p.E669D	exonic	ENSBTAG00000005016	nonsynonymous SNV	ENSBTAG00000005016:ENSBTAT00000006605:exon18:c.G2007T:p.E669D	Chr10	9139606	rs208420729	C	A	89.77	PASS	ABHet=0.692;AC=1;AF=0.500;AN=2;BaseQRankSum=-1.312;DB;DP=13;Dels=0.00;FS=2.522;HRun=0;HaplotypeScore=0.0000;MLEAC=1;MLEAF=0.500;MQ=60.00;MQ0=0;MQRankSum=0.231;QD=6.91;ReadPosRankSum=-0.849	GT:AD:DP:GQ:PL	0/1:9,4:13:99:118,0,323
Chr10	9994218	9994218	T	G	exonic	DMGDH	nonsynonymous SNV	DMGDH:NM_001205545:exon16:c.A2395C:p.N799H	exonic	ENSBTAG00000002110	nonsynonymous SNV	ENSBTAG00000002110:ENSBTAT00000036611:exon16:c.A2395C:p.N799H	Chr10	9994218	rs460233316	T	G	288.77	PASS	ABHet=0.500;AC=1;AF=0.500;AN=2;BaseQRankSum=0.531;DB;DP=20;Dels=0.00;FS=1.871;HRun=1;HaplotypeScore=2.2657;MLEAC=1;MLEAF=0.500;MQ=58.84;MQ0=0;MQRankSum=0.857;QD=14.44;ReadPosRankSum=-1.102	GT:AD:DP:GQ:PL	0/1:10,10:20:99:317,0,283
Chr10	10684074	10684074	C	T	exonic	LOC533581	nonsynonymous SNV	LOC533581:NM_001281903:exon7:c.C10901T:p.P3634L	exonic	ENSBTAG00000006823	nonsynonymous SNV	ENSBTAG00000006823:ENSBTAT00000008967:exon6:c.C10748T:p.P3583L	Chr10	10684074	rs110642004	C	T	167.77	PASS	ABHet=0.571;AC=1;AF=0.500;AN=2;BaseQRankSum=0.323;DB;DP=14;Dels=0.00;FS=0.000;HRun=0;HaplotypeScore=0.7340;MLEAC=1;MLEAF=0.500;MQ=60.00;MQ0=0;MQRankSum=-0.968;QD=11.98;ReadPosRankSum=-0.065	GT:AD:DP:GQ:PL	0/1:8,6:14:99:196,0,277
Chr10	11573490	11573490	G	C	exonic	TXNDC16	nonsynonymous SNV	TXNDC16:NM_001205394:exon7:c.G376C:p.V126L	exonic	ENSBTAG00000010399	nonsynonymous SNV	ENSBTAG00000010399:ENSBTAT00000013728:exon4:c.G373C:p.V125L	Chr10	11573490	rs43188493	G	C	85.77	PASS	ABHet=0.667;AC=1;AF=0.500;AN=2;BaseQRankSum=0.495;DB;DP=15;Dels=0.00;FS=0.000;HRun=1;HaplotypeScore=0.8321;MLEAC=1;MLEAF=0.500;MQ=60.00;MQ0=0;MQRankSum=-0.636;QD=5.72;ReadPosRankSum=0.778	GT:AD:DP:GQ:PL	0/1:10,5:15:99:114,0,311
Chr10	11630963	11630963	G	A	exonic	TXNDC16	nonsynonymous SNV	TXNDC16:NM_001205394:exon19:c.G1795A:p.D599N	exonic	ENSBTAG00000010399	nonsynonymous SNV	ENSBTAG00000010399:ENSBTAT00000013728:exon16:c.G1798A:p.D600N	Chr10	11630963	rs457446950	G	A	96.77	PASS	ABHet=0.692;AC=1;AF=0.500;AN=2;BaseQRankSum=1.620;DB;DP=13;Dels=0.00;FS=6.929;HRun=1;HaplotypeScore=0.0000;MLEAC=1;MLEAF=0.500;MQ=58.20;MQ0=0;MQRankSum=0.386;QD=7.44;ReadPosRankSum=0.540	GT:AD:DP:GQ:PL	0/1:9,4:13:99:125,0,300
Chr10	15835520	15835520	A	T	exonic	NOX5	nonsynonymous SNV	NOX5:NM_001101137:exon1:c.A11T:p.E4V	exonic	ENSBTAG00000009030	nonsynonymous SNV	ENSBTAG00000009030:ENSBTAT00000011888:exon1:c.A11T:p.E4V	Chr10	15835520	rs211362347	A	T	210.77	PASS	ABHet=0.273;AC=1;AF=0.500;AN=2;BaseQRankSum=-0.715;DB;DP=11;Dels=0.00;FS=3.010;HRun=0;HaplotypeScore=0.0000;MLEAC=1;MLEAF=0.500;MQ=60.00;MQ0=0;MQRankSum=0.000;QD=19.16;ReadPosRankSum=0.382	GT:AD:DP:GQ:PL	0/1:3,8:11:90:239,0,90
Chr10	15837325	15837325	T	C	exonic	NOX5	nonsynonymous SNV	NOX5:NM_001101137:exon2:c.T146C:p.V49A	exonic	ENSBTAG00000009030	nonsynonymous SNV	ENSBTAG00000009030:ENSBTAT00000011888:exon2:c.T146C:p.V49A	Chr10	15837325	rs210228275	T	C	169.77	PASS	ABHet=0.500;AC=1;AF=0.500;AN=2;BaseQRankSum=0.259;DB;DP=12;Dels=0.00;FS=0.000;HRun=2;HaplotypeScore=0.0000;MLEAC=1;MLEAF=0.500;MQ=58.05;MQ0=0;MQRankSum=1.191;QD=14.15;ReadPosRankSum=0.259	GT:AD:DP:GQ:PL	0/1:6,6:12:99:198,0,197
Chr10	20537355	20537355	G	A	exonic	TBC1D21	nonsynonymous SNV	TBC1D21:NM_001075248:exon9:c.G829A:p.A277T	exonic	ENSBTAG00000007800	nonsynonymous SNV	ENSBTAG00000007800:ENSBTAT00000047313:exon9:c.G829A:p.A277T	Chr10	20537355	rs211334462	G	A	137.8	PASS	ABHet=0.167;AC=1;AF=0.500;AN=2;BaseQRankSum=0.736;DB;DP=6;Dels=0.00;FS=0.000;HRun=0;HaplotypeScore=0.0000;MLEAC=1;MLEAF=0.500;MQ=60.00;MQ0=0;MQRankSum=-0.736;QD=22.97;ReadPosRankSum=0.736	GT:AD:DP:GQ:PL	0/1:1,5:6:21:166,0,21
Chr10	20700701	20700701	A	G	exonic	C10H14orf21	nonsynonymous SNV	C10H14orf21:NM_001103265:exon6:c.T1280C:p.L427S	exonic	ENSBTAG00000010235	nonsynonymous SNV	ENSBTAG00000010235:ENSBTAT00000047185:exon6:c.T1280C:p.L427S	Chr10	20700701	rs385142703	A	G	102.77	PASS	ABHet=0.556;AC=1;AF=0.500;AN=2;BaseQRankSum=-0.361;DB;DP=9;Dels=0.00;FS=2.808;HRun=0;HaplotypeScore=0.0000;MLEAC=1;MLEAF=0.500;MQ=60.00;MQ0=0;MQRankSum=0.361;QD=11.42;ReadPosRankSum=-0.876	GT:AD:DP:GQ:PL	0/1:5,4:9:99:131,0,172
Chr10	20798173	20798173	A	G	exonic	TM9SF1	nonsynonymous SNV	TM9SF1:NM_001083743:exon3:c.A823G:p.T275A	exonic	ENSBTAG00000002709	nonsynonymous SNV	ENSBTAG00000002709:ENSBTAT00000003509:exon3:c.A823G:p.T275A	Chr10	20798173	rs108958587	A	G	67.77	PASS	ABHet=0.700;AC=1;AF=0.500;AN=2;BaseQRankSum=1.818;DB;DP=10;Dels=0.00;FS=10.792;HRun=0;HaplotypeScore=0.0000;MLEAC=1;MLEAF=0.500;MQ=60.00;MQ0=0;MQRankSum=0.296;QD=6.78;ReadPosRankSum=1.580	GT:AD:DP:GQ:PL	0/1:7,3:10:96:96,0,238
Chr10	20870685	20870685	C	T	exonic	PCK2	nonsynonymous SNV	PCK2:NM_001205594:exon10:c.G1706A:p.R569Q	exonic	ENSBTAG00000011934	nonsynonymous SNV	ENSBTAG00000011934:ENSBTAT00000015834:exon10:c.G1706A:p.R569Q	Chr10	20870685	rs42313439	C	T	213.77	PASS	ABHet=0.364;AC=1;AF=0.500;AN=2;BaseQRankSum=0.278;DB;DP=11;Dels=0.00;FS=6.154;HRun=0;HaplotypeScore=0.0000;MLEAC=1;MLEAF=0.500;MQ=57.87;MQ0=0;MQRankSum=0.597;QD=19.43;ReadPosRankSum=1.398	GT:AD:DP:GQ:PL	0/1:4,7:11:99:242,0,114
Chr10	25728761	25728761	G	A	exonic	METTL3	nonsynonymous SNV	METTL3:NM_001102238:exon5:c.G1100A:p.R367K	exonic	ENSBTAG00000015148	nonsynonymous SNV	ENSBTAG00000015148:ENSBTAT00000020151:exon5:c.G1100A:p.R367K	Chr10	25728761	rs438712924	G	A	141.77	PASS	ABHet=0.455;AC=1;AF=0.500;AN=2;BaseQRankSum=0.387;DB;DP=11;Dels=0.00;FS=5.441;HRun=1;HaplotypeScore=0.0000;MLEAC=1;MLEAF=0.500;MQ=60.00;MQ0=0;MQRankSum=0.825;QD=12.89;ReadPosRankSum=-0.717	GT:AD:DP:GQ:PL	0/1:5,6:11:99:170,0,165
Chr10	26226892	26226892	G	C	exonic	RNASE3	nonsynonymous SNV	RNASE3:NM_001105511:exon3:c.C458G:p.T153R	exonic	ENSBTAG00000025664	nonsynonymous SNV	ENSBTAG00000025664:ENSBTAT00000036230:exon2:c.C468G:p.N156K	Chr10	26226892	rs109393885	G	C	48.77	PASS	ABHet=0.765;AC=1;AF=0.500;AN=2;BaseQRankSum=0.404;DB;DP=17;Dels=0.00;FS=0.000;HRun=0;HaplotypeScore=0.0000;MLEAC=1;MLEAF=0.500;MQ=58.90;MQ0=0;MQRankSum=-0.135;QD=2.87;ReadPosRankSum=0.269	GT:AD:DP:GQ:PL	0/1:13,4:17:77:77,0,414
Chr10	26227272	26227272	G	C	exonic	RNASE3	nonsynonymous SNV	RNASE3:NM_001105511:exon2:c.C88G:p.R30G	exonic	ENSBTAG00000025664	nonsynonymous SNV	ENSBTAG00000025664:ENSBTAT00000036230:exon2:c.C88G:p.R30G	Chr10	26227272	rs43624041	G	C	293.77	PASS	ABHet=0.583;AC=1;AF=0.500;AN=2;BaseQRankSum=0.790;DB;DP=24;Dels=0.00;FS=6.701;HRun=1;HaplotypeScore=0.0000;MLEAC=1;MLEAF=0.500;MQ=58.05;MQ0=0;MQRankSum=-0.029;QD=12.24;ReadPosRankSum=1.083	GT:AD:DP:GQ:PL	0/1:14,10:23:99:322,0,439
Chr10	26227277	26227277	G	T	exonic	RNASE3	nonsynonymous SNV	RNASE3:NM_001105511:exon2:c.C83A:p.P28Q	exonic	ENSBTAG00000025664	nonsynonymous SNV	ENSBTAG00000025664:ENSBTAT00000036230:exon2:c.C83A:p.P28Q	Chr10	26227277	rs43624042	G	T	290.77	PASS	ABHet=0.600;AC=1;AF=0.500;AN=2;BaseQRankSum=0.849;DB;DP=25;Dels=0.00;FS=6.204;HRun=1;HaplotypeScore=0.0000;MLEAC=1;MLEAF=0.500;MQ=58.13;MQ0=0;MQRankSum=-0.790;QD=11.63;ReadPosRankSum=1.259	GT:AD:DP:GQ:PL	0/1:15,10:24:99:319,0,429
Chr10	26769769	26769769	T	C	exonic	TEP1	nonsynonymous SNV	TEP1:NM_001206912:exon24:c.T3602C:p.V1201A	exonic	ENSBTAG00000001179	nonsynonymous SNV	ENSBTAG00000001179:ENSBTAT00000001564:exon24:c.T3605C:p.V1202A	Chr10	26769769	rs470659052	T	C	130.77	PASS	ABHet=0.400;AC=1;AF=0.500;AN=2;BaseQRankSum=-1.159;DB;DP=10;Dels=0.00;FS=2.808;HRun=0;HaplotypeScore=0.0000;MLEAC=1;MLEAF=0.500;MQ=57.66;MQ0=0;MQRankSum=1.159;QD=13.08;ReadPosRankSum=0.361	GT:AD:DP:GQ:PL	0/1:4,6:10:99:159,0,121
Chr10	26777898	26777898	C	T	exonic	TEP1	nonsynonymous SNV	TEP1:NM_001206912:exon42:c.C6382T:p.L2128F	exonic	ENSBTAG00000001179	nonsynonymous SNV	ENSBTAG00000001179:ENSBTAT00000001564:exon42:c.C6385T:p.L2129F	Chr10	26777898	rs385916684	C	T	145.77	PASS	ABHet=0.400;AC=1;AF=0.500;AN=2;BaseQRankSum=0.876;DB;DP=10;Dels=0.00;FS=0.000;HRun=1;HaplotypeScore=0.0000;MLEAC=1;MLEAF=0.500;MQ=60.00;MQ0=0;MQRankSum=0.729;QD=14.58;ReadPosRankSum=0.361	GT:AD:DP:GQ:PL	0/1:4,6:10:99:174,0,122
Chr10	28085544	28085544	C	T	exonic	LOC515694	nonsynonymous SNV	LOC515694:NM_001206763:exon1:c.C491T:p.P164L	intergenic	ENSBTAG00000039707(dist=18528),ENSBTAG00000040459(dist=37079)	.	.	Chr10	28085544	rs433696734	C	T	473.77	PASS	ABHom=1.00;AC=2;AF=1.00;AN=2;DB;DP=13;Dels=0.00;FS=0.000;HRun=0;HaplotypeScore=0.0000;MLEAC=2;MLEAF=1.00;MQ=49.50;MQ0=0;QD=36.44	GT:AD:DP:GQ:PL	1/1:0,13:13:39:502,39,0
Chr10	28085969	28085969	G	A	exonic	LOC515694	nonsynonymous SNV	LOC515694:NM_001206763:exon1:c.G916A:p.G306R	intergenic	ENSBTAG00000039707(dist=18953),ENSBTAG00000040459(dist=36654)	.	.	Chr10	28085969	rs482450460	G	A	641.77	PASS	ABHom=1.00;AC=2;AF=1.00;AN=2;DB;DP=22;Dels=0.00;FS=0.000;HRun=0;HaplotypeScore=0.0000;MLEAC=2;MLEAF=1.00;MQ=29.57;MQ0=1;QD=29.17	GT:AD:DP:GQ:PL	1/1:0,22:22:60:670,60,0
Chr10	33671516	33671516	C	G	exonic	TMCO5A	nonsynonymous SNV	TMCO5A:NM_001076467:exon8:c.C517G:p.L173V	exonic	ENSBTAG00000027162	nonsynonymous SNV	ENSBTAG00000027162:ENSBTAT00000038937:exon8:c.C517G:p.L173V	Chr10	33671516	rs482823873	C	G	198.77	PASS	ABHet=0.611;AC=1;AF=0.500;AN=2;BaseQRankSum=0.181;DB;DP=18;Dels=0.00;FS=0.000;HRun=0;HaplotypeScore=0.0000;MLEAC=1;MLEAF=0.500;MQ=60.00;MQ0=0;MQRankSum=-0.815;QD=11.04;ReadPosRankSum=-1.359	GT:AD:DP:GQ:PL	0/1:11,7:18:99:227,0,384
Chr10	35906321	35906321	C	T	exonic	BUB1B	nonsynonymous SNV	BUB1B:NM_001145173:exon2:c.C166T:p.L56F	exonic	ENSBTAG00000007237	nonsynonymous SNV	ENSBTAG00000007237:ENSBTAT00000009521:exon2:c.C166T:p.L56F	Chr10	35906321	rs210276103	C	T	302.77	PASS	ABHet=0.412;AC=1;AF=0.500;AN=2;BaseQRankSum=1.220;DB;DP=17;Dels=0.00;FS=4.752;HRun=2;HaplotypeScore=1.6553;MLEAC=1;MLEAF=0.500;MQ=60.00;MQ0=0;MQRankSum=-1.513;QD=17.81;ReadPosRankSum=-0.634	GT:AD:DP:GQ:PL	0/1:7,10:17:99:331,0,206
Chr10	36180870	36180870	G	A	exonic	BAHD1	nonsynonymous SNV	BAHD1:NM_001206282:exon1:c.G98A:p.R33Q	exonic	ENSBTAG00000004420	nonsynonymous SNV	ENSBTAG00000004420:ENSBTAT00000005794:exon1:c.G98A:p.R33Q	Chr10	36180870	rs210270912	G	A	136.77	PASS	ABHet=0.286;AC=1;AF=0.500;AN=2;BaseQRankSum=0.198;DB;DP=7;Dels=0.00;FS=3.680;HRun=0;HaplotypeScore=0.0000;MLEAC=1;MLEAF=0.500;MQ=60.00;MQ0=0;MQRankSum=0.198;QD=19.54;ReadPosRankSum=1.495	GT:AD:DP:GQ:PL	0/1:2,5:7:54:165,0,54
Chr10	36191122	36191122	A	T	exonic	CHST14	nonsynonymous SNV	CHST14:NM_001098012:exon1:c.A39T:p.E13D	exonic	ENSBTAG00000004421	nonsynonymous SNV	ENSBTAG00000004421:ENSBTAT00000005795:exon1:c.A39T:p.E13D	Chr10	36191122	rs109108442	A	T	137.03	PASS	ABHom=1.00;AC=2;AF=1.00;AN=2;DB;DP=4;Dels=0.00;FS=0.000;HRun=0;HaplotypeScore=0.0000;MLEAC=2;MLEAF=1.00;MQ=60.00;MQ0=0;QD=34.26	GT:AD:DP:GQ:PL	1/1:0,4:4:12:165,12,0
Chr10	36900384	36900384	T	C	exonic	OIP5	nonsynonymous SNV	OIP5:NM_001205692:exon4:c.A542G:p.N181S	exonic	ENSBTAG00000010766	nonsynonymous SNV	ENSBTAG00000010766:ENSBTAT00000014256:exon4:c.A542G:p.N181S	Chr10	36900384	rs381504294	T	C	167.77	PASS	ABHet=0.538;AC=1;AF=0.500;AN=2;BaseQRankSum=0.660;DB;DP=13;Dels=0.00;FS=0.000;HRun=0;HaplotypeScore=0.0000;MLEAC=1;MLEAF=0.500;MQ=58.20;MQ0=0;MQRankSum=-0.660;QD=12.91;ReadPosRankSum=-0.555	GT:AD:DP:GQ:PL	0/1:7,6:13:99:196,0,233
Chr10	36948829	36948829	T	C	exonic	NDUFAF1	nonsynonymous SNV	NDUFAF1:NM_001206074:exon2:c.A14G:p.H5R	exonic	ENSBTAG00000010778	nonsynonymous SNV	ENSBTAG00000010778:ENSBTAT00000014270:exon1:c.A14G:p.H5R	Chr10	36948829	rs211494818	T	C	221.77	PASS	ABHet=0.500;AC=1;AF=0.500;AN=2;BaseQRankSum=-0.578;DB;DP=16;Dels=0.00;FS=5.021;HRun=0;HaplotypeScore=0.0000;MLEAC=1;MLEAF=0.500;MQ=60.00;MQ0=0;MQRankSum=0.683;QD=13.86;ReadPosRankSum=-2.678	GT:AD:DP:GQ:PL	0/1:8,8:16:99:250,0,270
Chr10	36993700	36993700	C	T	exonic	RTF1	nonsynonymous SNV	RTF1:NM_001192485:exon2:c.C263T:p.P88L	exonic	ENSBTAG00000001671	nonsynonymous SNV	ENSBTAG00000001671:ENSBTAT00000002191:exon2:c.C263T:p.P88L	Chr10	36993700	rs109759305	C	T	225.84	PASS	ABHet=0.111;AC=1;AF=0.500;AN=2;BaseQRankSum=-0.747;DB;DP=9;Dels=0.00;FS=0.000;HRun=0;HaplotypeScore=0.0000;MLEAC=1;MLEAF=0.500;MQ=60.00;MQ0=0;MQRankSum=0.747;QD=25.09;ReadPosRankSum=0.747	GT:AD:DP:GQ:PL	0/1:1,8:9:18:254,0,18
Chr10	37619015	37619015	G	A	exonic	PLA2G4D	nonsynonymous SNV	PLA2G4D:NM_001192704:exon4:c.C346T:p.P116S	exonic	ENSBTAG00000005268	nonsynonymous SNV	ENSBTAG00000005268:ENSBTAT00000003576:exon4:c.C346T:p.P116S	Chr10	37619015	rs383123717	G	A	314.78	PASS	ABHom=1.00;AC=2;AF=1.00;AN=2;DB;DP=9;Dels=0.00;FS=0.000;HRun=0;HaplotypeScore=0.0000;MLEAC=2;MLEAF=1.00;MQ=60.00;MQ0=0;QD=34.98	GT:AD:DP:GQ:PL	1/1:0,9:9:27:343,27,0
Chr10	38163527	38163527	T	C	exonic	TTBK2	nonsynonymous SNV	TTBK2:NM_001206071:exon13:c.A2029G:p.T677A	exonic	ENSBTAG00000006470	nonsynonymous SNV	ENSBTAG00000006470:ENSBTAT00000008483:exon13:c.A2029G:p.T677A	Chr10	38163527	rs109419269	T	C	154.77	PASS	ABHet=0.400;AC=1;AF=0.500;AN=2;BaseQRankSum=0.000;DB;DP=10;Dels=0.00;FS=2.430;HRun=0;HaplotypeScore=0.0000;MLEAC=1;MLEAF=0.500;MQ=57.66;MQ0=0;MQRankSum=-0.741;QD=15.48;ReadPosRankSum=-1.036	GT:AD:DP:GQ:PL	0/1:4,6:10:99:183,0,123
Chr10	38182637	38182637	C	T	exonic	TTBK2	nonsynonymous SNV	TTBK2:NM_001206071:exon9:c.G835A:p.V279M	exonic	ENSBTAG00000006470	nonsynonymous SNV	ENSBTAG00000006470:ENSBTAT00000008483:exon9:c.G835A:p.V279M	Chr10	38182637	rs108977405	C	T	361.77	PASS	ABHom=1.00;AC=2;AF=1.00;AN=2;DB;DP=10;Dels=0.00;FS=0.000;HRun=0;HaplotypeScore=0.0000;MLEAC=2;MLEAF=1.00;MQ=60.00;MQ0=0;QD=36.18	GT:AD:DP:GQ:PL	1/1:0,10:10:30:390,30,0
Chr10	45283709	45283709	G	A	exonic	PLEKHO2	nonsynonymous SNV	PLEKHO2:NM_001076283:exon6:c.C1166T:p.P389L	exonic	ENSBTAG00000008411	nonsynonymous SNV	ENSBTAG00000008411:ENSBTAT00000011069:exon6:c.C1166T:p.P389L	Chr10	45283709	rs109200518	G	A	82.28	PASS	ABHom=1.00;AC=2;AF=1.00;AN=2;DB;DP=3;Dels=0.00;FS=0.000;HRun=0;HaplotypeScore=0.0000;MLEAC=2;MLEAF=1.00;MQ=60.00;MQ0=0;QD=27.43	GT:AD:DP:GQ:PL	1/1:0,3:3:9:110,9,0
Chr10	45283728	45283728	C	T	exonic	PLEKHO2	nonsynonymous SNV	PLEKHO2:NM_001076283:exon6:c.G1147A:p.A383T	exonic	ENSBTAG00000008411	nonsynonymous SNV	ENSBTAG00000008411:ENSBTAT00000011069:exon6:c.G1147A:p.A383T	Chr10	45283728	rs43622911	C	T	91.28	PASS	ABHom=1.00;AC=2;AF=1.00;AN=2;DB;DP=5;Dels=0.00;FS=0.000;HRun=0;HaplotypeScore=0.0000;MLEAC=2;MLEAF=1.00;MQ=60.00;MQ0=0;QD=18.26	GT:AD:DP:GQ:PL	1/1:0,5:5:9:119,9,0
Chr10	50709147	50709147	T	C	exonic	GCNT3	nonsynonymous SNV	GCNT3:NM_205809:exon2:c.A215G:p.N72S	exonic	ENSBTAG00000009443	nonsynonymous SNV	ENSBTAG00000009443:ENSBTAT00000012427:exon2:c.A215G:p.N72S	Chr10	50709147	rs109830880	T	C	124.77	PASS	ABHet=0.643;AC=1;AF=0.500;AN=2;BaseQRankSum=0.667;DB;DP=14;Dels=0.00;FS=2.363;HRun=0;HaplotypeScore=0.0000;MLEAC=1;MLEAF=0.500;MQ=60.00;MQ0=0;MQRankSum=-0.133;QD=8.91;ReadPosRankSum=-0.267	GT:AD:DP:GQ:PL	0/1:9,5:14:99:153,0,293
Chr10	51570525	51570525	C	T	exonic	FAM63B	nonsynonymous SNV	FAM63B:NM_001046275:exon1:c.G385A:p.G129R	exonic	ENSBTAG00000012391	nonsynonymous SNV	ENSBTAG00000012391:ENSBTAT00000016444:exon1:c.G385A:p.G129R	Chr10	51570525	rs379021412	C	T	60.77	PASS	ABHet=0.333;AC=1;AF=0.500;AN=2;BaseQRankSum=-0.358;DB;DP=6;Dels=0.00;FS=10.000;HRun=0;HaplotypeScore=0.0000;MLEAC=1;MLEAF=0.500;MQ=56.04;MQ0=0;MQRankSum=0.358;QD=10.13;ReadPosRankSum=1.231	GT:AD:DP:GQ:PL	0/1:2,4:6:56:89,0,56
Chr10	52153115	52153115	A	G	exonic	AQP9	nonsynonymous SNV	AQP9:NM_001205833:exon6:c.T716C:p.V239A	exonic	ENSBTAG00000013452	nonsynonymous SNV	ENSBTAG00000013452:ENSBTAT00000017894:exon6:c.T629C:p.V210A	Chr10	52153115	rs43087065	A	G	131.77	PASS	ABHet=0.538;AC=1;AF=0.500;AN=2;BaseQRankSum=1.461;DB;DP=13;Dels=0.00;FS=3.282;HRun=0;HaplotypeScore=0.0000;MLEAC=1;MLEAF=0.500;MQ=58.20;MQ0=0;MQRankSum=0.380;QD=10.14;ReadPosRankSum=-0.380	GT:AD:DP:GQ:PL	0/1:7,6:13:99:160,0,219
Chr10	56138176	56138176	C	T	exonic	UNC13C	nonsynonymous SNV	UNC13C:NM_001206460:exon6:c.G3086A:p.R1029Q	exonic	ENSBTAG00000025522	nonsynonymous SNV	ENSBTAG00000025522:ENSBTAT00000002162:exon4:c.G3086A:p.R1029Q	Chr10	56138176	rs211464461	C	T	205.77	PASS	ABHet=0.462;AC=1;AF=0.500;AN=2;BaseQRankSum=0.811;DB;DP=13;Dels=0.00;FS=2.276;HRun=0;HaplotypeScore=0.0000;MLEAC=1;MLEAF=0.500;MQ=60.00;MQ0=0;MQRankSum=-0.811;QD=15.83;ReadPosRankSum=0.660	GT:AD:DP:GQ:PL	0/1:6,7:13:99:234,0,198
Chr10	60919528	60919528	T	C	exonic	DTWD1	nonsynonymous SNV	DTWD1:NM_001098120:exon2:c.A11G:p.N4S	exonic	ENSBTAG00000006201	nonsynonymous SNV	ENSBTAG00000006201:ENSBTAT00000008144:exon2:c.A11G:p.N4S	Chr10	60919528	rs457914669	T	C	93.77	PASS	ABHet=0.714;AC=1;AF=0.500;AN=2;BaseQRankSum=0.495;DB;DP=14;Dels=0.00;FS=0.000;HRun=0;HaplotypeScore=0.7887;MLEAC=1;MLEAF=0.500;MQ=60.00;MQ0=0;MQRankSum=-0.212;QD=6.70;ReadPosRankSum=0.919	GT:AD:DP:GQ:PL	0/1:10,4:14:99:122,0,319
Chr10	61593557	61593557	A	T	exonic	EID1	nonsynonymous SNV	EID1:NM_001098377:exon1:c.T92A:p.M31K	exonic	ENSBTAG00000027764	nonsynonymous SNV	ENSBTAG00000027764:ENSBTAT00000022914:exon1:c.T92A:p.M31K	Chr10	61593557	rs443863125	A	T	191.77	PASS	ABHet=0.550;AC=1;AF=0.500;AN=2;BaseQRankSum=0.286;DB;DP=20;Dels=0.00;FS=2.350;HRun=1;HaplotypeScore=0.0000;MLEAC=1;MLEAF=0.500;MQ=42.48;MQ0=1;MQRankSum=-0.612;QD=9.59;ReadPosRankSum=-1.266	GT:AD:DP:GQ:PL	0/1:11,9:19:99:220,0,230
Chr10	65518894	65518894	C	G	exonic	DUOX1	nonsynonymous SNV	DUOX1:NM_001205674:exon6:c.G726C:p.E242D	exonic	ENSBTAG00000016246	nonsynonymous SNV	ENSBTAG00000016246:ENSBTAT00000021618:exon6:c.G726C:p.E242D	Chr10	65518894	rs385824335	C	G	59.88	PASS	ABHet=0.250;AC=1;AF=0.500;AN=2;BaseQRankSum=0.727;DB;DP=4;Dels=0.00;FS=0.000;HRun=3;HaplotypeScore=0.0000;MLEAC=1;MLEAF=0.500;MQ=27.62;MQ0=0;MQRankSum=0.727;QD=14.97;ReadPosRankSum=-0.727	GT:AD:DP:GQ:PL	0/1:1,3:4:16:88,0,16
Chr10	68110274	68110274	G	A	exonic	ATG14	nonsynonymous SNV	ATG14:NM_001192099:exon1:c.C26T:p.A9V	exonic	ENSBTAG00000010795	nonsynonymous SNV	ENSBTAG00000010795:ENSBTAT00000014296:exon1:c.C26T:p.A9V	Chr10	68110274	.	G	A	85.77	PASS	ABHet=0.500;AC=1;AF=0.500;AN=2;BaseQRankSum=-1.754;DP=8;Dels=0.00;FS=0.000;HRun=0;HaplotypeScore=0.0000;MLEAC=1;MLEAF=0.500;MQ=60.00;MQ0=0;MQRankSum=-0.550;QD=10.72;ReadPosRankSum=-0.937	GT:AD:DP:GQ:PL	0/1:4,4:8:99:114,0,99
Chr10	70710505	70710505	C	T	exonic	C10H14orf37	nonsynonymous SNV	C10H14orf37:NM_001038060:exon2:c.G1027A:p.E343K	exonic	ENSBTAG00000020880	nonsynonymous SNV	ENSBTAG00000020880:ENSBTAT00000027817:exon2:c.G1027A:p.E343K	Chr10	70710505	rs207487726	C	T	302.77	PASS	ABHet=0.450;AC=1;AF=0.500;AN=2;BaseQRankSum=0.760;DB;DP=20;Dels=0.00;FS=4.415;HRun=2;HaplotypeScore=0.0000;MLEAC=1;MLEAF=0.500;MQ=60.00;MQ0=0;MQRankSum=0.076;QD=15.14;ReadPosRankSum=-0.152	GT:AD:DP:GQ:PL	0/1:9,11:19:99:331,0,286
Chr10	72054135	72054135	G	A	exonic	CCDC175	nonsynonymous SNV	CCDC175:NM_001038221:exon14:c.C1739T:p.T580I	exonic	ENSBTAG00000011448	nonsynonymous SNV	ENSBTAG00000011448:ENSBTAT00000015213:exon14:c.C1739T:p.T580I	Chr10	72054135	rs208944189	G	A	276.77	PASS	ABHet=0.526;AC=1;AF=0.500;AN=2;BaseQRankSum=-0.367;DB;DP=19;Dels=0.00;FS=1.829;HRun=0;HaplotypeScore=0.7887;MLEAC=1;MLEAF=0.500;MQ=60.00;MQ0=0;MQRankSum=-0.857;QD=14.57;ReadPosRankSum=0.204	GT:AD:DP:GQ:PL	0/1:10,9:19:99:305,0,350
Chr10	74158967	74158967	C	T	exonic	SNAPC1	nonsynonymous SNV	SNAPC1:NM_001101244:exon5:c.C602T:p.P201L	exonic	ENSBTAG00000020937	nonsynonymous SNV	ENSBTAG00000020937:ENSBTAT00000027888:exon5:c.C602T:p.P201L	Chr10	74158967	rs379569850	C	T	222.77	PASS	ABHet=0.429;AC=1;AF=0.500;AN=2;BaseQRankSum=0.386;DB;DP=15;Dels=0.00;FS=6.803;HRun=0;HaplotypeScore=2.7622;MLEAC=1;MLEAF=0.500;MQ=34.27;MQ0=0;MQRankSum=-0.193;OND=0.067;QD=14.85;ReadPosRankSum=0.627	GT:AD:DP:GQ:PL	0/1:6,8:15:99:251,0,179
Chr10	76152371	76152371	G	A	exonic	WDR89	nonsynonymous SNV	WDR89:NM_001034658:exon3:c.C46T:p.R16C	exonic	ENSBTAG00000008815	nonsynonymous SNV	ENSBTAG00000008815:ENSBTAT00000011607:exon3:c.C46T:p.R16C	Chr10	76152371	rs380892152	G	A	242.77	PASS	ABHet=0.429;AC=1;AF=0.500;AN=2;BaseQRankSum=-1.739;DB;DP=14;Dels=0.00;FS=0.000;HRun=0;HaplotypeScore=0.0000;MLEAC=1;MLEAF=0.500;MQ=60.00;MQ0=0;MQRankSum=0.193;QD=17.34;ReadPosRankSum=-1.109	GT:AD:DP:GQ:PL	0/1:6,8:14:99:271,0,204
Chr10	76528718	76528718	G	A	exonic	SYNE2	nonsynonymous SNV	SYNE2:NM_001206586:exon44:c.G6772A:p.D2258N	exonic	ENSBTAG00000025450	nonsynonymous SNV	ENSBTAG00000025450:ENSBTAT00000029285:exon43:c.G6664A:p.D2222N	Chr10	76528718	rs136295273	G	A	216.94	PASS	ABHet=0.125;AC=1;AF=0.500;AN=2;BaseQRankSum=0.747;DB;DP=8;Dels=0.00;FS=4.260;HRun=1;HaplotypeScore=0.0000;MLEAC=1;MLEAF=0.500;MQ=60.00;MQ0=0;MQRankSum=-0.747;QD=27.12;ReadPosRankSum=0.747	GT:AD:DP:GQ:PL	0/1:1,7:8:14:245,0,14
Chr10	76599906	76599906	A	G	exonic	SYNE2	nonsynonymous SNV	SYNE2:NM_001206586:exon68:c.A13076G:p.H4359R	intronic	ENSBTAG00000025450	.	.	Chr10	76599906	rs110736317	A	G	137.77	PASS	ABHet=0.500;AC=1;AF=0.500;AN=2;BaseQRankSum=-0.676;DB;DP=10;Dels=0.00;FS=0.000;HRun=0;HaplotypeScore=0.0000;MLEAC=1;MLEAF=0.500;MQ=60.00;MQ0=0;MQRankSum=-0.676;QD=13.78;ReadPosRankSum=0.103	GT:AD:DP:GQ:PL	0/1:5,5:10:99:166,0,173
Chr10	76604064	76604064	C	A	exonic	SYNE2	nonsynonymous SNV	SYNE2:NM_001206586:exon72:c.C13686A:p.F4562L	exonic	ENSBTAG00000025450	nonsynonymous SNV	ENSBTAG00000025450:ENSBTAT00000029285:exon75:c.C13527A:p.F4509L	Chr10	76604064	rs109647826	C	A	172.77	PASS	ABHet=0.500;AC=1;AF=0.500;AN=2;BaseQRankSum=1.191;DB;DP=12;Dels=0.00;FS=0.000;HRun=1;HaplotypeScore=0.0000;MLEAC=1;MLEAF=0.500;MQ=60.00;MQ0=0;MQRankSum=0.000;QD=14.40;ReadPosRankSum=1.073	GT:AD:DP:GQ:PL	0/1:6,6:12:99:201,0,194
Chr10	81624388	81624388	G	A	exonic	PLEKHD1	nonsynonymous SNV	PLEKHD1:NM_001205482:exon13:c.G1514A:p.G505E	exonic	ENSBTAG00000008576	nonsynonymous SNV	ENSBTAG00000008576:ENSBTAT00000011311:exon13:c.G1514A:p.G505E	Chr10	81624388	rs378446394	G	A	62.77	PASS	ABHet=0.571;AC=1;AF=0.500;AN=2;BaseQRankSum=0.406;DB;DP=7;Dels=0.00;FS=0.000;HRun=3;HaplotypeScore=0.0000;MLEAC=1;MLEAF=0.500;MQ=56.62;MQ0=0;MQRankSum=-0.988;QD=8.97;ReadPosRankSum=0.406	GT:AD:DP:GQ:PL	0/1:4,3:7:91:91,0,95
Chr10	82271454	82271454	C	T	exonic	SLC8A3	nonsynonymous SNV	SLC8A3:NM_001191199:exon1:c.G1774A:p.D592N	exonic	ENSBTAG00000027080	nonsynonymous SNV	ENSBTAG00000027080:ENSBTAT00000022798:exon1:c.G1774A:p.D592N	Chr10	82271454	rs208727301	C	T	108.77	PASS	ABHet=0.600;AC=1;AF=0.500;AN=2;BaseQRankSum=1.568;DB;DP=10;Dels=0.00;FS=7.202;HRun=1;HaplotypeScore=0.0000;MLEAC=1;MLEAF=0.500;MQ=60.00;MQ0=0;MQRankSum=-1.133;QD=10.88;ReadPosRankSum=1.447	GT:AD:DP:GQ:PL	0/1:6,4:10:99:137,0,205
Chr10	85310598	85310598	C	T	exonic	HEATR4	nonsynonymous SNV	HEATR4:NM_001302935:exon16:c.G3079A:p.D1027N	downstream	ENSBTAG00000002842	.	.	Chr10	85310598	rs109870634	C	T	166.77	PASS	ABHet=0.500;AC=1;AF=0.500;AN=2;BaseQRankSum=0.467;DB;DP=12;Dels=0.00;FS=6.154;HRun=1;HaplotypeScore=0.0000;MLEAC=1;MLEAF=0.500;MQ=60.00;MQ0=0;MQRankSum=1.517;QD=13.90;ReadPosRankSum=-0.779	GT:AD:DP:GQ:PL	0/1:6,6:12:99:195,0,200
[truncated: 1,131 more rows]
