# Supplementary material for: Whole-genome sequencing of the endangered bovine species Gayal (Bos frontalis) provides new insights into its genetic features
Source: Sci Rep. 2016 Jan 25;6:19787. doi: 10.1038/srep19787 (PMC4726396; doi:10.1038/srep19787)
Supplement: Supplementary Table S6 [file srep19787-s5.xls]

## Sheet: Table S6a
Table S6a Breed-specific-nsSNP containing genes in JBC
GeneName	Count of breed-specific nsSNPs
GIMAP7	12
BLA-DQB	10
MGC139164	9
JSP1	9
CD163L1	9
SYNE2	8
MPTX	8
HMCN1	8
ARHGEF5	8
VCAN	7
SIRPA	7
BPIFB5	7
TCEB3	6
MGC157082	6
LYST	6
LOC530799	6
KRTAP9-1	6
BOLA	6
ALPK2	6
WC-7	5
ULBP11	5
UBD	5
TRPC2	5
SHROOM3	5
SAYSD1	5
PTPRC	5
LOC511617	5
LOC504295	5
KRT85	5
IL22RA1	5
BOLA-NC1	5
ABCA9	5
WDFY4	4
UNC13C	4
ULBP21	4
TXNDC11	4
SPTBN5	4
PUS7L	4
PDCD11	4
OAS1Y	4
NUCB2	4
NOTCH4	4
NEK3	4
MPP3	4
MGC138914	4
LOC616948	4
LOC534630	4
LOC509810	4
LAMB3	4
KRT74	4
HOXB4	4
ECT2L	4
C2CD3	4
AZI1	4
ASPM	4
APLF	4
ZNF609	3
ZNF227	3
ZNF226	3
ZFYVE26	3
USH2A	3
TPCN2	3
TNK2	3
STAMBP	3
STAB2	3
SNX25	3
SIRPB1	3
PRKDC	3
POLR1A	3
POLK	3
OR12D2	3
NWD1	3
NHSL1	3
MYO19	3
MTFMT	3
MROH1	3
MIC2	3
LRRIQ1	3
LOC618664	3
L3HYPDH	3
KLRJ1	3
KLRA1	3
KIR3DL1,KIR3DS1	3
IL10RB	3
HPSE	3
HELB	3
HAVCR2	3
GSTA3	3
FAT3	3
FAM188B	3
FAM124B	3
ERAP2	3
DEFB7	3
DDI1	3
CECR5	3
CDK5RAP3	3
CCR6	3
CCDC59	3
CARD6	3
C5H12orf35	3
ANPEP	3
ZZEF1	2
ZYG11A	2
ZNF74	2
ZNF596	2
ZNF462	2
ZNF445	2
ZNF398	2
ZNF277	2
VWF	2
VSIG8	2
VCAM1	2
UHRF1BP1L	2
UEVLD	2
UBQLN3	2
UBN1	2
TSGA10IP	2
TRIM17	2
TRIM15	2
TMEM176A	2
THNSL2	2
THBS2	2
TGM5	2
TEX14	2
TECTB	2
TBC1D9B	2
TBC1D12	2
TAP1	2
SUGT1	2
STIL	2
SPEG	2
SPATA6L	2
SNX19	2
SMG9	2
SLC7A6OS	2
SLC36A2	2
SLC30A10	2
SIVA1	2
SGSM1	2
SERPINB2	2
SAMD9	2
RPS6KL1	2
RPAP2	2
RNASE3	2
RLF	2
RITA1	2
RGSL1	2
REST	2
RBM20	2
RAB11FIP2	2
PRSS37	2
PRPF4B	2
PQLC2	2
PPIF	2
PPAT	2
POLR3A	2
PLCL1	2
PLCB1	2
PLA2R1	2
PIK3C2G	2
PHRF1	2
PES1	2
PCSK1	2
PAG6	2
PAG19	2
PAG18	2
PAG15	2
OR4X1	2
OR4D9	2
OBSCN	2
NRP1	2
NOX3	2
NKG2C	2
NID1	2
NEDD9	2
NBEAL1	2
MYOF	2
MYO1A	2
MTIF2	2
MSH3	2
MRPL44	2
MKL2	2
MIC1,MIC2	2
MGME1	2
MGC137098	2
MAP3K5	2
MAN2A2	2
LY75	2
LRRC4	2
LRRC16B	2
LRCH4	2
LOC777598	2
LOC751574,LOC781977	2
LOC618803	2
LOC618701	2
LOC616942	2
LOC521656	2
LOC512867	2
LOC512440	2
LOC512150	2
LOC508153	2
LOC100196897	2
LOC100126815,ULBP3	2
LOC100125947,PLA2G2A	2
LMBRD2	2
LIG1	2
LEMD2	2
LDLRAD1	2
LANCL2	2
KIAA0754	2
ISG12	2
IRGQ	2
INHBC	2
IL1RL2	2
IGSF9	2
HMGXB4	2
HEPHL1	2
HEMGN	2
HBE4	2
GZMB	2
GUCY2C	2
GSTM1	2
GPR110	2
GOLGA2	2
GIMAP4	2
GGTA1	2
GDI2	2
GBP4	2
GAA	2
FSCB	2
FBXO7	2
FBXO10	2
FAM83D	2
FAM65B	2
FAM175A	2
EXOC2	2
ERAP1	2
EML5	2
EIF3E	2
EIF2AK3	2
EIF2AK2	2
DUSP27	2
DPPA4	2
DNM1L	2
DNAJC13	2
DNAH7	2
DNAH3	2
DDX24	2
DCTN1	2
CXHXorf66	2
CUBN	2
CSPP1	2
CPA1	2
COL15A1	2
CHST3	2
CHI3L1	2
CFTR	2
CDKL2	2
CDH7	2
CD46	2
CD1A	2
CD101	2
CCDC36	2
CATHL5	2
CACNA1G	2
C9H6orf163	2
C8B	2
C4A	2
C3H3orf22	2
C21H14orf49	2
BUD13	2
BOTA-T2R10B	2
BOLA,JSP.1	2
BOLA-DQA5	2
BOLA-A,BoLA	2
B3GNT6	2
ATG4C	2
ATG2B	2
ARMC9	2
ARFGEF2	2
APP	2
APLP1	2
AP1AR	2
ANXA7	2
ANKRD34C	2
ANKRD33B	2
AMDHD1	2
ALOX12E	2
ACAD9	2
ZUFSP	1
ZSCAN30	1
ZSCAN26	1
ZNFX1	1
ZNF862	1
ZNF830	1
ZNF789	1
ZNF750	1
ZNF691	1
ZNF677	1
ZNF667	1
ZNF599	1
ZNF592	1
ZNF582	1
ZNF555	1
ZNF554	1
ZNF45	1
ZNF423	1
ZNF395	1
ZNF345	1
ZNF329	1
ZMYM1	1
ZKSCAN2	1
ZFYVE20	1
ZFP2	1
ZFAND2B	1
ZFAND2A	1
ZEB1	1
ZDHHC4	1
ZCCHC8	1
ZCCHC4	1
ZBTB40	1
ZBTB32	1
YTHDF3	1
YTHDF1	1
YEATS2	1
XRCC2	1
XPNPEP3	1
XDH	1
XAF1	1
WWTR1	1
WTAP	1
WSCD1	1
WRAP53	1
WFDC18	1
WDR77	1
WDR7	1
WDR63	1
WDR54	1
WDR53	1
WDR41	1
WDR34	1
WDHD1	1
WBP4	1
WASL	1
VSIG1	1
VRK2	1
VPS37A	1
VPS36	1
VPS33A	1
VMAC	1
VIPAS39	1
VAT1L	1
UTS2R	1
UTRN	1
UTP6	1
USP8	1
USP47	1
USP45	1
USP44	1
URGCP	1
URB2	1
UPK3BL	1
UNC5B	1
UNC13B	1
UMPS	1
UGT2B10	1
UFM1	1
UFL1	1
UCHL1	1
UBA7	1
TYRP1	1
TYR	1
TXNDC3	1
TXNDC16	1
TUBGCP2	1
TTLL2	1
TTF2	1
TTC3	1
TTC22	1
TTC15	1
TSPYL1	1
TSEN54	1
TSC22D2	1
TRUB2	1
TRPS1	1
TRIO	1
TRIM6	1
TRIM32	1
TRIM10	1
TRAT1	1
TPST1	1
TPRN	1
TPK1	1
TPGS2	1
TP53RK	1
TOM1L1	1
TNN	1
TNMD	1
TNIP2	1
TNFSF12	1
TNFRSF6B	1
TNFRSF1A	1
TNC	1
TMPRSS15	1
TMPPE	1
TMF1	1
TMEM89	1
TMEM63A	1
TMEM51	1
TMEM44	1
TMEM260	1
TMEM253	1
TMEM247	1
TMEM242	1
TMEM215	1
TMEM184A	1
TMEM17	1
TMEM132A	1
TMEM125	1
TM2D1	1
TLR7	1
TLR4	1
TLR1	1
TJAP1	1
TIPARP	1
TIMMDC1	1
TIMM50	1
THUMPD2	1
THEMIS	1
THAP10	1
TGFBRAP1	1
TG	1
TFF2	1
TEX37	1
TECR	1
TDRKH	1
TDRD3	1
TDP2	1
TCP11L2	1
TCF3	1
TC2N	1
TBL1XR1	1
TBCCD1	1
TBC1D14	1
TAT	1
TAS2R16	1
TARSL2	1
TARP	1
TAPBP	1
TAGAP	1
TAF9B	1
TAB2	1
SYT15	1
SYT10	1
SYNDIG1L	1
SV2B	1
SULT1C4	1
SULT1C3	1
SULT1B1	1
SULF2	1
STX4	1
STPG1	1
STON2	1
STON1	1
STOM	1
STK36	1
STK3	1
STARD3	1
STAP1	1
ST7L	1
SSFA2	1
SRGAP3	1
SRCRB4D	1
SRA1	1
SPTLC1	1
SPTBN4	1
SPTAN1	1
SPSB2	1
SPON2	1
SPOCK2	1
SPINK5	1
SPICE1	1
SPATA3	1
SPATA22	1
SPAG17	1
SPADH2	1
SOX5	1
SNX7	1
SNX4	1
SNX10	1
SNRPA	1
SNRNP40	1
SND1	1
SNAPC3	1
SMPD3	1
SMCO1	1
SMAD4	1
SLK	1
SLC9B2	1
SLC7A14	1
SLC6A9	1
SLC5A9	1
SLC5A8	1
SLC5A11	1
SLC5A1	1
SLC4A7	1
SLC4A3	1
SLC46A1	1
SLC39A12	1
SLC39A10	1
SLC37A3	1
SLC35F3	1
SLC30A5	1
SLC2A12	1
SLC2A10	1
SLC28A1	1
SLC27A6	1
SLC26A7	1
SLC25A48	1
SLC25A47	1
SLC22A10	1
SLC1A6	1
SLC16A14	1
SLC14A1	1
SLC13A3	1
SLC12A9	1
SLC12A5	1
SLAMF9	1
SLAMF7	1
SIRT1	1
SIPA1L2	1
SIGIRR	1
SH3GLB2	1
SGK2	1
SGCB	1
SFTA2	1
SFSWAP	1
SETD5	1
SERPINI2	1
SERPINB7	1
SERPINB4;LOC786410	1
SERPINB10	1
SERPINA3-3	1
SERPINA3-1,SERPINA3-2	1
SERGEF	1
SERF1A	1
SEC14L5	1
SDHC	1
SCRN2	1
SCRG1	1
SCO2	1
SCML2	1
SCGN	1
SCG3	1
SBF2	1
SASS6	1
SAMD13	1
SACM1L	1
S100Z	1
S100A16	1
RSRC1	1
RSAD1	1
RRP36	1
RRP12	1
RPS6KC1	1
RPS6KB2	1
RPS6KA2	1
RPAP1	1
ROBO4	1
RNLS	1
RNF43	1
RNF32	1
RNF25	1
RNF121	1
RNF112	1
RNASEL	1
RNASEH2B	1
RNASEH1	1
RNASE6	1
RNASE1	1
RMND1	1
RIOK2	1
RIC3	1
RHNO1	1
RHBDL2	1
RGS18	1
RGP1	1
RFX7	1
RFC5	1
RCSD1	1
RCBTB2	1
RBPMS	1
RBMX2	1
RBM28	1
RBM17	1
RBL2	1
RBBP9	1
RBBP8	1
RBBP5	1
RASSF7	1
RASEF	1
RAD51	1
RAD50	1
RABEP2	1
QTRTD1	1
QSER1	1
QRFPR	1
QDPR	1
PYGL	1
PXMP2	1
PTX3	1
PTRH2	1
PTPRZ1	1
PTPRU	1
PTPRQ	1
PTPRG	1
PTMA	1
PTH1R	1
PTGIS	1
PTGES2	1
PTCRA	1
PTCD3	1
PSRC1	1
PSMC3IP	1
PSIP1	1
PRSS16	1
PRRG4	1
PRR5L	1
PRP2	1
PROM1	1
PROKR1	1
PROK1	1
PROCA1	1
PRMT5	1
PRMT10	1
PRKCI	1
PRG4	1
PRG3	1
PPT1	1
PPP1R3F	1
PPP1R32	1
PPFIA4	1
POP1	1
POM121L2	1
POLR3D	1
POLB	1
POLA1	1
POGLUT1	1
POC5	1
PNPLA2	1
PNMAL1	1
PM20D1	1
PLS1	1
PLK1S1	1
PLIN1	1
PLG	1
PLEKHO2	1
PLEKHM3	1
PLEKHG1	1
PLEKHB2	1
PLEKHA3	1
PLCE1	1
PLAUR	1
PLA2G7	1
PLA2G4F	1
PLA2G4B	1
PLA2G2F	1
PLA2G2E	1
PLA2G2D3	1
PLA2G2D1	1
PLA2G2A	1
PKIG	1
PIKFYVE	1
PIGT	1
PID1	1
PIAS3	1
PI3	1
PI16	1
PHYHD1	1
PHLPP2	1
PHGR1	1
PGM2L1	1
PGK2	1
PGAP3	1
PEX2	1
PEX1	1
PDYN	1
PDLIM4	1
PDLIM3	1
PDGFRL	1
PDGFRB	1
PCDHGB4	1
PCDHB11	1
PAX6	1
PARP1	1
PARK2	1
PAPOLB	1
PAPD7	1
PANX3	1
PAMR1	1
PAM	1
PALMD	1
PACRG	1
P4HA2	1
OXTR	1
OXNAD1	1
OVOS2	1
OVGP1	1
OTOP3	1
OTOP2	1
OSMR	1
OSBPL3	1
ORC6	1
ORC5	1
OPRK1	1
OPN1SW	1
OOEP	1
OIT3	1
ODZ1	1
ODF4	1
OAS1Z	1
NXPE4	1
NUP205	1
NUP155	1
NUDT14	1
NUBP2	1
NTN5	1
NT5DC1	1
NSG1	1
NRG3	1
NRAP	1
NR2E3	1
NR2C1	1
NR1I3	1
NPHP1	1
NPAS2	1
NOSTRIN	1
NOP56	1
NOP10	1
NOL8	1
NOL3	1
NOA1	1
NMUR2	1
NMNAT1	1
NLRP9	1
NLRP5	1
NKD1	1
NIFK	1
NGFR	1
NFKBIZ	1
NFATC1	1
NET1	1
NECAB2	1
NDUFS2	1
NDUFS1	1
NDUFC1	1
NDUFAF1	1
NDUFA5	1
NDN	1
NCSTN	1
NCKIPSD	1
NCK1	1
NCF4	1
NARFL	1
NAPB	1
NAGPA	1
NAGLU	1
N4BP1	1
MYT1	1
MYRFL	1
MYOC	1
MYO6	1
MYO1D	1
MYL3	1
MYEF2	1
MVK	1
MUTED	1
MTUS1	1
MTRR	1
MTR	1
MTMR4	1
MTFR2	1
MTERFD1	1
MTBP	1
MSTO1	1
M-SAA3.2	1
MS4A8B	1
MRPS5	1
MRPS34	1
MRPS27	1
MRPS26	1
MRPS24	1
MRPS22	1
MRPS18C	1
MRPS11	1
MRPL55	1
MRPL46	1
MPV17	1
MPHOSPH9	1
MPHOSPH10	1
MORN3	1
MOCS2	1
MOCOS	1
MLXIPL	1
MKLN1	1
MICALL1	1
MIC1	1
MGC139603	1
MFSD3	1
MFF	1
METTL2B	1
METTL21A	1
METRN	1
MEGF10	1
MEF2B	1
MED6	1
MDP-1	1
MDN1	1
MDK	1
MCOLN3	1
MCM6	1
MCM3AP	1
MC1R	1
MBOAT4	1
MBLAC1	1
MBL2	1
MBD4	1
MAX	1
MATR3	1
MASTL	1
MARF1	1
MAP4K3	1
MAP4	1
MAP3K6	1
MAP1S	1
MANBA	1
MAMDC4	1
MAGEE2	1
MACROD2	1
LYZ3	1
LYRM9	1
LYPD4	1
LYN	1
LY96	1
LY9	1
LUZP2	1
LTB4R	1
LSAMP	1
LRWD1	1
LRRK2	1
LRRC66	1
LRRC24	1
LRRC1	1
LRP12	1
LRIG3	1
LRAT	1
LPP	1
LOXL3	1
LOC789612	1
LOC788615	1
LOC787625	1
LOC786410,SERPINB4	1
LOC786410	1
LOC785567	1
LOC784768	1
LOC781977	1
LOC781895	1
LOC781146	1
LOC617737	1
LOC613393	1
LOC537188	1
LOC536449	1
LOC534578	1
LOC533581	1
LOC530354	1
LOC529196	1
LOC529036	1
LOC525947	1
LOC525599	1
LOC522763	1
LOC515697	1
LOC514194	1
LOC514011	1
LOC513486	1
LOC513151	1
LOC510860	1
LOC508492	1
LOC505807	1
LOC100847801	1
LOC100302389	1
LOC100138951	1
LOC100125412	1
LMO4	1
LMNB2	1
LMBRD1	1
LLPH	1
LIPA	1
LIG3	1
LIFR	1
LGSN	1
LGR5	1
LGI4	1
LEPR	1
LEP	1
LCP2	1
LBR	1
LARS	1
LAMP3	1
LAMB2	1
LAD1	1
LACE1	1
LACC1	1
KRTAP11-1	1
KRTAP10-2	1
KRT75	1
KRT7	1
KRT6B	1
KRT4	1
KRT36	1
KRT18	1
KPTN	1
KNOP1	1
KMO	1
KLHL12	1
KIF9	1
KIF5C	1
KIF2B	1
KIF27	1
KIF22	1
KIAA1737	1
KIAA0415	1
KCTD5	1
KCTD4	1
KCTD19	1
KCNJ14	1
KCNH2	1
KCNE2	1
KCND2	1
KCNA4	1
KARS	1
KANK4	1
JMJD6	1
IVL	1
ITLN2	1
ITIH5	1
ITGB6	1
IQCB1	1
IPO4	1
INTU	1
INS	1
INPP5E	1
INPP5D	1
INADL	1
IL4R	1
IL31RA	1
IL28RA	1
IL21R	1
IGSF5	1
IGSF3	1
IGJ	1
IFRD1	1
IFNAG	1
IFITM3	1
IDI1	1
ICAM3	1
ICAM1	1
IAPP	1
HSPBAP1	1
HSPA13	1
HSDL2	1
HRH1	1
HPS5	1
HPD	1
HNRNPM	1
HNRNPA1	1
HK3	1
HILPDA	1
HIF3A	1
HGF	1
HERC2	1
HEATR6	1
HDHD3	1
HDGFL1	1
HDDC3	1
HACL1	1
GYPB	1
GUCY1A3	1
GUCY1A2	1
GTPBP4	1
GTPBP2	1
GTPBP10	1
GTF3A	1
GSTT3	1
GSTO1	1
GRXCR2	1
GRTP1	1
GRM1	1
GRIN2B	1
GPRIN2	1
GPR85	1
GPR179	1
GPR172A	1
GPR128	1
GPR111	1
GPLD1	1
GPA33	1
GORAB	1
GOLM1	1
GMPPA	1
GLTSCR2	1
GLRX2	1
GLDC	1
GLB1	1
GJC2	1
GJB5	1
GIMAP5	1
GHITM	1
GGT6	1
GGT1	1
GGCT	1
GDF2	1
GCC2	1
GCC1	1
GBP6	1
GBGT1	1
GAS2L2	1
GAPDH	1
GALNTL2	1
GALNT4	1
GADL1	1
GABRG2	1
GABBR1	1
FUT5	1
FUT1	1
FUCA2	1
FUCA1	1
FRMD4B	1
FREM1	1
FPGS	1
FOXO3	1
FOXA1	1
FNDC3B	1
FLNB	1
FIGNL1	1
FGF5	1
FETUB	1
FEN1	1
FDX1L	1
FCHSD1	1
FCGR2B	1
FCGR1A	1
FBXW7	1
FBXO48	1
FBXL8	1
FASTKD1	1
FASTK	1
FANCL	1
FANCA	1
FAM86A	1
FAM71F2	1
FAM71A	1
FAM213A	1
FAM198B	1
FAM168A	1
FAM161B	1
FAM149A	1
FAM111B	1
FAIM2	1
FAHD2A	1
FABP6	1
FABP4	1
FAAH	1
F5	1
F2	1
EYA2	1
EXTL1	1
EXOC3L1	1
EXOC3	1
EXO5	1
EVC	1
ETV3L	1
ESYT1	1
ESPNL	1
ERLEC1	1
ERICH5	1
ERICH2	1
EPRS	1
EPO	1
EPN3	1
EPHX3	1
EPHA1	1
EPHA10	1
EPCAM	1
EPB41L4A	1
ENPP5	1
ENDOU	1
EML4	1
EMILIN2	1
EMG1	1
EME1	1
EMCN	1
ELMO3	1
ELAC2	1
EIF3A	1
EIF2B4	1
EIF2A	1
EIF1AD	1
EGR4	1
EGFLAM	1
EFHC1	1
EFHA2	1
EEF1B2	1
EDNRB	1
EDEM3	1
ECHDC2	1
ECHDC1	1
ECD	1
DZIP3	1
DZANK1	1
DYSF	1
DUSP11	1
DSG2	1
DSEL	1
DSC1	1
DRC1	1
DQX1	1
DPP8	1
DOK2	1
DOCK9	1
DOCK7	1
DOCK10	1
DNTT	1
DNMT1	1
DNMBP	1
DNASE1L2	1
DNAJC10	1
DNAAF1	1
DLEC1	1
DLC1	1
DIS3L2	1
DIMT1	1
DIEXF	1
DIAPH3	1
DHX37	1
DET1	1
DENND2D	1
DDX52	1
DDR1	1
DDN	1
DDHD1	1
DCBLD2	1
DCAKD	1
DCAF6	1
DBNL	1
DBF4	1
DARS2	1
DAK	1
DAGLB	1
CYP4A11	1
CYP2E1	1
CYP2C87	1
CYM	1
CUX2	1
CTSF	1
CTNND1	1
CSTF2T	1
CSNK2B	1
CSGALNACT1	1
CSF1	1
CRYGD	1
CRYGC	1
CRX	1
CRNN	1
CRH	1
CREG1	1
CREBBP	1
CRCP	1
CPSF2	1
CPQ	1
CPNE7	1
CORO1B	1
COQ2	1
COPB1	1
COL11A2	1
COG8	1
CNOT10	1
CNGA3	1
CNGA1	1
CMTM2	1
CLYBL	1
CLVS1	1
CLSTN3	1
CLSPN	1
CLRN2	1
CLN3	1
CLIP1	1
CLHC1	1
CLEC3A	1
CLEC14A	1
CLEC12B	1
CLDN8	1
CL46	1
CKAP2	1
CIST1	1
CIB3	1
CHTF18	1
CHRNA5	1
CHPF2	1
CHGB	1
CHFR	1
CHCHD8	1
CGN1	1
CFAP97	1
CES4A	1
CEP97	1
CEP120	1
CELSR3	1
CEBPZ	1
CEBPG	1
CEACAM1	1
CDSN	1
CDKN2AIPNL	1
CDKL1	1
CDK4	1
CDHR2	1
CDH12	1
CDCA8	1
CD8A	1
CD80	1
CD59	1
CD4	1
CD38	1
CD320	1
CD209	1
CCT8	1
CCT5	1
CCT2	1
CCR8	1
CCR4	1
CCL5	1
CCHCR1	1
CCDC88C	1
CCDC85C	1
CCDC70	1
CCDC39	1
CCDC37	1
CCDC149	1
CCDC137	1
CCDC135	1
CCDC13	1
CC2D1A	1
CBS	1
CBLC	1
CBFB	1
CATHL2	1
CAST	1
CASC4	1
CARD14	1
CAPN5	1
CAMTA2	1
CAMSAP3	1
CAMSAP1	1
CAMK1G	1
CALHM2	1
CACNA2D1	1
C9H6orf118	1
C8H9orf24	1
C8H4orf27	1
C6H4orf22	1
C2CD2	1
C25H7orf26	1
C2	1
C20H5orf47	1
C20H5orf28	1
C1R	1
C1QB	1
C1GALT1C1	1
C19H17orf64	1
C17H4orf46	1
C17H4orf45	1
C16H1orf74	1
C16H1orf27	1
C15H11orf34	1
C11H9orf9	1
C11H2orf73	1
C10H14orf53	1
C10H14orf21	1
BTNL2	1
BTBD17	1
BSP5	1
BSP3	1
BRF2	1
BRAT1	1
BPNT1	1
BPIFC	1
BPIFA1	1
BOLA-N,MGC126945	1
BOLA-DYA	1
BOLA-DMB	1
BOLA1	1
BOD1L	1
BOC	1
BMP3	1
BLNK	1
BFAR	1
BDKRB2	1
BCS1L	1
BCL7B	1
BCL3	1
BCAS1	1
BCAM	1
BBS7	1
BAZ2B	1
BAZ1B	1
BASP1	1
BARD1	1
BANF2	1
B4GALT4	1
B3GALNT2	1
AVPR1A	1
ATP6V0A2	1
ATP6AP1L	1
ATP5H	1
ATP5F1	1
ATP1B4	1
ATMIN	1
ATF6B	1
ATAT1	1
ATAD5	1
ATAD3A	1
ATAD2B	1
ASNSD1	1
ASMTL	1
ASH1L	1
ASCC2	1
ASB5	1
ARSK	1
ARPIN	1
ARNTL2	1
ARMCX2	1
ARHGEF26	1
ARHGEF10L	1
ARHGAP39	1
ARHGAP24	1
ARHGAP20	1
ARHGAP1	1
ARHGAP10	1
ARFGEF1	1
AQP11	1
APTX	1
APPL2	1
APOA1	1
APBA2	1
AP3M1	1
AOX4	1
AOC3	1
ANXA9	1
ANKS4B	1
ANKRD50	1
ANKRD17	1
ANGPTL6	1
ANAPC5	1
AMICA1	1
AMH	1
ALLC	1
ALKBH8	1
ALKBH4	1
ALDOB	1
ALDH5A1	1
ALDH16A1	1
AKR1C4	1
AKR1B10	1
AKAP8	1
AKAP6	1
AJAP1	1
AHCY	1
AHCTF1	1
AGXT2	1
AGT	1
AGPAT4	1
AFM	1
AFAP1L2	1
AEBP2	1
ADRA2B	1
ADCY7	1
ADCY3	1
ADCK2	1
ADAP1	1
ADAMTS12	1
ADAM3A	1
ACSS3	1
ACR	1
ACLY	1
ACAT2	1
ACAD10	1
ABHD8	1
ABHD5	1
ABHD17A	1
ABCG5	1
ABCG2	1
ABCF3	1
ABCC8	1
ABCC6	1
ABCA4	1
ABCA12	1
AANAT	1
AADAC	1
AACS	1
A4GNT	1

## Sheet: Table S6b
Table S6b Breed-specific-nsSNP containing genes in QTL regions
GeneName	QTL
AACS	Meat_and_Carcass_QTL;Health_Association
ABCA12	Meat_and_Carcass_QTL
ABCC8	Meat_and_Carcass_QTL
ABCF3	Production_QTL
ABCG2	Milk_Association;Meat_and_Carcass_QTL;Exterior_Association;Production_Association
ABCG5	Milk_Association
ABHD17A	Meat_and_Carcass_QTL
ACAD10	Meat_and_Carcass_QTL
ACAT2	Reproduction_QTL;Production_QTL
ACLY	Meat_and_Carcass_QTL
ACSS3	Exterior_Association;Health_Association;Milk_Association
ADAMTS12	Meat_and_Carcass_QTL;Meat_and_Carcass_Association
ADAP1	Meat_and_Carcass_Association
ADCY7	Meat_and_Carcass_Association;Meat_and_Carcass_QTL
AFAP1L2	Meat_and_Carcass_QTL
AFM	Meat_and_Carcass_QTL
AGPAT4	Reproduction_QTL
AGXT2	Meat_and_Carcass_QTL;Meat_and_Carcass_Association;Health_Association
AJAP1	Health_Association
AKAP6	Reproduction_QTL
ALDH16A1	Reproduction_QTL
ALKBH4	Meat_and_Carcass_Association;Reproduction_QTL;Production_Association
ALLC	Meat_and_Carcass_QTL
ALOX12E	Reproduction_QTL;Production_Association;Reproduction_Association
AMDHD1	Meat_and_Carcass_QTL
AMICA1	Production_Association
ANAPC5	Meat_and_Carcass_QTL
ANGPTL6	Meat_and_Carcass_QTL
ANKRD17	Meat_and_Carcass_QTL
ANKS4B	Reproduction_QTL;Meat_and_Carcass_Association
ANPEP	Health_Association;Meat_and_Carcass_Association
ANXA9	Production_Association
AOC3	Meat_and_Carcass_QTL
APBA2	Production_Association;Reproduction_Association
APLP1	Meat_and_Carcass_Association;Meat_and_Carcass_QTL;Health_QTL;Health_Association
APOA1	Health_Association;Production_Association
APP	Meat_and_Carcass_Association;Milk_Association;Reproduction_Association
APPL2	Meat_and_Carcass_QTL
AQP11	Meat_and_Carcass_QTL
ARFGEF1	Health_Association;Meat_and_Carcass_QTL;Production_QTL
ARHGAP10	Milk_Association;Reproduction_Association
ARHGAP20	Health_Association;Meat_and_Carcass_Association;Milk_Association;Reproduction_Association
ARHGAP24	Meat_and_Carcass_QTL
ARNTL2	Meat_and_Carcass_QTL
ARPIN	Health_Association;Meat_and_Carcass_Association
ARSK	Reproduction_QTL
ASCC2	Meat_and_Carcass_QTL;Production_Association
ASMTL	Meat_and_Carcass_QTL
ASNSD1	Meat_and_Carcass_Association;Production_Association;Reproduction_Association
ATAD2B	Meat_and_Carcass_QTL
ATAD3A	Health_Association
ATAT1	Production_Association
ATF6B	Production_Association
ATP1B4	Meat_and_Carcass_QTL
ATP5F1	Production_QTL
ATP6V0A2	Meat_and_Carcass_QTL
AVPR1A	Meat_and_Carcass_QTL;Meat_and_Carcass_Association
AZI1	Health_Association
B3GNT6	Meat_and_Carcass_QTL
B4GALT4	Meat_and_Carcass_QTL
BARD1	Meat_and_Carcass_QTL
BAZ1B	Meat_and_Carcass_Association;Reproduction_QTL
BAZ2B	Meat_and_Carcass_Association
BCAM	Health_QTL;Health_Association
BCL3	Health_QTL;Health_Association
BCL7B	Meat_and_Carcass_Association;Reproduction_QTL
BLNK	Meat_and_Carcass_QTL
BMP3	Meat_and_Carcass_QTL
BOLA	Milk_Association;Meat_and_Carcass_QTL;Exterior_Association;Production_Association
BOLA-DMB	Meat_and_Carcass_QTL
BOLA-NC1	Production_Association
BOTA-T2R10B	Meat_and_Carcass_QTL
BPIFC	Meat_and_Carcass_QTL
BPNT1	Meat_and_Carcass_QTL
BRAT1	Meat_and_Carcass_Association
BSP3	Health_QTL;Health_Association
BSP5	Health_QTL;Health_Association
BUD13	Health_Association;Production_Association
C11H2orf73	Milk_Association;Exterior_Association
C17H4orf45	Meat_and_Carcass_QTL;Exterior_Association
C17H4orf46	Meat_and_Carcass_QTL;Exterior_Association
C1GALT1C1	Meat_and_Carcass_QTL
C2	Production_Association
C20H5orf28	Meat_and_Carcass_QTL;Meat_and_Carcass_Association
C20H5orf47	Meat_and_Carcass_Association
C25H7orf26	Meat_and_Carcass_Association
C2CD3	Meat_and_Carcass_QTL
C4A	Production_Association
C5H12orf35	Meat_and_Carcass_QTL
C6H4orf22	Meat_and_Carcass_QTL
C8B	Reproduction_QTL
CACNA1G	Reproduction_QTL;Meat_and_Carcass_QTL
CALHM2	Meat_and_Carcass_QTL
CAMTA2	Reproduction_QTL;Production_Association;Reproduction_Association
CAPN5	Meat_and_Carcass_QTL
CARD14	Meat_and_Carcass_QTL
CARD6	Meat_and_Carcass_QTL;Meat_and_Carcass_Association
CAST	Reproduction_QTL;Meat_and_Carcass_QTL
CBLC	Health_QTL;Health_Association
CCDC137	Health_Association;Meat_and_Carcass_QTL;Production_Association
CCDC149	Milk_Association;Meat_and_Carcass_QTL;Meat_and_Carcass_Association;Production_Association;Production_QTL
CCDC36	Production_Association
CCDC39	Production_QTL
CCDC70	Meat_and_Carcass_Association;Milk_Association;Production_Association
CCHCR1	Production_Association
CCT2	Exterior_Association;Health_Association;Meat_and_Carcass_Association;Milk_Association;Production_Association;Meat_and_Carcass_QTL
CD1A	Reproduction_QTL
CD59	Meat_and_Carcass_QTL
CD80	Meat_and_Carcass_QTL
CD8A	Reproduction_Association
CDH12	Meat_and_Carcass_QTL;Health_Association;Production_Association
CDH7	Exterior_Association;Milk_Association;Reproduction_Association
CDK4	Meat_and_Carcass_QTL
CDK5RAP3	Reproduction_QTL;Meat_and_Carcass_QTL
CDKL2	Meat_and_Carcass_QTL
CDKN2AIPNL	Health_Association
CDSN	Production_Association
CEACAM1	Health_QTL;Health_Association
CEBPZ	Milk_Association
CFTR	Health_Association;Milk_Association;Production_Association;Reproduction_Association
CHCHD8	Meat_and_Carcass_QTL
CHFR	Meat_and_Carcass_QTL
CHGB	Health_Association
CHST3	Health_Association;Production_Association
CKAP2	Meat_and_Carcass_Association;Milk_Association;Production_Association
CLEC12B	Meat_and_Carcass_QTL
CLEC14A	Health_Association
CLEC3A	Meat_and_Carcass_QTL
CLHC1	Milk_Association;Exterior_Association
CLIP1	Meat_and_Carcass_QTL;Reproduction_Association
CLN3	Meat_and_Carcass_Association
CLVS1	Health_Association;Meat_and_Carcass_Association;Milk_Association;Production_Association
CNGA1	Meat_and_Carcass_QTL
COL11A2	Meat_and_Carcass_QTL
COPB1	Meat_and_Carcass_QTL;Meat_and_Carcass_Association;Production_Association
COQ2	Meat_and_Carcass_QTL
CORO1B	Meat_and_Carcass_QTL
CRCP	Meat_and_Carcass_Association;Production_Association
CREG1	Meat_and_Carcass_QTL
CRH	Health_Association;Meat_and_Carcass_QTL
CRX	Meat_and_Carcass_QTL
CSNK2B	Production_Association
CSPP1	Health_Association;Meat_and_Carcass_QTL;Production_QTL
CTNND1	Meat_and_Carcass_QTL;Meat_and_Carcass_Association
CTSF	Meat_and_Carcass_QTL
CUBN	Meat_and_Carcass_QTL
CUX2	Meat_and_Carcass_QTL
CYP2C87	Meat_and_Carcass_QTL;Production_Association;Reproduction_QTL
CYP4A11	Reproduction_QTL
DAGLB	Meat_and_Carcass_Association
DAK	Meat_and_Carcass_QTL
DCAF6	Meat_and_Carcass_QTL
DCAKD	Meat_and_Carcass_QTL
DCBLD2	Milk_Association
DCTN1	Meat_and_Carcass_Association;Milk_Association
DDN	Exterior_Association;Health_Association;Meat_and_Carcass_Association;Milk_Association;Production_Association;Meat_and_Carcass_QTL
DDR1	Production_Association
DEFB7	Meat_and_Carcass_QTL
DHX37	Meat_and_Carcass_QTL
DIMT1	Meat_and_Carcass_QTL
DLEC1	Milk_Association;Production_Association
DNAAF1	Meat_and_Carcass_Association;Reproduction_Association
DNAH3	Reproduction_QTL;Meat_and_Carcass_Association
DNAJC13	Reproduction_QTL;Production_QTL
DNASE1L2	Meat_and_Carcass_QTL
DNM1L	Meat_and_Carcass_QTL
DNMBP	Meat_and_Carcass_QTL
DNMT1	Meat_and_Carcass_QTL
DNTT	Meat_and_Carcass_QTL
DQX1	Meat_and_Carcass_Association;Milk_Association
DSEL	Milk_Association;Reproduction_Association
ECHDC2	Reproduction_QTL
EDNRB	Health_QTL
EGFLAM	Meat_and_Carcass_QTL;Meat_and_Carcass_Association;Health_Association
EGR4	Production_Association
EIF1AD	Meat_and_Carcass_QTL;Production_Association;Reproduction_Association
EIF2AK2	Milk_Association
EIF2AK3	Milk_Association;Reproduction_Association
EIF3A	Meat_and_Carcass_QTL;Reproduction_QTL
EIF3E	Production_QTL
ELAC2	Reproduction_QTL;Meat_and_Carcass_QTL
EMCN	Milk_Association;Meat_and_Carcass_QTL
EME1	Reproduction_QTL;Meat_and_Carcass_QTL
EMILIN2	Meat_and_Carcass_Association
EML4	Milk_Association
ENDOU	Exterior_Association;Health_Association;Meat_and_Carcass_Association;Milk_Association;Production_Association;Meat_and_Carcass_QTL
EPB41L4A	Production_QTL
EPCAM	Milk_Association
EPHA1	Meat_and_Carcass_QTL
EPN3	Reproduction_QTL;Meat_and_Carcass_QTL
EPO	Meat_and_Carcass_Association;Reproduction_QTL
EPRS	Meat_and_Carcass_QTL
ERAP1	Reproduction_QTL;Meat_and_Carcass_QTL
ERAP2	Reproduction_QTL;Meat_and_Carcass_QTL
ERICH2	Meat_and_Carcass_Association
ERLEC1	Milk_Association;Exterior_Association
ESYT1	Meat_and_Carcass_QTL
ETV3L	Reproduction_QTL
FAAH	Reproduction_QTL
FABP4	Health_Association;Milk_Association;Exterior_Association;Milk_QTL;Reproduction_Association
FABP6	Meat_and_Carcass_QTL
FAIM2	Exterior_Association;Health_Association;Meat_and_Carcass_Association;Milk_Association;Production_Association;Meat_and_Carcass_QTL
FAM161B	Milk_Association;Reproduction_Association
FAM168A	Meat_and_Carcass_QTL
FAM175A	Meat_and_Carcass_QTL
FAM198B	Meat_and_Carcass_QTL;Exterior_Association
FAM71A	Meat_and_Carcass_QTL
FAM83D	Meat_and_Carcass_QTL;Meat_and_Carcass_Association
FANCL	Milk_Association;Exterior_Association
FASTKD1	Meat_and_Carcass_Association
FAT3	Production_QTL;Meat_and_Carcass_QTL
FBXO7	Meat_and_Carcass_QTL
FBXW7	Meat_and_Carcass_Association
FDX1L	Meat_and_Carcass_Association
FEN1	Meat_and_Carcass_QTL
FETUB	Production_QTL
FGF5	Meat_and_Carcass_QTL
FLNB	Health_Association
FNDC3B	Production_QTL
FOXA1	Health_Association
FREM1	Meat_and_Carcass_QTL
FRMD4B	Health_Association;Meat_and_Carcass_QTL
FUT1	Meat_and_Carcass_QTL;Reproduction_QTL
GAA	Meat_and_Carcass_QTL
GABBR1	Production_Association
GABRG2	Meat_and_Carcass_QTL
GALNT4	Exterior_Association;Health_Association;Meat_and_Carcass_Association;Milk_Association;Production_Association
GCC2	Milk_Association
GDF2	Production_QTL
GGCT	Meat_and_Carcass_QTL
GGT1	Meat_and_Carcass_QTL
GLRX2	Meat_and_Carcass_QTL
GLTSCR2	Meat_and_Carcass_QTL
GPR172A	Health_Association
GPR179	Reproduction_QTL;Meat_and_Carcass_QTL
GSTO1	Meat_and_Carcass_QTL
GSTT3	Meat_and_Carcass_QTL
GTF3A	Reproduction_QTL;Meat_and_Carcass_Association
GTPBP4	Health_Association
GUCY1A2	Production_Association
GUCY1A3	Meat_and_Carcass_QTL
HBE4	Meat_and_Carcass_QTL
HDHD3	Meat_and_Carcass_QTL
HELB	Meat_and_Carcass_QTL;Production_QTL
HGF	Production_QTL
HMGXB4	Meat_and_Carcass_QTL
HNRNPA1	Exterior_Association;Health_Association;Meat_and_Carcass_Association;Milk_Association;Production_Association;Meat_and_Carcass_QTL
HOXB4	Reproduction_QTL;Meat_and_Carcass_QTL
HPD	Meat_and_Carcass_QTL;Reproduction_Association
HPS5	Meat_and_Carcass_QTL
HPSE	Meat_and_Carcass_QTL
HSDL2	Meat_and_Carcass_QTL
IAPP	Meat_and_Carcass_QTL
ICAM1	Meat_and_Carcass_Association
ICAM3	Meat_and_Carcass_Association
IDI1	Health_Association
IFITM3	Health_Association;Meat_and_Carcass_Association;Production_Association
IGJ	Meat_and_Carcass_QTL
IGSF5	Meat_and_Carcass_Association
IGSF9	Meat_and_Carcass_Association;Reproduction_Association
IL21R	Meat_and_Carcass_Association
IL31RA	Meat_and_Carcass_QTL;Meat_and_Carcass_Association;Reproduction_QTL
IL4R	Meat_and_Carcass_Association
INADL	Reproduction_Association
INHBC	Meat_and_Carcass_QTL
INPP5D	Meat_and_Carcass_Association
INS	Health_Association
IRGQ	Health_QTL;Health_Association
ITGB6	Meat_and_Carcass_Association
JSP.1	Production_Association
KARS	Meat_and_Carcass_QTL
KCNA4	Meat_and_Carcass_QTL;Production_QTL
KCND2	Exterior_Association;Milk_Association;Production_Association
KCNJ14	Meat_and_Carcass_QTL
KCTD5	Meat_and_Carcass_QTL
KIAA0415	Meat_and_Carcass_Association
KIF22	Meat_and_Carcass_Association
KIF5C	Meat_and_Carcass_Association;Health_Association;Reproduction_Association
KLRA1	Meat_and_Carcass_QTL
KLRJ1	Meat_and_Carcass_QTL
KNOP1	Reproduction_QTL
KPTN	Reproduction_Association
KRT18	Exterior_Association;Health_Association;Meat_and_Carcass_Association;Milk_Association;Production_Association;Meat_and_Carcass_QTL
KRT36	Meat_and_Carcass_QTL
KRT4	Exterior_Association;Health_Association;Meat_and_Carcass_Association;Milk_Association;Production_Association;Meat_and_Carcass_QTL
KRT6B	Exterior_Association;Health_Association;Meat_and_Carcass_Association;Milk_Association;Production_Association;Meat_and_Carcass_QTL
KRT7	Exterior_Association;Health_Association;Meat_and_Carcass_Association;Milk_Association;Production_Association;Meat_and_Carcass_QTL
KRT74	Exterior_Association;Health_Association;Meat_and_Carcass_Association;Milk_Association;Production_Association;Meat_and_Carcass_QTL
KRT75	Exterior_Association;Health_Association;Meat_and_Carcass_Association;Milk_Association;Production_Association;Meat_and_Carcass_QTL
KRT85	Exterior_Association;Health_Association;Meat_and_Carcass_Association;Milk_Association;Production_Association;Meat_and_Carcass_QTL
KRTAP9-1	Meat_and_Carcass_QTL
LAD1	Health_Association
LAMP3	Production_QTL;Meat_and_Carcass_QTL
LDLRAD1	Reproduction_QTL
LEMD2	Meat_and_Carcass_QTL
LGI4	Meat_and_Carcass_Association;Meat_and_Carcass_QTL
LIFR	Meat_and_Carcass_QTL;Meat_and_Carcass_Association;Health_Association
LIG1	Meat_and_Carcass_QTL
LIPA	Milk_Association
LLPH	Meat_and_Carcass_QTL;Production_QTL
LMBRD2	Meat_and_Carcass_QTL;Meat_and_Carcass_Association;Health_Association
LOC100138951	Reproduction_QTL
LOC100847801	Meat_and_Carcass_QTL
LOC508153	Production_Association
LOC508492	Health_Association
LOC512440	Production_Association
LOC513151	Health_QTL
LOC513486	Meat_and_Carcass_QTL
LOC515697	Meat_and_Carcass_QTL
LOC521656	Reproduction_QTL;Exterior_Association;Milk_Association;Production_Association
LOC522763	Production_Association
LOC530354	Meat_and_Carcass_QTL
LOC530799	Meat_and_Carcass_QTL
LOC533581	Milk_Association;Reproduction_Association
LOC536449	Production_Association
LOC537188	Meat_and_Carcass_QTL;Meat_and_Carcass_Association;Health_Association
LOC613393	Meat_and_Carcass_QTL
LOC616942	Production_Association
LOC616948	Meat_and_Carcass_QTL
LOC618664	Meat_and_Carcass_QTL
LOC618803	Meat_and_Carcass_QTL
LOC777598	Meat_and_Carcass_QTL
LOC781146	Exterior_Association;Health_Association;Meat_and_Carcass_Association;Milk_Association;Production_Association;Meat_and_Carcass_QTL
LOC781977	Health_Association;Meat_and_Carcass_QTL;Production_Association
LOC787625	Meat_and_Carcass_QTL;Production_Association
LOC788615	Meat_and_Carcass_QTL
LOXL3	Meat_and_Carcass_Association;Milk_Association
LPP	Production_QTL
LRCH4	Meat_and_Carcass_Association
LRIG3	Meat_and_Carcass_QTL
LRRC66	Meat_and_Carcass_QTL
LRRK2	Exterior_Association;Health_Association;Meat_and_Carcass_Association;Milk_Association;Production_Association;Meat_and_Carcass_QTL
LRWD1	Meat_and_Carcass_Association;Reproduction_QTL;Production_Association
LUZP2	Meat_and_Carcass_QTL
LY75	Meat_and_Carcass_Association
LY96	Meat_and_Carcass_QTL;Meat_and_Carcass_Association;Production_Association
LYN	Health_Association
LYPD4	Health_QTL;Health_Association
LYZ3	Exterior_Association;Health_Association;Meat_and_Carcass_Association;Milk_Association;Production_Association;Meat_and_Carcass_QTL
M-SAA3.2	Meat_and_Carcass_QTL
MACROD2	Meat_and_Carcass_Association;Milk_Association;Reproduction_Association
MANBA	Milk_Association;Meat_and_Carcass_QTL
MAP3K5	Reproduction_Association
MAP4K3	Milk_Association;Meat_and_Carcass_Association
MATR3	Health_Association
MBLAC1	Meat_and_Carcass_Association
MEGF10	Production_Association
METTL2B	Health_Association
MGC137098	Meat_and_Carcass_QTL
MGC139603	Meat_and_Carcass_QTL;Health_Association
MIC1	Production_Association
MIC2	Production_Association
MLXIPL	Meat_and_Carcass_Association;Reproduction_QTL
MOCOS	Health_Association
MOCS2	Meat_and_Carcass_QTL;Meat_and_Carcass_Association;Reproduction_QTL
MORN3	Meat_and_Carcass_QTL;Reproduction_Association
MPHOSPH10	Production_Association;Reproduction_Association
MPHOSPH9	Meat_and_Carcass_QTL
MPP3	Meat_and_Carcass_QTL;Reproduction_Association
MPTX	Production_Association;Reproduction_QTL
MROH1	Health_Association
MRPS18C	Meat_and_Carcass_QTL
MRPS26	Health_Association
MRPS27	Milk_Association;Reproduction_Association
MRPS34	Meat_and_Carcass_QTL
MRPS5	Meat_and_Carcass_QTL
MS4A8B	Meat_and_Carcass_QTL;Production_Association
MSH3	Meat_and_Carcass_QTL
MTFR2	Reproduction_Association
MTIF2	Milk_Association;Exterior_Association
MTMR4	Milk_Association;Reproduction_Association
MTR	Milk_Association;Reproduction_Association
MTRR	Meat_and_Carcass_QTL
MUTED	Health_QTL
MVK	Meat_and_Carcass_QTL
MYO1A	Meat_and_Carcass_QTL
MYO1D	Meat_and_Carcass_Association
MYO6	Production_Association
MYOF	Meat_and_Carcass_QTL
MYRFL	Exterior_Association;Health_Association;Meat_and_Carcass_Association;Milk_Association;Production_Association;Meat_and_Carcass_QTL
NAGLU	Meat_and_Carcass_QTL
NBEAL1	Meat_and_Carcass_QTL
NCF4	Meat_and_Carcass_QTL
NCSTN	Meat_and_Carcass_Association;Reproduction_Association
NDUFA5	Production_Association
NDUFAF1	Health_QTL
NECAB2	Meat_and_Carcass_Association;Reproduction_Association
NEK3	Meat_and_Carcass_Association;Milk_Association;Production_Association
NGFR	Reproduction_QTL;Meat_and_Carcass_QTL
NID1	Reproduction_QTL
NKD1	Meat_and_Carcass_QTL
NKG2C	Meat_and_Carcass_QTL
NOA1	Meat_and_Carcass_QTL
NOL8	Exterior_Association;Meat_and_Carcass_QTL;Milk_Association;Production_Association
NOP10	Production_Association
NOP56	Health_Association
NOSTRIN	Meat_and_Carcass_Association;Exterior_Association;Production_Association;Reproduction_Association
NOX3	Reproduction_QTL
NPHP1	Meat_and_Carcass_QTL
NR2C1	Exterior_Association;Health_Association;Meat_and_Carcass_Association;Milk_Association;Production_Association;Meat_and_Carcass_QTL
NR2E3	Meat_and_Carcass_QTL
NRAP	Meat_and_Carcass_QTL;Production_Association
NRG3	Meat_and_Carcass_QTL
NUBP2	Meat_and_Carcass_QTL
NUCB2	Meat_and_Carcass_QTL
NUP155	Meat_and_Carcass_QTL;Meat_and_Carcass_Association;Health_Association
NWD1	Production_Association
OAS1Y	Meat_and_Carcass_QTL;Production_Association
OAS1Z	Meat_and_Carcass_QTL;Production_Association
ODF4	Reproduction_QTL;Production_Association;Reproduction_Association;Meat_and_Carcass_QTL
OPRK1	Health_Association;Meat_and_Carcass_Association;Production_Association
OR4X1	Health_QTL
ORC5	Reproduction_QTL
ORC6	Reproduction_QTL
OSMR	Meat_and_Carcass_QTL;Meat_and_Carcass_Association;Health_Association
OVGP1	Production_QTL
OVOS2	Meat_and_Carcass_QTL
PAG15	Meat_and_Carcass_QTL
PAG18	Meat_and_Carcass_QTL
PAG19	Meat_and_Carcass_QTL
PAG6	Meat_and_Carcass_QTL
PANX3	Meat_and_Carcass_QTL;Production_Association
PAPD7	Meat_and_Carcass_QTL
PAPOLB	Meat_and_Carcass_Association
PAX6	Meat_and_Carcass_QTL
PCSK1	Reproduction_QTL;Meat_and_Carcass_QTL
PDCD11	Meat_and_Carcass_QTL
PES1	Meat_and_Carcass_QTL;Production_Association
PEX1	Meat_and_Carcass_Association;Reproduction_Association
PEX2	Meat_and_Carcass_QTL;Meat_and_Carcass_Association;Production_Association
PGAP3	Reproduction_QTL;Meat_and_Carcass_QTL
PGM2L1	Meat_and_Carcass_QTL
PHGR1	Health_QTL
PHRF1	Health_Association
PI16	Milk_Association;Reproduction_Association;Reproduction_QTL
PI3	Meat_and_Carcass_QTL
PIAS3	Meat_and_Carcass_Association;Production_Association
PIGT	Meat_and_Carcass_QTL
PKIG	Meat_and_Carcass_QTL;Production_QTL
PLA2R1	Meat_and_Carcass_Association
PLAUR	Health_QTL;Health_Association
PLCE1	Meat_and_Carcass_QTL
PLEKHA3	Meat_and_Carcass_QTL;Meat_and_Carcass_Association
PLEKHG1	Reproduction_QTL
PLG	Reproduction_QTL
PLIN1	Health_Association;Meat_and_Carcass_Association
PM20D1	Production_QTL
PNMAL1	Reproduction_Association
PNPLA2	Health_Association
POC5	Meat_and_Carcass_QTL
POGLUT1	Meat_and_Carcass_QTL
POLK	Meat_and_Carcass_QTL
POLR1A	Reproduction_Association
POLR3A	Meat_and_Carcass_QTL
POLR3D	Meat_and_Carcass_QTL
PPAT	Meat_and_Carcass_QTL
PPP1R32	Meat_and_Carcass_QTL
PRG3	Health_QTL;Meat_and_Carcass_QTL
PRKCI	Production_QTL
PRKDC	Health_Association;Meat_and_Carcass_Association;Milk_Association;Production_Association
PRMT5	Meat_and_Carcass_Association;Health_Association;Milk_Association;Production_Association
PROCA1	Meat_and_Carcass_QTL
PRR5L	Production_QTL;Reproduction_QTL
PSIP1	Meat_and_Carcass_Association;Production_Association
PSMC3IP	Meat_and_Carcass_QTL
PTCD3	Reproduction_Association
PTMA	Health_Association;Reproduction_Association
PTPRG	Health_Association
PTPRQ	Milk_Association;Reproduction_Association
PTRH2	Milk_Association;Reproduction_Association
PTX3	Production_QTL
PUS7L	Exterior_Association;Health_Association;Meat_and_Carcass_Association;Milk_Association;Production_Association;Meat_and_Carcass_QTL
PXMP2	Meat_and_Carcass_QTL
RAB11FIP2	Meat_and_Carcass_QTL
RABEP2	Meat_and_Carcass_Association
RAD51	Health_QTL
RASSF7	Health_Association
RBL2	Health_Association;Meat_and_Carcass_Association;Milk_Association;Production_Association
RBM20	Meat_and_Carcass_QTL
RCSD1	Meat_and_Carcass_QTL
REST	Meat_and_Carcass_QTL
RFC5	Meat_and_Carcass_QTL
RIC3	Meat_and_Carcass_QTL
RIOK2	Reproduction_QTL
RITA1	Meat_and_Carcass_QTL;Production_Association
RMND1	Reproduction_QTL
RNASEH1	Meat_and_Carcass_QTL
RNF112	Reproduction_QTL;Meat_and_Carcass_QTL
RNF121	Meat_and_Carcass_QTL
RNF32	Production_Association
RNF43	Milk_Association;Reproduction_Association
RNLS	Milk_Association
ROBO4	Meat_and_Carcass_QTL;Production_Association
RPS6KB2	Meat_and_Carcass_QTL
RPS6KC1	Meat_and_Carcass_QTL
RRP12	Meat_and_Carcass_QTL
RSAD1	Reproduction_QTL;Meat_and_Carcass_QTL
RSRC1	Production_QTL
S100Z	Meat_and_Carcass_QTL
SAMD9	Meat_and_Carcass_Association;Reproduction_Association
SBF2	Meat_and_Carcass_QTL
SCRN2	Reproduction_QTL;Meat_and_Carcass_QTL
SERF1A	Milk_Association;Reproduction_Association
SERGEF	Meat_and_Carcass_QTL
SERPINA3-3	Meat_and_Carcass_QTL
SERPINI2	Production_QTL
SFSWAP	Meat_and_Carcass_QTL;Health_Association
SFTA2	Production_Association
SGCB	Meat_and_Carcass_QTL
SGK2	Meat_and_Carcass_Association
SGSM1	Meat_and_Carcass_QTL
SHROOM3	Meat_and_Carcass_QTL
SIGIRR	Health_Association
SIPA1L2	Meat_and_Carcass_QTL
SIRT1	Meat_and_Carcass_QTL
SLAMF9	Meat_and_Carcass_Association;Reproduction_Association
SLC12A5	Meat_and_Carcass_QTL
SLC12A9	Meat_and_Carcass_Association;Reproduction_QTL
SLC13A3	Meat_and_Carcass_QTL
SLC22A10	Meat_and_Carcass_QTL
SLC25A48	Health_Association
SLC26A7	Meat_and_Carcass_Association
SLC27A6	Milk_QTL
SLC30A10	Meat_and_Carcass_QTL
SLC30A5	Milk_Association;Reproduction_Association
SLC39A12	Meat_and_Carcass_QTL
SLC46A1	Meat_and_Carcass_QTL
SLC5A1	Meat_and_Carcass_QTL
SLC5A11	Reproduction_QTL;Meat_and_Carcass_Association
SLC5A8	Meat_and_Carcass_QTL
SLC5A9	Reproduction_QTL
SLC7A14	Production_QTL
SLC9B2	Milk_Association;Meat_and_Carcass_QTL
SLK	Meat_and_Carcass_QTL
SMCO1	Production_QTL
SMG9	Health_QTL;Health_Association
SNAPC3	Meat_and_Carcass_Association;Production_Association
SNRPA	Health_QTL;Health_Association
SNX19	Meat_and_Carcass_QTL;Production_Association
SNX4	Production_QTL
SOX5	Meat_and_Carcass_QTL
SPADH2	Meat_and_Carcass_QTL;Meat_and_Carcass_Association
SPOCK2	Health_Association;Production_Association
SPON2	Meat_and_Carcass_QTL
SPTBN4	Health_QTL;Health_Association
SRCRB4D	Meat_and_Carcass_Association;Reproduction_QTL
STAB2	Meat_and_Carcass_QTL
STAP1	Meat_and_Carcass_QTL
STARD3	Reproduction_QTL;Meat_and_Carcass_QTL
STIL	Reproduction_QTL
STOM	Meat_and_Carcass_QTL
STON1	Milk_Association
STX4	Meat_and_Carcass_Association;Production_Association
SULT1B1	Meat_and_Carcass_QTL
SULT1C3	Milk_Association
SULT1C4	Milk_Association
SYNDIG1L	Milk_Association;Reproduction_Association
SYT10	Meat_and_Carcass_QTL
TAGAP	Reproduction_QTL
TAP1	Meat_and_Carcass_QTL
TAPBP	Meat_and_Carcass_QTL
TARP	Health_Association;Milk_Association;Production_Association;Reproduction_Association
TAS2R16	Production_Association
TBC1D12	Meat_and_Carcass_QTL
TBC1D14	Reproduction_Association
TBCCD1	Production_QTL
TBL1XR1	Production_QTL
TCF3	Meat_and_Carcass_QTL
TCP11L2	Meat_and_Carcass_QTL
TDRKH	Production_Association
TECTB	Meat_and_Carcass_QTL
TEX14	Milk_Association;Reproduction_Association
TEX37	Milk_Association;Reproduction_Association
TG	Health_Association;Meat_and_Carcass_Association;Reproduction_Association
THNSL2	Reproduction_Association
THUMPD2	Milk_Association
TIMM50	Health_QTL;Health_Association
TIMMDC1	Meat_and_Carcass_QTL
TIPARP	Production_QTL
TLR1	Meat_and_Carcass_QTL
TLR4	Meat_and_Carcass_QTL
TM2D1	Reproduction_Association
TMEM132A	Meat_and_Carcass_QTL;Production_Association
TMEM184A	Meat_and_Carcass_Association
TMEM215	Exterior_Association;Milk_Association;Reproduction_Association
TMEM242	Reproduction_QTL
TMEM247	Milk_Association;Exterior_Association;Production_Association;Reproduction_Association
TMEM44	Production_QTL
TMF1	Health_Association;Meat_and_Carcass_QTL
TNC	Meat_and_Carcass_QTL
TNFSF12	Reproduction_QTL;Production_Association;Reproduction_Association
TNK2	Production_QTL
TPCN2	Meat_and_Carcass_QTL;Health_Association
TPK1	Meat_and_Carcass_QTL
TPST1	Meat_and_Carcass_Association;Production_Association
TRIM10	Production_Association
TRIM15	Production_Association
TRIM32	Meat_and_Carcass_QTL
TRIM6	Meat_and_Carcass_QTL
TRPC2	Meat_and_Carcass_QTL
TRPS1	Health_Association;Milk_Association;Production_Association
TSGA10IP	Meat_and_Carcass_QTL;Production_Association;Reproduction_Association
TTC15	Meat_and_Carcass_QTL
TTC22	Reproduction_QTL
TUBGCP2	Meat_and_Carcass_QTL
TXNDC11	Milk_Association
TXNDC16	Milk_Association
TXNDC3	Health_Association;Milk_Association;Production_Association;Reproduction_Association
UBD	Production_Association
UBQLN3	Meat_and_Carcass_QTL
UCHL1	Meat_and_Carcass_QTL
UEVLD	Meat_and_Carcass_QTL
UFM1	Meat_and_Carcass_QTL
UGT2B10	Meat_and_Carcass_QTL;Exterior_Association;Milk_Association;Production_Association
UHRF1BP1L	Meat_and_Carcass_QTL
UMPS	Reproduction_Association
UNC13C	Meat_and_Carcass_QTL
UNC5B	Health_Association;Production_Association
UPK3BL	Meat_and_Carcass_Association;Reproduction_QTL
USP44	Exterior_Association;Health_Association;Meat_and_Carcass_Association;Milk_Association;Production_Association;Meat_and_Carcass_QTL
USP47	Meat_and_Carcass_QTL
UTS2R	Health_Association
VAT1L	Meat_and_Carcass_QTL
VCAN	Production_Association
VPS33A	Meat_and_Carcass_QTL;Reproduction_Association
VPS36	Meat_and_Carcass_Association;Milk_Association;Production_Association
VRK2	Milk_Association;Exterior_Association
VSIG8	Meat_and_Carcass_Association;Reproduction_Association
WASL	Production_Association
WDR53	Production_QTL
WDR54	Meat_and_Carcass_Association;Milk_Association
WDR77	Production_QTL
WRAP53	Reproduction_QTL;Production_Association;Reproduction_Association
WSCD1	Reproduction_QTL
WTAP	Reproduction_QTL;Production_QTL
YEATS2	Production_QTL
YTHDF3	Health_Association
ZBTB32	Meat_and_Carcass_Association;Meat_and_Carcass_QTL;Health_QTL;Health_Association
ZCCHC4	Milk_Association;Meat_and_Carcass_QTL;Health_Association
ZCCHC8	Meat_and_Carcass_QTL;Reproduction_Association
ZDHHC4	Meat_and_Carcass_Association
ZFAND2A	Meat_and_Carcass_Association
ZKSCAN2	Meat_and_Carcass_Association
ZNF226	Health_QTL;Health_Association
ZNF227	Health_QTL;Health_Association
ZNF277	Meat_and_Carcass_QTL
ZNF345	Health_QTL;Health_Association
ZNF395	Meat_and_Carcass_Association;Reproduction_Association
ZNF423	Meat_and_Carcass_Association;Meat_and_Carcass_QTL
ZNF45	Health_QTL;Health_Association
ZNF462	Meat_and_Carcass_QTL
ZNF750	Health_Association
ZNF789	Meat_and_Carcass_Association
ZYG11A	Reproduction_QTL

## Sheet: Table S6c
Table S6c Detail information of breed-specific nsSNPs found in JBC
Chr	Start	End	Ref	Alt	Func.refGene	Gene.refGene	ExonicFunc.refGene	AAChange.refGene	Func.ensGene	Gene.ensGene	ExonicFunc.ensGene	AAChange.ensGene	Chr	Postion	dbsnp141	Ref	Alt	QUAL	FILTER	INFO	FORMAT	Genotype
Chr1	485206	485206	C	T	exonic	KCNE2	nonsynonymous SNV	KCNE2:NM_001077084:exon2:c.G80A:p.R27H	exonic	ENSBTAG00000026260	nonsynonymous SNV	ENSBTAG00000026260:ENSBTAT00000037245:exon2:c.G80A:p.R27H	Chr1	485206	rs134205896	C	T	199.84	PASS	ABHom=1.00;AC=2;AF=1.00;AN=2;DB;DP=6;Dels=0.00;FS=0.000;HRun=0;HaplotypeScore=0.0000;MLEAC=2;MLEAF=1.00;MQ=60.00;MQ0=0;QD=33.31	GT:AD:DP:GQ:PL	1/1:0,6:6:18:228,18,0
Chr1	1577741	1577741	G	T	exonic	IL10RB	nonsynonymous SNV	IL10RB:NM_001076975:exon5:c.C597A:p.N199K	exonic	ENSBTAG00000019404	nonsynonymous SNV	ENSBTAG00000019404:ENSBTAT00000025852:exon5:c.C597A:p.N199K	Chr1	1577741	rs110587442	G	T	319.78	PASS	ABHom=1.00;AC=2;AF=1.00;AN=2;DB;DP=9;Dels=0.00;FS=0.000;HRun=3;HaplotypeScore=0.0000;MLEAC=2;MLEAF=1.00;MQ=60.00;MQ0=0;QD=35.53	GT:AD:DP:GQ:PL	1/1:0,9:9:27:348,27,0
Chr1	1577835	1577835	A	G	exonic	IL10RB	nonsynonymous SNV	IL10RB:NM_001076975:exon5:c.T503C:p.L168S	exonic	ENSBTAG00000019404	nonsynonymous SNV	ENSBTAG00000019404:ENSBTAT00000025852:exon5:c.T503C:p.L168S	Chr1	1577835	rs111007360	A	G	290.78	PASS	ABHom=1.00;AC=2;AF=1.00;AN=2;DB;DP=8;Dels=0.00;FS=0.000;HRun=0;HaplotypeScore=0.0000;MLEAC=2;MLEAF=1.00;MQ=60.00;MQ0=0;QD=36.35	GT:AD:DP:GQ:PL	1/1:0,8:8:24:319,24,0
Chr1	1582897	1582897	T	C	exonic	IL10RB	nonsynonymous SNV	IL10RB:NM_001076975:exon4:c.A470G:p.Q157R	exonic	ENSBTAG00000019404	nonsynonymous SNV	ENSBTAG00000019404:ENSBTAT00000025852:exon4:c.A470G:p.Q157R	Chr1	1582897	rs136958006	T	C	509.77	PASS	ABHom=1.00;AC=2;AF=1.00;AN=2;DB;DP=14;Dels=0.00;FS=0.000;HRun=0;HaplotypeScore=0.0000;MLEAC=2;MLEAF=1.00;MQ=60.00;MQ0=0;QD=36.41	GT:AD:DP:GQ:PL	1/1:0,14:14:42:538,42,0
Chr1	3972363	3972363	T	C	exonic	KRTAP11-1	nonsynonymous SNV	KRTAP11-1:NM_001080740:exon1:c.T172C:p.C58R	exonic	ENSBTAG00000034869	nonsynonymous SNV	ENSBTAG00000034869:ENSBTAT00000049339:exon1:c.T172C:p.C58R	Chr1	3972363	rs137765710	T	C	142.77	PASS	ABHet=0.400;AC=1;AF=0.500;AN=2;BaseQRankSum=-0.248;DB;DP=10;Dels=0.00;FS=2.808;HRun=1;HaplotypeScore=2.1010;MLEAC=1;MLEAF=0.500;MQ=57.66;MQ0=0;MQRankSum=-1.001;QD=14.28;ReadPosRankSum=0.573	GT:AD:DP:GQ:PL	0/1:4,6:10:83:171,0,83
Chr1	5036533	5036533	A	G	exonic	CLDN8	nonsynonymous SNV	CLDN8:NM_001098096:exon1:c.A577G:p.S193G	exonic	ENSBTAG00000039820	nonsynonymous SNV	ENSBTAG00000039820:ENSBTAT00000044994:exon1:c.A577G:p.S193G	Chr1	5036533	rs134382469	A	G	137.77	PASS	ABHet=0.400;AC=1;AF=0.500;AN=2;BaseQRankSum=-0.365;DB;DP=10;Dels=0.00;FS=0.000;HRun=1;HaplotypeScore=0.0000;MLEAC=1;MLEAF=0.500;MQ=60.00;MQ0=0;MQRankSum=-0.633;QD=13.78;ReadPosRankSum=-1.133	GT:AD:DP:GQ:PL	0/1:4,6:10:99:166,0,130
Chr1	6481146	6481146	A	G	exonic	CCT8	nonsynonymous SNV	CCT8:NM_001033609:exon5:c.A542G:p.K181R	exonic	ENSBTAG00000014233	nonsynonymous SNV	ENSBTAG00000014233:ENSBTAT00000018917:exon5:c.A542G:p.K181R	Chr1	6481146	rs207697817	A	G	211.77	PASS	ABHet=0.333;AC=1;AF=0.500;AN=2;BaseQRankSum=-0.278;DB;DP=12;Dels=0.00;FS=0.000;HRun=1;HaplotypeScore=0.0000;MLEAC=1;MLEAF=0.500;MQ=60.00;MQ0=0;MQRankSum=-0.597;QD=17.65;ReadPosRankSum=0.000	GT:AD:DP:GQ:PL	0/1:4,8:12:99:240,0,123
Chr1	9738457	9738457	C	T	exonic	APP	nonsynonymous SNV	APP:NM_001076796:exon5:c.C596T:p.A199V	exonic	ENSBTAG00000017753	nonsynonymous SNV	ENSBTAG00000017753:ENSBTAT00000049004:exon5:c.C596T:p.A199V	Chr1	9738457	.	C	T	131.77	PASS	ABHet=0.333;AC=1;AF=0.500;AN=2;BaseQRankSum=0.573;DP=9;Dels=0.00;FS=3.332;HRun=0;HaplotypeScore=0.6651;MLEAC=1;MLEAF=0.500;MQ=60.00;MQ0=0;MQRankSum=0.248;QD=14.64;ReadPosRankSum=0.573	GT:AD:DP:GQ:PL	0/1:3,6:9:81:160,0,81
Chr1	9777660	9777660	A	T	exonic	APP	nonsynonymous SNV	APP:NM_001076796:exon6:c.A785T:p.Y262F	exonic	ENSBTAG00000017753	nonsynonymous SNV	ENSBTAG00000017753:ENSBTAT00000049004:exon6:c.A785T:p.Y262F	Chr1	9777660	rs110788094	A	T	61.77	PASS	ABHet=0.600;AC=1;AF=0.500;AN=2;BaseQRankSum=-0.365;DB;DP=10;Dels=0.00;FS=2.430;HRun=1;HaplotypeScore=0.0000;MLEAC=1;MLEAF=0.500;MQ=60.00;MQ0=0;MQRankSum=-0.633;QD=6.18;ReadPosRankSum=-1.036	GT:AD:DP:GQ:PL	0/1:6,4:10:90:90,0,198
Chr1	18086944	18086944	A	G	exonic	TMPRSS15	nonsynonymous SNV	TMPRSS15:NM_174439:exon7:c.A605G:p.D202G	exonic	ENSBTAG00000000597	nonsynonymous SNV	ENSBTAG00000000597:ENSBTAT00000064206:exon5:c.A524G:p.D175G,ENSBTAG00000000597:ENSBTAT00000000788:exon7:c.A605G:p.D202G	Chr1	18086944	rs208274973	A	G	539.77	PASS	ABHom=1.00;AC=2;AF=1.00;AN=2;DB;DP=14;Dels=0.00;FS=0.000;HRun=1;HaplotypeScore=0.0000;MLEAC=2;MLEAF=1.00;MQ=60.00;MQ0=0;QD=38.55	GT:AD:DP:GQ:PL	1/1:0,14:14:42:568,42,0
Chr1	22299582	22299582	A	G	exonic	HSPA13	nonsynonymous SNV	HSPA13:NM_001038505:exon5:c.A1385G:p.N462S	exonic	ENSBTAG00000012908	nonsynonymous SNV	ENSBTAG00000012908:ENSBTAT00000017155:exon5:c.A1385G:p.N462S	Chr1	22299582	rs110639980	A	G	250.8	PASS	ABHom=1.00;AC=2;AF=1.00;AN=2;DB;DP=8;Dels=0.00;FS=0.000;HRun=0;HaplotypeScore=0.0000;MLEAC=2;MLEAF=1.00;MQ=60.00;MQ0=0;QD=31.35	GT:AD:DP:GQ:PL	1/1:0,8:8:21:279,21,0
Chr1	42767463	42767463	T	C	exonic	DCBLD2	nonsynonymous SNV	DCBLD2:NM_001205911:exon5:c.A688G:p.I230V	exonic	ENSBTAG00000014889	nonsynonymous SNV	ENSBTAG00000014889:ENSBTAT00000019822:exon5:c.A535G:p.I179V	Chr1	42767463	rs43229741	T	C	157.9	PASS	ABHom=1.00;AC=2;AF=1.00;AN=2;DB;DP=6;Dels=0.00;FS=0.000;HRun=0;HaplotypeScore=0.0000;MLEAC=2;MLEAF=1.00;MQ=60.00;MQ0=0;QD=26.32	GT:AD:DP:GQ:PL	1/1:0,6:6:15:186,15,0
Chr1	44464520	44464520	A	G	exonic	LOC529036	nonsynonymous SNV	LOC529036:NM_001105624:exon4:c.A637G:p.M213V	exonic	ENSBTAG00000013321	nonsynonymous SNV	ENSBTAG00000013321:ENSBTAT00000017716:exon5:c.A637G:p.M213V	Chr1	44464520	rs383140169	A	G	53.77	PASS	ABHet=0.692;AC=1;AF=0.500;AN=2;BaseQRankSum=-0.925;DB;DP=13;Dels=0.00;FS=0.000;HRun=0;HaplotypeScore=0.0000;MLEAC=1;MLEAF=0.500;MQ=60.00;MQ0=0;MQRankSum=-0.185;QD=4.14;ReadPosRankSum=-0.925	GT:AD:DP:GQ:PL	0/1:9,4:13:82:82,0,315
Chr1	45077719	45077719	T	A	exonic	ZNF596	nonsynonymous SNV	ZNF596:NM_001101948:exon6:c.T561A:p.S187R	exonic	ENSBTAG00000004538	nonsynonymous SNV	ENSBTAG00000004538:ENSBTAT00000005967:exon6:c.T561A:p.S187R	Chr1	45077719	rs41699094	T	A	428.77	PASS	ABHom=1.00;AC=2;AF=1.00;AN=2;DB;DP=12;Dels=0.00;FS=0.000;HRun=0;HaplotypeScore=0.0000;MLEAC=2;MLEAF=1.00;MQ=60.00;MQ0=0;QD=35.73	GT:AD:DP:GQ:PL	1/1:0,12:12:33:457,33,0
Chr1	45077853	45077853	G	T	exonic	ZNF596	nonsynonymous SNV	ZNF596:NM_001101948:exon6:c.G695T:p.G232V	exonic	ENSBTAG00000004538	nonsynonymous SNV	ENSBTAG00000004538:ENSBTAT00000005967:exon6:c.G695T:p.G232V	Chr1	45077853	rs41699095	G	T	526.77	PASS	ABHom=1.00;AC=2;AF=1.00;AN=2;DB;DP=14;Dels=0.00;FS=0.000;HRun=0;HaplotypeScore=0.0000;MLEAC=2;MLEAF=1.00;MQ=60.00;MQ0=0;QD=37.63	GT:AD:DP:GQ:PL	1/1:0,14:14:42:555,42,0
Chr1	45470319	45470319	A	C	exonic	GPR128	nonsynonymous SNV	GPR128:NM_001083702:exon15:c.A2070C:p.L690F	exonic	ENSBTAG00000012140	nonsynonymous SNV	ENSBTAG00000012140:ENSBTAT00000016106:exon15:c.A2070C:p.L690F	Chr1	45470319	rs210067137	A	C	103.77	PASS	ABHet=0.600;AC=1;AF=0.500;AN=2;BaseQRankSum=-0.633;DB;DP=10;Dels=0.00;FS=7.202;HRun=0;HaplotypeScore=0.0000;MLEAC=1;MLEAF=0.500;MQ=60.00;MQ0=0;MQRankSum=0.000;QD=10.38;ReadPosRankSum=-0.633	GT:AD:DP:GQ:PL	0/1:6,4:10:99:132,0,217
Chr1	46431183	46431183	G	A	exonic	CEP97	nonsynonymous SNV	CEP97:NM_001192424:exon1:c.G19A:p.A7T	exonic	ENSBTAG00000013464	nonsynonymous SNV	ENSBTAG00000013464:ENSBTAT00000017907:exon1:c.G19A:p.A7T	Chr1	46431183	rs464902108	G	A	34.77	PASS	ABHet=0.400;AC=1;AF=0.500;AN=2;BaseQRankSum=0.736;DB;DP=5;Dels=0.00;FS=4.771;HRun=0;HaplotypeScore=0.0000;MLEAC=1;MLEAF=0.500;MQ=60.00;MQ0=0;MQRankSum=-0.736;QD=6.95;ReadPosRankSum=0.736	GT:AD:DP:GQ:PL	0/1:2,3:5:30:63,0,30
Chr1	46546952	46546952	G	T	exonic	NFKBIZ	nonsynonymous SNV	NFKBIZ:NM_174726:exon5:c.G589T:p.A197S	exonic	ENSBTAG00000010987	nonsynonymous SNV	ENSBTAG00000010987:ENSBTAT00000014591:exon5:c.G589T:p.A197S,ENSBTAG00000010987:ENSBTAT00000047710:exon5:c.G589T:p.A197S	Chr1	46546952	rs463697161	G	T	246.77	PASS	ABHet=0.467;AC=1;AF=0.500;AN=2;BaseQRankSum=0.993;DB;DP=15;Dels=0.00;FS=5.021;HRun=0;HaplotypeScore=0.6651;MLEAC=1;MLEAF=0.500;MQ=60.00;MQ0=0;MQRankSum=-1.324;QD=16.45;ReadPosRankSum=-0.872	GT:AD:DP:GQ:PL	0/1:7,8:15:99:275,0,223
Chr1	53855896	53855896	A	G	exonic	DZIP3	nonsynonymous SNV	DZIP3:NM_001076092:exon21:c.A1664G:p.E555G	exonic	ENSBTAG00000006158	nonsynonymous SNV	ENSBTAG00000006158:ENSBTAT00000008099:exon19:c.A1664G:p.E555G	Chr1	53855896	rs133175991	A	G	240.77	PASS	ABHet=0.500;AC=1;AF=0.500;AN=2;BaseQRankSum=0.263;DB;DP=16;Dels=0.00;FS=5.021;HRun=1;HaplotypeScore=0.0000;MLEAC=1;MLEAF=0.500;MQ=60.00;MQ0=0;MQRankSum=0.263;QD=15.05;ReadPosRankSum=0.368	GT:AD:DP:GQ:PL	0/1:8,8:16:99:269,0,270
Chr1	54032498	54032498	C	T	exonic	TRAT1	nonsynonymous SNV	TRAT1:NM_001163943:exon4:c.C212T:p.A71V	exonic	ENSBTAG00000000183	nonsynonymous SNV	ENSBTAG00000000183:ENSBTAT00000034536:exon4:c.C212T:p.A71V	Chr1	54032498	rs134409893	C	T	176.77	PASS	ABHet=0.333;AC=1;AF=0.500;AN=2;BaseQRankSum=0.573;DB;DP=9;Dels=0.00;FS=0.000;HRun=0;HaplotypeScore=0.0000;MLEAC=1;MLEAF=0.500;MQ=60.00;MQ0=0;MQRankSum=0.573;QD=19.64;ReadPosRankSum=0.248	GT:AD:DP:GQ:PL	0/1:3,6:9:92:205,0,92
Chr1	54514677	54514677	C	G	exonic	DPPA4	nonsynonymous SNV	DPPA4:NM_001206481:exon5:c.G524C:p.R175P	exonic	ENSBTAG00000038103	nonsynonymous SNV	ENSBTAG00000038103:ENSBTAT00000055391:exon3:c.G320C:p.R107P,ENSBTAG00000038103:ENSBTAT00000052895:exon5:c.G473C:p.R158P,ENSBTAG00000038103:ENSBTAT00000056336:exon6:c.G503C:p.R168P	Chr1	54514677	rs210202439	C	G	54.98	PASS	ABHet=0.250;AC=1;AF=0.500;AN=2;BaseQRankSum=0.727;DB;DP=4;Dels=0.00;FS=6.021;HRun=1;HaplotypeScore=0.5784;MLEAC=1;MLEAF=0.500;MQ=39.12;MQ0=0;MQRankSum=-0.727;QD=13.74;ReadPosRankSum=-0.727	GT:AD:DP:GQ:PL	0/1:1,3:4:13:83,0,13
Chr1	54516476	54516476	T	C	exonic	DPPA4	nonsynonymous SNV	DPPA4:NM_001206481:exon2:c.A23G:p.N8S	exonic	ENSBTAG00000038103	nonsynonymous SNV	ENSBTAG00000038103:ENSBTAT00000056336:exon2:c.A26G:p.N9S	Chr1	54516476	rs136682812	T	C	96.77	PASS	ABHet=0.222;AC=1;AF=0.500;AN=2;BaseQRankSum=0.000;DB;DP=9;Dels=0.00;FS=0.000;HRun=0;HaplotypeScore=0.0000;MLEAC=1;MLEAF=0.500;MQ=55.11;MQ0=0;MQRankSum=-1.380;QD=10.75;ReadPosRankSum=-0.720	GT:AD:DP:GQ:PL	0/1:2,7:9:56:125,0,56
Chr1	58461762	58461762	C	T	exonic	BOC	nonsynonymous SNV	BOC:NM_001206219:exon14:c.C2468T:p.P823L	exonic	ENSBTAG00000013909	nonsynonymous SNV	ENSBTAG00000013909:ENSBTAT00000018474:exon14:c.C2468T:p.P823L	Chr1	58461762	rs136784492	C	T	69.28	PASS	ABHom=1.00;AC=2;AF=1.00;AN=2;DB;DP=3;Dels=0.00;FS=0.000;HRun=0;HaplotypeScore=0.0000;MLEAC=2;MLEAF=1.00;MQ=60.00;MQ0=0;QD=23.09	GT:AD:DP:GQ:PL	1/1:0,3:3:9:97,9,0
Chr1	58606787	58606787	T	C	exonic	SPICE1	nonsynonymous SNV	SPICE1:NM_001038117:exon9:c.A776G:p.N259S	exonic	ENSBTAG00000013937	nonsynonymous SNV	ENSBTAG00000013937:ENSBTAT00000057527:exon9:c.A776G:p.N259S	Chr1	58606787	rs133053831	T	C	176.77	PASS	ABHet=0.538;AC=1;AF=0.500;AN=2;BaseQRankSum=1.656;DB;DP=13;Dels=0.00;FS=7.160;HRun=0;HaplotypeScore=0.0000;MLEAC=1;MLEAF=0.500;MQ=60.00;MQ0=0;MQRankSum=0.811;QD=13.60;ReadPosRankSum=1.656	GT:AD:DP:GQ:PL	0/1:7,6:13:99:205,0,230
Chr1	59186809	59186809	G	A	exonic	QTRTD1	nonsynonymous SNV	QTRTD1:NM_001098908:exon2:c.G77A:p.C26Y	exonic	ENSBTAG00000004977	nonsynonymous SNV	ENSBTAG00000004977:ENSBTAT00000054516:exon2:c.G77A:p.C26Y	Chr1	59186809	rs378239337	G	A	137.77	PASS	ABHet=0.500;AC=1;AF=0.500;AN=2;BaseQRankSum=-0.470;DB;DP=10;Dels=0.00;FS=2.808;HRun=0;HaplotypeScore=0.0000;MLEAC=1;MLEAF=0.500;MQ=60.00;MQ0=0;MQRankSum=0.336;QD=13.78;ReadPosRankSum=1.098	GT:AD:DP:GQ:PL	0/1:5,5:10:99:166,0,167
Chr1	61034491	61034491	G	A	exonic	LSAMP	nonsynonymous SNV	LSAMP:NM_001205368:exon7:c.C994T:p.L332F	intergenic	ENSBTAG00000006451(dist=77245),ENSBTAG00000044343(dist=551271)	.	.	Chr1	61034491	rs133954333	G	A	200.84	PASS	ABHom=1.00;AC=2;AF=1.00;AN=2;DB;DP=7;Dels=0.00;FS=0.000;HRun=1;HaplotypeScore=0.0000;MLEAC=2;MLEAF=1.00;MQ=53.03;MQ0=0;QD=28.69	GT:AD:DP:GQ:PL	1/1:0,7:7:18:229,18,0
Chr1	64629600	64629600	C	G	exonic	B4GALT4	nonsynonymous SNV	B4GALT4:NM_001038078:exon4:c.G346C:p.E116Q	exonic	ENSBTAG00000001390	nonsynonymous SNV	ENSBTAG00000001390:ENSBTAT00000047259:exon4:c.G346C:p.E116Q	Chr1	64629600	.	C	G	161.77	PASS	ABHet=0.500;AC=1;AF=0.500;AN=2;BaseQRankSum=-0.935;DP=14;Dels=0.00;FS=5.756;HRun=0;HaplotypeScore=0.7887;MLEAC=1;MLEAF=0.500;MQ=60.00;MQ0=0;MQRankSum=1.493;QD=11.55;ReadPosRankSum=0.377	GT:AD:DP:GQ:PL	0/1:7,7:14:99:190,0,205
Chr1	64857424	64857424	G	A	exonic	POGLUT1	nonsynonymous SNV	POGLUT1:NM_001014903:exon6:c.G586A:p.A196T	exonic	ENSBTAG00000008562	nonsynonymous SNV	ENSBTAG00000008562:ENSBTAT00000011287:exon6:c.G586A:p.A196T	Chr1	64857424	.	G	A	136.77	PASS	ABHet=0.286;AC=1;AF=0.500;AN=2;BaseQRankSum=-1.495;DP=7;Dels=0.00;FS=0.000;HRun=0;HaplotypeScore=0.0000;MLEAC=1;MLEAF=0.500;MQ=60.00;MQ0=0;MQRankSum=0.922;QD=19.54;ReadPosRankSum=-0.922	GT:AD:DP:GQ:PL	0/1:2,5:7:62:165,0,62
Chr1	64888638	64888638	G	T	exonic	TIMMDC1	nonsynonymous SNV	TIMMDC1:NM_001080235:exon5:c.G591T:p.E197D	exonic	ENSBTAG00000012581	nonsynonymous SNV	ENSBTAG00000012581:ENSBTAT00000016702:exon10:c.G657T:p.E219D	Chr1	64888638	.	G	T	64.77	PASS	ABHet=0.667;AC=1;AF=0.500;AN=2;BaseQRankSum=0.573;DP=9;Dels=0.00;FS=2.808;HRun=0;HaplotypeScore=0.0000;MLEAC=1;MLEAF=0.500;MQ=60.00;MQ0=0;MQRankSum=0.248;QD=7.20;ReadPosRankSum=0.248	GT:AD:DP:GQ:PL	0/1:6,3:9:93:93,0,196
Chr1	64897631	64897631	C	G	exonic	CD80	nonsynonymous SNV	CD80:NM_001206439:exon5:c.G868C:p.E290Q	exonic	ENSBTAG00000018059	nonsynonymous SNV	ENSBTAG00000018059:ENSBTAT00000024042:exon5:c.G868C:p.E290Q	Chr1	64897631	rs42911133	C	G	71.77	PASS	ABHet=0.571;AC=1;AF=0.500;AN=2;BaseQRankSum=0.937;DB;DP=7;Dels=0.00;FS=3.680;HRun=0;HaplotypeScore=0.0000;MLEAC=1;MLEAF=0.500;MQ=60.00;MQ0=0;MQRankSum=-1.754;QD=10.25;ReadPosRankSum=1.300	GT:AD:DP:GQ:PL	0/1:4,3:7:99:100,0,128
Chr1	66855434	66855434	C	T	exonic	IQCB1	nonsynonymous SNV	IQCB1:NM_001046381:exon15:c.G1654A:p.A552T	exonic	ENSBTAG00000013069	nonsynonymous SNV	ENSBTAG00000013069:ENSBTAT00000017379:exon15:c.G1654A:p.A552T	Chr1	66855434	rs133555999	C	T	449.77	PASS	ABHom=1.00;AC=2;AF=1.00;AN=2;DB;DP=13;Dels=0.00;FS=0.000;HRun=0;HaplotypeScore=0.0000;MLEAC=2;MLEAF=1.00;MQ=60.00;MQ0=0;QD=34.60	GT:AD:DP:GQ:PL	1/1:0,13:13:39:478,39,0
Chr1	67665267	67665267	C	T	exonic	HSPBAP1	nonsynonymous SNV	HSPBAP1:NM_001014911:exon8:c.G1351A:p.V451I	exonic	ENSBTAG00000005066	nonsynonymous SNV	ENSBTAG00000005066:ENSBTAT00000006679:exon8:c.G1351A:p.V451I	Chr1	67665267	.	C	T	283.77	PASS	ABHet=0.308;AC=1;AF=0.500;AN=2;BaseQRankSum=-1.929;DP=13;Dels=0.00;FS=0.000;HRun=0;HaplotypeScore=0.0000;MLEAC=1;MLEAF=0.500;MQ=60.00;MQ0=0;MQRankSum=-0.540;QD=21.83;ReadPosRankSum=-1.157	GT:AD:DP:GQ:PL	0/1:4,9:13:99:312,0,125
Chr1	69753035	69753035	C	T	exonic	UMPS	nonsynonymous SNV	UMPS:NM_177508:exon3:c.C541T:p.R181C	exonic	ENSBTAG00000013727	nonsynonymous SNV	ENSBTAG00000013727:ENSBTAT00000018248:exon3:c.C541T:p.R181C	Chr1	69753035	rs110953962	C	T	464.77	PASS	ABHom=1.00;AC=2;AF=1.00;AN=2;DB;DP=14;Dels=0.00;FS=0.000;HRun=0;HaplotypeScore=0.0000;MLEAC=2;MLEAF=1.00;MQ=60.00;MQ0=0;QD=33.20	GT:AD:DP:GQ:PL	1/1:0,14:14:39:493,39,0
Chr1	70545846	70545846	G	A	exonic	SNX4	nonsynonymous SNV	SNX4:NM_001080281:exon2:c.C194T:p.A65V	exonic	ENSBTAG00000011383	nonsynonymous SNV	ENSBTAG00000011383:ENSBTAT00000015120:exon2:c.C194T:p.A65V	Chr1	70545846	.	G	A	281.77	PASS	ABHet=0.333;AC=1;AF=0.500;AN=2;BaseQRankSum=-1.041;DP=15;Dels=0.00;FS=10.510;HRun=0;HaplotypeScore=0.7340;MLEAC=1;MLEAF=0.500;MQ=60.00;MQ0=0;MQRankSum=-0.919;QD=18.78;ReadPosRankSum=0.061	GT:AD:DP:GQ:PL	0/1:5,10:15:99:310,0,159
Chr1	71209861	71209861	G	A	exonic	TNK2	nonsynonymous SNV	TNK2:NM_173885:exon12:c.C2660T:p.T887M	exonic	ENSBTAG00000021364	nonsynonymous SNV	ENSBTAG00000021364:ENSBTAT00000046471:exon12:c.C2660T:p.T887M	Chr1	71209861	rs137214122	G	A	54.77	PASS	ABHet=0.250;AC=1;AF=0.500;AN=2;BaseQRankSum=-0.727;DB;DP=4;Dels=0.00;FS=0.000;HRun=0;HaplotypeScore=0.9665;MLEAC=1;MLEAF=0.500;MQ=53.95;MQ0=0;MQRankSum=0.727;QD=13.69;ReadPosRankSum=0.727	GT:AD:DP:GQ:PL	0/1:1,3:4:29:83,0,29
Chr1	71209876	71209876	C	T	exonic	TNK2	nonsynonymous SNV	TNK2:NM_173885:exon12:c.G2645A:p.R882K	exonic	ENSBTAG00000021364	nonsynonymous SNV	ENSBTAG00000021364:ENSBTAT00000046471:exon12:c.G2645A:p.R882K	Chr1	71209876	rs136955408	C	T	72.77	PASS	ABHet=0.333;AC=1;AF=0.500;AN=2;BaseQRankSum=-0.731;DB;DP=6;Dels=0.00;FS=3.979;HRun=1;HaplotypeScore=0.0000;MLEAC=1;MLEAF=0.500;MQ=56.04;MQ0=0;MQRankSum=-0.731;QD=12.13;ReadPosRankSum=0.731	GT:AD:DP:GQ:PL	0/1:2,4:6:30:101,0,30
Chr1	71223055	71223055	C	G	exonic	TNK2	nonsynonymous SNV	TNK2:NM_173885:exon4:c.G320C:p.G107A	exonic	ENSBTAG00000021364	nonsynonymous SNV	ENSBTAG00000021364:ENSBTAT00000028482:exon4:c.G320C:p.G107A,ENSBTAG00000021364:ENSBTAT00000046471:exon4:c.G320C:p.G107A	Chr1	71223055	rs209148946	C	G	220.8	PASS	ABHom=1.00;AC=2;AF=1.00;AN=2;DB;DP=7;Dels=0.00;FS=0.000;HRun=1;HaplotypeScore=0.7340;MLEAC=2;MLEAF=1.00;MQ=60.00;MQ0=0;QD=31.54	GT:AD:DP:GQ:PL	1/1:0,7:7:21:249,21,0
Chr1	71657860	71657860	A	G	exonic	SMCO1	nonsynonymous SNV	SMCO1:NM_001099209:exon2:c.T101C:p.F34S	exonic	ENSBTAG00000013319	nonsynonymous SNV	ENSBTAG00000013319:ENSBTAT00000017713:exon2:c.T101C:p.F34S	Chr1	71657860	rs210740851	A	G	99.77	PASS	ABHet=0.692;AC=1;AF=0.500;AN=2;BaseQRankSum=1.620;DB;DP=13;Dels=0.00;FS=0.000;HRun=1;HaplotypeScore=1.5774;MLEAC=1;MLEAF=0.500;MQ=58.20;MQ0=0;MQRankSum=1.157;QD=7.67;ReadPosRankSum=1.312	GT:AD:DP:GQ:PL	0/1:9,4:13:99:128,0,308
Chr1	71697880	71697880	G	A	exonic	WDR53	nonsynonymous SNV	WDR53:NM_001075772:exon3:c.C499T:p.R167W	exonic	ENSBTAG00000014660	nonsynonymous SNV	ENSBTAG00000014660:ENSBTAT00000019520:exon3:c.C499T:p.R167W	Chr1	71697880	rs438208196	G	A	255.77	PASS	ABHet=0.308;AC=1;AF=0.500;AN=2;BaseQRankSum=0.555;DB;DP=13;Dels=0.00;FS=6.264;HRun=2;HaplotypeScore=0.0000;MLEAC=1;MLEAF=0.500;MQ=46.42;MQ0=0;MQRankSum=-0.740;QD=19.67;ReadPosRankSum=-1.294	GT:AD:DP:GQ:PL	0/1:4,9:13:70:284,0,70
Chr1	73518804	73518804	T	C	exonic	TMEM44	nonsynonymous SNV	TMEM44:NM_001099131:exon2:c.T248C:p.I83T	exonic	ENSBTAG00000002394	nonsynonymous SNV	ENSBTAG00000002394:ENSBTAT00000032260:exon2:c.T236C:p.I79T	Chr1	73518804	rs481100653	T	C	152.18	PASS	ABHet=0.143;AC=1;AF=0.500;AN=2;BaseQRankSum=0.736;DB;DP=7;Dels=0.00;FS=0.000;HRun=0;HaplotypeScore=0.0000;MLEAC=1;MLEAF=0.500;MQ=60.00;MQ0=0;MQRankSum=-0.736;QD=21.74;ReadPosRankSum=0.736	GT:AD:DP:GQ:PL	0/1:1,6:7:10:180,0,10
Chr1	79326523	79326523	C	T	exonic	LPP	nonsynonymous SNV	LPP:NM_001192591:exon7:c.G910A:p.A304T	exonic	ENSBTAG00000044001	nonsynonymous SNV	ENSBTAG00000044001:ENSBTAT00000061134:exon7:c.G910A:p.A304T	Chr1	79326523	rs17870418	C	T	87.77	PASS	ABHet=0.545;AC=1;AF=0.500;AN=2;BaseQRankSum=0.000;DB;DP=11;Dels=0.00;FS=2.430;HRun=0;HaplotypeScore=0.0000;MLEAC=1;MLEAF=0.500;MQ=55.66;MQ0=0;MQRankSum=-0.365;QD=7.98;ReadPosRankSum=1.447	GT:AD:DP:GQ:PL	0/1:6,5:11:99:116,0,206
Chr1	81151386	81151386	A	C	exonic	FETUB	nonsynonymous SNV	FETUB:NM_001034218:exon7:c.T1152G:p.I384M	exonic	ENSBTAG00000017531	nonsynonymous SNV	ENSBTAG00000017531:ENSBTAT00000023309:exon7:c.T1152G:p.I384M	Chr1	81151386	rs137748502	A	C	161.9	PASS	ABHom=1.00;AC=2;AF=1.00;AN=2;DB;DP=5;Dels=0.00;FS=0.000;HRun=0;HaplotypeScore=0.0000;MLEAC=2;MLEAF=1.00;MQ=55.21;MQ0=0;QD=32.38	GT:AD:DP:GQ:PL	1/1:0,5:5:15:190,15,0
Chr1	81268456	81268456	G	A	exonic	TBCCD1	nonsynonymous SNV	TBCCD1:NM_001083730:exon6:c.G927A:p.M309I	exonic	ENSBTAG00000003143	nonsynonymous SNV	ENSBTAG00000003143:ENSBTAT00000004087:exon5:c.G927A:p.M309I	Chr1	81268456	rs135335159	G	A	238.77	PASS	ABHet=0.529;AC=1;AF=0.500;AN=2;BaseQRankSum=0.818;DB;DP=17;Dels=0.00;FS=2.077;HRun=0;HaplotypeScore=0.0000;MLEAC=1;MLEAF=0.500;MQ=60.00;MQ0=0;MQRankSum=-0.144;QD=14.05;ReadPosRankSum=0.722	GT:AD:DP:GQ:PL	0/1:9,8:17:99:267,0,297
Chr1	83578915	83578915	G	A	exonic	ABCF3	nonsynonymous SNV	ABCF3:NM_001083457:exon7:c.C776T:p.T259M	exonic	ENSBTAG00000006920	nonsynonymous SNV	ENSBTAG00000006920:ENSBTAT00000009087:exon7:c.C776T:p.T259M	Chr1	83578915	rs137274724	G	A	303.78	PASS	ABHom=1.00;AC=2;AF=1.00;AN=2;DB;DP=9;Dels=0.00;FS=0.000;HRun=0;HaplotypeScore=0.0000;MLEAC=2;MLEAF=1.00;MQ=60.00;MQ0=0;QD=33.75	GT:AD:DP:GQ:PL	1/1:0,9:9:27:332,27,0
Chr1	83941553	83941553	G	C	exonic	YEATS2	nonsynonymous SNV	YEATS2:NM_001105367:exon23:c.C3284G:p.A1095G	exonic	ENSBTAG00000014451	nonsynonymous SNV	ENSBTAG00000014451:ENSBTAT00000019219:exon23:c.C3284G:p.A1095G	Chr1	83941553	.	G	C	132.77	PASS	ABHet=0.455;AC=1;AF=0.500;AN=2;BaseQRankSum=-0.143;DP=11;Dels=0.00;FS=0.000;HRun=1;HaplotypeScore=1.7753;MLEAC=1;MLEAF=0.500;MQ=60.00;MQ0=0;MQRankSum=0.387;QD=12.07;ReadPosRankSum=1.186	GT:AD:DP:GQ:PL	0/1:5,6:11:99:161,0,161
Chr1	84543348	84543348	C	A	exonic	LAMP3	nonsynonymous SNV	LAMP3:NM_001102135:exon2:c.C390A:p.H130Q	exonic	ENSBTAG00000006552	nonsynonymous SNV	ENSBTAG00000006552:ENSBTAT00000008608:exon2:c.C390A:p.H130Q	Chr1	84543348	rs42548468	C	A	46.89	PASS	ABHom=0.500;AC=2;AF=1.00;AN=2;DB;DP=4;Dels=0.00;FS=0.000;HRun=1;HaplotypeScore=0.0000;MLEAC=1;MLEAF=0.500;MQ=60.00;MQ0=0;OND=0.500;QD=11.72	GT:AD:DP:GQ:PL	1/1:0,2:4:6:83,6,0
Chr1	87000544	87000544	C	A	exonic	CCDC39	nonsynonymous SNV	CCDC39:NM_001206056:exon18:c.C2539A:p.Q847K	exonic	ENSBTAG00000001969	nonsynonymous SNV	ENSBTAG00000001969:ENSBTAT00000064331:exon23:c.C2545A:p.Q849K,ENSBTAG00000001969:ENSBTAT00000002557:exon24:c.C2539A:p.Q847K	Chr1	87000544	rs436450796	C	A	103.77	PASS	ABHet=0.556;AC=1;AF=0.500;AN=2;BaseQRankSum=-0.729;DB;DP=9;Dels=0.00;FS=7.782;HRun=2;HaplotypeScore=0.0000;MLEAC=1;MLEAF=0.500;MQ=60.00;MQ0=0;MQRankSum=-1.159;QD=11.53;ReadPosRankSum=1.307	GT:AD:DP:GQ:PL	0/1:5,4:9:99:132,0,175
Chr1	90576990	90576990	A	G	exonic	TBL1XR1	nonsynonymous SNV	TBL1XR1:NM_001193029:exon4:c.A352G:p.T118A	exonic	ENSBTAG00000021910	nonsynonymous SNV	ENSBTAG00000021910:ENSBTAT00000029211:exon4:c.A352G:p.T118A	Chr1	90576990	rs134657858	A	G	78.77	PASS	ABHet=0.400;AC=1;AF=0.500;AN=2;BaseQRankSum=1.231;DB;DP=5;Dels=0.00;FS=3.979;HRun=1;HaplotypeScore=0.0000;MLEAC=1;MLEAF=0.500;MQ=60.00;MQ0=0;MQRankSum=0.358;QD=15.75;ReadPosRankSum=0.358	GT:AD:DP:GQ:PL	0/1:2,3:5:62:107,0,62
Chr1	95904857	95904857	C	T	exonic	FNDC3B	nonsynonymous SNV	FNDC3B:NM_001206211:exon23:c.G3164A:p.S1055N	exonic	ENSBTAG00000019376	nonsynonymous SNV	ENSBTAG00000019376:ENSBTAT00000025816:exon23:c.G3164A:p.S1055N	Chr1	95904857	rs208876024	C	T	108.82	PASS	ABHet=0.200;AC=1;AF=0.500;AN=2;BaseQRankSum=0.731;DB;DP=5;Dels=0.00;FS=0.000;HRun=1;HaplotypeScore=0.0000;MLEAC=1;MLEAF=0.500;MQ=60.00;MQ0=0;MQRankSum=0.731;QD=21.76;ReadPosRankSum=-0.731	GT:AD:DP:GQ:PL	0/1:1,4:5:19:137,0,19
Chr1	97761983	97761983	A	G	exonic	SLC7A14	nonsynonymous SNV	SLC7A14:NM_001077992:exon8:c.A2155G:p.N719D	exonic	ENSBTAG00000016323	nonsynonymous SNV	ENSBTAG00000016323:ENSBTAT00000032016:exon8:c.A2155G:p.N719D	Chr1	97761983	rs209797827	A	G	107.77	PASS	ABHet=0.556;AC=1;AF=0.500;AN=2;BaseQRankSum=2.219;DB;DP=9;Dels=0.00;FS=0.000;HRun=1;HaplotypeScore=0.7340;MLEAC=1;MLEAF=0.500;MQ=60.00;MQ0=0;MQRankSum=-0.876;QD=11.97;ReadPosRankSum=1.159	GT:AD:DP:GQ:PL	0/1:5,4:9:99:136,0,159
Chr1	97951882	97951882	C	T	exonic	PRKCI	nonsynonymous SNV	PRKCI:NM_001205955:exon1:c.G20A:p.S7N	exonic	ENSBTAG00000001403	nonsynonymous SNV	ENSBTAG00000001403:ENSBTAT00000061563:exon3:c.G248A:p.S83N	Chr1	97951882	rs207969566	C	T	283.78	PASS	ABHom=1.00;AC=2;AF=1.00;AN=2;DB;DP=8;Dels=0.00;FS=0.000;HRun=1;HaplotypeScore=0.0000;MLEAC=2;MLEAF=1.00;MQ=60.00;MQ0=0;QD=35.47	GT:AD:DP:GQ:PL	1/1:0,8:8:24:312,24,0
Chr1	100802337	100802337	A	T	exonic	SERPINI2	nonsynonymous SNV	SERPINI2:NM_001102054:exon5:c.A791T:p.K264M	exonic	ENSBTAG00000011423	nonsynonymous SNV	ENSBTAG00000011423:ENSBTAT00000015176:exon5:c.A791T:p.K264M	Chr1	100802337	.	A	T	133.77	PASS	ABHet=0.583;AC=1;AF=0.500;AN=2;BaseQRankSum=0.135;DP=12;Dels=0.00;FS=0.000;HRun=0;HaplotypeScore=0.0000;MLEAC=1;MLEAF=0.500;MQ=60.00;MQ0=0;MQRankSum=-0.689;QD=11.15;ReadPosRankSum=-1.134	GT:AD:DP:GQ:PL	0/1:7,5:12:99:162,0,244
Chr1	109823001	109823001	T	C	exonic	RSRC1	nonsynonymous SNV	RSRC1:NM_001075404:exon9:c.A860G:p.N287S	exonic	ENSBTAG00000031561	nonsynonymous SNV	ENSBTAG00000031561:ENSBTAT00000044707:exon9:c.A860G:p.N287S	Chr1	109823001	rs110509495	T	C	297.78	PASS	ABHom=1.00;AC=2;AF=1.00;AN=2;DB;DP=8;Dels=0.00;FS=0.000;HRun=0;HaplotypeScore=0.0000;MLEAC=2;MLEAF=1.00;MQ=60.00;MQ0=0;QD=37.22	GT:AD:DP:GQ:PL	1/1:0,8:8:24:326,24,0
Chr1	111028532	111028532	A	C	exonic	PTX3	nonsynonymous SNV	PTX3:NM_001076259:exon3:c.T1023G:p.D341E	exonic	ENSBTAG00000009012	nonsynonymous SNV	ENSBTAG00000009012:ENSBTAT00000011863:exon3:c.T1023G:p.D341E	Chr1	111028532	rs43263271	A	C	300.78	PASS	ABHom=1.00;AC=2;AF=1.00;AN=2;DB;DP=9;Dels=0.00;FS=0.000;HRun=2;HaplotypeScore=0.0000;MLEAC=2;MLEAF=1.00;MQ=60.00;MQ0=0;QD=33.42	GT:AD:DP:GQ:PL	1/1:0,9:9:27:329,27,0
Chr1	111853357	111853357	C	T	exonic	TIPARP	nonsynonymous SNV	TIPARP:NM_001206048:exon2:c.G617A:p.S206N	exonic	ENSBTAG00000012120	nonsynonymous SNV	ENSBTAG00000012120:ENSBTAT00000016071:exon1:c.G629A:p.S210N	Chr1	111853357	rs136857492	C	T	167.9	PASS	ABHom=1.00;AC=2;AF=1.00;AN=2;DB;DP=5;Dels=0.00;FS=0.000;HRun=1;HaplotypeScore=0.0000;MLEAC=2;MLEAF=1.00;MQ=60.00;MQ0=0;QD=33.58	GT:AD:DP:GQ:PL	1/1:0,5:5:15:196,15,0
Chr1	114310045	114310045	G	T	exonic	ARHGEF26	nonsynonymous SNV	ARHGEF26:NM_001205989:exon11:c.C2236A:p.L746M	exonic	ENSBTAG00000013439	nonsynonymous SNV	ENSBTAG00000013439:ENSBTAT00000017878:exon11:c.C2236A:p.L746M	Chr1	114310045	.	G	T	147.77	PASS	ABHet=0.444;AC=1;AF=0.500;AN=2;BaseQRankSum=0.000;DP=9;Dels=0.00;FS=0.000;HRun=0;HaplotypeScore=0.0000;MLEAC=1;MLEAF=0.500;MQ=60.00;MQ0=0;MQRankSum=0.361;QD=16.42;ReadPosRankSum=1.881	GT:AD:DP:GQ:PL	0/1:4,5:9:99:176,0,130
Chr1	116974582	116974582	T	A	exonic	AADAC	nonsynonymous SNV	AADAC:NM_001075791:exon5:c.A1055T:p.Y352F	exonic	ENSBTAG00000011569	nonsynonymous SNV	ENSBTAG00000011569:ENSBTAT00000015373:exon5:c.A1055T:p.Y352F	Chr1	116974582	rs469482728	T	A	249.8	PASS	ABHom=1.00;AC=2;AF=1.00;AN=2;DB;DP=7;Dels=0.00;FS=0.000;HRun=1;HaplotypeScore=0.0000;MLEAC=2;MLEAF=1.00;MQ=60.00;MQ0=0;QD=35.69	GT:AD:DP:GQ:PL	1/1:0,7:7:21:278,21,0
Chr1	118499730	118499730	T	G	exonic	EIF2A	nonsynonymous SNV	EIF2A:NM_001102283:exon12:c.A1616C:p.N539T	exonic	ENSBTAG00000009106	nonsynonymous SNV	ENSBTAG00000009106:ENSBTAT00000012002:exon12:c.A1616C:p.N539T	Chr1	118499730	rs378229962	T	G	43.77	PASS	ABHet=0.500;AC=1;AF=0.500;AN=2;BaseQRankSum=1.026;DB;DP=4;Dels=0.00;FS=0.000;HRun=2;HaplotypeScore=0.0000;MLEAC=1;MLEAF=0.500;MQ=60.00;MQ0=0;MQRankSum=-1.026;QD=10.94;ReadPosRankSum=1.026	GT:AD:DP:GQ:PL	0/1:2,2:4:69:72,0,69
Chr1	118655479	118655479	G	T	exonic	TSC22D2	nonsynonymous SNV	TSC22D2:NM_001144101:exon1:c.C1691A:p.P564Q	exonic	ENSBTAG00000018402	nonsynonymous SNV	ENSBTAG00000018402:ENSBTAT00000024485:exon1:c.C1691A:p.P564Q	Chr1	118655479	rs109606344	G	T	118.79	PASS	ABHet=0.333;AC=1;AF=0.500;AN=2;BaseQRankSum=1.380;DB;DP=6;Dels=0.00;FS=0.000;HRun=0;HaplotypeScore=0.0000;MLEAC=1;MLEAF=0.500;MQ=60.00;MQ0=0;MQRankSum=-0.720;QD=19.80;ReadPosRankSum=0.720	GT:AD:DP:GQ:PL	0/1:2,4:6:22:147,0,22
Chr1	119521013	119521013	G	A	exonic	WWTR1	nonsynonymous SNV	WWTR1:NM_001193047:exon2:c.G550A:p.V184M	exonic	ENSBTAG00000007814	nonsynonymous SNV	ENSBTAG00000007814:ENSBTAT00000010277:exon2:c.G550A:p.V184M	Chr1	119521013	rs207721542	G	A	215.77	PASS	ABHet=0.438;AC=1;AF=0.500;AN=2;BaseQRankSum=-0.428;DB;DP=16;Dels=0.00;FS=2.081;HRun=0;HaplotypeScore=0.0000;MLEAC=1;MLEAF=0.500;MQ=58.55;MQ0=0;MQRankSum=0.428;QD=13.49;ReadPosRankSum=-0.872	GT:AD:DP:GQ:PL	0/1:7,9:16:99:244,0,221
Chr1	119916331	119916331	C	G	exonic	LOC514194	nonsynonymous SNV	LOC514194:NM_001256556:exon7:c.C1303G:p.Q435E	exonic	ENSBTAG00000012164	nonsynonymous SNV	ENSBTAG00000012164:ENSBTAT00000016137:exon7:c.C1303G:p.Q435E	Chr1	119916331	rs109756433	C	G	141.77	PASS	ABHet=0.545;AC=1;AF=0.500;AN=2;BaseQRankSum=0.143;DB;DP=11;Dels=0.00;FS=2.463;HRun=0;HaplotypeScore=0.0000;MLEAC=1;MLEAF=0.500;MQ=60.00;MQ0=0;MQRankSum=-1.031;QD=12.89;ReadPosRankSum=-0.717	GT:AD:DP:GQ:PL	0/1:6,5:11:99:170,0,200
Chr1	127323830	127323830	A	C	exonic	PLS1	nonsynonymous SNV	PLS1:NM_001103299:exon15:c.T1668G:p.D556E	exonic	ENSBTAG00000023429	nonsynonymous SNV	ENSBTAG00000023429:ENSBTAT00000049695:exon15:c.T1668G:p.D556E	Chr1	127323830	rs473862222	A	C	226.77	PASS	ABHet=0.222;AC=1;AF=0.500;AN=2;BaseQRankSum=0.762;DB;DP=9;Dels=0.00;FS=3.802;HRun=0;HaplotypeScore=0.0000;MLEAC=1;MLEAF=0.500;MQ=60.00;MQ0=0;MQRankSum=-0.762;QD=25.20;ReadPosRankSum=-0.067	GT:AD:DP:GQ:PL	0/1:2,7:9:53:255,0,53
Chr1	130791972	130791972	C	T	exonic	MRPS22	nonsynonymous SNV	MRPS22:NM_001046319:exon1:c.G61A:p.G21R	exonic	ENSBTAG00000047608	nonsynonymous SNV	ENSBTAG00000047608:ENSBTAT00000063060:exon1:c.G61A:p.G21R	Chr1	130791972	rs384194471	C	T	41.77	PASS	ABHet=0.600;AC=1;AF=0.500;AN=2;BaseQRankSum=-1.026;DB;DP=5;Dels=0.00;FS=0.000;HRun=0;HaplotypeScore=0.0000;MLEAC=1;MLEAF=0.500;MQ=60.00;MQ0=0;MQRankSum=-1.026;QD=8.35;ReadPosRankSum=0.000	GT:AD:DP:GQ:PL	0/1:3,2:5:70:70,0,70
Chr1	132063773	132063773	A	G	exonic	A4GNT	nonsynonymous SNV	A4GNT:NM_001192784:exon1:c.A152G:p.H51R	exonic	ENSBTAG00000001451	nonsynonymous SNV	ENSBTAG00000001451:ENSBTAT00000001899:exon1:c.A152G:p.H51R	Chr1	132063773	rs110166395	A	G	99.77	PASS	ABHet=0.429;AC=1;AF=0.500;AN=2;BaseQRankSum=-0.937;DB;DP=7;Dels=0.00;FS=3.680;HRun=0;HaplotypeScore=0.0000;MLEAC=1;MLEAF=0.500;MQ=60.00;MQ0=0;MQRankSum=0.550;QD=14.25;ReadPosRankSum=0.000	GT:AD:DP:GQ:PL	0/1:3,4:7:99:128,0,100
Chr1	133322183	133322183	T	C	exonic	NCK1	nonsynonymous SNV	NCK1:NM_001076072:exon3:c.A757G:p.N253D	exonic	ENSBTAG00000018427	nonsynonymous SNV	ENSBTAG00000018427:ENSBTAT00000024518:exon3:c.A757G:p.N253D	Chr1	133322183	rs433809077	T	C	366.77	PASS	ABHom=1.00;AC=2;AF=1.00;AN=2;DB;DP=10;Dels=0.00;FS=0.000;HRun=0;HaplotypeScore=0.0000;MLEAC=2;MLEAF=1.00;MQ=57.66;MQ0=0;QD=36.68	GT:AD:DP:GQ:PL	1/1:0,10:10:30:395,30,0
Chr1	136770212	136770212	C	T	exonic	LOC525947	nonsynonymous SNV	LOC525947:NM_001046279:exon7:c.G700A:p.A234T	exonic	ENSBTAG00000023411	nonsynonymous SNV	ENSBTAG00000023411:ENSBTAT00000044444:exon7:c.G700A:p.A234T	Chr1	136770212	rs379058323	C	T	59.77	PASS	ABHet=0.556;AC=1;AF=0.500;AN=2;BaseQRankSum=0.684;DB;DP=9;Dels=0.00;FS=8.451;HRun=0;HaplotypeScore=0.0000;MLEAC=1;MLEAF=0.500;MQ=54.65;MQ0=0;MQRankSum=0.322;QD=6.64;ReadPosRankSum=1.221	GT:AD:DP:GQ:PL	0/1:5,4:9:88:88,0,161
Chr1	138172485	138172485	T	C	exonic	DNAJC13	nonsynonymous SNV	DNAJC13:NM_001113745:exon41:c.A4792G:p.T1598A	exonic	ENSBTAG00000002966	nonsynonymous SNV	ENSBTAG00000002966:ENSBTAT00000003865:exon41:c.A4792G:p.T1598A	Chr1	138172485	rs209950713	T	C	67.77	PASS	ABHet=0.571;AC=1;AF=0.500;AN=2;BaseQRankSum=1.754;DB;DP=7;Dels=0.00;FS=8.451;HRun=0;HaplotypeScore=0.0000;MLEAC=1;MLEAF=0.500;MQ=56.62;MQ0=0;MQRankSum=0.550;QD=9.68;ReadPosRankSum=1.754	GT:AD:DP:GQ:PL	0/1:4,3:7:96:96,0,115
Chr1	138185704	138185704	C	T	exonic	DNAJC13	nonsynonymous SNV	DNAJC13:NM_001113745:exon36:c.G4072A:p.A1358T	exonic	ENSBTAG00000002966	nonsynonymous SNV	ENSBTAG00000002966:ENSBTAT00000003865:exon36:c.G4072A:p.A1358T	Chr1	138185704	rs385781680	C	T	115.79	PASS	ABHet=0.200;AC=1;AF=0.500;AN=2;BaseQRankSum=0.731;DB;DP=5;Dels=0.00;FS=0.000;HRun=0;HaplotypeScore=0.0000;MLEAC=1;MLEAF=0.500;MQ=60.00;MQ0=0;MQRankSum=-0.731;QD=23.16;ReadPosRankSum=0.731	GT:AD:DP:GQ:PL	0/1:1,4:5:23:144,0,23
Chr1	141390626	141390626	A	T	exonic	IGSF5	nonsynonymous SNV	IGSF5:NM_001206779:exon5:c.A482T:p.H161L,IGSF5:NM_001206778:exon7:c.A920T:p.H307L	exonic	ENSBTAG00000002029	nonsynonymous SNV	ENSBTAG00000002029:ENSBTAT00000002629:exon7:c.A920T:p.H307L	Chr1	141390626	rs109835073	A	T	70.77	PASS	ABHet=0.500;AC=1;AF=0.500;AN=2;BaseQRankSum=0.406;DB;DP=6;Dels=0.00;FS=0.000;HRun=2;HaplotypeScore=0.0000;MLEAC=1;MLEAF=0.500;MQ=60.00;MQ0=0;MQRankSum=0.406;QD=11.79;ReadPosRankSum=0.406	GT:AD:DP:GQ:PL	0/1:3,3:6:97:99,0,97
Chr1	143706633	143706633	G	C	exonic	C2CD2	nonsynonymous SNV	C2CD2:NM_001192676:exon1:c.C167G:p.P56R	exonic	ENSBTAG00000021259	nonsynonymous SNV	ENSBTAG00000021259:ENSBTAT00000028327:exon1:c.C167G:p.P56R	Chr1	143706633	rs136994606	G	C	41.74	PASS	ABHom=1.00;AC=2;AF=1.00;AN=2;DB;DP=3;Dels=0.00;FS=0.000;HRun=0;HaplotypeScore=0.0000;MLEAC=2;MLEAF=1.00;MQ=60.00;MQ0=0;QD=13.91	GT:AD:DP:GQ:PL	1/1:0,3:3:6:69,6,0
Chr1	144177889	144177889	C	T	exonic	TFF2	nonsynonymous SNV	TFF2:NM_001083521:exon3:c.G298A:p.E100K	exonic	ENSBTAG00000030814	nonsynonymous SNV	ENSBTAG00000030814:ENSBTAT00000043564:exon3:c.G298A:p.E100K	Chr1	144177889	.	C	T	97.77	PASS	ABHet=0.545;AC=1;AF=0.500;AN=2;BaseQRankSum=0.000;DP=11;Dels=0.00;FS=0.000;HRun=1;HaplotypeScore=0.6651;MLEAC=1;MLEAF=0.500;MQ=57.44;MQ0=0;MQRankSum=-0.876;QD=8.89;ReadPosRankSum=1.307	GT:AD:DP:GQ:PL	0/1:6,5:11:99:126,0,170
Chr1	144801598	144801598	T	C	exonic	CBS	nonsynonymous SNV	CBS:NM_001102000:exon6:c.A583G:p.T195A	exonic	ENSBTAG00000000160	nonsynonymous SNV	ENSBTAG00000000160:ENSBTAT00000000184:exon6:c.A583G:p.T195A	Chr1	144801598	rs480597776	T	C	41.77	PASS	ABHet=0.250;AC=1;AF=0.500;AN=2;BaseQRankSum=-0.736;DB;DP=5;Dels=0.00;FS=0.000;HRun=0;HaplotypeScore=0.0000;MLEAC=1;MLEAF=0.500;MQ=60.00;MQ0=0;MQRankSum=-0.736;OND=0.200;QD=8.35;ReadPosRankSum=0.736	GT:AD:DP:GQ:PL	0/1:1,3:5:32:70,0,32
Chr1	146076476	146076476	C	T	exonic	KRTAP10-2	nonsynonymous SNV	KRTAP10-2:NM_001110186:exon1:c.G595A:p.V199M	exonic	ENSBTAG00000000972	nonsynonymous SNV	ENSBTAG00000000972:ENSBTAT00000043653:exon1:c.G595A:p.V199M	Chr1	146076476	rs379665647	C	T	37.78	PASS	ABHet=0.333;AC=1;AF=0.500;AN=2;BaseQRankSum=0.736;DB;DP=3;Dels=0.00;FS=0.000;HRun=0;HaplotypeScore=0.0000;MLEAC=1;MLEAF=0.500;MQ=60.00;MQ0=0;MQRankSum=0.736;QD=12.59;ReadPosRankSum=0.736	GT:AD:DP:GQ:PL	0/1:1,2:3:28:66,0,28
Chr1	147705763	147705763	T	C	exonic	MCM3AP	nonsynonymous SNV	MCM3AP:NM_001192803:exon1:c.A661G:p.T221A	exonic	ENSBTAG00000003148	nonsynonymous SNV	ENSBTAG00000003148:ENSBTAT00000004097:exon1:c.A661G:p.T221A	Chr1	147705763	rs439850662	T	C	405.77	PASS	ABHom=1.00;AC=2;AF=1.00;AN=2;DB;DP=11;Dels=0.00;FS=0.000;HRun=0;HaplotypeScore=0.0000;MLEAC=2;MLEAF=1.00;MQ=60.00;MQ0=0;QD=36.89	GT:AD:DP:GQ:PL	1/1:0,11:11:33:434,33,0
Chr1	151131810	151131810	A	G	exonic	TTC3	nonsynonymous SNV	TTC3:NM_001109767:exon41:c.A5449G:p.T1817A	exonic	ENSBTAG00000008167	nonsynonymous SNV	ENSBTAG00000008167:ENSBTAT00000050511:exon41:c.A5449G:p.T1817A	Chr1	151131810	rs379619730	A	G	228.8	PASS	ABHom=1.000;AC=2;AF=1.00;AN=2;DB;DP=11;Dels=0.00;FS=0.000;HRun=0;HaplotypeScore=0.0000;MLEAC=2;MLEAF=1.00;MQ=60.00;MQ0=0;QD=20.80	GT:AD:DP:GQ:PL	1/1:0,11:11:21:257,21,0
Chr1	154371495	154371495	A	T	exonic	HACL1	nonsynonymous SNV	HACL1:NM_001098949:exon4:c.T308A:p.M103K	exonic	ENSBTAG00000003718	nonsynonymous SNV	ENSBTAG00000003718:ENSBTAT00000004843:exon4:c.T308A:p.M103K	Chr1	154371495	rs42608710	A	T	204.77	PASS	ABHet=0.533;AC=1;AF=0.500;AN=2;BaseQRankSum=0.555;DB;DP=15;Dels=0.00;FS=0.000;HRun=1;HaplotypeScore=0.0000;MLEAC=1;MLEAF=0.500;MQ=60.00;MQ0=0;MQRankSum=-0.555;QD=13.65;ReadPosRankSum=-0.101	GT:AD:DP:GQ:PL	0/1:8,7:15:99:233,0,189
Chr1	154923472	154923472	A	T	exonic	GALNTL2	nonsynonymous SNV	GALNTL2:NM_001193182:exon1:c.A314T:p.N105I	exonic	ENSBTAG00000008240	nonsynonymous SNV	ENSBTAG00000008240:ENSBTAT00000010847:exon1:c.A314T:p.N105I	Chr1	154923472	.	A	T	108.78	PASS	ABHet=0.333;AC=1;AF=0.500;AN=2;BaseQRankSum=0.731;DP=6;Dels=0.00;FS=0.000;HRun=0;HaplotypeScore=0.0000;MLEAC=1;MLEAF=0.500;MQ=56.04;MQ0=0;MQRankSum=-0.731;QD=18.13;ReadPosRankSum=-0.731	GT:AD:DP:GQ:PL	0/1:2,4:6:24:137,0,24
Chr1	155158414	155158414	C	T	exonic	OXNAD1	nonsynonymous SNV	OXNAD1:NM_001035090:exon8:c.C815T:p.S272L	exonic	ENSBTAG00000004891	nonsynonymous SNV	ENSBTAG00000004891:ENSBTAT00000006434:exon8:c.C815T:p.S272L	Chr1	155158414	.	C	T	204.77	PASS	ABHet=0.462;AC=1;AF=0.500;AN=2;BaseQRankSum=-0.660;DP=13;Dels=0.00;FS=2.276;HRun=3;HaplotypeScore=0.0000;MLEAC=1;MLEAF=0.500;MQ=58.20;MQ0=0;MQRankSum=0.101;QD=15.75;ReadPosRankSum=-0.660	GT:AD:DP:GQ:PL	0/1:6,7:13:99:233,0,190
Chr2	303875	303875	G	T	exonic	LGSN	nonsynonymous SNV	LGSN:NM_001191136:exon5:c.G645T:p.M215I	exonic	ENSBTAG00000010051	nonsynonymous SNV	ENSBTAG00000010051:ENSBTAT00000035588:exon5:c.G645T:p.M215I	Chr2	303875	.	G	T	169.77	PASS	ABHet=0.500;AC=1;AF=0.500;AN=2;BaseQRankSum=0.000;DP=12;Dels=0.00;FS=3.424;HRun=1;HaplotypeScore=0.9789;MLEAC=1;MLEAF=0.500;MQ=60.00;MQ0=0;MQRankSum=0.259;QD=14.15;ReadPosRankSum=1.718	GT:AD:DP:GQ:PL	0/1:6,6:12:99:198,0,201
Chr2	747905	747905	C	T	exonic	HERC2	nonsynonymous SNV	HERC2:NM_001206081:exon45:c.G7375A:p.V2459I	exonic	ENSBTAG00000013916	nonsynonymous SNV	ENSBTAG00000013916:ENSBTAT00000063010:exon43:c.G7126A:p.V2376I,ENSBTAG00000013916:ENSBTAT00000018496:exon45:c.G7396A:p.V2466I	Chr2	747905	.	C	T	39.77	PASS	ABHet=0.500;AC=1;AF=0.500;AN=2;BaseQRankSum=0.358;DP=6;Dels=0.00;FS=0.000;HRun=0;HaplotypeScore=0.0000;MLEAC=1;MLEAF=0.500;MQ=60.00;MQ0=0;MQRankSum=0.358;QD=6.63;ReadPosRankSum=-0.358	GT:AD:DP:GQ:PL	0/1:3,3:6:68:68,0,109
Chr2	1878686	1878686	C	T	exonic	PLEKHB2	nonsynonymous SNV	PLEKHB2:NM_001083529:exon6:c.C419T:p.P140L	exonic	ENSBTAG00000000941	nonsynonymous SNV	ENSBTAG00000000941:ENSBTAT00000001246:exon6:c.C419T:p.P140L	Chr2	1878686	rs377939825	C	T	176.77	PASS	ABHet=0.250;AC=1;AF=0.500;AN=2;BaseQRankSum=0.000;DB;DP=8;Dels=0.00;FS=0.000;HRun=1;HaplotypeScore=0.0000;MLEAC=1;MLEAF=0.500;MQ=57.05;MQ0=0;MQRankSum=1.067;QD=22.10;ReadPosRankSum=-0.572	GT:AD:DP:GQ:PL	0/1:2,6:8:58:205,0,58
Chr2	6611107	6611107	C	T	exonic	ASNSD1	nonsynonymous SNV	ASNSD1:NM_001034680:exon4:c.G451A:p.G151S	exonic	ENSBTAG00000000492	nonsynonymous SNV	ENSBTAG00000000492:ENSBTAT00000056728:exon4:c.G451A:p.G151S	Chr2	6611107	rs136471552	C	T	126.77	PASS	ABHet=0.583;AC=1;AF=0.500;AN=2;BaseQRankSum=-0.143;DB;DP=12;Dels=0.00;FS=18.195;HRun=0;HaplotypeScore=0.0000;MLEAC=1;MLEAF=0.500;MQ=56.82;MQ0=0;MQRankSum=0.825;QD=10.56;ReadPosRankSum=1.932	GT:AD:DP:GQ:PL	0/1:7,5:12:99:155,0,188
Chr2	13868401	13868401	A	T	exonic	DNAJC10	nonsynonymous SNV	DNAJC10:NM_001099121:exon5:c.T381A:p.D127E	exonic	ENSBTAG00000008390	nonsynonymous SNV	ENSBTAG00000008390:ENSBTAT00000011043:exon5:c.T381A:p.D127E	Chr2	13868401	rs210672923	A	T	146.77	PASS	ABHet=0.455;AC=1;AF=0.500;AN=2;BaseQRankSum=0.143;DB;DP=11;Dels=0.00;FS=0.000;HRun=1;HaplotypeScore=0.0000;MLEAC=1;MLEAF=0.500;MQ=60.00;MQ0=0;MQRankSum=0.825;QD=13.34;ReadPosRankSum=0.143	GT:AD:DP:GQ:PL	0/1:5,6:11:99:175,0,133
Chr2	14711653	14711653	T	C	exonic	SSFA2	nonsynonymous SNV	SSFA2:NM_001192097:exon8:c.A1294G:p.N432D	exonic	ENSBTAG00000000937	nonsynonymous SNV	ENSBTAG00000000937:ENSBTAT00000001241:exon8:c.A1294G:p.N432D	Chr2	14711653	rs211453700	T	C	137.77	PASS	ABHet=0.615;AC=1;AF=0.500;AN=2;BaseQRankSum=0.817;DB;DP=13;Dels=0.00;FS=2.158;HRun=0;HaplotypeScore=0.0000;MLEAC=1;MLEAF=0.500;MQ=60.00;MQ0=0;MQRankSum=-0.817;QD=10.60;ReadPosRankSum=-0.271	GT:AD:DP:GQ:PL	0/1:8,5:13:99:166,0,282
Chr2	17933758	17933758	A	G	exonic	LOC530799	nonsynonymous SNV	LOC530799:NM_001242308:exon8:c.A1175G:p.K392R	exonic	ENSBTAG00000027875	nonsynonymous SNV	ENSBTAG00000027875:ENSBTAT00000040194:exon8:c.A1175G:p.K392R	Chr2	17933758	.	A	G	215.77	PASS	ABHet=0.417;AC=1;AF=0.500;AN=2;BaseQRankSum=0.380;DP=12;Dels=0.00;FS=0.000;HRun=1;HaplotypeScore=0.0000;MLEAC=1;MLEAF=0.500;MQ=60.00;MQ0=0;MQRankSum=0.380;QD=17.98;ReadPosRankSum=-0.244	GT:AD:DP:GQ:PL	0/1:5,7:12:99:244,0,132
Chr2	17949882	17949882	C	G	exonic	LOC530799	nonsynonymous SNV	LOC530799:NM_001242308:exon9:c.C1379G:p.T460R	exonic	ENSBTAG00000027875	nonsynonymous SNV	ENSBTAG00000027875:ENSBTAT00000040194:exon9:c.C1379G:p.T460R	Chr2	17949882	rs379031672	C	G	308.77	PASS	ABHet=0.375;AC=1;AF=0.500;AN=2;BaseQRankSum=-0.271;DB;DP=16;Dels=0.00;FS=2.171;HRun=0;HaplotypeScore=0.0000;MLEAC=1;MLEAF=0.500;MQ=58.83;MQ0=0;MQRankSum=0.597;QD=19.30;ReadPosRankSum=-0.271	GT:AD:DP:GQ:PL	0/1:6,10:16:99:337,0,184
Chr2	17967569	17967569	T	C	exonic	LOC530799	nonsynonymous SNV	LOC530799:NM_001242308:exon13:c.T2050C:p.W684R	exonic	ENSBTAG00000027875	nonsynonymous SNV	ENSBTAG00000027875:ENSBTAT00000040194:exon13:c.T2053C:p.W685R	Chr2	17967569	.	T	C	135.77	PASS	ABHet=0.400;AC=1;AF=0.500;AN=2;BaseQRankSum=-1.307;DP=10;Dels=0.00;FS=7.782;HRun=0;HaplotypeScore=0.0000;MLEAC=1;MLEAF=0.500;MQ=60.00;MQ0=0;MQRankSum=0.876;QD=13.58;ReadPosRankSum=-1.652	GT:AD:DP:GQ:PL	0/1:4,6:10:99:164,0,136
Chr2	18009637	18009637	C	T	exonic	LOC530799	nonsynonymous SNV	LOC530799:NM_001242308:exon23:c.C3701T:p.A1234V	exonic	ENSBTAG00000027875	nonsynonymous SNV	ENSBTAG00000027875:ENSBTAT00000040194:exon23:c.C3704T:p.A1235V	Chr2	18009637	.	C	T	46.77	PASS	ABHet=0.636;AC=1;AF=0.500;AN=2;BaseQRankSum=0.296;DP=11;Dels=0.00;FS=3.010;HRun=0;HaplotypeScore=0.0000;MLEAC=1;MLEAF=0.500;MQ=60.00;MQ0=0;MQRankSum=-0.731;QD=4.25;ReadPosRankSum=0.546	GT:AD:DP:GQ:PL	0/1:7,4:11:75:75,0,217
Chr2	18009699	18009699	T	A	exonic	LOC530799	nonsynonymous SNV	LOC530799:NM_001242308:exon23:c.T3763A:p.C1255S	exonic	ENSBTAG00000027875	nonsynonymous SNV	ENSBTAG00000027875:ENSBTAT00000040194:exon23:c.T3766A:p.C1256S	Chr2	18009699	rs43292686	T	A	106.48	PASS	ABHom=0.571;AC=2;AF=1.00;AN=2;DB;DP=7;Dels=0.00;FS=0.000;HRun=0;HaplotypeScore=0.0000;MLEAC=1;MLEAF=0.500;MQ=60.00;MQ0=0;OND=0.429;QD=15.21	GT:AD:DP:GQ:PL	1/1:0,4:7:12:153,12,0
Chr2	18010191	18010191	G	A	exonic	LOC530799	nonsynonymous SNV	LOC530799:NM_001242308:exon23:c.G4255A:p.V1419M	exonic	ENSBTAG00000027875	nonsynonymous SNV	ENSBTAG00000027875:ENSBTAT00000040194:exon23:c.G4258A:p.V1420M	Chr2	18010191	rs210773389	G	A	176.77	PASS	ABHet=0.400;AC=1;AF=0.500;AN=2;BaseQRankSum=-0.633;DB;DP=10;Dels=0.00;FS=0.000;HRun=0;HaplotypeScore=0.7887;MLEAC=1;MLEAF=0.500;MQ=60.00;MQ0=0;MQRankSum=0.741;QD=17.68;ReadPosRankSum=-0.365	GT:AD:DP:GQ:PL	0/1:4,6:10:99:205,0,125
Chr2	18395569	18395569	G	A	exonic	PLEKHA3	nonsynonymous SNV	PLEKHA3:NM_001101913:exon4:c.C437T:p.S146L	exonic	ENSBTAG00000001098	nonsynonymous SNV	ENSBTAG00000001098:ENSBTAT00000001453:exon4:c.C437T:p.S146L	Chr2	18395569	.	G	A	53.77	PASS	ABHet=0.700;AC=1;AF=0.500;AN=2;BaseQRankSum=-0.546;DP=10;Dels=0.00;FS=0.000;HRun=1;HaplotypeScore=0.0000;MLEAC=1;MLEAF=0.500;MQ=60.00;MQ0=0;MQRankSum=0.731;QD=5.38;ReadPosRankSum=-0.895	GT:AD:DP:GQ:PL	0/1:7,3:10:82:82,0,258
Chr2	25705744	25705744	C	T	exonic	ERICH2	nonsynonymous SNV	ERICH2:NM_001102286:exon5:c.G328A:p.E110K	exonic	ENSBTAG00000032846	nonsynonymous SNV	ENSBTAG00000032846:ENSBTAT00000046636:exon5:c.G328A:p.E110K	Chr2	25705744	rs43296936	C	T	73.77	PASS	ABHet=0.571;AC=1;AF=0.500;AN=2;BaseQRankSum=1.300;DB;DP=7;Dels=0.00;FS=0.000;HRun=1;HaplotypeScore=0.0000;MLEAC=1;MLEAF=0.500;MQ=60.00;MQ0=0;MQRankSum=-0.550;QD=10.54;ReadPosRankSum=0.550	GT:AD:DP:GQ:PL	0/1:4,3:7:99:102,0,139
Chr2	26769409	26769409	G	A	exonic	FASTKD1	nonsynonymous SNV	FASTKD1:NM_001102031:exon11:c.G2009A:p.R670H	exonic	ENSBTAG00000010743	nonsynonymous SNV	ENSBTAG00000010743:ENSBTAT00000055855:exon11:c.G2009A:p.R670H	Chr2	26769409	rs136317467	G	A	101.77	PASS	ABHet=0.444;AC=1;AF=0.500;AN=2;BaseQRankSum=-1.307;DB;DP=9;Dels=0.00;FS=0.000;HRun=0;HaplotypeScore=0.0000;MLEAC=1;MLEAF=0.500;MQ=60.00;MQ0=0;MQRankSum=-0.361;QD=11.31;ReadPosRankSum=0.729	GT:AD:DP:GQ:PL	0/1:4,5:9:99:130,0,137
Chr2	27322407	27322407	C	T	exonic	NOSTRIN	nonsynonymous SNV	NOSTRIN:NM_001046257:exon14:c.G1213A:p.V405I	exonic	ENSBTAG00000010362	nonsynonymous SNV	ENSBTAG00000010362:ENSBTAT00000013682:exon14:c.G1213A:p.V405I	Chr2	27322407	rs384333161	C	T	129.03	PASS	ABHom=1.00;AC=2;AF=1.00;AN=2;DB;DP=5;Dels=0.00;FS=0.000;HRun=0;HaplotypeScore=0.0000;MLEAC=2;MLEAF=1.00;MQ=55.21;MQ0=0;QD=25.81	GT:AD:DP:GQ:PL	1/1:0,5:5:12:157,12,0
Chr2	36316042	36316042	G	T	exonic	ITGB6	nonsynonymous SNV	ITGB6:NM_174698:exon10:c.G1198T:p.V400F	exonic	ENSBTAG00000009080	nonsynonymous SNV	ENSBTAG00000009080:ENSBTAT00000011972:exon10:c.G1198T:p.V400F	Chr2	36316042	rs110694377	G	T	387.77	PASS	ABHom=1.00;AC=2;AF=1.00;AN=2;DB;DP=12;Dels=0.00;FS=0.000;HRun=2;HaplotypeScore=0.9832;MLEAC=2;MLEAF=1.00;MQ=60.00;MQ0=0;QD=32.31	GT:AD:DP:GQ:PL	1/1:0,12:12:33:416,33,0
Chr2	36416444	36416444	T	C	exonic	PLA2R1	nonsynonymous SNV	PLA2R1:NM_175051:exon6:c.T1010C:p.M337T	exonic	ENSBTAG00000032515	nonsynonymous SNV	ENSBTAG00000032515:ENSBTAT00000046112:exon6:c.T1010C:p.M337T	Chr2	36416444	rs135454792	T	C	410.77	PASS	ABHet=0.333;AC=1;AF=0.500;AN=2;BaseQRankSum=-0.261;DB;DP=21;Dels=0.00;FS=1.922;HRun=0;HaplotypeScore=0.0000;MLEAC=1;MLEAF=0.500;MQ=57.77;MQ0=0;MQRankSum=0.485;QD=19.56;ReadPosRankSum=-1.231	GT:AD:DP:GQ:PL	0/1:7,14:20:99:439,0,218
Chr2	36492074	36492074	A	T	exonic	PLA2R1	nonsynonymous SNV	PLA2R1:NM_175051:exon22:c.A3092T:p.Y1031F	exonic	ENSBTAG00000032515	nonsynonymous SNV	ENSBTAG00000032515:ENSBTAT00000046112:exon22:c.A3092T:p.Y1031F	Chr2	36492074	rs109470155	A	T	157.77	PASS	ABHet=0.286;AC=1;AF=0.500;AN=2;BaseQRankSum=1.495;DB;DP=7;Dels=0.00;FS=0.000;HRun=2;HaplotypeScore=0.8941;MLEAC=1;MLEAF=0.500;MQ=60.00;MQ0=0;MQRankSum=0.198;QD=22.54;ReadPosRankSum=0.922	GT:AD:DP:GQ:PL	0/1:2,5:7:58:186,0,58
Chr2	36578563	36578563	G	A	exonic	LY75	nonsynonymous SNV	LY75:NM_001001158:exon6:c.G952A:p.A318T	exonic	ENSBTAG00000017797	nonsynonymous SNV	ENSBTAG00000017797:ENSBTAT00000061220:exon6:c.G952A:p.A318T	Chr2	36578563	.	G	A	88.77	PASS	ABHet=0.615;AC=1;AF=0.500;AN=2;BaseQRankSum=-1.256;DP=13;Dels=0.00;FS=0.000;HRun=0;HaplotypeScore=0.0000;MLEAC=1;MLEAF=0.500;MQ=60.00;MQ0=0;MQRankSum=-0.533;QD=6.83;ReadPosRankSum=-1.670	GT:AD:DP:GQ:PL	0/1:8,5:13:99:117,0,273
Chr2	36647191	36647191	G	A	exonic	LY75	nonsynonymous SNV	LY75:NM_001001158:exon35:c.G5020A:p.A1674T	exonic	ENSBTAG00000017797	nonsynonymous SNV	ENSBTAG00000017797:ENSBTAT00000061220:exon35:c.G5020A:p.A1674T	Chr2	36647191	rs109423628	G	A	101.77	PASS	ABHet=0.429;AC=1;AF=0.500;AN=2;BaseQRankSum=-0.550;DB;DP=7;Dels=0.00;FS=3.680;HRun=0;HaplotypeScore=0.0000;MLEAC=1;MLEAF=0.500;MQ=60.00;MQ0=0;MQRankSum=-0.550;QD=14.54;ReadPosRankSum=-0.937	GT:AD:DP:GQ:PL	0/1:3,4:7:92:130,0,92
Chr2	37046468	37046468	A	T	exonic	BAZ2B	nonsynonymous SNV	BAZ2B:NM_001205418:exon10:c.A1941T:p.E647D	exonic	ENSBTAG00000020654	nonsynonymous SNV	ENSBTAG00000020654:ENSBTAT00000046021:exon10:c.A1731T:p.E577D,ENSBTAG00000020654:ENSBTAT00000061234:exon10:c.A1941T:p.E647D	Chr2	37046468	.	A	T	283.77	PASS	ABHet=0.500;AC=1;AF=0.500;AN=2;BaseQRankSum=-0.883;DP=18;Dels=0.00;FS=6.864;HRun=0;HaplotypeScore=0.0000;MLEAC=1;MLEAF=0.500;MQ=60.00;MQ0=0;MQRankSum=0.177;QD=15.76;ReadPosRankSum=0.971	GT:AD:DP:GQ:PL	0/1:9,9:18:99:312,0,309
Chr2	47330046	47330046	T	C	exonic	KIF5C	nonsynonymous SNV	KIF5C:NM_001076127:exon25:c.A2818G:p.T940A	exonic	ENSBTAG00000018125	nonsynonymous SNV	ENSBTAG00000018125:ENSBTAT00000024127:exon25:c.A2818G:p.T940A	Chr2	47330046	rs380663492	T	C	250.77	PASS	ABHet=0.333;AC=1;AF=0.500;AN=2;BaseQRankSum=2.180;DB;DP=12;Dels=0.00;FS=0.000;HRun=0;HaplotypeScore=0.0000;MLEAC=1;MLEAF=0.500;MQ=60.00;MQ0=0;MQRankSum=0.929;QD=20.90;ReadPosRankSum=0.825	GT:AD:DP:GQ:PL	0/1:4,8:12:99:279,0,105
Chr2	47998936	47998936	G	A	exonic	PTMA	nonsynonymous SNV	PTMA:NM_001039953:exon1:c.G178A:p.G60R	exonic	ENSBTAG00000016081	nonsynonymous SNV	ENSBTAG00000016081:ENSBTAT00000021401:exon1:c.G178A:p.G60R	Chr2	47998936	rs208300806	G	A	172.77	PASS	ABHet=0.538;AC=1;AF=0.500;AN=2;BaseQRankSum=0.312;DB;DP=13;Dels=0.00;FS=3.358;HRun=0;HaplotypeScore=0.7340;MLEAC=1;MLEAF=0.500;MQ=58.55;MQ0=0;MQRankSum=-0.935;QD=13.29;ReadPosRankSum=0.377	GT:AD:DP:GQ:PL	0/1:7,6:13:99:201,0,237
Chr2	61821982	61821982	G	A	exonic	MCM6	nonsynonymous SNV	MCM6:NM_001046234:exon1:c.G28A:p.G10S	exonic	ENSBTAG00000015172	nonsynonymous SNV	ENSBTAG00000015172:ENSBTAT00000055538:exon1:c.G28A:p.G10S	Chr2	61821982	rs444363199	G	A	76.77	PASS	ABHet=0.500;AC=1;AF=0.500;AN=2;BaseQRankSum=-2.148;DB;DP=12;Dels=0.00;FS=0.000;HRun=0;HaplotypeScore=0.0000;MLEAC=1;MLEAF=0.500;MQ=51.77;MQ0=0;MQRankSum=-1.453;QD=6.40;ReadPosRankSum=-0.470	GT:AD:DP:GQ:PL	0/1:6,6:12:99:105,0,164
Chr2	73815249	73815249	G	A	exonic	NIFK	nonsynonymous SNV	NIFK:NM_001034354:exon1:c.C19T:p.P7S	exonic	ENSBTAG00000019387	nonsynonymous SNV	ENSBTAG00000019387:ENSBTAT00000031564:exon1:c.C19T:p.P7S	Chr2	73815249	rs437553829	G	A	126.77	PASS	ABHet=0.500;AC=1;AF=0.500;AN=2;BaseQRankSum=0.103;DB;DP=10;Dels=0.00;FS=0.000;HRun=0;HaplotypeScore=0.0000;MLEAC=1;MLEAF=0.500;MQ=60.00;MQ0=0;MQRankSum=0.336;QD=12.68;ReadPosRankSum=1.268	GT:AD:DP:GQ:PL	0/1:5,5:10:99:155,0,159
Chr2	84734576	84734576	C	T	exonic	SLC39A10	nonsynonymous SNV	SLC39A10:NM_001205880:exon1:c.C575T:p.T192I	exonic	ENSBTAG00000016782	nonsynonymous SNV	ENSBTAG00000016782:ENSBTAT00000022316:exon1:c.C575T:p.T192I	Chr2	84734576	rs450986521	C	T	399.77	PASS	ABHom=1.00;AC=2;AF=1.00;AN=2;DB;DP=11;Dels=0.00;FS=0.000;HRun=1;HaplotypeScore=0.0000;MLEAC=2;MLEAF=1.00;MQ=60.00;MQ0=0;QD=36.34	GT:AD:DP:GQ:PL	1/1:0,11:11:33:428,33,0
Chr2	84817438	84817438	G	A	exonic	DNAH7	nonsynonymous SNV	DNAH7:NM_001143874:exon55:c.C10127T:p.T3376M	exonic	ENSBTAG00000016784	nonsynonymous SNV	ENSBTAG00000016784:ENSBTAT00000038364:exon55:c.C10127T:p.T3376M	Chr2	84817438	rs208623433	G	A	329.78	PASS	ABHom=1.00;AC=2;AF=1.00;AN=2;DB;DP=10;Dels=0.00;FS=0.000;HRun=0;HaplotypeScore=0.0000;MLEAC=2;MLEAF=1.00;MQ=60.00;MQ0=0;QD=32.98	GT:AD:DP:GQ:PL	1/1:0,10:10:27:358,27,0
Chr2	84965852	84965852	T	C	exonic	DNAH7	nonsynonymous SNV	DNAH7:NM_001143874:exon14:c.A1583G:p.K528R	exonic	ENSBTAG00000016784	nonsynonymous SNV	ENSBTAG00000016784:ENSBTAT00000038364:exon14:c.A1583G:p.K528R	Chr2	84965852	rs210870016	T	C	232.8	PASS	ABHom=1.00;AC=2;AF=1.00;AN=2;DB;DP=8;Dels=0.00;FS=0.000;HRun=0;HaplotypeScore=0.0000;MLEAC=2;MLEAF=1.00;MQ=50.65;MQ0=0;QD=29.10	GT:AD:DP:GQ:PL	1/1:0,8:8:21:261,21,0
Chr2	87010068	87010068	G	T	exonic	PLCL1	nonsynonymous SNV	PLCL1:NM_001191279:exon2:c.G487T:p.A163S	exonic	ENSBTAG00000007635	nonsynonymous SNV	ENSBTAG00000007635:ENSBTAT00000061414:exon2:c.G487T:p.A163S	Chr2	87010068	rs380150837	G	T	261.77	PASS	ABHet=0.273;AC=1;AF=0.500;AN=2;BaseQRankSum=1.931;DB;DP=11;Dels=0.00;FS=0.000;HRun=1;HaplotypeScore=0.9992;MLEAC=1;MLEAF=0.500;MQ=60.00;MQ0=0;MQRankSum=0.382;QD=23.80;ReadPosRankSum=1.377	GT:AD:DP:GQ:PL	0/1:3,8:11:71:290,0,71
Chr2	87037643	87037643	G	A	exonic	PLCL1	nonsynonymous SNV	PLCL1:NM_001191279:exon4:c.G2936A:p.S979N	exonic	ENSBTAG00000007635	nonsynonymous SNV	ENSBTAG00000007635:ENSBTAT00000061414:exon4:c.G2936A:p.S979N	Chr2	87037643	rs109158416	G	A	302.77	PASS	ABHet=0.333;AC=1;AF=0.500;AN=2;BaseQRankSum=-1.408;DB;DP=15;Dels=0.00;FS=0.000;HRun=1;HaplotypeScore=0.0000;MLEAC=1;MLEAF=0.500;MQ=60.00;MQ0=0;MQRankSum=0.919;QD=20.18;ReadPosRankSum=-1.898	GT:AD:DP:GQ:PL	0/1:5,10:15:99:331,0,149
Chr2	89770087	89770087	G	A	exonic	AOX4	nonsynonymous SNV	AOX4:NM_001281919:exon34:c.G3847A:p.V1283M	exonic	ENSBTAG00000038878	nonsynonymous SNV	ENSBTAG00000038878:ENSBTAT00000052588:exon34:c.G3847A:p.V1283M,ENSBTAG00000038878:ENSBTAT00000065376:exon35:c.G3850A:p.V1284M	Chr2	89770087	rs136756768	G	A	32.77	PASS	ABHet=0.600;AC=1;AF=0.500;AN=2;BaseQRankSum=0.000;DB;DP=5;Dels=0.00;FS=0.000;HRun=0;HaplotypeScore=0.0000;MLEAC=1;MLEAF=0.500;MQ=60.00;MQ0=0;MQRankSum=-1.026;QD=6.55;ReadPosRankSum=-1.026	GT:AD:DP:GQ:PL	0/1:3,2:5:58:61,0,58
Chr2	91797253	91797253	C	T	exonic	NBEAL1	nonsynonymous SNV	NBEAL1:NM_001103173:exon11:c.C1610T:p.T537I	exonic	ENSBTAG00000014469	nonsynonymous SNV	ENSBTAG00000014469:ENSBTAT00000038322:exon11:c.C1610T:p.T537I,ENSBTAG00000014469:ENSBTAT00000065285:exon12:c.C1643T:p.T548I	Chr2	91797253	.	C	T	222.77	PASS	ABHet=0.357;AC=1;AF=0.500;AN=2;BaseQRankSum=-0.978;DP=14;Dels=0.00;FS=0.000;HRun=1;HaplotypeScore=2.5310;MLEAC=1;MLEAF=0.500;MQ=60.00;MQ0=0;MQRankSum=-0.817;QD=15.91;ReadPosRankSum=0.533	GT:AD:DP:GQ:PL	0/1:5,9:14:99:251,0,150
Chr2	91819102	91819102	T	C	exonic	NBEAL1	nonsynonymous SNV	NBEAL1:NM_001103173:exon25:c.T4036C:p.S1346P	exonic	ENSBTAG00000014469	nonsynonymous SNV	ENSBTAG00000014469:ENSBTAT00000038322:exon25:c.T4036C:p.S1346P,ENSBTAG00000014469:ENSBTAT00000065285:exon26:c.T4069C:p.S1357P	Chr2	91819102	.	T	C	253.77	PASS	ABHet=0.333;AC=1;AF=0.500;AN=2;BaseQRankSum=-0.533;DP=15;Dels=0.00;FS=0.000;HRun=1;HaplotypeScore=0.7887;MLEAC=1;MLEAF=0.500;MQ=60.00;MQ0=0;MQRankSum=-0.978;QD=16.92;ReadPosRankSum=-0.696	GT:AD:DP:GQ:PL	0/1:5,10:15:99:282,0,164
Chr2	94909638	94909638	G	A	exonic	NDUFS1	nonsynonymous SNV	NDUFS1:NM_174820:exon11:c.C1094T:p.T365M	exonic	ENSBTAG00000021976	nonsynonymous SNV	ENSBTAG00000021976:ENSBTAT00000029301:exon11:c.C1094T:p.T365M	Chr2	94909638	rs451505620	G	A	212.77	PASS	ABHet=0.364;AC=1;AF=0.500;AN=2;BaseQRankSum=-0.895;DB;DP=11;Dels=0.00;FS=3.233;HRun=0;HaplotypeScore=0.0000;MLEAC=1;MLEAF=0.500;MQ=57.87;MQ0=0;MQRankSum=0.296;QD=19.34;ReadPosRankSum=-2.166	GT:AD:DP:GQ:PL	0/1:4,7:11:92:241,0,92
Chr2	94923761	94923761	C	T	exonic	EEF1B2	nonsynonymous SNV	EEF1B2:NM_001014936:exon3:c.C107T:p.A36V	exonic	ENSBTAG00000021979	nonsynonymous SNV	ENSBTAG00000021979:ENSBTAT00000029304:exon3:c.C107T:p.A36V	Chr2	94923761	rs457496127	C	T	37.77	PASS	ABHet=0.400;AC=1;AF=0.500;AN=2;BaseQRankSum=-1.231;DB;DP=5;Dels=0.00;FS=0.000;HRun=0;HaplotypeScore=0.0000;MLEAC=1;MLEAF=0.500;MQ=60.00;MQ0=0;MQRankSum=-1.231;QD=7.55;ReadPosRankSum=0.358	GT:AD:DP:GQ:PL	0/1:2,3:5:66:66,0,70
Chr2	96349496	96349496	C	T	exonic	METTL21A	nonsynonymous SNV	METTL21A:NM_001083518:exon1:c.G10A:p.V4M	exonic	ENSBTAG00000005476	nonsynonymous SNV	ENSBTAG00000005476:ENSBTAT00000007203:exon1:c.G10A:p.V4M	Chr2	96349496	rs382195366	C	T	140.9	PASS	ABHom=0.833;AC=2;AF=1.00;AN=2;DB;DP=6;Dels=0.00;FS=0.000;HRun=0;HaplotypeScore=0.0000;MLEAC=2;MLEAF=1.00;MQ=60.00;MQ0=0;OND=0.167;QD=23.48	GT:AD:DP:GQ:PL	1/1:1,5:6:15:169,15,0
Chr2	96719398	96719398	G	C	exonic	PLEKHM3	nonsynonymous SNV	PLEKHM3:NM_001206217:exon2:c.C461G:p.T154S	exonic	ENSBTAG00000007830	nonsynonymous SNV	ENSBTAG00000007830:ENSBTAT00000010299:exon2:c.C461G:p.T154S	Chr2	96719398	rs109366308	G	C	86.77	PASS	ABHet=0.500;AC=1;AF=0.500;AN=2;BaseQRankSum=-0.922;DB;DP=8;Dels=0.00;FS=0.000;HRun=0;HaplotypeScore=0.0000;MLEAC=1;MLEAF=0.500;MQ=50.65;MQ0=0;MQRankSum=-2.017;QD=10.85;ReadPosRankSum=-0.922	GT:AD:DP:GQ:PL	0/1:4,4:8:99:115,0,138
Chr2	96827898	96827898	T	C	exonic	CRYGD	nonsynonymous SNV	CRYGD:NM_174291:exon2:c.A226G:p.I76V	exonic	ENSBTAG00000015054	nonsynonymous SNV	ENSBTAG00000015054:ENSBTAT00000029019:exon2:c.A226G:p.I76V	Chr2	96827898	rs136225988	T	C	77.77	PASS	ABHet=0.500;AC=1;AF=0.500;AN=2;BaseQRankSum=0.000;DB;DP=8;Dels=0.00;FS=8.451;HRun=0;HaplotypeScore=1.6316;MLEAC=1;MLEAF=0.500;MQ=53.54;MQ0=0;MQRankSum=0.937;QD=9.72;ReadPosRankSum=-0.550	GT:AD:DP:GQ:PL	0/1:4,4:8:85:106,0,85
Chr2	96838269	96838269	A	G	exonic	CRYGC	nonsynonymous SNV	CRYGC:NM_001013595:exon2:c.T214C:p.F72L	exonic	ENSBTAG00000014783	nonsynonymous SNV	ENSBTAG00000014783:ENSBTAT00000019664:exon2:c.T214C:p.F72L	Chr2	96838269	rs135480939	A	G	76.77	PASS	ABHet=0.500;AC=1;AF=0.500;AN=2;BaseQRankSum=1.231;DB;DP=6;Dels=0.00;FS=10.000;HRun=1;HaplotypeScore=0.0000;MLEAC=1;MLEAF=0.500;MQ=60.00;MQ0=0;MQRankSum=-1.231;QD=12.79;ReadPosRankSum=1.231	GT:AD:DP:GQ:PL	0/1:3,3:6:61:105,0,61
Chr2	97026169	97026169	C	T	exonic	PIKFYVE	nonsynonymous SNV	PIKFYVE:NM_001205467:exon19:c.C2879T:p.P960L	exonic	ENSBTAG00000002177	nonsynonymous SNV	ENSBTAG00000002177:ENSBTAT00000002824:exon20:c.C2879T:p.P960L	Chr2	97026169	rs133584766	C	T	67.77	PASS	ABHet=0.571;AC=1;AF=0.500;AN=2;BaseQRankSum=-0.550;DB;DP=7;Dels=0.00;FS=3.136;HRun=0;HaplotypeScore=0.0000;MLEAC=1;MLEAF=0.500;MQ=60.00;MQ0=0;MQRankSum=0.550;QD=9.68;ReadPosRankSum=-0.937	GT:AD:DP:GQ:PL	0/1:4,3:7:96:96,0,137
Chr2	103339879	103339879	C	T	exonic	BARD1	nonsynonymous SNV	BARD1:NM_001192701:exon4:c.G434A:p.R145Q	exonic	ENSBTAG00000033690	nonsynonymous SNV	ENSBTAG00000033690:ENSBTAT00000047858:exon4:c.G434A:p.R145Q	Chr2	103339879	rs450488136	C	T	201.77	PASS	ABHet=0.500;AC=1;AF=0.500;AN=2;BaseQRankSum=-0.299;DB;DP=14;Dels=0.00;FS=0.000;HRun=2;HaplotypeScore=1.7552;MLEAC=1;MLEAF=0.500;MQ=60.00;MQ0=0;MQRankSum=0.299;QD=14.41;ReadPosRankSum=0.068	GT:AD:DP:GQ:PL	0/1:7,7:14:99:230,0,236
Chr2	103616054	103616054	G	A	exonic	ABCA12	nonsynonymous SNV	ABCA12:NM_001191294:exon11:c.C1259T:p.P420L	exonic	ENSBTAG00000003472	nonsynonymous SNV	ENSBTAG00000003472:ENSBTAT00000004518:exon10:c.C1073T:p.P358L	Chr2	103616054	rs382287679	G	A	160.77	PASS	ABHet=0.538;AC=1;AF=0.500;AN=2;BaseQRankSum=-0.573;DB;DP=13;Dels=0.00;FS=0.000;HRun=1;HaplotypeScore=0.5784;MLEAC=1;MLEAF=0.500;MQ=58.20;MQ0=0;MQRankSum=0.248;QD=12.37;ReadPosRankSum=-1.001	GT:AD:DP:GQ:PL	0/1:7,6:13:90:189,0,90
Chr2	107344205	107344205	C	G	exonic	BCS1L	nonsynonymous SNV	BCS1L:NM_001015671:exon4:c.C509G:p.T170S	exonic	ENSBTAG00000003813	nonsynonymous SNV	ENSBTAG00000003813:ENSBTAT00000004967:exon4:c.C509G:p.T170S	Chr2	107344205	.	C	G	76.77	PASS	ABHet=0.500;AC=1;AF=0.500;AN=2;BaseQRankSum=-0.922;DP=10;Dels=0.00;FS=8.451;HRun=0;HaplotypeScore=1.4450;MLEAC=1;MLEAF=0.500;MQ=60.00;MQ0=0;MQRankSum=0.421;QD=7.68;ReadPosRankSum=-0.922	GT:AD:DP:GQ:PL	0/1:5,5:10:99:105,0,130
Chr2	107346861	107346861	C	T	exonic	RNF25	nonsynonymous SNV	RNF25:NM_001015575:exon10:c.G874A:p.E292K	exonic	ENSBTAG00000003817	nonsynonymous SNV	ENSBTAG00000003817:ENSBTAT00000004972:exon10:c.G874A:p.E292K	Chr2	107346861	rs110100098	C	T	276.78	PASS	ABHom=1.00;AC=2;AF=1.00;AN=2;DB;DP=8;Dels=0.00;FS=0.000;HRun=2;HaplotypeScore=0.0000;MLEAC=2;MLEAF=1.00;MQ=57.05;MQ0=0;QD=34.60	GT:AD:DP:GQ:PL	1/1:0,8:8:24:305,24,0
Chr2	107371936	107371936	T	C	exonic	STK36	nonsynonymous SNV	STK36:NM_001205636:exon13:c.T1694C:p.L565P	exonic	ENSBTAG00000003819	nonsynonymous SNV	ENSBTAG00000003819:ENSBTAT00000038254:exon13:c.T1694C:p.L565P	Chr2	107371936	rs379701278	T	C	138.77	PASS	ABHet=0.615;AC=1;AF=0.500;AN=2;BaseQRankSum=1.855;DB;DP=13;Dels=0.00;FS=0.000;HRun=1;HaplotypeScore=0.9578;MLEAC=1;MLEAF=0.500;MQ=60.00;MQ0=0;MQRankSum=-0.696;QD=10.67;ReadPosRankSum=0.978	GT:AD:DP:GQ:PL	0/1:8,5:13:99:167,0,280
Chr2	107882342	107882342	G	T	exonic	ZFAND2B	nonsynonymous SNV	ZFAND2B:NM_001098906:exon5:c.G350T:p.R117L	exonic	ENSBTAG00000020606	nonsynonymous SNV	ENSBTAG00000020606:ENSBTAT00000027458:exon5:c.G350T:p.R117L	Chr2	107882342	rs109446852	G	T	180.84	PASS	ABHom=1.00;AC=2;AF=1.00;AN=2;DB;DP=6;Dels=0.00;FS=0.000;HRun=0;HaplotypeScore=0.0000;MLEAC=2;MLEAF=1.00;MQ=56.04;MQ0=0;QD=30.14	GT:AD:DP:GQ:PL	1/1:0,6:6:18:209,18,0
Chr2	108138017	108138017	C	A	exonic	SPEG	nonsynonymous SNV	SPEG:NM_001142485:exon30:c.C6626A:p.P2209H	exonic	ENSBTAG00000046176	nonsynonymous SNV	ENSBTAG00000046176:ENSBTAT00000066051:exon30:c.C6626A:p.P2209H	Chr2	108138017	rs455179745	C	A	74.28	PASS	ABHom=1.00;AC=2;AF=1.00;AN=2;DB;DP=3;Dels=0.00;FS=0.000;HRun=0;HaplotypeScore=0.0000;MLEAC=2;MLEAF=1.00;MQ=60.00;MQ0=0;QD=24.76	GT:AD:DP:GQ:PL	1/1:0,3:3:9:102,9,0
Chr2	108147135	108147135	G	A	exonic	SPEG	nonsynonymous SNV	SPEG:NM_001142485:exon41:c.G9667A:p.V3223M	exonic	ENSBTAG00000046176	nonsynonymous SNV	ENSBTAG00000046176:ENSBTAT00000066051:exon41:c.G9667A:p.V3223M	Chr2	108147135	rs209572349	G	A	316.77	PASS	ABHom=1.00;AC=2;AF=1.00;AN=2;DB;DP=10;Dels=0.00;FS=0.000;HRun=0;HaplotypeScore=0.0000;MLEAC=2;MLEAF=1.00;MQ=57.66;MQ0=0;QD=31.68	GT:AD:DP:GQ:PL	1/1:0,10:10:30:345,30,0
Chr2	108155998	108155998	G	A	exonic	GMPPA	nonsynonymous SNV	GMPPA:NM_001206175:exon5:c.G358A:p.D120N	exonic	ENSBTAG00000002995	nonsynonymous SNV	ENSBTAG00000002995:ENSBTAT00000003897:exon5:c.G358A:p.D120N	Chr2	108155998	rs17870403	G	A	90.77	PASS	ABHet=0.583;AC=1;AF=0.500;AN=2;BaseQRankSum=0.633;DB;DP=12;Dels=0.00;FS=0.000;HRun=1;HaplotypeScore=0.0000;MLEAC=1;MLEAF=0.500;MQ=60.00;MQ0=0;MQRankSum=1.133;QD=7.56;ReadPosRankSum=0.365	GT:AD:DP:GQ:PL	0/1:7,5:12:99:119,0,179
Chr2	108275100	108275100	G	A	exonic	SLC4A3	nonsynonymous SNV	SLC4A3:NM_001191387:exon5:c.G626A:p.R209K	intronic	ENSBTAG00000014975	.	.	Chr2	108275100	rs209592914	G	A	105.77	PASS	ABHet=0.429;AC=1;AF=0.500;AN=2;BaseQRankSum=-0.720;DB;DP=7;Dels=0.00;FS=3.310;HRun=1;HaplotypeScore=0.0000;MLEAC=1;MLEAF=0.500;MQ=60.00;MQ0=0;MQRankSum=0.000;QD=15.11;ReadPosRankSum=0.000	GT:AD:DP:GQ:PL	0/1:3,4:7:61:134,0,61
Chr2	112857461	112857461	A	G	exonic	MRPL44	nonsynonymous SNV	MRPL44:NM_001046321:exon3:c.A703G:p.I235V	exonic	ENSBTAG00000011514	nonsynonymous SNV	ENSBTAG00000011514:ENSBTAT00000015301:exon3:c.A703G:p.I235V	Chr2	112857461	rs43320926	A	G	67.77	PASS	ABHet=0.700;AC=1;AF=0.500;AN=2;BaseQRankSum=1.386;DB;DP=10;Dels=0.00;FS=6.990;HRun=0;HaplotypeScore=0.0000;MLEAC=1;MLEAF=0.500;MQ=60.00;MQ0=0;MQRankSum=0.546;QD=6.78;ReadPosRankSum=0.731	GT:AD:DP:GQ:PL	0/1:7,3:10:96:96,0,242
Chr2	112858561	112858561	G	A	exonic	MRPL44	nonsynonymous SNV	MRPL44:NM_001046321:exon4:c.G967A:p.V323M	exonic	ENSBTAG00000011514	nonsynonymous SNV	ENSBTAG00000011514:ENSBTAT00000015301:exon4:c.G967A:p.V323M	Chr2	112858561	rs43320921	G	A	173.77	PASS	ABHet=0.500;AC=1;AF=0.500;AN=2;BaseQRankSum=-0.387;DB;DP=12;Dels=0.00;FS=6.154;HRun=0;HaplotypeScore=0.0000;MLEAC=1;MLEAF=0.500;MQ=60.00;MQ0=0;MQRankSum=-0.387;QD=14.48;ReadPosRankSum=-1.932	GT:AD:DP:GQ:PL	0/1:6,6:12:99:202,0,167
Chr2	113286961	113286961	C	T	exonic	FAM124B	nonsynonymous SNV	FAM124B:NM_001101870:exon1:c.G469A:p.A157T	exonic	ENSBTAG00000038700	nonsynonymous SNV	ENSBTAG00000038700:ENSBTAT00000015633:exon1:c.G469A:p.A157T	Chr2	113286961	rs136635187	C	T	103.77	PASS	ABHet=0.556;AC=1;AF=0.500;AN=2;BaseQRankSum=0.000;DB;DP=10;Dels=0.00;FS=2.808;HRun=0;HaplotypeScore=0.9832;MLEAC=1;MLEAF=0.500;MQ=60.00;MQ0=0;MQRankSum=0.729;OND=0.100;QD=10.38;ReadPosRankSum=0.361	GT:AD:DP:GQ:PL	0/1:5,4:10:99:132,0,178
Chr2	113287418	113287418	C	T	exonic	FAM124B	nonsynonymous SNV	FAM124B:NM_001101870:exon1:c.G12A:p.M4I	exonic	ENSBTAG00000038700	nonsynonymous SNV	ENSBTAG00000038700:ENSBTAT00000015633:exon1:c.G12A:p.M4I	Chr2	113287418	rs43323472	C	T	140.77	PASS	ABHet=0.300;AC=1;AF=0.500;AN=2;BaseQRankSum=-0.248;DB;DP=10;Dels=0.00;FS=0.000;HRun=0;HaplotypeScore=0.0000;MLEAC=1;MLEAF=0.500;MQ=60.00;MQ0=0;MQRankSum=1.422;QD=14.08;ReadPosRankSum=0.573	GT:AD:DP:GQ:PL	0/1:3,7:10:92:169,0,92
Chr2	113287419	113287419	A	G	exonic	FAM124B	nonsynonymous SNV	FAM124B:NM_001101870:exon1:c.T11C:p.M4T	exonic	ENSBTAG00000038700	nonsynonymous SNV	ENSBTAG00000038700:ENSBTAT00000015633:exon1:c.T11C:p.M4T	Chr2	113287419	rs43323473	A	G	166.77	PASS	ABHet=0.300;AC=1;AF=0.500;AN=2;BaseQRankSum=0.248;DB;DP=10;Dels=0.00;FS=2.808;HRun=0;HaplotypeScore=0.0000;MLEAC=1;MLEAF=0.500;MQ=60.00;MQ0=0;MQRankSum=0.573;QD=16.68;ReadPosRankSum=1.001	GT:AD:DP:GQ:PL	0/1:3,7:10:90:195,0,90
Chr2	113650587	113650587	C	T	exonic	DOCK10	nonsynonymous SNV	DOCK10:NM_001191273:exon56:c.G6524A:p.R2175Q	exonic	ENSBTAG00000000581	nonsynonymous SNV	ENSBTAG00000000581:ENSBTAT00000038166:exon55:c.G6422A:p.R2141Q	Chr2	113650587	rs134486276	C	T	91.77	PASS	ABHet=0.556;AC=1;AF=0.500;AN=2;BaseQRankSum=-1.307;DB;DP=9;Dels=0.00;FS=0.000;HRun=2;HaplotypeScore=0.0000;MLEAC=1;MLEAF=0.500;MQ=60.00;MQ0=0;MQRankSum=0.361;QD=10.20;ReadPosRankSum=-0.876	GT:AD:DP:GQ:PL	0/1:5,4:9:99:120,0,171
Chr2	116305182	116305182	G	A	exonic	MFF	nonsynonymous SNV	MFF:NM_001034267:exon3:c.G139A:p.A47T	exonic	ENSBTAG00000021319	nonsynonymous SNV	ENSBTAG00000021319:ENSBTAT00000028425:exon3:c.G139A:p.A47T,ENSBTAG00000021319:ENSBTAT00000028421:exon4:c.G217A:p.A73T,ENSBTAG00000021319:ENSBTAT00000054977:exon4:c.G217A:p.A73T	Chr2	116305182	rs209417163	G	A	421.77	PASS	ABHom=1.00;AC=2;AF=1.00;AN=2;DB;DP=12;Dels=0.00;FS=0.000;HRun=0;HaplotypeScore=0.0000;MLEAC=2;MLEAF=1.00;MQ=60.00;MQ0=0;QD=35.15	GT:AD:DP:GQ:PL	1/1:0,12:12:36:450,36,0
Chr2	117838443	117838443	C	T	exonic	PID1	nonsynonymous SNV	PID1:NM_001079584:exon3:c.G236A:p.R79Q	exonic	ENSBTAG00000037640	nonsynonymous SNV	ENSBTAG00000037640:ENSBTAT00000021532:exon3:c.G236A:p.R79Q	Chr2	117838443	.	C	T	124.77	PASS	ABHet=0.500;AC=1;AF=0.500;AN=2;BaseQRankSum=1.098;DP=10;Dels=0.00;FS=2.808;HRun=1;HaplotypeScore=0.0000;MLEAC=1;MLEAF=0.500;MQ=60.00;MQ0=0;MQRankSum=0.336;QD=12.48;ReadPosRankSum=0.336	GT:AD:DP:GQ:PL	0/1:5,5:10:99:153,0,151
Chr2	118903842	118903842	C	A	exonic	SLC16A14	nonsynonymous SNV	SLC16A14:NM_001192187:exon2:c.G276T:p.L92F	exonic	ENSBTAG00000010344	nonsynonymous SNV	ENSBTAG00000010344:ENSBTAT00000013658:exon2:c.G276T:p.L92F	Chr2	118903842	rs134769363	C	A	42.74	PASS	ABHom=1.00;AC=2;AF=1.00;AN=2;DB;DP=3;Dels=0.00;FS=0.000;HRun=2;HaplotypeScore=0.0000;MLEAC=2;MLEAF=1.00;MQ=51.77;MQ0=0;QD=14.25	GT:AD:DP:GQ:PL	1/1:0,3:3:6:70,6,0
Chr2	119614274	119614274	G	A	exonic	SPATA3	nonsynonymous SNV	SPATA3:NM_001076480:exon1:c.G184A:p.A62T	exonic	ENSBTAG00000030718	nonsynonymous SNV	ENSBTAG00000030718:ENSBTAT00000043432:exon1:c.G184A:p.A62T	Chr2	119614274	rs379317148	G	A	183.84	PASS	ABHom=0.889;AC=2;AF=1.00;AN=2;DB;DP=9;Dels=0.00;FS=0.000;HRun=0;HaplotypeScore=0.0000;MLEAC=2;MLEAF=1.00;MQ=57.39;MQ0=0;OND=0.111;QD=20.43	GT:AD:DP:GQ:PL	1/1:0,8:9:18:212,18,0
Chr2	119807970	119807970	A	C	exonic	ARMC9	nonsynonymous SNV	ARMC9:NM_001046418:exon8:c.A695C:p.N232T	exonic	ENSBTAG00000018502	nonsynonymous SNV	ENSBTAG00000018502:ENSBTAT00000024631:exon8:c.A695C:p.N232T	Chr2	119807970	rs43710294	A	C	148.9	PASS	ABHom=1.00;AC=2;AF=1.00;AN=2;DB;DP=7;Dels=0.00;FS=0.000;HRun=1;HaplotypeScore=0.0000;MLEAC=2;MLEAF=1.00;MQ=60.00;MQ0=0;QD=21.27	GT:AD:DP:GQ:PL	1/1:0,7:7:15:177,15,0
Chr2	119841533	119841533	G	A	exonic	ARMC9	nonsynonymous SNV	ARMC9:NM_001046418:exon14:c.G1247A:p.R416Q	exonic	ENSBTAG00000018502	nonsynonymous SNV	ENSBTAG00000018502:ENSBTAT00000024631:exon14:c.G1247A:p.R416Q	Chr2	119841533	rs110813381	G	A	523.77	PASS	ABHom=1.00;AC=2;AF=1.00;AN=2;DB;DP=14;Dels=0.00;FS=0.000;HRun=0;HaplotypeScore=0.0000;MLEAC=2;MLEAF=1.00;MQ=60.00;MQ0=0;QD=37.41	GT:AD:DP:GQ:PL	1/1:0,14:14:42:552,42,0
Chr2	120791250	120791250	C	T	exonic	DIS3L2	nonsynonymous SNV	DIS3L2:NM_001192506:exon18:c.C2170T:p.L724F	exonic	ENSBTAG00000011964	nonsynonymous SNV	ENSBTAG00000011964:ENSBTAT00000038112:exon18:c.C2170T:p.L724F	Chr2	120791250	rs440054968	C	T	193.84	PASS	ABHom=0.889;AC=2;AF=1.00;AN=2;DB;DP=9;Dels=0.00;FS=0.000;HRun=2;HaplotypeScore=1.4679;MLEAC=2;MLEAF=1.00;MQ=60.00;MQ0=0;OND=0.111;QD=21.54	GT:AD:DP:GQ:PL	1/1:0,8:9:18:222,18,0
Chr2	122889971	122889971	C	G	exonic	SNRNP40	nonsynonymous SNV	SNRNP40:NM_001046382:exon1:c.C70G:p.L24V	exonic	ENSBTAG00000016817	nonsynonymous SNV	ENSBTAG00000016817:ENSBTAT00000022372:exon1:c.C70G:p.L24V	Chr2	122889971	rs110921943	C	G	119.77	PASS	ABHet=0.444;AC=1;AF=0.500;AN=2;BaseQRankSum=-0.361;DB;DP=9;Dels=0.00;FS=2.808;HRun=0;HaplotypeScore=0.0000;MLEAC=1;MLEAF=0.500;MQ=54.65;MQ0=0;MQRankSum=0.361;QD=13.31;ReadPosRankSum=-1.159	GT:AD:DP:GQ:PL	0/1:4,5:9:99:148,0,122
Chr2	124831653	124831653	G	A	exonic	PTPRU	nonsynonymous SNV	PTPRU:NM_001191494:exon23:c.C3118T:p.R1040C	exonic	ENSBTAG00000012848	nonsynonymous SNV	ENSBTAG00000012848:ENSBTAT00000017076:exon23:c.C3118T:p.R1040C	Chr2	124831653	rs210223614	G	A	254.78	PASS	ABHom=1.00;AC=2;AF=1.00;AN=2;DB;DP=9;Dels=0.00;FS=0.000;HRun=0;HaplotypeScore=0.0000;MLEAC=2;MLEAF=1.00;MQ=60.00;MQ0=0;QD=28.31	GT:AD:DP:GQ:PL	1/1:0,9:9:24:283,24,0
Chr2	126515000	126515000	C	T	exonic	MAP3K6	nonsynonymous SNV	MAP3K6:NM_001193236:exon19:c.C2551T:p.H851Y	exonic	ENSBTAG00000010254	nonsynonymous SNV	ENSBTAG00000010254:ENSBTAT00000013549:exon19:c.C2551T:p.H851Y	Chr2	126515000	.	C	T	72.77	PASS	ABHet=0.500;AC=1;AF=0.500;AN=2;BaseQRankSum=0.988;DP=6;Dels=0.00;FS=3.979;HRun=0;HaplotypeScore=0.0000;MLEAC=1;MLEAF=0.500;MQ=60.00;MQ0=0;MQRankSum=0.406;QD=12.13;ReadPosRankSum=0.406	GT:AD:DP:GQ:PL	0/1:3,3:6:61:101,0,61
Chr2	127664844	127664844	G	A	exonic	EXTL1	nonsynonymous SNV	EXTL1:NM_001100337:exon1:c.C106T:p.R36C	exonic	ENSBTAG00000006349	nonsynonymous SNV	ENSBTAG00000006349:ENSBTAT00000008330:exon1:c.C106T:p.R36C	Chr2	127664844	rs110709484	G	A	203.84	PASS	ABHom=1.00;AC=2;AF=1.00;AN=2;DB;DP=7;Dels=0.00;FS=0.000;HRun=0;HaplotypeScore=0.0000;MLEAC=2;MLEAF=1.00;MQ=60.00;MQ0=0;QD=29.12	GT:AD:DP:GQ:PL	1/1:0,7:7:18:232,18,0
Chr2	129142031	129142031	G	A	exonic	STPG1	nonsynonymous SNV	STPG1:NM_001102304:exon8:c.G592A:p.E198K	exonic	ENSBTAG00000010278	nonsynonymous SNV	ENSBTAG00000010278:ENSBTAT00000013576:exon8:c.G592A:p.E198K	Chr2	129142031	rs481065751	G	A	205.77	PASS	ABHet=0.563;AC=1;AF=0.500;AN=2;BaseQRankSum=0.529;DB;DP=16;Dels=0.00;FS=0.000;HRun=2;HaplotypeScore=0.0000;MLEAC=1;MLEAF=0.500;MQ=60.00;MQ0=0;MQRankSum=-0.741;QD=12.86;ReadPosRankSum=-0.423	GT:AD:DP:GQ:PL	0/1:9,7:16:99:234,0,313
Chr2	129335309	129335309	G	A	exonic	IL28RA	nonsynonymous SNV	IL28RA:NM_001191497:exon5:c.G631A:p.E211K	exonic	ENSBTAG00000001101	nonsynonymous SNV	ENSBTAG00000001101:ENSBTAT00000001456:exon5:c.G631A:p.E211K	Chr2	129335309	rs133609924	G	A	200.77	PASS	ABHet=0.364;AC=1;AF=0.500;AN=2;BaseQRankSum=0.278;DB;DP=11;Dels=0.00;FS=6.154;HRun=1;HaplotypeScore=0.8667;MLEAC=1;MLEAF=0.500;MQ=60.00;MQ0=0;MQRankSum=0.896;QD=18.25;ReadPosRankSum=-0.278	GT:AD:DP:GQ:PL	0/1:4,7:11:99:229,0,120
Chr2	129357245	129357245	C	G	exonic	IL22RA1	nonsynonymous SNV	IL22RA1:NM_001034311:exon3:c.C262G:p.L88V	exonic	ENSBTAG00000001100	nonsynonymous SNV	ENSBTAG00000001100:ENSBTAT00000001455:exon3:c.C262G:p.L88V	Chr2	129357245	rs379852397	C	G	92.28	PASS	ABHom=0.571;AC=2;AF=1.00;AN=2;DB;DP=7;Dels=0.00;FS=0.000;HRun=0;HaplotypeScore=0.0000;MLEAC=2;MLEAF=1.00;MQ=56.62;MQ0=0;OND=0.429;QD=13.18	GT:AD:DP:GQ:PL	1/1:3,4:7:9:120,9,0
Chr2	129376514	129376514	G	A	exonic	IL22RA1	nonsynonymous SNV	IL22RA1:NM_001034311:exon7:c.G1105A:p.A369T	exonic	ENSBTAG00000001100	nonsynonymous SNV	ENSBTAG00000001100:ENSBTAT00000001455:exon7:c.G1105A:p.A369T	Chr2	129376514	rs209806489	G	A	69.77	PASS	ABHet=0.400;AC=1;AF=0.500;AN=2;BaseQRankSum=1.231;DB;DP=5;Dels=0.00;FS=0.000;HRun=1;HaplotypeScore=0.0000;MLEAC=1;MLEAF=0.500;MQ=55.21;MQ0=0;MQRankSum=0.358;QD=13.95;ReadPosRankSum=-0.358	GT:AD:DP:GQ:PL	0/1:2,3:5:36:98,0,36
Chr2	129376562	129376562	A	G	exonic	IL22RA1	nonsynonymous SNV	IL22RA1:NM_001034311:exon7:c.A1153G:p.T385A	exonic	ENSBTAG00000001100	nonsynonymous SNV	ENSBTAG00000001100:ENSBTAT00000001455:exon7:c.A1153G:p.T385A	Chr2	129376562	rs211492436	A	G	173.77	PASS	ABHet=0.250;AC=1;AF=0.500;AN=2;BaseQRankSum=0.000;DB;DP=8;Dels=0.00;FS=3.680;HRun=1;HaplotypeScore=0.0000;MLEAC=1;MLEAF=0.500;MQ=57.05;MQ0=0;MQRankSum=0.572;QD=21.72;ReadPosRankSum=1.589	GT:AD:DP:GQ:PL	0/1:2,6:8:55:202,0,55
Chr2	129376817	129376817	G	A	exonic	IL22RA1	nonsynonymous SNV	IL22RA1:NM_001034311:exon7:c.G1408A:p.V470I	exonic	ENSBTAG00000001100	nonsynonymous SNV	ENSBTAG00000001100:ENSBTAT00000001455:exon7:c.G1408A:p.V470I	Chr2	129376817	.	G	A	167.56	PASS	ABHet=0.143;AC=1;AF=0.500;AN=2;BaseQRankSum=0.742;DP=7;Dels=0.00;FS=0.000;HRun=0;HaplotypeScore=0.0000;MLEAC=1;MLEAF=0.500;MQ=53.03;MQ0=0;MQRankSum=-0.742;QD=23.94;ReadPosRankSum=0.742	GT:AD:DP:GQ:PL	0/1:1,6:7:7:195,0,7
Chr2	129377028	129377028	G	A	exonic	IL22RA1	nonsynonymous SNV	IL22RA1:NM_001034311:exon7:c.G1619A:p.S540N	exonic	ENSBTAG00000001100	nonsynonymous SNV	ENSBTAG00000001100:ENSBTAT00000001455:exon7:c.G1619A:p.S540N	Chr2	129377028	rs210026951	G	A	32.77	PASS	ABHet=0.667;AC=1;AF=0.500;AN=2;BaseQRankSum=1.380;DB;DP=6;Dels=0.00;FS=3.310;HRun=1;HaplotypeScore=0.7340;MLEAC=1;MLEAF=0.500;MQ=60.00;MQ0=0;MQRankSum=0.000;QD=5.46;ReadPosRankSum=0.000	GT:AD:DP:GQ:PL	0/1:4,2:6:61:61,0,129
Chr2	129652880	129652880	G	A	exonic	FUCA1	nonsynonymous SNV	FUCA1:NM_001046035:exon1:c.G361A:p.D121N	exonic	ENSBTAG00000030434	nonsynonymous SNV	ENSBTAG00000030434:ENSBTAT00000042970:exon1:c.G361A:p.D121N	Chr2	129652880	.	G	A	151.77	PASS	ABHet=0.300;AC=1;AF=0.500;AN=2;BaseQRankSum=-0.895;DP=10;Dels=0.00;FS=7.368;HRun=1;HaplotypeScore=1.4538;MLEAC=1;MLEAF=0.500;MQ=55.21;MQ0=0;MQRankSum=0.296;QD=15.18;ReadPosRankSum=-0.546	GT:AD:DP:GQ:PL	0/1:3,7:10:79:180,0,79
Chr2	129744286	129744286	T	C	exonic	TCEB3	nonsynonymous SNV	TCEB3:NM_001102333:exon5:c.A781G:p.R261G	exonic	ENSBTAG00000026585	nonsynonymous SNV	ENSBTAG00000026585:ENSBTAT00000063789:exon4:c.A860G:p.E287G,ENSBTAG00000026585:ENSBTAT00000037847:exon5:c.A781G:p.R261G	Chr2	129744286	rs385286352	T	C	343.77	PASS	ABHet=0.348;AC=1;AF=0.500;AN=2;BaseQRankSum=-1.740;DB;DP=23;Dels=0.00;FS=1.808;HRun=1;HaplotypeScore=0.0000;MLEAC=1;MLEAF=0.500;MQ=46.86;MQ0=0;MQRankSum=-2.491;QD=14.95;ReadPosRankSum=-0.648	GT:AD:DP:GQ:PL	0/1:8,15:22:99:372,0,256
Chr2	129744331	129744331	C	G	exonic	TCEB3	nonsynonymous SNV	TCEB3:NM_001102333:exon5:c.G736C:p.D246H	exonic	ENSBTAG00000026585	nonsynonymous SNV	ENSBTAG00000026585:ENSBTAT00000063789:exon4:c.G815C:p.R272T,ENSBTAG00000026585:ENSBTAT00000037847:exon5:c.G736C:p.D246H	Chr2	129744331	rs109835195	C	G	386.77	PASS	ABHet=0.333;AC=1;AF=0.500;AN=2;BaseQRankSum=1.196;DB;DP=21;Dels=0.00;FS=0.000;HRun=0;HaplotypeScore=5.9954;MLEAC=1;MLEAF=0.500;MQ=46.87;MQ0=0;MQRankSum=-1.773;QD=18.42;ReadPosRankSum=0.866	GT:AD:DP:GQ:PL	0/1:7,14:20:99:415,0,127
Chr2	129744334	129744334	T	C	exonic	TCEB3	nonsynonymous SNV	TCEB3:NM_001102333:exon5:c.A733G:p.T245A	exonic	ENSBTAG00000026585	nonsynonymous SNV	ENSBTAG00000026585:ENSBTAT00000063789:exon4:c.A812G:p.H271R,ENSBTAG00000026585:ENSBTAT00000037847:exon5:c.A733G:p.T245A	Chr2	129744334	rs452918826	T	C	88.77	PASS	ABHet=0.700;AC=1;AF=0.500;AN=2;BaseQRankSum=0.371;DB;DP=20;Dels=0.00;FS=1.808;HRun=0;HaplotypeScore=4.9970;MLEAC=1;MLEAF=0.500;MQ=47.59;MQ0=0;MQRankSum=-0.206;QD=4.44;ReadPosRankSum=1.113	GT:AD:DP:GQ:PL	0/1:14,6:19:99:117,0,390
Chr2	129744352	129744352	G	C	exonic	TCEB3	nonsynonymous SNV	TCEB3:NM_001102333:exon5:c.C715G:p.R239G	exonic	ENSBTAG00000026585	nonsynonymous SNV	ENSBTAG00000026585:ENSBTAT00000063789:exon4:c.C794G:p.T265R,ENSBTAG00000026585:ENSBTAT00000037847:exon5:c.C715G:p.R239G	Chr2	129744352	rs109623603	G	C	260.77	PASS	ABHet=0.375;AC=1;AF=0.500;AN=2;BaseQRankSum=2.180;DB;DP=16;Dels=0.00;FS=0.000;HRun=1;HaplotypeScore=0.0000;MLEAC=1;MLEAF=0.500;MQ=49.97;MQ0=0;MQRankSum=-1.002;QD=16.30;ReadPosRankSum=1.945	GT:AD:DP:GQ:PL	0/1:6,10:16:99:289,0,144
Chr2	129744426	129744426	A	G	exonic	TCEB3	nonsynonymous SNV	TCEB3:NM_001102333:exon5:c.T641C:p.I214T	exonic	ENSBTAG00000026585	nonsynonymous SNV	ENSBTAG00000026585:ENSBTAT00000037847:exon5:c.T641C:p.I214T	Chr2	129744426	rs379487651	A	G	100.77	PASS	ABHet=0.731;AC=1;AF=0.500;AN=2;BaseQRankSum=0.477;DB;DP=26;Dels=0.00;FS=2.050;HRun=0;HaplotypeScore=2.9964;MLEAC=1;MLEAF=0.500;MQ=51.63;MQ0=0;MQRankSum=2.386;QD=3.88;ReadPosRankSum=-0.414	GT:AD:DP:GQ:PL	0/1:19,7:25:99:129,0,618
Chr2	129744740	129744740	C	T	exonic	TCEB3	nonsynonymous SNV	TCEB3:NM_001102333:exon4:c.G328A:p.G110R	exonic	ENSBTAG00000026585	nonsynonymous SNV	ENSBTAG00000026585:ENSBTAT00000037847:exon4:c.G328A:p.G110R,ENSBTAG00000026585:ENSBTAT00000063789:exon4:c.G406A:p.G136R	Chr2	129744740	rs476854902	C	T	37.77	PASS	ABHet=0.813;AC=1;AF=0.500;AN=2;BaseQRankSum=-1.099;DB;DP=16;Dels=0.00;FS=6.368;HRun=0;HaplotypeScore=2.9936;MLEAC=1;MLEAF=0.500;MQ=51.85;MQ0=0;MQRankSum=-0.761;QD=2.36;ReadPosRankSum=1.437	GT:AD:DP:GQ:PL	0/1:13,3:16:66:66,0,325
Chr2	130769591	130769591	G	A	exonic	C1QB	nonsynonymous SNV	C1QB:NM_001046599:exon3:c.C464T:p.T155M	exonic	ENSBTAG00000011196	nonsynonymous SNV	ENSBTAG00000011196:ENSBTAT00000014871:exon3:c.C464T:p.T155M	Chr2	130769591	rs135390325	G	A	229.8	PASS	ABHom=1.00;AC=2;AF=1.00;AN=2;DB;DP=9;Dels=0.00;FS=0.000;HRun=0;HaplotypeScore=0.0000;MLEAC=2;MLEAF=1.00;MQ=40.40;MQ0=2;QD=25.53	GT:AD:DP:GQ:PL	1/1:0,9:9:21:258,21,0
Chr2	130917019	130917019	T	G	exonic	ZBTB40	nonsynonymous SNV	ZBTB40:NM_001206061:exon10:c.A2003C:p.Q668P	exonic	ENSBTAG00000016448	nonsynonymous SNV	ENSBTAG00000016448:ENSBTAT00000021869:exon10:c.A2003C:p.Q668P	Chr2	130917019	rs109810656	T	G	69.77	PASS	ABHet=0.625;AC=1;AF=0.500;AN=2;BaseQRankSum=0.322;DB;DP=8;Dels=0.00;FS=0.000;HRun=1;HaplotypeScore=0.0000;MLEAC=1;MLEAF=0.500;MQ=60.00;MQ0=0;MQRankSum=1.221;QD=8.72;ReadPosRankSum=-0.322	GT:AD:DP:GQ:PL	0/1:5,3:8:98:98,0,177
Chr2	131466007	131466007	G	A	exonic	LOC789612	nonsynonymous SNV	LOC789612:NM_001105022:exon3:c.G505A:p.A169T	exonic	ENSBTAG00000030269	nonsynonymous SNV	ENSBTAG00000030269:ENSBTAT00000042741:exon3:c.G505A:p.A169T	Chr2	131466007	rs378897795	G	A	123.88	PASS	ABHet=0.250;AC=1;AF=0.500;AN=2;BaseQRankSum=0.736;DB;DP=8;Dels=0.00;FS=0.000;HRun=0;HaplotypeScore=0.0000;MLEAC=1;MLEAF=0.500;MQ=57.05;MQ0=0;MQRankSum=-0.736;QD=15.48;ReadPosRankSum=-0.736	GT:AD:DP:GQ:PL	0/1:2,6:8:16:152,0,16
Chr2	133124020	133124020	C	A	exonic	PLA2G2F	nonsynonymous SNV	PLA2G2F:NM_001102522:exon1:c.G32T:p.G11V	exonic	ENSBTAG00000012217	nonsynonymous SNV	ENSBTAG00000012217:ENSBTAT00000033652:exon1:c.G32T:p.G11V	Chr2	133124020	rs110462919	C	A	230.8	PASS	ABHom=0.889;AC=2;AF=1.00;AN=2;DB;DP=9;Dels=0.00;FS=0.000;HRun=0;HaplotypeScore=0.0000;MLEAC=2;MLEAF=1.00;MQ=60.00;MQ0=0;OND=0.111;QD=25.64	GT:AD:DP:GQ:PL	1/1:0,8:9:21:259,21,0
Chr2	133180195	133180195	A	G	exonic	PLA2G2D1	nonsynonymous SNV	PLA2G2D1:NM_001009572:exon2:c.A145G:p.R49G	exonic	ENSBTAG00000020499	nonsynonymous SNV	ENSBTAG00000020499:ENSBTAT00000032588:exon2:c.A145G:p.R49G	Chr2	133180195	rs209392920	A	G	104.77	PASS	ABHet=0.654;AC=1;AF=0.500;AN=2;BaseQRankSum=-1.295;DB;DP=26;Dels=0.00;FS=0.000;HRun=1;HaplotypeScore=0.0000;MLEAC=1;MLEAF=0.500;MQ=51.28;MQ0=3;MQRankSum=-1.645;QD=4.03;ReadPosRankSum=1.155	GT:AD:DP:GQ:PL	0/1:17,9:25:99:133,0,521
Chr2	133184699	133184699	T	A	exonic	PLA2G2D3	nonsynonymous SNV	PLA2G2D3:NM_001012686:exon1:c.T2A:p.M1K	exonic	ENSBTAG00000020499	nonsynonymous SNV	ENSBTAG00000020499:ENSBTAT00000065533:exon1:c.T2A:p.M1K	Chr2	133184699	rs42930876	T	A	500.77	PASS	ABHet=0.395;AC=1;AF=0.500;AN=2;BaseQRankSum=1.500;DB;DP=38;Dels=0.00;FS=5.750;HRun=2;HaplotypeScore=0.0000;MLEAC=1;MLEAF=0.500;MQ=46.11;MQ0=0;MQRankSum=-3.140;QD=13.18;ReadPosRankSum=1.686	GT:AD:DP:GQ:PL	0/1:15,23:37:99:529,0,472
Chr2	133271633	133271633	G	A	exonic	PLA2G2A	nonsynonymous SNV	PLA2G2A:NM_001075820:exon5:c.G295A:p.D99N	exonic	ENSBTAG00000002700	nonsynonymous SNV	ENSBTAG00000002700:ENSBTAT00000003496:exon5:c.G295A:p.D99N	Chr2	133271633	rs134774044	G	A	385.77	PASS	ABHom=1.00;AC=2;AF=1.00;AN=2;DB;DP=10;Dels=0.00;FS=0.000;HRun=1;HaplotypeScore=0.0000;MLEAC=2;MLEAF=1.00;MQ=60.00;MQ0=0;QD=38.58	GT:AD:DP:GQ:PL	1/1:0,10:10:30:414,30,0
Chr2	133291848	133291848	C	T	exonic	LOC100125947,PLA2G2A	nonsynonymous SNV	PLA2G2A:NM_001025324:exon3:c.C164T:p.T55I,LOC100125947:NM_001105510:exon3:c.C164T:p.T55I	exonic	ENSBTAG00000005759	nonsynonymous SNV	ENSBTAG00000005759:ENSBTAT00000007570:exon3:c.C164T:p.T55I	Chr2	133291848	rs110498515	C	T	109.77	PASS	ABHet=0.737;AC=1;AF=0.500;AN=2;BaseQRankSum=-0.639;DB;DP=38;Dels=0.00;FS=0.000;HRun=0;HaplotypeScore=0.0000;MLEAC=1;MLEAF=0.500;MQ=49.92;MQ0=0;MQRankSum=-3.451;QD=2.89;ReadPosRankSum=1.077	GT:AD:DP:GQ:PL	0/1:28,10:37:99:138,0,731
Chr2	133292151	133292151	A	G	exonic	LOC100125947,PLA2G2A	nonsynonymous SNV	PLA2G2A:NM_001025324:exon4:c.A215G:p.K72R,LOC100125947:NM_001105510:exon4:c.A215G:p.K72R	exonic	ENSBTAG00000005759	nonsynonymous SNV	ENSBTAG00000005759:ENSBTAT00000007570:exon4:c.A215G:p.K72R	Chr2	133292151	rs110494619	A	G	592.77	PASS	ABHet=0.462;AC=1;AF=0.500;AN=2;BaseQRankSum=1.310;DB;DP=39;Dels=0.00;FS=2.795;HRun=0;HaplotypeScore=0.9734;MLEAC=1;MLEAF=0.500;MQ=48.96;MQ0=0;MQRankSum=-0.014;QD=15.20;ReadPosRankSum=0.747	GT:AD:DP:GQ:PL	0/1:18,21:38:99:621,0,550
Chr2	133374648	133374648	G	A	exonic	PLA2G2E	nonsynonymous SNV	PLA2G2E:NM_001192086:exon3:c.G286A:p.A96T	exonic	ENSBTAG00000004418	nonsynonymous SNV	ENSBTAG00000004418:ENSBTAT00000005791:exon3:c.G286A:p.A96T	Chr2	133374648	rs134906460	G	A	423.77	PASS	ABHom=1.00;AC=2;AF=1.00;AN=2;DB;DP=12;Dels=0.00;FS=0.000;HRun=0;HaplotypeScore=0.0000;MLEAC=2;MLEAF=1.00;MQ=60.00;MQ0=0;QD=35.31	GT:AD:DP:GQ:PL	1/1:0,12:12:36:452,36,0
Chr2	133933770	133933770	G	C	exonic	PQLC2	nonsynonymous SNV	PQLC2:NM_001080269:exon7:c.C839G:p.A280G	exonic	ENSBTAG00000013650	nonsynonymous SNV	ENSBTAG00000013650:ENSBTAT00000018143:exon7:c.C839G:p.A280G	Chr2	133933770	rs208204723	G	C	273.78	PASS	ABHom=1.00;AC=2;AF=1.00;AN=2;DB;DP=9;Dels=0.00;FS=0.000;HRun=2;HaplotypeScore=0.0000;MLEAC=2;MLEAF=1.00;MQ=57.39;MQ0=0;QD=30.42	GT:AD:DP:GQ:PL	1/1:0,9:9:27:302,27,0
Chr2	133933915	133933915	G	A	exonic	PQLC2	nonsynonymous SNV	PQLC2:NM_001080269:exon7:c.C694T:p.R232C	exonic	ENSBTAG00000013650	nonsynonymous SNV	ENSBTAG00000013650:ENSBTAT00000018143:exon7:c.C694T:p.R232C	Chr2	133933915	rs380858825	G	A	33.74	PASS	ABHom=1.00;AC=2;AF=1.00;AN=2;DB;DP=3;Dels=0.00;FS=0.000;HRun=0;HaplotypeScore=0.0000;MLEAC=2;MLEAF=1.00;MQ=60.00;MQ0=0;QD=11.25	GT:AD:DP:GQ:PL	1/1:0,3:3:6:61,6,0
Chr2	135651120	135651120	C	G	exonic	ARHGEF10L	nonsynonymous SNV	ARHGEF10L:NM_001046297:exon4:c.G339C:p.K113N	exonic	ENSBTAG00000000684	nonsynonymous SNV	ENSBTAG00000000684:ENSBTAT00000000909:exon4:c.G339C:p.K113N	Chr2	135651120	rs208568581	C	G	188.84	PASS	ABHom=1.00;AC=2;AF=1.00;AN=2;DB;DP=7;Dels=0.00;FS=0.000;HRun=0;HaplotypeScore=0.0000;MLEAC=2;MLEAF=1.00;MQ=60.00;MQ0=0;QD=26.98	GT:AD:DP:GQ:PL	1/1:0,7:7:18:217,18,0
Chr3	651449	651449	A	G	exonic	DCAF6	nonsynonymous SNV	DCAF6:NM_001191229:exon11:c.T1424C:p.L475P	exonic	ENSBTAG00000020969	nonsynonymous SNV	ENSBTAG00000020969:ENSBTAT00000027930:exon11:c.T1424C:p.L475P	Chr3	651449	.	A	G	171.77	PASS	ABHet=0.400;AC=1;AF=0.500;AN=2;BaseQRankSum=-0.365;DP=10;Dels=0.00;FS=0.000;HRun=1;HaplotypeScore=0.0000;MLEAC=1;MLEAF=0.500;MQ=60.00;MQ0=0;MQRankSum=-0.633;QD=17.18;ReadPosRankSum=2.072	GT:AD:DP:GQ:PL	0/1:4,6:10:99:200,0,121
Chr3	1065751	1065751	T	C	exonic	RCSD1	nonsynonymous SNV	RCSD1:NM_001034418:exon6:c.A919G:p.K307E	exonic	ENSBTAG00000014151	nonsynonymous SNV	ENSBTAG00000014151:ENSBTAT00000018808:exon6:c.A919G:p.K307E	Chr3	1065751	rs210961675	T	C	183.77	PASS	ABHet=0.588;AC=1;AF=0.500;AN=2;BaseQRankSum=-1.415;DB;DP=17;Dels=0.00;FS=1.913;HRun=0;HaplotypeScore=0.0000;MLEAC=1;MLEAF=0.500;MQ=60.00;MQ0=0;MQRankSum=0.439;QD=10.81;ReadPosRankSum=1.025	GT:AD:DP:GQ:PL	0/1:10,7:17:99:212,0,343
Chr3	1203785	1203785	G	A	exonic	CREG1	nonsynonymous SNV	CREG1:NM_001075942:exon3:c.G495A:p.M165I	exonic	ENSBTAG00000008931	nonsynonymous SNV	ENSBTAG00000008931:ENSBTAT00000011757:exon3:c.G495A:p.M165I	Chr3	1203785	rs209201622	G	A	255.8	PASS	ABHom=1.00;AC=2;AF=1.00;AN=2;DB;DP=7;Dels=0.00;FS=0.000;HRun=0;HaplotypeScore=0.0000;MLEAC=2;MLEAF=1.00;MQ=60.00;MQ0=0;QD=36.54	GT:AD:DP:GQ:PL	1/1:0,7:7:21:284,21,0
Chr3	1658634	1658634	G	T	exonic	DUSP27	nonsynonymous SNV	DUSP27:NM_001102543:exon6:c.C1801A:p.H601N	exonic	ENSBTAG00000008652	nonsynonymous SNV	ENSBTAG00000008652:ENSBTAT00000011408:exon6:c.C1801A:p.H601N	Chr3	1658634	rs17870813	G	T	97.77	PASS	ABHet=0.556;AC=1;AF=0.500;AN=2;BaseQRankSum=-0.361;DB;DP=9;Dels=0.00;FS=2.808;HRun=1;HaplotypeScore=0.0000;MLEAC=1;MLEAF=0.500;MQ=57.39;MQ0=0;MQRankSum=0.361;QD=10.86;ReadPosRankSum=1.159	GT:AD:DP:GQ:PL	0/1:5,4:9:99:126,0,158
Chr3	1658635	1658635	G	C	exonic	DUSP27	nonsynonymous SNV	DUSP27:NM_001102543:exon6:c.C1800G:p.S600R	exonic	ENSBTAG00000008652	nonsynonymous SNV	ENSBTAG00000008652:ENSBTAT00000011408:exon6:c.C1800G:p.S600R	Chr3	1658635	rs17870812	G	C	95.77	PASS	ABHet=0.556;AC=1;AF=0.500;AN=2;BaseQRankSum=0.361;DB;DP=9;Dels=0.00;FS=2.808;HRun=1;HaplotypeScore=0.0000;MLEAC=1;MLEAF=0.500;MQ=57.39;MQ0=0;MQRankSum=1.652;QD=10.64;ReadPosRankSum=1.159	GT:AD:DP:GQ:PL	0/1:5,4:9:99:124,0,163
Chr3	1752666	1752666	G	A	exonic	GPA33	nonsynonymous SNV	GPA33:NM_001035330:exon3:c.G286A:p.E96K	exonic	ENSBTAG00000009148	nonsynonymous SNV	ENSBTAG00000009148:ENSBTAT00000012054:exon3:c.G286A:p.E96K	Chr3	1752666	rs110209397	G	A	371.77	PASS	ABHom=1.00;AC=2;AF=1.00;AN=2;DB;DP=12;Dels=0.00;FS=0.000;HRun=1;HaplotypeScore=0.0000;MLEAC=2;MLEAF=1.00;MQ=49.84;MQ0=0;QD=30.98	GT:AD:DP:GQ:PL	1/1:0,12:12:33:400,33,0
Chr3	7934054	7934054	T	A	exonic	FCGR2B	nonsynonymous SNV	FCGR2B:NM_174539:exon4:c.A494T:p.Y165F	exonic	ENSBTAG00000021842	nonsynonymous SNV	ENSBTAG00000021842:ENSBTAT00000029114:exon4:c.A494T:p.Y165F,ENSBTAG00000021842:ENSBTAT00000029116:exon4:c.A497T:p.Y166F,ENSBTAG00000021842:ENSBTAT00000048452:exon4:c.A497T:p.Y166F,ENSBTAG00000021842:ENSBTAT00000065268:exon4:c.A494T:p.Y165F	Chr3	7934054	rs136097872	T	A	88.77	PASS	ABHet=0.733;AC=1;AF=0.500;AN=2;BaseQRankSum=1.240;DB;DP=15;Dels=0.00;FS=0.000;HRun=1;HaplotypeScore=0.7340;MLEAC=1;MLEAF=0.500;MQ=54.82;MQ0=0;MQRankSum=-2.938;QD=5.92;ReadPosRankSum=-0.326	GT:AD:DP:GQ:PL	0/1:11,4:15:99:117,0,317
Chr3	8220519	8220519	A	C	exonic	SDHC	nonsynonymous SNV	SDHC:NM_175814:exon2:c.T69G:p.C23W	exonic	ENSBTAG00000015853	nonsynonymous SNV	ENSBTAG00000015853:ENSBTAT00000021075:exon2:c.T69G:p.C23W	Chr3	8220519	rs379628310	A	C	287.77	PASS	ABHet=0.308;AC=1;AF=0.500;AN=2;BaseQRankSum=0.231;DB;DP=13;Dels=0.00;FS=2.522;HRun=1;HaplotypeScore=0.0000;MLEAC=1;MLEAF=0.500;MQ=58.20;MQ0=0;MQRankSum=0.849;QD=22.14;ReadPosRankSum=-0.231	GT:AD:DP:GQ:PL	0/1:4,9:13:99:316,0,119
Chr3	8290780	8290780	C	T	exonic	NR1I3	nonsynonymous SNV	NR1I3:NM_001079768:exon2:c.C49T:p.R17W	exonic	ENSBTAG00000009215	nonsynonymous SNV	ENSBTAG00000009215:ENSBTAT00000012145:exon2:c.C49T:p.R17W	Chr3	8290780	.	C	T	32.77	PASS	ABHet=0.500;AC=1;AF=0.500;AN=2;BaseQRankSum=1.026;DP=4;Dels=0.00;FS=4.771;HRun=0;HaplotypeScore=0.5784;MLEAC=1;MLEAF=0.500;MQ=60.00;MQ0=0;MQRankSum=-1.026;QD=8.19;ReadPosRankSum=1.026	GT:AD:DP:GQ:PL	0/1:2,2:4:56:61,0,56
Chr3	8309766	8309766	C	T	exonic	NDUFS2	nonsynonymous SNV	NDUFS2:NM_001075137:exon13:c.G1339A:p.V447I	exonic	ENSBTAG00000002203	nonsynonymous SNV	ENSBTAG00000002203:ENSBTAT00000002852:exon13:c.G1339A:p.V447I	Chr3	8309766	rs381839011	C	T	103.77	PASS	ABHet=0.556;AC=1;AF=0.500;AN=2;BaseQRankSum=1.159;DB;DP=9;Dels=0.00;FS=2.808;HRun=0;HaplotypeScore=0.6651;MLEAC=1;MLEAF=0.500;MQ=60.00;MQ0=0;MQRankSum=-0.361;QD=11.53;ReadPosRankSum=-1.652	GT:AD:DP:GQ:PL	0/1:5,4:9:99:132,0,145
Chr3	8519578	8519578	A	G	exonic	ITLN2	nonsynonymous SNV	ITLN2:NM_001101275:exon1:c.A7G:p.T3A	exonic	ENSBTAG00000022938	nonsynonymous SNV	ENSBTAG00000022938:ENSBTAT00000001750:exon1:c.A7G:p.T3A	Chr3	8519578	rs380392886	A	G	31.74	PASS	ABHom=1.00;AC=2;AF=1.00;AN=2;DB;DP=4;Dels=0.00;FS=0.000;HRun=0;HaplotypeScore=0.0000;MLEAC=2;MLEAF=1.00;MQ=23.51;MQ0=1;QD=7.94	GT:AD:DP:GQ:PL	1/1:0,4:4:6:59,6,0
Chr3	8840712	8840712	G	T	exonic	LY9	nonsynonymous SNV	LY9:NM_001075918:exon7:c.C1248A:p.F416L	exonic	ENSBTAG00000002947	nonsynonymous SNV	ENSBTAG00000002947:ENSBTAT00000003840:exon7:c.C1248A:p.F416L	Chr3	8840712	.	G	T	88.77	PASS	ABHet=0.286;AC=1;AF=0.500;AN=2;BaseQRankSum=0.198;DP=7;Dels=0.00;FS=0.000;HRun=0;HaplotypeScore=0.7887;MLEAC=1;MLEAF=0.500;MQ=60.00;MQ0=0;MQRankSum=-0.922;QD=12.68;ReadPosRankSum=-0.198	GT:AD:DP:GQ:PL	0/1:2,5:7:44:117,0,44
Chr3	8971638	8971638	C	T	exonic	SLAMF7	nonsynonymous SNV	SLAMF7:NM_001191358:exon6:c.G878A:p.G293D	exonic	ENSBTAG00000001197	nonsynonymous SNV	ENSBTAG00000001197:ENSBTAT00000001585:exon6:c.G878A:p.G293D	Chr3	8971638	rs110442050	C	T	34.77	PASS	ABHet=0.750;AC=1;AF=0.500;AN=2;BaseQRankSum=1.589;DB;DP=8;Dels=0.00;FS=0.000;HRun=0;HaplotypeScore=0.0000;MLEAC=1;MLEAF=0.500;MQ=60.00;MQ0=0;MQRankSum=1.067;QD=4.35;ReadPosRankSum=1.067	GT:AD:DP:GQ:PL	0/1:6,2:8:63:63,0,162
Chr3	9461300	9461300	T	C	exonic	NCSTN	nonsynonymous SNV	NCSTN:NM_001034475:exon8:c.A907G:p.I303V	exonic	ENSBTAG00000004334	nonsynonymous SNV	ENSBTAG00000004334:ENSBTAT00000005677:exon8:c.A907G:p.I303V	Chr3	9461300	rs136262091	T	C	182.84	PASS	ABHom=1.00;AC=2;AF=1.00;AN=2;DB;DP=6;Dels=0.00;FS=0.000;HRun=0;HaplotypeScore=0.0000;MLEAC=2;MLEAF=1.00;MQ=60.00;MQ0=0;QD=30.47	GT:AD:DP:GQ:PL	1/1:0,6:6:18:211,18,0
Chr3	9849123	9849123	A	C	exonic	SLAMF9	nonsynonymous SNV	SLAMF9:NM_001302662:exon2:c.A172C:p.K58Q	exonic	ENSBTAG00000007241	nonsynonymous SNV	ENSBTAG00000007241:ENSBTAT00000034065:exon2:c.A175C:p.K59Q	Chr3	9849123	.	A	C	297.77	PASS	ABHet=0.182;AC=1;AF=0.500;AN=2;BaseQRankSum=-0.354;DP=11;Dels=0.00;FS=7.404;HRun=1;HaplotypeScore=0.0000;MLEAC=1;MLEAF=0.500;MQ=60.00;MQ0=0;MQRankSum=0.118;QD=27.07;ReadPosRankSum=0.589	GT:AD:DP:GQ:PL	0/1:2,9:11:46:326,0,46
Chr3	9869558	9869558	G	A	exonic	IGSF9	nonsynonymous SNV	IGSF9:NM_001205532:exon7:c.G926A:p.R309H	exonic	ENSBTAG00000001481	nonsynonymous SNV	ENSBTAG00000001481:ENSBTAT00000001940:exon7:c.G926A:p.R309H	Chr3	9869558	.	G	A	93.81	PASS	ABHet=0.375;AC=1;AF=0.500;AN=2;BaseQRankSum=0.731;DP=8;Dels=0.00;FS=0.000;HRun=0;HaplotypeScore=0.0000;MLEAC=1;MLEAF=0.500;MQ=60.00;MQ0=0;MQRankSum=0.731;QD=11.73;ReadPosRankSum=0.731	GT:AD:DP:GQ:PL	0/1:3,5:8:20:122,0,20
Chr3	9875577	9875577	A	C	exonic	IGSF9	nonsynonymous SNV	IGSF9:NM_001205532:exon18:c.A2581C:p.T861P	exonic	ENSBTAG00000001481	nonsynonymous SNV	ENSBTAG00000001481:ENSBTAT00000001940:exon18:c.A2581C:p.T861P	Chr3	9875577	rs446527711	A	C	279.77	PASS	ABHet=0.188;AC=1;AF=0.500;AN=2;BaseQRankSum=-0.423;DB;DP=16;Dels=0.00;FS=0.000;HRun=2;HaplotypeScore=0.0000;MLEAC=1;MLEAF=0.500;MQ=58.55;MQ0=0;MQRankSum=-0.761;QD=17.49;ReadPosRankSum=0.592	GT:AD:DP:GQ:PL	0/1:3,13:16:48:308,0,48
Chr3	9947799	9947799	C	T	exonic	VSIG8	nonsynonymous SNV	VSIG8:NM_001205873:exon4:c.C539T:p.A180V	exonic	ENSBTAG00000010670	nonsynonymous SNV	ENSBTAG00000010670:ENSBTAT00000014115:exon4:c.C539T:p.A180V	Chr3	9947799	.	C	T	148.77	PASS	ABHet=0.455;AC=1;AF=0.500;AN=2;BaseQRankSum=-2.181;DP=11;Dels=0.00;FS=10.964;HRun=0;HaplotypeScore=0.0000;MLEAC=1;MLEAF=0.500;MQ=57.87;MQ0=0;MQRankSum=-0.387;QD=13.52;ReadPosRankSum=1.408	GT:AD:DP:GQ:PL	0/1:5,6:11:99:177,0,162
Chr3	9950319	9950319	A	C	exonic	VSIG8	nonsynonymous SNV	VSIG8:NM_001205873:exon7:c.A1094C:p.Q365P	exonic	ENSBTAG00000010670	nonsynonymous SNV	ENSBTAG00000010670:ENSBTAT00000014115:exon7:c.A1100C:p.Q367P	Chr3	9950319	.	A	C	76.78	PASS	ABHet=0.250;AC=1;AF=0.500;AN=2;BaseQRankSum=0.727;DP=4;Dels=0.00;FS=0.000;HRun=1;HaplotypeScore=0.0000;MLEAC=1;MLEAF=0.500;MQ=60.00;MQ0=0;MQRankSum=0.727;QD=19.20;ReadPosRankSum=0.727	GT:AD:DP:GQ:PL	0/1:1,3:4:25:105,0,25
Chr3	10579488	10579488	G	A	exonic	MPTX	nonsynonymous SNV	MPTX:NM_001034227:exon2:c.C620T:p.A207V	exonic	ENSBTAG00000012884	nonsynonymous SNV	ENSBTAG00000012884:ENSBTAT00000017120:exon2:c.C620T:p.A207V	Chr3	10579488	rs135226764	G	A	208.77	PASS	ABHet=0.364;AC=1;AF=0.500;AN=2;BaseQRankSum=1.663;DB;DP=11;Dels=0.00;FS=2.632;HRun=1;HaplotypeScore=0.0000;MLEAC=1;MLEAF=0.500;MQ=55.66;MQ0=0;MQRankSum=-1.246;QD=18.98;ReadPosRankSum=1.246	GT:AD:DP:GQ:PL	0/1:4,7:11:99:237,0,115
Chr3	10579491	10579491	T	C	exonic	MPTX	nonsynonymous SNV	MPTX:NM_001034227:exon2:c.A617G:p.Q206R	exonic	ENSBTAG00000012884	nonsynonymous SNV	ENSBTAG00000012884:ENSBTAT00000017120:exon2:c.A617G:p.Q206R	Chr3	10579491	rs133041713	T	C	170.77	PASS	ABHet=0.400;AC=1;AF=0.500;AN=2;BaseQRankSum=1.133;DB;DP=10;Dels=0.00;FS=2.808;HRun=0;HaplotypeScore=0.0000;MLEAC=1;MLEAF=0.500;MQ=55.21;MQ0=0;MQRankSum=-0.633;QD=17.08;ReadPosRankSum=2.072	GT:AD:DP:GQ:PL	0/1:4,6:10:99:199,0,124
Chr3	10579506	10579506	T	C	exonic	MPTX	nonsynonymous SNV	MPTX:NM_001034227:exon2:c.A602G:p.K201R	exonic	ENSBTAG00000012884	nonsynonymous SNV	ENSBTAG00000012884:ENSBTAT00000017120:exon2:c.A602G:p.K201R	Chr3	10579506	rs134358581	T	C	194.77	PASS	ABHet=0.364;AC=1;AF=0.500;AN=2;BaseQRankSum=2.037;DB;DP=11;Dels=0.00;FS=0.000;HRun=2;HaplotypeScore=0.0000;MLEAC=1;MLEAF=0.500;MQ=53.36;MQ0=0;MQRankSum=-1.034;QD=17.71;ReadPosRankSum=1.663	GT:AD:DP:GQ:PL	0/1:4,7:11:99:223,0,111
Chr3	10579525	10579525	T	C	exonic	MPTX	nonsynonymous SNV	MPTX:NM_001034227:exon2:c.A583G:p.S195G	exonic	ENSBTAG00000012884	nonsynonymous SNV	ENSBTAG00000012884:ENSBTAT00000017120:exon2:c.A583G:p.S195G	Chr3	10579525	rs132779418	T	C	204.77	PASS	ABHet=0.364;AC=1;AF=0.500;AN=2;BaseQRankSum=0.296;DB;DP=11;Dels=0.00;FS=0.000;HRun=1;HaplotypeScore=0.0000;MLEAC=1;MLEAF=0.500;MQ=55.66;MQ0=0;MQRankSum=-0.546;QD=18.62;ReadPosRankSum=0.296	GT:AD:DP:GQ:PL	0/1:4,7:11:89:233,0,89
Chr3	10579614	10579614	G	A	exonic	MPTX	nonsynonymous SNV	MPTX:NM_001034227:exon2:c.C494T:p.A165V	exonic	ENSBTAG00000012884	nonsynonymous SNV	ENSBTAG00000012884:ENSBTAT00000017120:exon2:c.C494T:p.A165V	Chr3	10579614	rs137137914	G	A	97.77	PASS	ABHet=0.500;AC=1;AF=0.500;AN=2;BaseQRankSum=0.421;DB;DP=8;Dels=0.00;FS=0.000;HRun=0;HaplotypeScore=0.0000;MLEAC=1;MLEAF=0.500;MQ=60.00;MQ0=0;MQRankSum=0.000;QD=12.22;ReadPosRankSum=0.421	GT:AD:DP:GQ:PL	0/1:4,4:8:99:126,0,128
Chr3	10579678	10579678	A	C	exonic	MPTX	nonsynonymous SNV	MPTX:NM_001034227:exon2:c.T430G:p.L144V	exonic	ENSBTAG00000012884	nonsynonymous SNV	ENSBTAG00000012884:ENSBTAT00000017120:exon2:c.T430G:p.L144V	Chr3	10579678	rs110314598	A	C	55.77	PASS	ABHet=0.625;AC=1;AF=0.500;AN=2;BaseQRankSum=1.300;DB;DP=8;Dels=0.00;FS=3.680;HRun=0;HaplotypeScore=0.0000;MLEAC=1;MLEAF=0.500;MQ=53.95;MQ0=0;MQRankSum=-0.937;QD=6.97;ReadPosRankSum=-0.550	GT:AD:DP:GQ:PL	0/1:5,3:8:84:84,0,132
Chr3	10579789	10579789	G	T	exonic	MPTX	nonsynonymous SNV	MPTX:NM_001034227:exon2:c.C319A:p.P107T	exonic	ENSBTAG00000012884	nonsynonymous SNV	ENSBTAG00000012884:ENSBTAT00000017120:exon2:c.C319A:p.P107T	Chr3	10579789	rs135167428	G	T	53.77	PASS	ABHet=0.667;AC=1;AF=0.500;AN=2;BaseQRankSum=-1.517;DB;DP=9;Dels=0.00;FS=0.000;HRun=0;HaplotypeScore=0.0000;MLEAC=1;MLEAF=0.500;MQ=57.90;MQ0=0;MQRankSum=-0.956;QD=5.97;ReadPosRankSum=0.956	GT:AD:DP:GQ:PL	0/1:6,3:9:82:82,0,172
Chr3	10580011	10580011	G	C	exonic	MPTX	nonsynonymous SNV	MPTX:NM_001034227:exon2:c.C97G:p.Q33E	exonic	ENSBTAG00000012884	nonsynonymous SNV	ENSBTAG00000012884:ENSBTAT00000017120:exon2:c.C97G:p.Q33E	Chr3	10580011	rs109449703	G	C	96.77	PASS	ABHet=0.444;AC=1;AF=0.500;AN=2;BaseQRankSum=0.421;DB;DP=9;Dels=0.00;FS=0.000;HRun=0;HaplotypeScore=0.7340;MLEAC=1;MLEAF=0.500;MQ=55.19;MQ0=0;MQRankSum=0.922;QD=10.75;ReadPosRankSum=0.922	GT:AD:DP:GQ:PL	0/1:4,5:9:99:125,0,117
Chr3	11994694	11994694	G	A	exonic	CD1A	nonsynonymous SNV	CD1A:NM_001075382:exon4:c.C859T:p.R287W	exonic	ENSBTAG00000038263	nonsynonymous SNV	ENSBTAG00000038263:ENSBTAT00000009739:exon4:c.C859T:p.R287W	Chr3	11994694	rs435530370	G	A	101.77	PASS	ABHet=0.556;AC=1;AF=0.500;AN=2;BaseQRankSum=0.421;DB;DP=9;Dels=0.00;FS=0.000;HRun=0;HaplotypeScore=0.0000;MLEAC=1;MLEAF=0.500;MQ=35.12;MQ0=1;MQRankSum=2.017;QD=11.31;ReadPosRankSum=-0.922	GT:AD:DP:GQ:PL	0/1:5,4:9:55:130,0,55
Chr3	11994763	11994763	C	G	exonic	CD1A	nonsynonymous SNV	CD1A:NM_001075382:exon4:c.G790C:p.A264P	exonic	ENSBTAG00000038263	nonsynonymous SNV	ENSBTAG00000038263:ENSBTAT00000009739:exon4:c.G790C:p.A264P	Chr3	11994763	rs380934321	C	G	173.84	PASS	ABHom=0.667;AC=2;AF=1.00;AN=2;DB;DP=9;Dels=0.00;FS=0.000;HRun=1;HaplotypeScore=0.0000;MLEAC=2;MLEAF=1.00;MQ=35.11;MQ0=3;OND=0.333;QD=19.32	GT:AD:DP:GQ:PL	1/1:0,6:9:18:202,18,0
Chr3	13784426	13784426	G	A	exonic	ETV3L	nonsynonymous SNV	ETV3L:NM_001192587:exon5:c.G775A:p.A259T	exonic	ENSBTAG00000000861	nonsynonymous SNV	ENSBTAG00000000861:ENSBTAT00000001144:exon5:c.G775A:p.A259T	Chr3	13784426	rs378437638	G	A	121.03	PASS	ABHom=1.00;AC=2;AF=1.00;AN=2;DB;DP=6;Dels=0.00;FS=0.000;HRun=0;HaplotypeScore=0.0000;MLEAC=2;MLEAF=1.00;MQ=56.04;MQ0=0;QD=20.17	GT:AD:DP:GQ:PL	1/1:0,6:6:12:149,12,0
Chr3	15094339	15094339	C	T	exonic	MSTO1	nonsynonymous SNV	MSTO1:NM_001046408:exon12:c.G1297A:p.G433R	exonic	ENSBTAG00000026613	nonsynonymous SNV	ENSBTAG00000026613:ENSBTAT00000037887:exon12:c.G1297A:p.G433R	Chr3	15094339	rs383298503	C	T	107.8	PASS	ABHet=0.200;AC=1;AF=0.500;AN=2;BaseQRankSum=0.731;DB;DP=5;Dels=0.00;FS=0.000;HRun=0;HaplotypeScore=0.0000;MLEAC=1;MLEAF=0.500;MQ=60.00;MQ0=0;MQRankSum=-0.731;QD=21.56;ReadPosRankSum=0.731	GT:AD:DP:GQ:PL	0/1:1,4:5:21:136,0,21
Chr3	15350190	15350190	C	G	exonic	ASH1L	nonsynonymous SNV	ASH1L:NM_001192743:exon26:c.C8660G:p.A2887G	exonic	ENSBTAG00000003954	nonsynonymous SNV	ENSBTAG00000003954:ENSBTAT00000005172:exon26:c.C8660G:p.A2887G	Chr3	15350190	rs137136636	C	G	31.77	PASS	ABHet=0.500;AC=1;AF=0.500;AN=2;BaseQRankSum=1.026;DB;DP=4;Dels=0.00;FS=0.000;HRun=1;HaplotypeScore=0.0000;MLEAC=1;MLEAF=0.500;MQ=47.12;MQ0=0;MQRankSum=1.026;QD=7.94;ReadPosRankSum=1.026	GT:AD:DP:GQ:PL	0/1:2,2:4:60:60,0,63
Chr3	16836725	16836725	C	A	exonic	S100A16	nonsynonymous SNV	S100A16:NM_001075218:exon3:c.C208A:p.H70N	exonic	ENSBTAG00000014204	nonsynonymous SNV	ENSBTAG00000014204:ENSBTAT00000018877:exon3:c.C208A:p.H70N	Chr3	16836725	rs382062249	C	A	131.77	PASS	ABHet=0.500;AC=1;AF=0.500;AN=2;BaseQRankSum=-0.361;DB;DP=10;Dels=0.00;FS=13.222;HRun=1;HaplotypeScore=0.7340;MLEAC=1;MLEAF=0.500;MQ=60.00;MQ0=0;MQRankSum=0.000;QD=13.18;ReadPosRankSum=2.219	GT:AD:DP:GQ:PL	0/1:5,5:10:99:160,0,128
Chr3	17883740	17883740	G	A	exonic	IVL	nonsynonymous SNV	IVL:NM_001105320:exon2:c.C830T:p.S277L	exonic	ENSBTAG00000017827	nonsynonymous SNV	ENSBTAG00000017827:ENSBTAT00000023700:exon2:c.C830T:p.S277L	Chr3	17883740	rs134161713	G	A	136.77	PASS	ABHet=0.444;AC=1;AF=0.500;AN=2;BaseQRankSum=-0.361;DB;DP=9;Dels=0.00;FS=2.808;HRun=1;HaplotypeScore=0.0000;MLEAC=1;MLEAF=0.500;MQ=51.07;MQ0=0;MQRankSum=0.361;QD=15.20;ReadPosRankSum=-1.159	GT:AD:DP:GQ:PL	0/1:4,5:9:99:165,0,129
Chr3	18325225	18325225	G	A	exonic	CRNN	nonsynonymous SNV	CRNN:NM_001191303:exon4:c.G1426A:p.G476R	exonic	ENSBTAG00000019540	nonsynonymous SNV	ENSBTAG00000019540:ENSBTAT00000026035:exon4:c.G1426A:p.G476R	Chr3	18325225	rs136535592	G	A	164.77	PASS	ABHet=0.400;AC=1;AF=0.500;AN=2;BaseQRankSum=-0.741;DB;DP=10;Dels=0.00;FS=2.808;HRun=0;HaplotypeScore=0.0000;MLEAC=1;MLEAF=0.500;MQ=60.00;MQ0=0;MQRankSum=-0.365;QD=16.48;ReadPosRankSum=-1.133	GT:AD:DP:GQ:PL	0/1:4,6:10:99:193,0,126
Chr3	19048120	19048120	C	T	exonic	TDRKH	nonsynonymous SNV	TDRKH:NM_001105375:exon6:c.C616T:p.H206Y	exonic	ENSBTAG00000021594	nonsynonymous SNV	ENSBTAG00000021594:ENSBTAT00000028777:exon6:c.C616T:p.H206Y	Chr3	19048120	rs110805802	C	T	185.77	PASS	ABHet=0.333;AC=1;AF=0.500;AN=2;BaseQRankSum=0.248;DB;DP=9;Dels=0.00;FS=0.000;HRun=1;HaplotypeScore=0.0000;MLEAC=1;MLEAF=0.500;MQ=60.00;MQ0=0;MQRankSum=-1.422;QD=20.64;ReadPosRankSum=-0.248	GT:AD:DP:GQ:PL	0/1:3,6:9:93:214,0,93
Chr3	19826517	19826517	T	C	exonic	ANXA9	nonsynonymous SNV	ANXA9:NM_001035373:exon5:c.A251G:p.H84R	exonic	ENSBTAG00000015304	nonsynonymous SNV	ENSBTAG00000015304:ENSBTAT00000020350:exon5:c.A251G:p.H84R	Chr3	19826517	rs135700617	T	C	241.77	PASS	ABHet=0.333;AC=1;AF=0.500;AN=2;BaseQRankSum=0.289;DB;DP=12;Dels=0.00;FS=2.398;HRun=0;HaplotypeScore=0.8667;MLEAC=1;MLEAF=0.500;MQ=58.05;MQ0=0;MQRankSum=0.289;QD=20.15;ReadPosRankSum=-1.134	GT:AD:DP:GQ:PL	0/1:4,8:12:99:270,0,119
Chr3	20759780	20759780	C	T	exonic	BOLA1	nonsynonymous SNV	BOLA1:NM_001034352:exon2:c.G227A:p.R76H	exonic	ENSBTAG00000006050	nonsynonymous SNV	ENSBTAG00000006050:ENSBTAT00000007946:exon2:c.G227A:p.R76H	Chr3	20759780	rs43710319	C	T	138.77	PASS	ABHet=0.286;AC=1;AF=0.500;AN=2;BaseQRankSum=-1.495;DB;DP=7;Dels=0.00;FS=8.451;HRun=0;HaplotypeScore=0.0000;MLEAC=1;MLEAF=0.500;MQ=60.00;MQ0=0;MQRankSum=-0.198;QD=19.82;ReadPosRankSum=0.922	GT:AD:DP:GQ:PL	0/1:2,5:7:59:167,0,59
Chr3	20851532	20851532	C	G	exonic	FCGR1A	nonsynonymous SNV	FCGR1A:NM_174538:exon4:c.G448C:p.D150H	exonic	ENSBTAG00000008592	nonsynonymous SNV	ENSBTAG00000008592:ENSBTAT00000011333:exon4:c.G448C:p.D150H	Chr3	20851532	rs386112916	C	G	127.77	PASS	ABHet=0.500;AC=1;AF=0.500;AN=2;BaseQRankSum=0.103;DB;DP=10;Dels=0.00;FS=0.000;HRun=0;HaplotypeScore=0.7887;MLEAC=1;MLEAF=0.500;MQ=60.00;MQ0=0;MQRankSum=0.676;QD=12.78;ReadPosRankSum=-0.470	GT:AD:DP:GQ:PL	0/1:5,5:10:99:156,0,153
Chr3	21616762	21616762	C	T	exonic	PIAS3	nonsynonymous SNV	PIAS3:NM_001102185:exon6:c.C737T:p.P246L	exonic	ENSBTAG00000021634	nonsynonymous SNV	ENSBTAG00000021634:ENSBTAT00000028829:exon6:c.C737T:p.P246L	Chr3	21616762	rs432374558	C	T	62.77	PASS	ABHet=0.500;AC=1;AF=0.500;AN=2;BaseQRankSum=0.684;DB;DP=10;Dels=0.00;FS=0.000;HRun=0;HaplotypeScore=0.0000;MLEAC=1;MLEAF=0.500;MQ=60.00;MQ0=0;MQRankSum=0.956;QD=6.28;ReadPosRankSum=1.920	GT:AD:DP:GQ:PL	0/1:5,5:10:91:91,0,163
Chr3	25344663	25344663	C	T	exonic	SPAG17	nonsynonymous SNV	SPAG17:NM_001206874:exon45:c.C6263T:p.A2088V	exonic	ENSBTAG00000001080	nonsynonymous SNV	ENSBTAG00000001080:ENSBTAT00000001438:exon47:c.C6233T:p.A2078V	Chr3	25344663	rs109223786	C	T	173.77	PASS	ABHet=0.400;AC=1;AF=0.500;AN=2;BaseQRankSum=-0.365;DB;DP=10;Dels=0.00;FS=2.430;HRun=0;HaplotypeScore=0.9983;MLEAC=1;MLEAF=0.500;MQ=60.00;MQ0=0;MQRankSum=-1.568;QD=17.38;ReadPosRankSum=1.568	GT:AD:DP:GQ:PL	0/1:4,6:10:99:202,0,120
Chr3	26256384	26256384	C	T	exonic	TTF2	nonsynonymous SNV	TTF2:NM_001080735:exon18:c.G2896A:p.D966N	exonic	ENSBTAG00000015392	nonsynonymous SNV	ENSBTAG00000015392:ENSBTAT00000033711:exon18:c.G2896A:p.D966N	Chr3	26256384	rs110295530	C	T	134.77	PASS	ABHet=0.286;AC=1;AF=0.500;AN=2;BaseQRankSum=0.198;DB;DP=7;Dels=0.00;FS=3.680;HRun=1;HaplotypeScore=0.0000;MLEAC=1;MLEAF=0.500;MQ=60.00;MQ0=0;MQRankSum=-0.922;QD=19.25;ReadPosRankSum=0.198	GT:AD:DP:GQ:PL	0/1:2,5:7:53:163,0,53
Chr3	26337084	26337084	T	C	exonic	CD101	nonsynonymous SNV	CD101:NM_001205659:exon5:c.A1249G:p.T417A	exonic	ENSBTAG00000018203	nonsynonymous SNV	ENSBTAG00000018203:ENSBTAT00000024229:exon4:c.A1243G:p.T415A	Chr3	26337084	rs211223391	T	C	36.77	PASS	ABHet=0.667;AC=1;AF=0.500;AN=2;BaseQRankSum=0.720;DB;DP=6;Dels=0.00;FS=0.000;HRun=0;HaplotypeScore=0.0000;MLEAC=1;MLEAF=0.500;MQ=60.00;MQ0=0;MQRankSum=0.000;QD=6.13;ReadPosRankSum=1.380	GT:AD:DP:GQ:PL	0/1:4,2:6:65:65,0,136
Chr3	26345900	26345900	G	A	exonic	CD101	nonsynonymous SNV	CD101:NM_001205659:exon3:c.C500T:p.T167I	exonic	ENSBTAG00000018203	nonsynonymous SNV	ENSBTAG00000018203:ENSBTAT00000024229:exon2:c.C494T:p.T165I	Chr3	26345900	rs210498864	G	A	140.77	PASS	ABHet=0.500;AC=1;AF=0.500;AN=2;BaseQRankSum=-0.470;DB;DP=10;Dels=0.00;FS=0.000;HRun=0;HaplotypeScore=0.0000;MLEAC=1;MLEAF=0.500;MQ=60.00;MQ0=0;MQRankSum=0.470;QD=14.08;ReadPosRankSum=0.470	GT:AD:DP:GQ:PL	0/1:5,5:10:99:169,0,168
Chr3	26769804	26769804	G	A	exonic	IGSF3	nonsynonymous SNV	IGSF3:NM_001192700:exon6:c.G1666A:p.V556I	exonic	ENSBTAG00000004849	nonsynonymous SNV	ENSBTAG00000004849:ENSBTAT00000006374:exon6:c.G1720A:p.V574I	Chr3	26769804	rs211334341	G	A	139.77	PASS	ABHet=0.500;AC=1;AF=0.500;AN=2;BaseQRankSum=0.876;DB;DP=10;Dels=0.00;FS=2.808;HRun=0;HaplotypeScore=0.0000;MLEAC=1;MLEAF=0.500;MQ=60.00;MQ0=0;MQRankSum=0.361;QD=13.98;ReadPosRankSum=-0.729	GT:AD:DP:GQ:PL	0/1:5,5:10:99:168,0,116
Chr3	30854992	30854992	C	T	exonic	ST7L	nonsynonymous SNV	ST7L:NM_001083481:exon1:c.C74T:p.P25L	exonic	ENSBTAG00000014294	nonsynonymous SNV	ENSBTAG00000014294:ENSBTAT00000018992:exon1:c.C74T:p.P25L	Chr3	30854992	rs136797437	C	T	111.79	PASS	ABHet=0.286;AC=1;AF=0.500;AN=2;BaseQRankSum=0.731;DB;DP=7;Dels=0.00;FS=0.000;HRun=0;HaplotypeScore=0.0000;MLEAC=1;MLEAF=0.500;MQ=60.00;MQ0=0;MQRankSum=0.731;QD=15.97;ReadPosRankSum=0.731	GT:AD:DP:GQ:PL	0/1:2,5:7:22:140,0,22
Chr3	32006718	32006718	C	T	exonic	ATP5F1	nonsynonymous SNV	ATP5F1:NM_001038501:exon6:c.G577A:p.V193I	exonic	ENSBTAG00000006441	nonsynonymous SNV	ENSBTAG00000006441:ENSBTAT00000008447:exon6:c.G577A:p.V193I	Chr3	32006718	rs379732673	C	T	85.77	PASS	ABHet=0.556;AC=1;AF=0.500;AN=2;BaseQRankSum=1.652;DB;DP=9;Dels=0.00;FS=0.000;HRun=0;HaplotypeScore=0.0000;MLEAC=1;MLEAF=0.500;MQ=51.77;MQ0=0;MQRankSum=-2.219;QD=9.53;ReadPosRankSum=0.729	GT:AD:DP:GQ:PL	0/1:5,4:9:99:114,0,175
Chr3	32027903	32027903	C	G	exonic	WDR77	nonsynonymous SNV	WDR77:NM_001015584:exon8:c.C745G:p.L249V	exonic	ENSBTAG00000014102	nonsynonymous SNV	ENSBTAG00000014102:ENSBTAT00000018753:exon8:c.C745G:p.L249V	Chr3	32027903	rs43332935	C	G	84.77	PASS	ABHet=0.636;AC=1;AF=0.500;AN=2;BaseQRankSum=0.278;DB;DP=11;Dels=0.00;FS=2.632;HRun=0;HaplotypeScore=0.0000;MLEAC=1;MLEAF=0.500;MQ=60.00;MQ0=0;MQRankSum=-0.278;QD=7.71;ReadPosRankSum=-0.278	GT:AD:DP:GQ:PL	0/1:7,4:11:99:113,0,218
Chr3	32058827	32058827	G	A	exonic	OVGP1	nonsynonymous SNV	OVGP1:NM_001080216:exon9:c.G1309A:p.V437M	exonic	ENSBTAG00000005973	nonsynonymous SNV	ENSBTAG00000005973:ENSBTAT00000049297:exon9:c.G1309A:p.V437M	Chr3	32058827	rs383318611	G	A	35.77	PASS	ABHet=0.500;AC=1;AF=0.500;AN=2;BaseQRankSum=0.736;DB;DP=4;Dels=0.00;FS=4.771;HRun=0;HaplotypeScore=0.0000;MLEAC=1;MLEAF=0.500;MQ=60.00;MQ0=0;MQRankSum=-0.736;QD=8.94;ReadPosRankSum=-0.736	GT:AD:DP:GQ:PL	0/1:2,2:4:29:64,0,29
Chr3	32323520	32323520	C	T	exonic	DENND2D	nonsynonymous SNV	DENND2D:NM_001075168:exon3:c.C331T:p.R111W	exonic	ENSBTAG00000020172	nonsynonymous SNV	ENSBTAG00000020172:ENSBTAT00000026865:exon3:c.C331T:p.R111W	Chr3	32323520	rs135639352	C	T	48.74	PASS	ABHom=0.667;AC=2;AF=1.00;AN=2;BaseQRankSum=0.736;DB;DP=3;Dels=0.00;FS=0.000;HRun=0;HaplotypeScore=0.0000;MLEAC=2;MLEAF=1.00;MQ=60.00;MQ0=0;MQRankSum=-0.736;OND=0.333;QD=16.25;ReadPosRankSum=-0.736	GT:AD:DP:GQ:PL	1/1:1,2:3:6:76,6,0
Chr3	33057268	33057268	C	T	exonic	CYM	nonsynonymous SNV	CYM:NM_180994:exon7:c.G905A:p.G302D	exonic	ENSBTAG00000010565	nonsynonymous SNV	ENSBTAG00000010565:ENSBTAT00000013970:exon7:c.G905A:p.G302D	Chr3	33057268	rs43336155	C	T	34.77	PASS	ABHet=0.667;AC=1;AF=0.500;AN=2;BaseQRankSum=1.380;DB;DP=6;Dels=0.00;FS=4.771;HRun=0;HaplotypeScore=0.0000;MLEAC=1;MLEAF=0.500;MQ=60.00;MQ0=0;MQRankSum=0.000;QD=5.79;ReadPosRankSum=-0.720	GT:AD:DP:GQ:PL	0/1:4,2:6:63:63,0,127
Chr3	33081516	33081516	C	T	exonic	PROK1	nonsynonymous SNV	PROK1:NM_001034018:exon3:c.G239A:p.C80Y	exonic	ENSBTAG00000010560	nonsynonymous SNV	ENSBTAG00000010560:ENSBTAT00000013959:exon3:c.G239A:p.C80Y	Chr3	33081516	rs379699690	C	T	84.77	PASS	ABHet=0.333;AC=1;AF=0.500;AN=2;BaseQRankSum=-0.720;DB;DP=6;Dels=0.00;FS=0.000;HRun=0;HaplotypeScore=0.0000;MLEAC=1;MLEAF=0.500;MQ=56.04;MQ0=0;MQRankSum=-0.720;QD=14.13;ReadPosRankSum=-0.720	GT:AD:DP:GQ:PL	0/1:2,4:6:58:113,0,58
Chr3	33608150	33608150	G	T	exonic	CSF1	nonsynonymous SNV	CSF1:NM_174026:exon6:c.C1477A:p.P493T	exonic	ENSBTAG00000000283	nonsynonymous SNV	ENSBTAG00000000283:ENSBTAT00000000353:exon6:c.C1477A:p.P493T	Chr3	33608150	.	G	T	180.77	PASS	ABHet=0.364;AC=1;AF=0.500;AN=2;BaseQRankSum=-1.580;DP=11;Dels=0.00;FS=0.000;HRun=0;HaplotypeScore=0.0000;MLEAC=1;MLEAF=0.500;MQ=60.00;MQ0=0;MQRankSum=-1.214;QD=16.43;ReadPosRankSum=0.731	GT:AD:DP:GQ:PL	0/1:4,7:11:92:209,0,92
Chr3	33813975	33813975	G	C	exonic	GSTM1	nonsynonymous SNV	GSTM1:NM_175825:exon7:c.C461G:p.T154S	exonic	ENSBTAG00000017765	nonsynonymous SNV	ENSBTAG00000017765:ENSBTAT00000023627:exon7:c.C461G:p.T154S,ENSBTAG00000017765:ENSBTAT00000045071:exon7:c.C461G:p.T154S	Chr3	33813975	rs135955605	G	C	48.77	PASS	ABHet=0.625;AC=1;AF=0.500;AN=2;BaseQRankSum=-0.684;DB;DP=8;Dels=0.00;FS=3.332;HRun=0;HaplotypeScore=0.0000;MLEAC=1;MLEAF=0.500;MQ=51.56;MQ0=0;MQRankSum=-0.684;QD=6.10;ReadPosRankSum=0.684	GT:AD:DP:GQ:PL	0/1:5,3:8:77:77,0,176
Chr3	33879219	33879219	G	A	exonic	GSTM1	nonsynonymous SNV	GSTM1:NM_001080354:exon4:c.C232T:p.R78C	exonic	ENSBTAG00000037673	nonsynonymous SNV	ENSBTAG00000037673:ENSBTAT00000021896:exon4:c.C232T:p.R78C	Chr3	33879219	.	G	A	163.77	PASS	ABHet=0.500;AC=1;AF=0.500;AN=2;BaseQRankSum=-0.467;DP=12;Dels=0.00;FS=0.000;HRun=2;HaplotypeScore=0.0000;MLEAC=1;MLEAF=0.500;MQ=60.00;MQ0=0;MQRankSum=1.073;QD=13.65;ReadPosRankSum=0.869	GT:AD:DP:GQ:PL	0/1:6,6:12:99:192,0,200
Chr3	34241205	34241205	C	G	exonic	PSRC1	nonsynonymous SNV	PSRC1:NM_001046501:exon6:c.C647G:p.P216R	exonic	ENSBTAG00000018806	nonsynonymous SNV	ENSBTAG00000018806:ENSBTAT00000025034:exon6:c.C647G:p.P216R	Chr3	34241205	rs209203003	C	G	69.77	PASS	ABHet=0.625;AC=1;AF=0.500;AN=2;BaseQRankSum=1.221;DB;DP=8;Dels=0.00;FS=0.000;HRun=0;HaplotypeScore=0.0000;MLEAC=1;MLEAF=0.500;MQ=60.00;MQ0=0;MQRankSum=-0.684;QD=8.72;ReadPosRankSum=-0.684	GT:AD:DP:GQ:PL	0/1:5,3:8:98:98,0,158
Chr3	42716092	42716092	T	C	exonic	VCAM1	nonsynonymous SNV	VCAM1:NM_174484:exon6:c.A1219G:p.N407D	exonic	ENSBTAG00000007773	nonsynonymous SNV	ENSBTAG00000007773:ENSBTAT00000010220:exon6:c.A1219G:p.N407D,ENSBTAG00000007773:ENSBTAT00000044539:exon6:c.A1219G:p.N407D	Chr3	42716092	rs380802350	T	C	74.77	PASS	ABHet=0.583;AC=1;AF=0.500;AN=2;BaseQRankSum=-0.278;DB;DP=12;Dels=0.00;FS=4.393;HRun=0;HaplotypeScore=0.0000;MLEAC=1;MLEAF=0.500;MQ=49.18;MQ0=1;MQRankSum=-2.520;QD=6.23;ReadPosRankSum=0.678	GT:AD:DP:GQ:PL	0/1:7,5:12:99:103,0,244
Chr3	42718204	42718204	T	C	exonic	VCAM1	nonsynonymous SNV	VCAM1:NM_174484:exon5:c.A1153G:p.T385A	exonic	ENSBTAG00000007773	nonsynonymous SNV	ENSBTAG00000007773:ENSBTAT00000010220:exon5:c.A1153G:p.T385A,ENSBTAG00000007773:ENSBTAT00000044539:exon5:c.A1153G:p.T385A	Chr3	42718204	rs210902259	T	C	102.77	PASS	ABHet=0.636;AC=1;AF=0.500;AN=2;BaseQRankSum=0.678;DB;DP=11;Dels=0.00;FS=2.430;HRun=0;HaplotypeScore=0.0000;MLEAC=1;MLEAF=0.500;MQ=60.00;MQ0=0;MQRankSum=-2.228;QD=9.34;ReadPosRankSum=2.228	GT:AD:DP:GQ:PL	0/1:7,4:11:99:131,0,208
Chr3	42748216	42748216	T	A	exonic	LOC534578	nonsynonymous SNV	LOC534578:NM_001101158:exon8:c.A2009T:p.E670V	exonic	ENSBTAG00000037539	nonsynonymous SNV	ENSBTAG00000037539:ENSBTAT00000044541:exon8:c.A2009T:p.E670V	Chr3	42748216	rs460935348	T	A	64.77	PASS	ABHet=0.400;AC=1;AF=0.500;AN=2;BaseQRankSum=-1.231;DB;DP=5;Dels=0.00;FS=0.000;HRun=0;HaplotypeScore=0.0000;MLEAC=1;MLEAF=0.500;MQ=60.00;MQ0=0;MQRankSum=0.358;QD=12.95;ReadPosRankSum=-0.358	GT:AD:DP:GQ:PL	0/1:2,3:5:65:93,0,65
Chr3	43320883	43320883	G	A	exonic	SASS6	nonsynonymous SNV	SASS6:NM_001192026:exon10:c.G1060A:p.A354T	exonic	ENSBTAG00000015778	nonsynonymous SNV	ENSBTAG00000015778:ENSBTAT00000020951:exon10:c.G1060A:p.A354T	Chr3	43320883	rs136308142	G	A	132.77	PASS	ABHet=0.643;AC=1;AF=0.500;AN=2;BaseQRankSum=0.400;DB;DP=14;Dels=0.00;FS=0.000;HRun=0;HaplotypeScore=0.0000;MLEAC=1;MLEAF=0.500;MQ=60.00;MQ0=0;MQRankSum=-0.533;QD=9.48;ReadPosRankSum=-0.800	GT:AD:DP:GQ:PL	0/1:9,5:14:99:161,0,315
Chr3	43693187	43693187	T	C	exonic	PALMD	nonsynonymous SNV	PALMD:NM_001035079:exon7:c.A1033G:p.K345E	exonic	ENSBTAG00000017655	nonsynonymous SNV	ENSBTAG00000017655:ENSBTAT00000023485:exon7:c.A1033G:p.K345E	Chr3	43693187	rs208947787	T	C	73.77	PASS	ABHet=0.400;AC=1;AF=0.500;AN=2;BaseQRankSum=-0.358;DB;DP=5;Dels=0.00;FS=0.000;HRun=0;HaplotypeScore=0.0000;MLEAC=1;MLEAF=0.500;MQ=49.96;MQ0=0;MQRankSum=0.358;QD=14.75;ReadPosRankSum=-0.358	GT:AD:DP:GQ:PL	0/1:2,3:5:61:102,0,61
Chr3	44680021	44680021	G	A	exonic	SNX7	nonsynonymous SNV	SNX7:NM_001163937:exon8:c.C1187T:p.A396V	exonic	ENSBTAG00000031461	nonsynonymous SNV	ENSBTAG00000031461:ENSBTAT00000044574:exon8:c.C1187T:p.A396V	Chr3	44680021	rs135148317	G	A	66.77	PASS	ABHet=0.444;AC=1;AF=0.500;AN=2;BaseQRankSum=-0.876;DB;DP=9;Dels=0.00;FS=0.000;HRun=0;HaplotypeScore=0.0000;MLEAC=1;MLEAF=0.500;MQ=60.00;MQ0=0;MQRankSum=0.361;QD=7.42;ReadPosRankSum=-0.361	GT:AD:DP:GQ:PL	0/1:4,5:9:95:95,0,136
Chr3	49642419	49642419	C	A	exonic	ABCA4	nonsynonymous SNV	ABCA4:NM_174221:exon25:c.C3685A:p.L1229I	exonic	ENSBTAG00000018010	nonsynonymous SNV	ENSBTAG00000018010:ENSBTAT00000023982:exon25:c.C3685A:p.L1229I	Chr3	49642419	rs465279486	C	A	245.8	PASS	ABHom=1.00;AC=2;AF=1.00;AN=2;DB;DP=7;Dels=0.00;FS=0.000;HRun=2;HaplotypeScore=0.0000;MLEAC=2;MLEAF=1.00;MQ=60.00;MQ0=0;QD=35.11	GT:AD:DP:GQ:PL	1/1:0,7:7:21:274,21,0
Chr3	51249974	51249974	G	T	exonic	RPAP2	nonsynonymous SNV	RPAP2:NM_001103266:exon8:c.C866A:p.P289H	exonic	ENSBTAG00000018739	nonsynonymous SNV	ENSBTAG00000018739:ENSBTAT00000044283:exon8:c.C866A:p.P289H	Chr3	51249974	rs134952427	G	T	171.77	PASS	ABHet=0.333;AC=1;AF=0.500;AN=2;BaseQRankSum=-0.248;DB;DP=9;Dels=0.00;FS=2.808;HRun=0;HaplotypeScore=0.0000;MLEAC=1;MLEAF=0.500;MQ=57.39;MQ0=0;MQRankSum=1.683;QD=19.09;ReadPosRankSum=-0.248	GT:AD:DP:GQ:PL	0/1:3,6:9:59:200,0,59
Chr3	51280269	51280269	T	A	exonic	RPAP2	nonsynonymous SNV	RPAP2:NM_001103266:exon2:c.A98T:p.N33I	exonic	ENSBTAG00000018739	nonsynonymous SNV	ENSBTAG00000018739:ENSBTAT00000044283:exon2:c.A98T:p.N33I	Chr3	51280269	rs109642820	T	A	193.77	PASS	ABHet=0.533;AC=1;AF=0.500;AN=2;BaseQRankSum=0.289;DB;DP=15;Dels=0.00;FS=9.249;HRun=0;HaplotypeScore=0.7340;MLEAC=1;MLEAF=0.500;MQ=60.00;MQ0=0;MQRankSum=-1.794;QD=12.92;ReadPosRankSum=1.331	GT:AD:DP:GQ:PL	0/1:8,7:15:99:222,0,259
Chr3	54203360	54203360	C	A	exonic	GBP6	nonsynonymous SNV	GBP6:NM_001192892:exon2:c.C250A:p.P84T	exonic	ENSBTAG00000038576	nonsynonymous SNV	ENSBTAG00000038576:ENSBTAT00000053287:exon2:c.C250A:p.P84T	Chr3	54203360	rs109990768	C	A	188.77	PASS	ABHet=0.417;AC=1;AF=0.500;AN=2;BaseQRankSum=-1.788;DB;DP=12;Dels=0.00;FS=0.000;HRun=0;HaplotypeScore=0.0000;MLEAC=1;MLEAF=0.500;MQ=60.00;MQ0=0;MQRankSum=-1.309;QD=15.73;ReadPosRankSum=-0.529	GT:AD:DP:GQ:PL	0/1:5,7:12:99:217,0,165
Chr3	54652674	54652674	C	T	exonic	GBP4	nonsynonymous SNV	GBP4:NM_001102261:exon3:c.C254T:p.T85I	exonic	ENSBTAG00000014529	nonsynonymous SNV	ENSBTAG00000014529:ENSBTAT00000006940:exon3:c.C254T:p.T85I	Chr3	54652674	rs137212188	C	T	219.8	PASS	ABHom=1.00;AC=2;AF=1.00;AN=2;DB;DP=7;Dels=0.00;FS=0.000;HRun=0;HaplotypeScore=0.0000;MLEAC=2;MLEAF=1.00;MQ=60.00;MQ0=0;QD=31.40	GT:AD:DP:GQ:PL	1/1:0,7:7:21:248,21,0
Chr3	54666017	54666017	G	A	exonic	GBP4	nonsynonymous SNV	GBP4:NM_001102261:exon7:c.G1004A:p.S335N	exonic	ENSBTAG00000014529	nonsynonymous SNV	ENSBTAG00000014529:ENSBTAT00000006940:exon7:c.G1004A:p.S335N	Chr3	54666017	rs132860582	G	A	179.84	PASS	ABHom=1.00;AC=2;AF=1.00;AN=2;DB;DP=8;Dels=0.00;FS=0.000;HRun=1;HaplotypeScore=0.0000;MLEAC=2;MLEAF=1.00;MQ=60.00;MQ0=0;QD=22.48	GT:AD:DP:GQ:PL	1/1:0,8:8:18:208,18,0
Chr3	56838299	56838299	T	C	exonic	LMO4	nonsynonymous SNV	LMO4:NM_001034751:exon4:c.A440G:p.N147S	exonic	ENSBTAG00000000305	nonsynonymous SNV	ENSBTAG00000000305:ENSBTAT00000000389:exon4:c.A440G:p.N147S	Chr3	56838299	rs133616020	T	C	67.77	PASS	ABHet=0.500;AC=1;AF=0.500;AN=2;BaseQRankSum=0.406;DB;DP=6;Dels=0.00;FS=0.000;HRun=0;HaplotypeScore=1.7608;MLEAC=1;MLEAF=0.500;MQ=40.72;MQ0=0;MQRankSum=1.537;QD=11.29;ReadPosRankSum=0.406	GT:AD:DP:GQ:PL	0/1:3,3:6:41:96,0,41
Chr3	57517608	57517608	C	A	exonic	LOC784768	nonsynonymous SNV	LOC784768:NM_001242583:exon7:c.G1026T:p.K342N	exonic	ENSBTAG00000021501	nonsynonymous SNV	ENSBTAG00000021501:ENSBTAT00000028657:exon7:c.G1026T:p.K342N	Chr3	57517608	rs133198976	C	A	178.77	PASS	ABHet=0.364;AC=1;AF=0.500;AN=2;BaseQRankSum=-1.246;DB;DP=11;Dels=0.00;FS=0.000;HRun=0;HaplotypeScore=0.0000;MLEAC=1;MLEAF=0.500;MQ=60.00;MQ0=0;MQRankSum=1.398;QD=16.25;ReadPosRankSum=-0.597	GT:AD:DP:GQ:PL	0/1:4,7:11:99:207,0,133
Chr3	59202633	59202633	T	C	exonic	WDR63	nonsynonymous SNV	WDR63:NM_001099013:exon8:c.A746G:p.H249R	exonic	ENSBTAG00000013778	nonsynonymous SNV	ENSBTAG00000013778:ENSBTAT00000018309:exon8:c.A647G:p.H216R,ENSBTAG00000013778:ENSBTAT00000022063:exon8:c.A746G:p.H249R	Chr3	59202633	rs383902753	T	C	104.77	PASS	ABHet=0.500;AC=1;AF=0.500;AN=2;BaseQRankSum=0.421;DB;DP=8;Dels=0.00;FS=0.000;HRun=0;HaplotypeScore=0.0000;MLEAC=1;MLEAF=0.500;MQ=60.00;MQ0=0;MQRankSum=1.368;QD=13.10;ReadPosRankSum=-0.421	GT:AD:DP:GQ:PL	0/1:4,4:8:99:133,0,122
Chr3	59279999	59279999	G	A	exonic	MCOLN3	nonsynonymous SNV	MCOLN3:NM_001192367:exon12:c.G1621A:p.E541K	exonic	ENSBTAG00000016982	nonsynonymous SNV	ENSBTAG00000016982:ENSBTAT00000022589:exon12:c.G1621A:p.E541K	Chr3	59279999	rs209762098	G	A	492.77	PASS	ABHom=1.00;AC=2;AF=1.00;AN=2;DB;DP=13;Dels=0.00;FS=0.000;HRun=2;HaplotypeScore=0.0000;MLEAC=2;MLEAF=1.00;MQ=60.00;MQ0=0;QD=37.91	GT:AD:DP:GQ:PL	1/1:0,13:13:39:521,39,0
Chr3	59969210	59969210	G	T	exonic	SAMD13	nonsynonymous SNV	SAMD13:NM_001079644:exon1:c.C201A:p.N67K	exonic	ENSBTAG00000007724	nonsynonymous SNV	ENSBTAG00000007724:ENSBTAT00000010156:exon1:c.C201A:p.N67K	Chr3	59969210	rs382427023	G	T	322.77	PASS	ABHet=0.375;AC=1;AF=0.500;AN=2;BaseQRankSum=0.061;DB;DP=16;Dels=0.00;FS=2.363;HRun=2;HaplotypeScore=0.0000;MLEAC=1;MLEAF=0.500;MQ=60.00;MQ0=0;MQRankSum=-0.551;QD=20.17;ReadPosRankSum=-0.919	GT:AD:DP:GQ:PL	0/1:6,10:16:99:351,0,143
Chr3	80072356	80072356	G	A	exonic	LEPR	nonsynonymous SNV	LEPR:NM_001012285:exon18:c.C2831T:p.T944M	exonic	ENSBTAG00000005910	nonsynonymous SNV	ENSBTAG00000005910:ENSBTAT00000007764:exon18:c.C2831T:p.T944M	Chr3	80072356	rs133672995	G	A	200.84	PASS	ABHom=1.00;AC=2;AF=1.00;AN=2;DB;DP=6;Dels=0.00;FS=0.000;HRun=0;HaplotypeScore=0.0000;MLEAC=2;MLEAF=1.00;MQ=60.00;MQ0=0;QD=33.47	GT:AD:DP:GQ:PL	1/1:0,6:6:18:229,18,0
Chr3	83299970	83299970	G	C	exonic	ATG4C	nonsynonymous SNV	ATG4C:NM_001082442:exon11:c.C1289G:p.S430C	exonic	ENSBTAG00000010124	nonsynonymous SNV	ENSBTAG00000010124:ENSBTAT00000013356:exon11:c.C1289G:p.S430C	Chr3	83299970	rs137269833	G	C	173.77	PASS	ABHet=0.538;AC=1;AF=0.500;AN=2;BaseQRankSum=0.779;DB;DP=13;Dels=0.00;FS=0.000;HRun=0;HaplotypeScore=1.7552;MLEAC=1;MLEAF=0.500;MQ=58.20;MQ0=0;MQRankSum=-0.467;QD=13.37;ReadPosRankSum=-0.583	GT:AD:DP:GQ:PL	0/1:7,6:13:99:202,0,203
Chr3	83344652	83344652	T	G	exonic	ATG4C	nonsynonymous SNV	ATG4C:NM_001082442:exon5:c.A657C:p.E219D	exonic	ENSBTAG00000010124	nonsynonymous SNV	ENSBTAG00000010124:ENSBTAT00000013356:exon5:c.A657C:p.E219D	Chr3	83344652	rs110998490	T	G	152.77	PASS	ABHet=0.286;AC=1;AF=0.500;AN=2;BaseQRankSum=0.922;DB;DP=7;Dels=0.00;FS=0.000;HRun=0;HaplotypeScore=0.0000;MLEAC=1;MLEAF=0.500;MQ=60.00;MQ0=0;MQRankSum=0.198;QD=21.82;ReadPosRankSum=0.198	GT:AD:DP:GQ:PL	0/1:2,5:7:55:181,0,55
Chr3	83503858	83503858	A	G	exonic	DOCK7	nonsynonymous SNV	DOCK7:NM_001192906:exon4:c.A376G:p.I126V	exonic	ENSBTAG00000019877	nonsynonymous SNV	ENSBTAG00000019877:ENSBTAT00000026487:exon3:c.A340G:p.I114V	Chr3	83503858	rs458897534	A	G	345.77	PASS	ABHet=0.368;AC=1;AF=0.500;AN=2;BaseQRankSum=-1.359;DB;DP=19;Dels=0.00;FS=8.392;HRun=0;HaplotypeScore=0.7887;MLEAC=1;MLEAF=0.500;MQ=60.00;MQ0=0;MQRankSum=0.725;QD=18.20;ReadPosRankSum=-0.453	GT:AD:DP:GQ:PL	0/1:7,12:19:99:374,0,227
Chr3	83868157	83868157	G	A	exonic	KANK4	nonsynonymous SNV	KANK4:NM_001102053:exon8:c.G2785A:p.D929N	exonic	ENSBTAG00000014382	nonsynonymous SNV	ENSBTAG00000014382:ENSBTAT00000019125:exon9:c.G910A:p.D304N	Chr3	83868157	rs134459668	G	A	333.77	PASS	ABHom=1.00;AC=2;AF=1.00;AN=2;DB;DP=11;Dels=0.00;FS=0.000;HRun=1;HaplotypeScore=0.0000;MLEAC=2;MLEAF=1.00;MQ=60.00;MQ0=0;QD=30.34	GT:AD:DP:GQ:PL	1/1:0,11:11:30:362,30,0
Chr3	84425115	84425115	A	C	exonic	INADL	nonsynonymous SNV	INADL:NM_001191501:exon11:c.T1386G:p.H462Q	exonic	ENSBTAG00000021975	nonsynonymous SNV	ENSBTAG00000021975:ENSBTAT00000029300:exon10:c.T1386G:p.H462Q	Chr3	84425115	rs384125863	A	C	56.77	PASS	ABHet=0.667;AC=1;AF=0.500;AN=2;BaseQRankSum=-0.248;DB;DP=9;Dels=0.00;FS=2.808;HRun=1;HaplotypeScore=0.0000;MLEAC=1;MLEAF=0.500;MQ=60.00;MQ0=0;MQRankSum=-1.001;QD=6.31;ReadPosRankSum=0.248	GT:AD:DP:GQ:PL	0/1:6,3:9:85:85,0,203
Chr3	84504316	84504316	T	A	exonic	TM2D1	nonsynonymous SNV	TM2D1:NM_001079593:exon3:c.T328A:p.S110T	exonic	ENSBTAG00000017161	nonsynonymous SNV	ENSBTAG00000017161:ENSBTAT00000022805:exon3:c.T328A:p.S110T	Chr3	84504316	rs380694716	T	A	370.77	PASS	ABHom=1.00;AC=2;AF=1.00;AN=2;DB;DP=10;Dels=0.00;FS=0.000;HRun=1;HaplotypeScore=0.0000;MLEAC=2;MLEAF=1.00;MQ=60.00;MQ0=0;QD=37.08	GT:AD:DP:GQ:PL	1/1:0,10:10:30:399,30,0
Chr3	86490360	86490360	C	A	exonic	LOC521656	nonsynonymous SNV	LOC521656:NM_001038551:exon1:c.C41A:p.T14N	exonic	ENSBTAG00000000258	nonsynonymous SNV	ENSBTAG00000000258:ENSBTAT00000013230:exon1:c.C41A:p.T14N	Chr3	86490360	.	C	A	117.78	PASS	ABHet=0.200;AC=1;AF=0.500;AN=2;BaseQRankSum=0.731;DP=5;Dels=0.00;FS=6.990;HRun=1;HaplotypeScore=0.0000;MLEAC=1;MLEAF=0.500;MQ=60.00;MQ0=0;MQRankSum=0.731;QD=23.56;ReadPosRankSum=-0.731	GT:AD:DP:GQ:PL	0/1:1,4:5:27:146,0,27
Chr3	86502667	86502667	T	G	exonic	LOC521656	nonsynonymous SNV	LOC521656:NM_001038551:exon3:c.T376G:p.L126V	exonic	ENSBTAG00000000258	nonsynonymous SNV	ENSBTAG00000000258:ENSBTAT00000013230:exon3:c.T376G:p.L126V	Chr3	86502667	rs381186275	T	G	133.77	PASS	ABHet=0.538;AC=1;AF=0.500;AN=2;BaseQRankSum=0.244;DB;DP=13;Dels=0.00;FS=5.332;HRun=0;HaplotypeScore=0.7887;MLEAC=1;MLEAF=0.500;MQ=58.20;MQ0=0;MQRankSum=-0.380;QD=10.29;ReadPosRankSum=-0.244	GT:AD:DP:GQ:PL	0/1:7,6:13:99:162,0,239
Chr3	89785882	89785882	C	T	exonic	C8B	nonsynonymous SNV	C8B:NM_001046141:exon12:c.C1736T:p.P579L	exonic	ENSBTAG00000003775	nonsynonymous SNV	ENSBTAG00000003775:ENSBTAT00000033407:exon12:c.C1736T:p.P579L	Chr3	89785882	.	C	T	278.78	PASS	ABHom=1.00;AC=2;AF=1.00;AN=2;DP=8;Dels=0.00;FS=0.000;HRun=0;HaplotypeScore=0.0000;MLEAC=2;MLEAF=1.00;MQ=57.05;MQ0=0;QD=34.85	GT:AD:DP:GQ:PL	1/1:0,8:8:24:307,24,0
Chr3	89785906	89785906	C	G	exonic	C8B	nonsynonymous SNV	C8B:NM_001046141:exon12:c.C1760G:p.T587R	exonic	ENSBTAG00000003775	nonsynonymous SNV	ENSBTAG00000003775:ENSBTAT00000033407:exon12:c.C1760G:p.T587R	Chr3	89785906	.	C	G	368.77	PASS	ABHom=1.00;AC=2;AF=1.00;AN=2;DP=10;Dels=0.00;FS=0.000;HRun=0;HaplotypeScore=0.0000;MLEAC=2;MLEAF=1.00;MQ=57.66;MQ0=0;QD=36.88	GT:AD:DP:GQ:PL	1/1:0,10:10:30:397,30,0
Chr3	92081765	92081765	C	G	exonic	TTC22	nonsynonymous SNV	TTC22:NM_001098055:exon7:c.C1677G:p.S559R	exonic	ENSBTAG00000017132	nonsynonymous SNV	ENSBTAG00000017132:ENSBTAT00000022771:exon7:c.C1677G:p.S559R	Chr3	92081765	rs136433493	C	G	46.77	PASS	ABHet=0.333;AC=1;AF=0.500;AN=2;BaseQRankSum=0.736;DB;DP=3;Dels=0.00;FS=0.000;HRun=1;HaplotypeScore=0.0000;MLEAC=1;MLEAF=0.500;MQ=60.00;MQ0=0;MQRankSum=0.736;QD=15.59;ReadPosRankSum=-0.736	GT:AD:DP:GQ:PL	0/1:1,2:3:30:75,0,30
Chr3	92780392	92780392	G	A	exonic	LDLRAD1	nonsynonymous SNV	LDLRAD1:NM_001191198:exon2:c.G43A:p.A15T	exonic	ENSBTAG00000024195	nonsynonymous SNV	ENSBTAG00000024195:ENSBTAT00000043254:exon2:c.G43A:p.A15T	Chr3	92780392	rs383406334	G	A	33.77	PASS	ABHet=0.625;AC=1;AF=0.500;AN=2;BaseQRankSum=0.322;DB;DP=8;Dels=0.00;FS=0.000;HRun=0;HaplotypeScore=0.0000;MLEAC=1;MLEAF=0.500;MQ=60.00;MQ0=0;MQRankSum=-0.684;QD=4.22;ReadPosRankSum=-0.322	GT:AD:DP:GQ:PL	0/1:5,3:8:62:62,0,133
Chr3	92783100	92783100	C	G	exonic	LDLRAD1	nonsynonymous SNV	LDLRAD1:NM_001191198:exon3:c.C146G:p.T49R	exonic	ENSBTAG00000024195	nonsynonymous SNV	ENSBTAG00000024195:ENSBTAT00000043254:exon3:c.C146G:p.T49R	Chr3	92783100	rs382062470	C	G	153.77	PASS	ABHet=0.625;AC=1;AF=0.500;AN=2;BaseQRankSum=-0.054;DB;DP=16;Dels=0.00;FS=9.276;HRun=0;HaplotypeScore=0.0000;MLEAC=1;MLEAF=0.500;MQ=60.00;MQ0=0;MQRankSum=-1.030;QD=9.61;ReadPosRankSum=-1.790	GT:AD:DP:GQ:PL	0/1:10,6:16:99:182,0,326
Chr3	94046319	94046319	G	T	exonic	ECHDC2	nonsynonymous SNV	ECHDC2:NM_001038536:exon10:c.G827T:p.R276L	exonic	ENSBTAG00000002910	nonsynonymous SNV	ENSBTAG00000002910:ENSBTAT00000003779:exon10:c.G827T:p.R276L	Chr3	94046319	rs135721542	G	T	76.77	PASS	ABHet=0.500;AC=1;AF=0.500;AN=2;BaseQRankSum=-0.358;DB;DP=6;Dels=0.00;FS=0.000;HRun=0;HaplotypeScore=0.7887;MLEAC=1;MLEAF=0.500;MQ=60.00;MQ0=0;MQRankSum=-1.231;QD=12.79;ReadPosRankSum=-1.231	GT:AD:DP:GQ:PL	0/1:3,3:6:66:105,0,66
Chr3	94052559	94052559	T	C	exonic	ZYG11A	nonsynonymous SNV	ZYG11A:NM_001205891:exon13:c.A2020G:p.T674A	exonic	ENSBTAG00000026032	nonsynonymous SNV	ENSBTAG00000026032:ENSBTAT00000052828:exon13:c.A2020G:p.T674A	Chr3	94052559	rs135849788	T	C	203.77	PASS	ABHet=0.300;AC=1;AF=0.500;AN=2;BaseQRankSum=-0.731;DB;DP=10;Dels=0.00;FS=0.000;HRun=1;HaplotypeScore=0.0000;MLEAC=1;MLEAF=0.500;MQ=57.66;MQ0=0;MQRankSum=0.895;QD=20.38;ReadPosRankSum=-0.296	GT:AD:DP:GQ:PL	0/1:3,7:10:85:232,0,85
Chr3	94062267	94062267	G	A	exonic	ZYG11A	nonsynonymous SNV	ZYG11A:NM_001205891:exon8:c.C1498T:p.P500S	exonic	ENSBTAG00000026032	nonsynonymous SNV	ENSBTAG00000026032:ENSBTAT00000052828:exon8:c.C1498T:p.P500S	Chr3	94062267	rs137178541	G	A	131.77	PASS	ABHet=0.545;AC=1;AF=0.500;AN=2;BaseQRankSum=0.387;DB;DP=11;Dels=0.00;FS=2.463;HRun=0;HaplotypeScore=0.0000;MLEAC=1;MLEAF=0.500;MQ=60.00;MQ0=0;MQRankSum=0.387;QD=11.98;ReadPosRankSum=0.387	GT:AD:DP:GQ:PL	0/1:6,5:11:99:160,0,195
Chr3	98587436	98587436	G	A	exonic	SLC5A9	nonsynonymous SNV	SLC5A9:NM_001205936:exon1:c.C8T:p.T3M	exonic	ENSBTAG00000014225	nonsynonymous SNV	ENSBTAG00000014225:ENSBTAT00000033291:exon1:c.C8T:p.T3M	Chr3	98587436	rs43360634	G	A	70.77	PASS	ABHet=0.571;AC=1;AF=0.500;AN=2;BaseQRankSum=-1.537;DB;DP=8;Dels=0.00;FS=0.000;HRun=0;HaplotypeScore=0.0000;MLEAC=1;MLEAF=0.500;MQ=57.05;MQ0=0;MQRankSum=0.406;OND=0.125;QD=8.85;ReadPosRankSum=0.406	GT:AD:DP:GQ:PL	0/1:4,3:7:99:99,0,107
Chr3	99576264	99576264	G	A	exonic	STIL	nonsynonymous SNV	STIL:NM_001206662:exon14:c.G2506A:p.V836I	exonic	ENSBTAG00000017844	nonsynonymous SNV	ENSBTAG00000017844:ENSBTAT00000023728:exon15:c.G2653A:p.V885I	Chr3	99576264	rs42120302	G	A	255.77	PASS	ABHet=0.273;AC=1;AF=0.500;AN=2;BaseQRankSum=-0.566;DB;DP=11;Dels=0.00;FS=0.000;HRun=0;HaplotypeScore=0.0000;MLEAC=1;MLEAF=0.500;MQ=60.00;MQ0=0;MQRankSum=0.000;QD=23.25;ReadPosRankSum=0.382	GT:AD:DP:GQ:PL	0/1:3,8:11:92:284,0,92
Chr3	99576274	99576274	C	T	exonic	STIL	nonsynonymous SNV	STIL:NM_001206662:exon14:c.C2516T:p.P839L	exonic	ENSBTAG00000017844	nonsynonymous SNV	ENSBTAG00000017844:ENSBTAT00000023728:exon15:c.C2663T:p.P888L	Chr3	99576274	rs42120301	C	T	217.77	PASS	ABHet=0.333;AC=1;AF=0.500;AN=2;BaseQRankSum=1.398;DB;DP=12;Dels=0.00;FS=0.000;HRun=0;HaplotypeScore=0.0000;MLEAC=1;MLEAF=0.500;MQ=60.00;MQ0=0;MQRankSum=-1.034;QD=18.15;ReadPosRankSum=1.769	GT:AD:DP:GQ:PL	0/1:4,8:12:99:246,0,121
Chr3	99813402	99813402	G	A	exonic	CYP4A11	nonsynonymous SNV	CYP4A11:NM_001077908:exon6:c.G698A:p.R233Q	exonic	ENSBTAG00000037890	nonsynonymous SNV	ENSBTAG00000037890:ENSBTAT00000054908:exon6:c.G698A:p.R233Q	Chr3	99813402	rs435942724	G	A	97.77	PASS	ABHet=0.692;AC=1;AF=0.500;AN=2;BaseQRankSum=1.312;DB;DP=13;Dels=0.00;FS=4.393;HRun=0;HaplotypeScore=4.0040;MLEAC=1;MLEAF=0.500;MQ=46.63;MQ0=0;MQRankSum=1.157;QD=7.52;ReadPosRankSum=-0.694	GT:AD:DP:GQ:PL	0/1:9,4:13:99:126,0,233
Chr3	100325885	100325885	G	A	exonic	FAAH	nonsynonymous SNV	FAAH:NM_001099102:exon5:c.C727T:p.R243C	exonic	ENSBTAG00000007507	nonsynonymous SNV	ENSBTAG00000007507:ENSBTAT00000009880:exon5:c.C727T:p.R243C	Chr3	100325885	.	G	A	132.78	PASS	ABHet=0.143;AC=1;AF=0.500;AN=2;BaseQRankSum=-0.736;DP=7;Dels=0.00;FS=0.000;HRun=0;HaplotypeScore=0.0000;MLEAC=1;MLEAF=0.500;MQ=60.00;MQ0=0;MQRankSum=0.736;QD=18.97;ReadPosRankSum=0.736	GT:AD:DP:GQ:PL	0/1:1,6:7:24:161,0,24
Chr3	103338493	103338493	G	A	exonic	TMEM125	nonsynonymous SNV	TMEM125:NM_001046023:exon2:c.C532T:p.P178S	exonic	ENSBTAG00000021082	nonsynonymous SNV	ENSBTAG00000021082:ENSBTAT00000028077:exon2:c.C532T:p.P178S	Chr3	103338493	rs208006541	G	A	101.77	PASS	ABHet=0.500;AC=1;AF=0.500;AN=2;BaseQRankSum=-0.550;DB;DP=8;Dels=0.00;FS=0.000;HRun=0;HaplotypeScore=0.0000;MLEAC=1;MLEAF=0.500;MQ=53.95;MQ0=0;MQRankSum=0.000;QD=12.72;ReadPosRankSum=0.550	GT:AD:DP:GQ:PL	0/1:4,4:8:92:130,0,92
Chr3	103984351	103984351	G	A	exonic	ZNF691	nonsynonymous SNV	ZNF691:NM_001075962:exon2:c.C128T:p.P43L	exonic	ENSBTAG00000016028	nonsynonymous SNV	ENSBTAG00000016028:ENSBTAT00000021332:exon2:c.C128T:p.P43L	Chr3	103984351	rs42617844	G	A	256.78	PASS	ABHom=1.00;AC=2;AF=1.00;AN=2;DB;DP=8;Dels=0.00;FS=0.000;HRun=0;HaplotypeScore=0.0000;MLEAC=2;MLEAF=1.00;MQ=57.05;MQ0=0;QD=32.10	GT:AD:DP:GQ:PL	1/1:0,8:8:24:285,24,0
Chr3	106235844	106235844	T	C	exonic	EXO5	nonsynonymous SNV	EXO5:NM_001081608:exon3:c.A441G:p.I147M	exonic	ENSBTAG00000000532	nonsynonymous SNV	ENSBTAG00000000532:ENSBTAT00000000690:exon3:c.A441G:p.I147M	Chr3	106235844	rs461432647	T	C	110.77	PASS	ABHet=0.333;AC=1;AF=0.500;AN=2;BaseQRankSum=0.720;DB;DP=6;Dels=0.00;FS=0.000;HRun=0;HaplotypeScore=0.0000;MLEAC=1;MLEAF=0.500;MQ=60.00;MQ0=0;MQRankSum=-0.720;QD=18.46;ReadPosRankSum=-0.720	GT:AD:DP:GQ:PL	0/1:2,4:6:61:139,0,61
Chr3	106497373	106497373	G	A	exonic	RLF	nonsynonymous SNV	RLF:NM_001205939:exon8:c.C5171T:p.S1724L	exonic	ENSBTAG00000019695	nonsynonymous SNV	ENSBTAG00000019695:ENSBTAT00000026252:exon8:c.C5171T:p.S1724L	Chr3	106497373	rs133909157	G	A	53.77	PASS	ABHet=0.700;AC=1;AF=0.500;AN=2;BaseQRankSum=-0.895;DB;DP=10;Dels=0.00;FS=0.000;HRun=1;HaplotypeScore=0.7340;MLEAC=1;MLEAF=0.500;MQ=60.00;MQ0=0;MQRankSum=-1.386;QD=5.38;ReadPosRankSum=-1.580	GT:AD:DP:GQ:PL	0/1:7,3:10:82:82,0,257
Chr3	106499461	106499461	T	C	exonic	RLF	nonsynonymous SNV	RLF:NM_001205939:exon8:c.A3083G:p.N1028S	exonic	ENSBTAG00000019695	nonsynonymous SNV	ENSBTAG00000019695:ENSBTAT00000026252:exon8:c.A3083G:p.N1028S	Chr3	106499461	rs134730794	T	C	123.77	PASS	ABHet=0.500;AC=1;AF=0.500;AN=2;BaseQRankSum=-0.851;DB;DP=10;Dels=0.00;FS=5.441;HRun=0;HaplotypeScore=0.0000;MLEAC=1;MLEAF=0.500;MQ=60.00;MQ0=0;MQRankSum=-0.336;QD=12.38;ReadPosRankSum=0.336	GT:AD:DP:GQ:PL	0/1:5,5:10:99:152,0,170
Chr3	106635555	106635555	C	T	exonic	PPT1	nonsynonymous SNV	PPT1:NM_174154:exon8:c.C794T:p.T265I	exonic	ENSBTAG00000013367	nonsynonymous SNV	ENSBTAG00000013367:ENSBTAT00000017780:exon8:c.C794T:p.T265I	Chr3	106635555	rs210383168	C	T	274.77	PASS	ABHet=0.400;AC=1;AF=0.500;AN=2;BaseQRankSum=-1.591;DB;DP=15;Dels=0.00;FS=2.059;HRun=0;HaplotypeScore=0.0000;MLEAC=1;MLEAF=0.500;MQ=60.00;MQ0=0;MQRankSum=-0.177;QD=18.32;ReadPosRankSum=-0.648	GT:AD:DP:GQ:PL	0/1:6,9:15:99:303,0,193
Chr3	107244152	107244152	A	G	exonic	KIAA0754	nonsynonymous SNV	KIAA0754:NM_001206988:exon1:c.T3086C:p.V1029A	exonic	ENSBTAG00000047685	nonsynonymous SNV	ENSBTAG00000047685:ENSBTAT00000063146:exon1:c.T2678C:p.V893A	Chr3	107244152	.	A	G	82.98	PASS	ABHet=0.143;AC=1;AF=0.500;AN=2;BaseQRankSum=-0.731;DP=7;Dels=0.00;FS=0.000;HRun=0;HaplotypeScore=2.5699;MLEAC=1;MLEAF=0.500;MQ=24.79;MQ0=1;MQRankSum=0.731;QD=11.85;ReadPosRankSum=-0.731	GT:AD:DP:GQ:PL	0/1:1,6:7:13:111,0,13
Chr3	107244167	107244167	A	G	exonic	KIAA0754	nonsynonymous SNV	KIAA0754:NM_001206988:exon1:c.T3071C:p.V1024A	exonic	ENSBTAG00000047685	nonsynonymous SNV	ENSBTAG00000047685:ENSBTAT00000063146:exon1:c.T2663C:p.V888A	Chr3	107244167	.	A	G	80.98	PASS	ABHet=0.167;AC=1;AF=0.500;AN=2;BaseQRankSum=-0.731;DP=6;Dels=0.00;FS=0.000;HRun=1;HaplotypeScore=1.9866;MLEAC=1;MLEAF=0.500;MQ=24.76;MQ0=1;MQRankSum=0.731;QD=13.50;ReadPosRankSum=-0.731	GT:AD:DP:GQ:PL	0/1:1,5:6:13:109,0,13
Chr3	107661806	107661806	T	C	exonic	RHBDL2	nonsynonymous SNV	RHBDL2:NM_001102014:exon2:c.T169C:p.S57P	exonic	ENSBTAG00000008023	nonsynonymous SNV	ENSBTAG00000008023:ENSBTAT00000056623:exon2:c.T169C:p.S57P	Chr3	107661806	rs210193208	T	C	384.77	PASS	ABHom=1.00;AC=2;AF=1.00;AN=2;DB;DP=12;Dels=0.00;FS=0.000;HRun=1;HaplotypeScore=0.0000;MLEAC=2;MLEAF=1.00;MQ=50.82;MQ0=0;QD=32.06	GT:AD:DP:GQ:PL	1/1:0,12:12:33:413,33,0
Chr3	108772927	108772927	G	A	exonic	EPHA10	nonsynonymous SNV	EPHA10:NM_001205822:exon9:c.G1799A:p.R600Q	exonic	ENSBTAG00000020510	nonsynonymous SNV	ENSBTAG00000020510:ENSBTAT00000033263:exon9:c.G1799A:p.R600Q	Chr3	108772927	rs134283698	G	A	344.77	PASS	ABHom=1.00;AC=2;AF=1.00;AN=2;DB;DP=11;Dels=0.00;FS=0.000;HRun=0;HaplotypeScore=0.0000;MLEAC=2;MLEAF=1.00;MQ=60.00;MQ0=0;QD=31.34	GT:AD:DP:GQ:PL	1/1:0,11:11:30:373,30,0
Chr3	108790062	108790062	C	T	exonic	CDCA8	nonsynonymous SNV	CDCA8:NM_001083652:exon8:c.G502A:p.A168T	exonic	ENSBTAG00000014326	nonsynonymous SNV	ENSBTAG00000014326:ENSBTAT00000019049:exon8:c.G502A:p.A168T	Chr3	108790062	rs135811251	C	T	51.74	PASS	ABHom=1.00;AC=2;AF=1.00;AN=2;DB;DP=4;Dels=0.00;FS=0.000;HRun=0;HaplotypeScore=0.0000;MLEAC=2;MLEAF=1.00;MQ=60.00;MQ0=0;QD=12.94	GT:AD:DP:GQ:PL	1/1:0,4:4:6:79,6,0
Chr3	110612175	110612175	C	T	exonic	CLSPN	nonsynonymous SNV	CLSPN:NM_001192177:exon8:c.C1448T:p.A483V	exonic	ENSBTAG00000002826	nonsynonymous SNV	ENSBTAG00000002826:ENSBTAT00000003659:exon8:c.C1448T:p.A483V	Chr3	110612175	rs134290111	C	T	140.77	PASS	ABHet=0.400;AC=1;AF=0.500;AN=2;BaseQRankSum=0.573;DB;DP=10;Dels=0.00;FS=3.332;HRun=0;HaplotypeScore=0.7340;MLEAC=1;MLEAF=0.500;MQ=60.00;MQ0=0;MQRankSum=1.001;QD=14.08;ReadPosRankSum=0.248	GT:AD:DP:GQ:PL	0/1:4,6:10:87:169,0,87
Chr3	111191980	111191980	G	A	exonic	ZMYM1	nonsynonymous SNV	ZMYM1:NM_001205509:exon4:c.C196T:p.L66F	exonic	ENSBTAG00000006555	nonsynonymous SNV	ENSBTAG00000006555:ENSBTAT00000061426:exon4:c.C196T:p.L66F	Chr3	111191980	rs471716574	G	A	150.77	PASS	ABHet=0.500;AC=1;AF=0.500;AN=2;BaseQRankSum=1.307;DB;DP=10;Dels=0.00;FS=0.000;HRun=3;HaplotypeScore=0.0000;MLEAC=1;MLEAF=0.500;MQ=60.00;MQ0=0;MQRankSum=-0.361;QD=15.08;ReadPosRankSum=2.219	GT:AD:DP:GQ:PL	0/1:5,5:10:99:179,0,124
Chr3	111524419	111524419	C	T	exonic	GJB5	nonsynonymous SNV	GJB5:NM_001205907:exon2:c.G595A:p.V199I	exonic	ENSBTAG00000005717	nonsynonymous SNV	ENSBTAG00000005717:ENSBTAT00000007517:exon1:c.G595A:p.V199I	Chr3	111524419	rs110940261	C	T	88.28	PASS	ABHom=1.00;AC=2;AF=1.00;AN=2;DB;DP=3;Dels=0.00;FS=0.000;HRun=0;HaplotypeScore=0.0000;MLEAC=2;MLEAF=1.00;MQ=60.00;MQ0=0;QD=29.43	GT:AD:DP:GQ:PL	1/1:0,3:3:9:116,9,0
Chr3	113534364	113534364	G	A	exonic	INPP5D	nonsynonymous SNV	INPP5D:NM_001101882:exon25:c.G2893A:p.V965I	exonic	ENSBTAG00000020173	nonsynonymous SNV	ENSBTAG00000020173:ENSBTAT00000026867:exon25:c.G2893A:p.V965I	Chr3	113534364	.	G	A	108.77	PASS	ABHet=0.375;AC=1;AF=0.500;AN=2;BaseQRankSum=-1.221;DP=8;Dels=0.00;FS=0.000;HRun=0;HaplotypeScore=0.0000;MLEAC=1;MLEAF=0.500;MQ=60.00;MQ0=0;MQRankSum=-0.322;QD=13.60;ReadPosRankSum=0.322	GT:AD:DP:GQ:PL	0/1:3,5:8:96:137,0,96
Chr3	118095482	118095482	G	A	exonic	ESPNL	nonsynonymous SNV	ESPNL:NM_001205909:exon9:c.G1559A:p.R520Q	exonic	ENSBTAG00000010164	nonsynonymous SNV	ENSBTAG00000010164:ENSBTAT00000013414:exon9:c.G1559A:p.R520Q,ENSBTAG00000010164:ENSBTAT00000063447:exon10:c.G1580A:p.R527Q	Chr3	118095482	rs110501315	G	A	52.77	PASS	ABHet=0.600;AC=1;AF=0.500;AN=2;BaseQRankSum=-1.307;DB;DP=10;Dels=0.00;FS=0.000;HRun=0;HaplotypeScore=0.0000;MLEAC=1;MLEAF=0.500;MQ=57.66;MQ0=0;MQRankSum=0.361;QD=5.28;ReadPosRankSum=0.361	GT:AD:DP:GQ:PL	0/1:6,4:10:81:81,0,164
Chr4	5376771	5376771	G	T	exonic	FIGNL1	nonsynonymous SNV	FIGNL1:NM_001206714:exon4:c.G1919T:p.R640L	exonic	ENSBTAG00000001500	nonsynonymous SNV	ENSBTAG00000001500:ENSBTAT00000001962:exon1:c.G1937T:p.R646L	Chr4	5376771	rs210346956	G	T	155.77	PASS	ABHet=0.647;AC=1;AF=0.500;AN=2;BaseQRankSum=0.854;DB;DP=17;Dels=0.00;FS=5.167;HRun=0;HaplotypeScore=0.0000;MLEAC=1;MLEAF=0.500;MQ=60.00;MQ0=0;MQRankSum=-1.156;QD=9.16;ReadPosRankSum=-1.156	GT:AD:DP:GQ:PL	0/1:11,6:17:99:184,0,360
Chr4	9673317	9673317	G	A	exonic	PEX1	nonsynonymous SNV	PEX1:NM_001192071:exon16:c.C2683T:p.R895W	exonic	ENSBTAG00000024431	nonsynonymous SNV	ENSBTAG00000024431:ENSBTAT00000033872:exon16:c.C2683T:p.R895W	Chr4	9673317	rs43372164	G	A	183.77	PASS	ABHet=0.588;AC=1;AF=0.500;AN=2;BaseQRankSum=-1.025;DB;DP=17;Dels=0.00;FS=0.000;HRun=0;HaplotypeScore=0.0000;MLEAC=1;MLEAF=0.500;MQ=60.00;MQ0=0;MQRankSum=0.439;QD=10.81;ReadPosRankSum=-0.927	GT:AD:DP:GQ:PL	0/1:10,7:17:99:212,0,341
Chr4	10304219	10304219	C	A	exonic	SAMD9	nonsynonymous SNV	SAMD9:NM_001205781:exon3:c.G3194T:p.R1065L	exonic	ENSBTAG00000012894	nonsynonymous SNV	ENSBTAG00000012894:ENSBTAT00000061545:exon1:c.G3194T:p.R1065L	Chr4	10304219	rs208551250	C	A	139.77	PASS	ABHet=0.538;AC=1;AF=0.500;AN=2;BaseQRankSum=0.825;DB;DP=13;Dels=0.00;FS=0.000;HRun=1;HaplotypeScore=0.0000;MLEAC=1;MLEAF=0.500;MQ=45.98;MQ0=0;MQRankSum=-2.637;QD=10.75;ReadPosRankSum=-0.825	GT:AD:DP:GQ:PL	0/1:7,6:13:99:168,0,155
Chr4	10304426	10304426	T	C	exonic	SAMD9	nonsynonymous SNV	SAMD9:NM_001205781:exon3:c.A2987G:p.D996G	exonic	ENSBTAG00000012894	nonsynonymous SNV	ENSBTAG00000012894:ENSBTAT00000061545:exon1:c.A2987G:p.D996G	Chr4	10304426	rs207901468	T	C	99.77	PASS	ABHet=0.600;AC=1;AF=0.500;AN=2;BaseQRankSum=1.568;DB;DP=10;Dels=0.00;FS=11.181;HRun=2;HaplotypeScore=0.0000;MLEAC=1;MLEAF=0.500;MQ=57.66;MQ0=0;MQRankSum=-0.365;QD=9.98;ReadPosRankSum=0.365	GT:AD:DP:GQ:PL	0/1:6,4:10:99:128,0,214
Chr4	32428600	32428600	G	A	exonic	DBF4	nonsynonymous SNV	DBF4:NM_001075476:exon12:c.C1201T:p.R401W	exonic	ENSBTAG00000014711	nonsynonymous SNV	ENSBTAG00000014711:ENSBTAT00000035138:exon12:c.C1201T:p.R401W	Chr4	32428600	rs450692985	G	A	353.77	PASS	ABHom=1.00;AC=2;AF=1.00;AN=2;DB;DP=10;Dels=0.00;FS=0.000;HRun=2;HaplotypeScore=0.0000;MLEAC=2;MLEAF=1.00;MQ=60.00;MQ0=0;QD=35.38	GT:AD:DP:GQ:PL	1/1:0,10:10:30:382,30,0
Chr4	38840162	38840162	A	T	exonic	CACNA2D1	nonsynonymous SNV	CACNA2D1:NM_001205987:exon37:c.A2953T:p.M985L	exonic	ENSBTAG00000020569	nonsynonymous SNV	ENSBTAG00000020569:ENSBTAT00000027409:exon31:c.A2515T:p.M839L	Chr4	38840162	rs381542416	A	T	287.78	PASS	ABHom=1.00;AC=2;AF=1.00;AN=2;DB;DP=8;Dels=0.00;FS=0.000;HRun=2;HaplotypeScore=0.0000;MLEAC=2;MLEAF=1.00;MQ=60.00;MQ0=0;QD=35.97	GT:AD:DP:GQ:PL	1/1:0,8:8:24:316,24,0
Chr4	39197702	39197702	C	T	exonic	HGF	nonsynonymous SNV	HGF:NM_001031751:exon18:c.C2189T:p.S730L	exonic	ENSBTAG00000017664	nonsynonymous SNV	ENSBTAG00000017664:ENSBTAT00000023490:exon18:c.C2189T:p.S730L	Chr4	39197702	rs210176742	C	T	424.77	PASS	ABHom=1.00;AC=2;AF=1.00;AN=2;DB;DP=11;Dels=0.00;FS=0.000;HRun=1;HaplotypeScore=0.0000;MLEAC=2;MLEAF=1.00;MQ=60.00;MQ0=0;QD=38.62	GT:AD:DP:GQ:PL	1/1:0,11:11:33:453,33,0
Chr4	45678063	45678063	T	A	exonic	ORC5	nonsynonymous SNV	ORC5:NM_001099704:exon2:c.A107T:p.Y36F	exonic	ENSBTAG00000040058	nonsynonymous SNV	ENSBTAG00000040058:ENSBTAT00000048911:exon2:c.A107T:p.Y36F	Chr4	45678063	rs471505099	T	A	253.77	PASS	ABHet=0.200;AC=1;AF=0.500;AN=2;BaseQRankSum=0.000;DB;DP=10;Dels=0.00;FS=3.522;HRun=3;HaplotypeScore=0.0000;MLEAC=1;MLEAF=0.500;MQ=54.73;MQ0=0;MQRankSum=-1.271;QD=25.38;ReadPosRankSum=0.480	GT:AD:DP:GQ:PL	0/1:2,8:10:50:282,0,50
Chr4	49993815	49993815	G	C	exonic	TXNDC3	nonsynonymous SNV	TXNDC3:NM_001046235:exon12:c.G1010C:p.G337A	exonic	ENSBTAG00000015353	nonsynonymous SNV	ENSBTAG00000015353:ENSBTAT00000047146:exon12:c.G1010C:p.G337A	Chr4	49993815	rs469426483	G	C	97.77	PASS	ABHet=0.600;AC=1;AF=0.500;AN=2;BaseQRankSum=1.036;DB;DP=10;Dels=0.00;FS=0.000;HRun=1;HaplotypeScore=0.0000;MLEAC=1;MLEAF=0.500;MQ=53.15;MQ0=0;MQRankSum=0.365;QD=9.78;ReadPosRankSum=-0.633	GT:AD:DP:GQ:PL	0/1:6,4:10:99:126,0,192
Chr4	50791915	50791915	G	A	exonic	TARP	nonsynonymous SNV	TARP:NM_001281911:exon4:c.G571A:p.V191M	exonic	ENSBTAG00000036154	nonsynonymous SNV	ENSBTAG00000036154:ENSBTAT00000036195:exon4:c.G571A:p.V191M	Chr4	50791915	rs379384719	G	A	44.77	PASS	ABHet=0.667;AC=1;AF=0.500;AN=2;BaseQRankSum=-1.001;DB;DP=12;Dels=0.00;FS=7.782;HRun=0;HaplotypeScore=0.0000;MLEAC=1;MLEAF=0.500;MQ=25.11;MQ0=3;MQRankSum=-1.203;QD=3.73;ReadPosRankSum=0.248	GT:AD:DP:GQ:PL	0/1:8,4:12:73:73,0,174
Chr4	51038896	51038896	C	T	exonic	CFTR	nonsynonymous SNV	CFTR:NM_174018:exon26:c.G4238A:p.R1413Q	exonic	ENSBTAG00000006589	nonsynonymous SNV	ENSBTAG00000006589:ENSBTAT00000053450:exon26:c.G4238A:p.R1413Q	Chr4	51038896	rs381196484	C	T	40.77	PASS	ABHet=0.500;AC=1;AF=0.500;AN=2;BaseQRankSum=0.736;DB;DP=4;Dels=0.00;FS=0.000;HRun=1;HaplotypeScore=0.0000;MLEAC=1;MLEAF=0.500;MQ=60.00;MQ0=0;MQRankSum=-0.736;QD=10.19;ReadPosRankSum=0.736	GT:AD:DP:GQ:PL	0/1:2,2:4:30:69,0,30
Chr4	51170864	51170864	C	A	exonic	CFTR	nonsynonymous SNV	CFTR:NM_174018:exon9:c.G1185T:p.E395D	exonic	ENSBTAG00000006589	nonsynonymous SNV	ENSBTAG00000006589:ENSBTAT00000053450:exon9:c.G1185T:p.E395D	Chr4	51170864	rs211392025	C	A	103.77	PASS	ABHet=0.500;AC=1;AF=0.500;AN=2;BaseQRankSum=-1.638;DB;DP=8;Dels=0.00;FS=0.000;HRun=0;HaplotypeScore=0.0000;MLEAC=1;MLEAF=0.500;MQ=60.00;MQ0=0;MQRankSum=0.000;QD=12.97;ReadPosRankSum=0.000	GT:AD:DP:GQ:PL	0/1:4,4:8:99:132,0,142
Chr4	55644771	55644771	C	A	exonic	GPR85	nonsynonymous SNV	GPR85:NM_001075150:exon3:c.C1096A:p.P366T	exonic	ENSBTAG00000032844	nonsynonymous SNV	ENSBTAG00000032844:ENSBTAT00000063268:exon3:c.C1096A:p.P366T	Chr4	55644771	.	C	A	130.77	PASS	ABHet=0.600;AC=1;AF=0.500;AN=2;BaseQRankSum=0.059;DP=15;Dels=0.00;FS=2.363;HRun=2;HaplotypeScore=0.0000;MLEAC=1;MLEAF=0.500;MQ=60.00;MQ0=0;MQRankSum=-1.120;QD=8.72;ReadPosRankSum=-0.059	GT:AD:DP:GQ:PL	0/1:9,6:15:99:159,0,311
Chr4	55885453	55885453	G	A	exonic	IFRD1	nonsynonymous SNV	IFRD1:NM_001034729:exon7:c.C715T:p.L239F	exonic	ENSBTAG00000010549	nonsynonymous SNV	ENSBTAG00000010549:ENSBTAT00000013950:exon7:c.C715T:p.L239F	Chr4	55885453	rs378792550	G	A	170.77	PASS	ABHet=0.538;AC=1;AF=0.500;AN=2;BaseQRankSum=-1.656;DB;DP=13;Dels=0.00;FS=5.434;HRun=2;HaplotypeScore=0.0000;MLEAC=1;MLEAF=0.500;MQ=60.00;MQ0=0;MQRankSum=-0.312;QD=13.14;ReadPosRankSum=-2.074	GT:AD:DP:GQ:PL	0/1:7,6:13:99:199,0,249
Chr4	55996059	55996059	C	T	exonic	ZNF277	nonsynonymous SNV	ZNF277:NM_001083395:exon11:c.G1036A:p.V346I	exonic	ENSBTAG00000013050	nonsynonymous SNV	ENSBTAG00000013050:ENSBTAT00000017348:exon11:c.G1036A:p.V346I	Chr4	55996059	.	C	T	422.77	PASS	ABHet=0.278;AC=1;AF=0.500;AN=2;BaseQRankSum=0.789;DP=18;Dels=0.00;FS=2.251;HRun=0;HaplotypeScore=0.0000;MLEAC=1;MLEAF=0.500;MQ=60.00;MQ0=0;MQRankSum=-0.887;QD=23.49;ReadPosRankSum=1.380	GT:AD:DP:GQ:PL	0/1:5,13:18:99:451,0,136
Chr4	56128581	56128581	C	T	exonic	ZNF277	nonsynonymous SNV	ZNF277:NM_001083395:exon1:c.G80A:p.S27N	exonic	ENSBTAG00000013050	nonsynonymous SNV	ENSBTAG00000013050:ENSBTAT00000017348:exon1:c.G80A:p.S27N	Chr4	56128581	rs43395215	C	T	111.77	PASS	ABHet=0.571;AC=1;AF=0.500;AN=2;BaseQRankSum=0.103;DB;DP=14;Dels=0.00;FS=0.000;HRun=1;HaplotypeScore=0.5784;MLEAC=1;MLEAF=0.500;MQ=56.62;MQ0=0;MQRankSum=0.336;QD=7.98;ReadPosRankSum=0.851	GT:AD:DP:GQ:PL	0/1:8,6:14:99:140,0,148
Chr4	65878400	65878400	C	T	exonic	FAM188B	nonsynonymous SNV	FAM188B:NM_001080319:exon16:c.G2105A:p.R702Q	exonic	ENSBTAG00000009390	nonsynonymous SNV	ENSBTAG00000009390:ENSBTAT00000012360:exon16:c.G2105A:p.R702Q	Chr4	65878400	rs379671979	C	T	175.84	PASS	ABHom=1.00;AC=2;AF=1.00;AN=2;DB;DP=6;Dels=0.00;FS=0.000;HRun=0;HaplotypeScore=0.0000;MLEAC=2;MLEAF=1.00;MQ=60.00;MQ0=0;QD=29.31	GT:AD:DP:GQ:PL	1/1:0,6:6:18:204,18,0
Chr4	65928808	65928808	G	A	exonic	FAM188B	nonsynonymous SNV	FAM188B:NM_001080319:exon6:c.C1150T:p.L384F	exonic	ENSBTAG00000009390	nonsynonymous SNV	ENSBTAG00000009390:ENSBTAT00000012360:exon6:c.C1150T:p.L384F	Chr4	65928808	rs379424453	G	A	184.84	PASS	ABHom=1.00;AC=2;AF=1.00;AN=2;DB;DP=6;Dels=0.00;FS=0.000;HRun=2;HaplotypeScore=0.0000;MLEAC=2;MLEAF=1.00;MQ=55.21;MQ0=0;QD=30.81	GT:AD:DP:GQ:PL	1/1:0,6:6:18:213,18,0
Chr4	65977970	65977970	T	A	exonic	FAM188B	nonsynonymous SNV	FAM188B:NM_001080319:exon2:c.A80T:p.Y27F	exonic	ENSBTAG00000009390	nonsynonymous SNV	ENSBTAG00000009390:ENSBTAT00000012360:exon2:c.A80T:p.Y27F	Chr4	65977970	rs110472396	T	A	491.77	PASS	ABHom=1.00;AC=2;AF=1.00;AN=2;DB;DP=13;Dels=0.00;FS=0.000;HRun=1;HaplotypeScore=0.0000;MLEAC=2;MLEAF=1.00;MQ=60.00;MQ0=0;QD=37.83	GT:AD:DP:GQ:PL	1/1:0,13:13:39:520,39,0
Chr4	66212509	66212509	A	T	exonic	GGCT	nonsynonymous SNV	GGCT:NM_001037610:exon3:c.A385T:p.N129Y	exonic	ENSBTAG00000010597	nonsynonymous SNV	ENSBTAG00000010597:ENSBTAT00000014010:exon3:c.A385T:p.N129Y	Chr4	66212509	rs382389421	A	T	727.77	PASS	ABHom=1.00;AC=2;AF=1.00;AN=2;DB;DP=19;Dels=0.00;FS=0.000;HRun=0;HaplotypeScore=0.7887;MLEAC=2;MLEAF=1.00;MQ=60.00;MQ0=0;QD=38.30	GT:AD:DP:GQ:PL	1/1:0,19:19:57:756,57,0
Chr4	70051988	70051988	T	C	exonic	SNX10	nonsynonymous SNV	SNX10:NM_001075375:exon6:c.A458G:p.N153S	exonic	ENSBTAG00000001822	nonsynonymous SNV	ENSBTAG00000001822:ENSBTAT00000002383:exon6:c.A458G:p.N153S	Chr4	70051988	.	T	C	62.77	PASS	ABHet=0.625;AC=1;AF=0.500;AN=2;BaseQRankSum=0.322;DP=8;Dels=0.00;FS=8.451;HRun=0;HaplotypeScore=0.0000;MLEAC=1;MLEAF=0.500;MQ=60.00;MQ0=0;MQRankSum=-0.684;QD=7.85;ReadPosRankSum=0.322	GT:AD:DP:GQ:PL	0/1:5,3:8:91:91,0,161
Chr4	71420925	71420925	G	A	exonic	OSBPL3	nonsynonymous SNV	OSBPL3:NM_001192901:exon7:c.G394A:p.V132I	exonic	ENSBTAG00000019342	nonsynonymous SNV	ENSBTAG00000019342:ENSBTAT00000025767:exon5:c.G394A:p.V132I	Chr4	71420925	rs378107017	G	A	74.77	PASS	ABHet=0.429;AC=1;AF=0.500;AN=2;BaseQRankSum=0.988;DB;DP=7;Dels=0.00;FS=0.000;HRun=0;HaplotypeScore=0.0000;MLEAC=1;MLEAF=0.500;MQ=60.00;MQ0=0;MQRankSum=0.406;QD=10.68;ReadPosRankSum=1.537	GT:AD:DP:GQ:PL	0/1:3,4:7:86:103,0,86
Chr4	75132380	75132380	C	A	exonic	GTPBP10	nonsynonymous SNV	GTPBP10:NM_001080314:exon10:c.C1130A:p.T377N	exonic	ENSBTAG00000032166	nonsynonymous SNV	ENSBTAG00000032166:ENSBTAT00000045634:exon10:c.C1130A:p.T377N	Chr4	75132380	rs43407811	C	A	172.77	PASS	ABHet=0.500;AC=1;AF=0.500;AN=2;BaseQRankSum=0.467;DB;DP=12;Dels=0.00;FS=0.000;HRun=1;HaplotypeScore=0.8321;MLEAC=1;MLEAF=0.500;MQ=60.00;MQ0=0;MQRankSum=0.259;QD=14.40;ReadPosRankSum=-0.259	GT:AD:DP:GQ:PL	0/1:6,6:12:99:201,0,178
Chr4	86001968	86001968	T	C	exonic	KCND2	nonsynonymous SNV	KCND2:NM_001191184:exon6:c.T1790C:p.I597T	exonic	ENSBTAG00000032077	nonsynonymous SNV	ENSBTAG00000032077:ENSBTAT00000045500:exon6:c.T1790C:p.I597T	Chr4	86001968	rs458559057	T	C	313.77	PASS	ABHet=0.286;AC=1;AF=0.500;AN=2;BaseQRankSum=0.636;DB;DP=14;Dels=0.00;FS=2.363;HRun=0;HaplotypeScore=0.0000;MLEAC=1;MLEAF=0.500;MQ=60.00;MQ0=0;MQRankSum=-0.495;QD=22.41;ReadPosRankSum=-0.919	GT:AD:DP:GQ:PL	0/1:4,10:14:99:342,0,107
Chr4	87244043	87244043	T	C	exonic	PTPRZ1	nonsynonymous SNV	PTPRZ1:NM_001192272:exon12:c.T2702C:p.L901S	exonic	ENSBTAG00000012119	nonsynonymous SNV	ENSBTAG00000012119:ENSBTAT00000061644:exon12:c.T2702C:p.L901S	Chr4	87244043	rs211598557	T	C	599.77	PASS	ABHom=1.00;AC=2;AF=1.00;AN=2;DB;DP=16;Dels=0.00;FS=0.000;HRun=0;HaplotypeScore=0.0000;MLEAC=2;MLEAF=1.00;MQ=60.00;MQ0=0;QD=37.49	GT:AD:DP:GQ:PL	1/1:0,16:16:48:628,48,0
Chr4	88194739	88194739	T	C	exonic	TAS2R16	nonsynonymous SNV	TAS2R16:NM_001046628:exon1:c.A14G:p.Q5R	exonic	ENSBTAG00000032049	nonsynonymous SNV	ENSBTAG00000032049:ENSBTAT00000045470:exon1:c.A14G:p.Q5R	Chr4	88194739	rs134391816	T	C	184.77	PASS	ABHet=0.333;AC=1;AF=0.500;AN=2;BaseQRankSum=0.573;DB;DP=9;Dels=0.00;FS=2.808;HRun=0;HaplotypeScore=0.0000;MLEAC=1;MLEAF=0.500;MQ=60.00;MQ0=0;MQRankSum=0.573;QD=20.53;ReadPosRankSum=-0.573	GT:AD:DP:GQ:PL	0/1:3,6:9:91:213,0,91
Chr4	88588235	88588235	G	A	exonic	LOC536449	nonsynonymous SNV	LOC536449:NM_001206949:exon11:c.C1757T:p.A586V	exonic	ENSBTAG00000004405	nonsynonymous SNV	ENSBTAG00000004405:ENSBTAT00000005778:exon9:c.C1757T:p.A586V	Chr4	88588235	rs447529414	G	A	130.77	PASS	ABHet=0.375;AC=1;AF=0.500;AN=2;BaseQRankSum=-0.322;DB;DP=8;Dels=0.00;FS=0.000;HRun=0;HaplotypeScore=0.0000;MLEAC=1;MLEAF=0.500;MQ=60.00;MQ0=0;MQRankSum=-1.221;QD=16.35;ReadPosRankSum=0.956	GT:AD:DP:GQ:PL	0/1:3,5:8:95:159,0,95
Chr4	88658011	88658011	G	A	exonic	NDUFA5	nonsynonymous SNV	NDUFA5:NM_175829:exon5:c.C320T:p.P107L	exonic	ENSBTAG00000009334	nonsynonymous SNV	ENSBTAG00000009334:ENSBTAT00000012287:exon5:c.C320T:p.P107L	Chr4	88658011	rs379951942	G	A	138.77	PASS	ABHet=0.444;AC=1;AF=0.500;AN=2;BaseQRankSum=-0.361;DB;DP=9;Dels=0.00;FS=7.782;HRun=1;HaplotypeScore=0.0000;MLEAC=1;MLEAF=0.500;MQ=60.00;MQ0=0;MQRankSum=0.361;QD=15.42;ReadPosRankSum=-0.876	GT:AD:DP:GQ:PL	0/1:4,5:9:99:167,0,129
Chr4	88788264	88788264	G	A	exonic	WASL	nonsynonymous SNV	WASL:NM_174219:exon9:c.C1175T:p.P392L	exonic	ENSBTAG00000004643	nonsynonymous SNV	ENSBTAG00000004643:ENSBTAT00000006094:exon9:c.C1175T:p.P392L	Chr4	88788264	rs382069383	G	A	99.77	PASS	ABHet=0.600;AC=1;AF=0.500;AN=2;BaseQRankSum=0.365;DB;DP=10;Dels=0.00;FS=2.808;HRun=2;HaplotypeScore=0.0000;MLEAC=1;MLEAF=0.500;MQ=60.00;MQ0=0;MQRankSum=-0.365;QD=9.98;ReadPosRankSum=1.036	GT:AD:DP:GQ:PL	0/1:6,4:10:99:128,0,188
Chr4	92617875	92617875	C	T	exonic	GCC1	nonsynonymous SNV	GCC1:NM_001205744:exon2:c.G1562A:p.R521Q	exonic	ENSBTAG00000003102	nonsynonymous SNV	ENSBTAG00000003102:ENSBTAT00000004036:exon2:c.G1562A:p.R521Q	Chr4	92617875	.	C	T	116.77	PASS	ABHet=0.333;AC=1;AF=0.500;AN=2;BaseQRankSum=0.720;DP=6;Dels=0.00;FS=0.000;HRun=0;HaplotypeScore=0.0000;MLEAC=1;MLEAF=0.500;MQ=60.00;MQ0=0;MQRankSum=0.000;QD=19.46;ReadPosRankSum=1.380	GT:AD:DP:GQ:PL	0/1:2,4:6:58:145,0,58
Chr4	92743898	92743898	G	A	exonic	SND1	nonsynonymous SNV	SND1:NM_205784:exon10:c.G1069A:p.V357I	exonic	ENSBTAG00000010692	nonsynonymous SNV	ENSBTAG00000010692:ENSBTAT00000014154:exon10:c.G1069A:p.V357I	Chr4	92743898	rs385921332	G	A	132.77	PASS	ABHet=0.667;AC=1;AF=0.500;AN=2;BaseQRankSum=1.898;DB;DP=15;Dels=0.00;FS=0.000;HRun=0;HaplotypeScore=0.0000;MLEAC=1;MLEAF=0.500;MQ=60.00;MQ0=0;MQRankSum=1.653;QD=8.85;ReadPosRankSum=-0.184	GT:AD:DP:GQ:PL	0/1:10,5:15:99:161,0,306
Chr4	93042216	93042216	A	G	exonic	LRRC4	nonsynonymous SNV	LRRC4:NM_001014938:exon2:c.T1283C:p.V428A	exonic	ENSBTAG00000010704	nonsynonymous SNV	ENSBTAG00000010704:ENSBTAT00000014166:exon2:c.T1283C:p.V428A,ENSBTAG00000010704:ENSBTAT00000063175:exon2:c.T1283C:p.V428A	Chr4	93042216	rs434063689	A	G	149.77	PASS	ABHet=0.364;AC=1;AF=0.500;AN=2;BaseQRankSum=0.956;DB;DP=11;Dels=0.00;FS=0.000;HRun=0;HaplotypeScore=0.0000;MLEAC=1;MLEAF=0.500;MQ=57.87;MQ0=0;MQRankSum=0.322;QD=13.62;ReadPosRankSum=-0.322	GT:AD:DP:GQ:PL	0/1:4,7:11:81:178,0,81
Chr4	93042981	93042981	A	G	exonic	LRRC4	nonsynonymous SNV	LRRC4:NM_001014938:exon2:c.T518C:p.M173T	exonic	ENSBTAG00000010704	nonsynonymous SNV	ENSBTAG00000010704:ENSBTAT00000014166:exon2:c.T518C:p.M173T,ENSBTAG00000010704:ENSBTAT00000063175:exon2:c.T518C:p.M173T	Chr4	93042981	rs381712354	A	G	58.77	PASS	ABHet=0.500;AC=1;AF=0.500;AN=2;BaseQRankSum=-0.406;DB;DP=6;Dels=0.00;FS=0.000;HRun=0;HaplotypeScore=0.7887;MLEAC=1;MLEAF=0.500;MQ=56.04;MQ0=0;MQRankSum=0.406;QD=9.79;ReadPosRankSum=-0.406	GT:AD:DP:GQ:PL	0/1:3,3:6:87:87,0,90
Chr4	93262003	93262003	A	T	exonic	LEP	nonsynonymous SNV	LEP:NM_173928:exon2:c.A20T:p.Y7F	exonic	ENSBTAG00000014911	nonsynonymous SNV	ENSBTAG00000014911:ENSBTAT00000019853:exon2:c.A20T:p.Y7F	Chr4	93262003	rs29004487	A	T	70.77	PASS	ABHet=0.667;AC=1;AF=0.500;AN=2;BaseQRankSum=2.054;DB;DP=9;Dels=0.00;FS=2.808;HRun=1;HaplotypeScore=0.0000;MLEAC=1;MLEAF=0.500;MQ=60.00;MQ0=0;MQRankSum=-0.573;QD=7.86;ReadPosRankSum=-0.573	GT:AD:DP:GQ:PL	0/1:6,3:9:99:99,0,188
Chr4	93326927	93326927	G	T	exonic	RBM28	nonsynonymous SNV	RBM28:NM_001191390:exon8:c.C853A:p.P285T	exonic	ENSBTAG00000017001	nonsynonymous SNV	ENSBTAG00000017001:ENSBTAT00000065989:exon8:c.C853A:p.P285T,ENSBTAG00000017001:ENSBTAT00000022610:exon12:c.C1291A:p.P431T	Chr4	93326927	rs384738115	G	T	97.77	PASS	ABHet=0.556;AC=1;AF=0.500;AN=2;BaseQRankSum=-0.729;DB;DP=9;Dels=0.00;FS=2.808;HRun=0;HaplotypeScore=0.0000;MLEAC=1;MLEAF=0.500;MQ=57.39;MQ0=0;MQRankSum=0.876;QD=10.86;ReadPosRankSum=0.729	GT:AD:DP:GQ:PL	0/1:5,4:9:99:126,0,169
Chr4	93462134	93462134	A	G	exonic	HILPDA	nonsynonymous SNV	HILPDA:NM_001105498:exon2:c.A215G:p.N72S	exonic	ENSBTAG00000031863	nonsynonymous SNV	ENSBTAG00000031863:ENSBTAT00000045181:exon2:c.A215G:p.N72S	Chr4	93462134	.	A	G	275.77	PASS	ABHet=0.471;AC=1;AF=0.500;AN=2;BaseQRankSum=1.395;DP=17;Dels=0.00;FS=0.000;HRun=0;HaplotypeScore=0.0000;MLEAC=1;MLEAF=0.500;MQ=58.63;MQ0=0;MQRankSum=0.433;QD=16.22;ReadPosRankSum=0.048	GT:AD:DP:GQ:PL	0/1:8,9:17:99:304,0,234
Chr4	93486563	93486563	A	C	exonic	FAM71F2	nonsynonymous SNV	FAM71F2:NM_001046467:exon5:c.A726C:p.E242D	exonic	ENSBTAG00000024291	nonsynonymous SNV	ENSBTAG00000024291:ENSBTAT00000033556:exon5:c.A726C:p.E242D	Chr4	93486563	.	A	C	176.77	PASS	ABHet=0.500;AC=1;AF=0.500;AN=2;BaseQRankSum=0.869;DP=14;Dels=0.00;FS=0.000;HRun=0;HaplotypeScore=0.8667;MLEAC=1;MLEAF=0.500;MQ=60.00;MQ0=0;MQRankSum=0.869;QD=12.63;ReadPosRankSum=-0.779	GT:AD:DP:GQ:PL	0/1:7,7:14:99:205,0,195
Chr4	93557383	93557383	T	C	exonic	OPN1SW	nonsynonymous SNV	OPN1SW:NM_174567:exon5:c.A1018G:p.T340A	exonic	ENSBTAG00000016485	nonsynonymous SNV	ENSBTAG00000016485:ENSBTAT00000021912:exon5:c.A1018G:p.T340A	Chr4	93557383	rs435263359	T	C	205.77	PASS	ABHet=0.300;AC=1;AF=0.500;AN=2;BaseQRankSum=0.296;DB;DP=10;Dels=0.00;FS=0.000;HRun=0;HaplotypeScore=0.0000;MLEAC=1;MLEAF=0.500;MQ=57.66;MQ0=0;MQRankSum=0.296;QD=20.58;ReadPosRankSum=0.546	GT:AD:DP:GQ:PL	0/1:3,7:10:86:234,0,86
Chr4	94948065	94948065	A	C	exonic	CPA1	nonsynonymous SNV	CPA1:NM_174750:exon9:c.A1013C:p.E338A	exonic	ENSBTAG00000046169	nonsynonymous SNV	ENSBTAG00000046169:ENSBTAT00000009745:exon9:c.A1013C:p.E338A	Chr4	94948065	rs43411530	A	C	131.77	PASS	ABHet=0.375;AC=1;AF=0.500;AN=2;BaseQRankSum=-0.322;DB;DP=8;Dels=0.00;FS=0.000;HRun=0;HaplotypeScore=0.0000;MLEAC=1;MLEAF=0.500;MQ=60.00;MQ0=0;MQRankSum=0.956;QD=16.47;ReadPosRankSum=-1.221	GT:AD:DP:GQ:PL	0/1:3,5:8:89:160,0,89
Chr4	94949886	94949886	T	G	exonic	CPA1	nonsynonymous SNV	CPA1:NM_174750:exon10:c.T1243G:p.L415V	exonic	ENSBTAG00000046169	nonsynonymous SNV	ENSBTAG00000046169:ENSBTAT00000009745:exon10:c.T1243G:p.L415V	Chr4	94949886	rs43412242	T	G	167.77	PASS	ABHet=0.333;AC=1;AF=0.500;AN=2;BaseQRankSum=-1.001;DB;DP=9;Dels=0.00;FS=0.000;HRun=1;HaplotypeScore=0.0000;MLEAC=1;MLEAF=0.500;MQ=60.00;MQ0=0;MQRankSum=-0.573;QD=18.64;ReadPosRankSum=1.001	GT:AD:DP:GQ:PL	0/1:3,6:9:89:196,0,89
Chr4	95886335	95886335	A	G	exonic	MKLN1	nonsynonymous SNV	MKLN1:NM_001097999:exon4:c.A320G:p.K107R	exonic	ENSBTAG00000010437	nonsynonymous SNV	ENSBTAG00000010437:ENSBTAT00000013788:exon4:c.A320G:p.K107R	Chr4	95886335	rs132786516	A	G	30.77	PASS	ABHet=0.750;AC=1;AF=0.500;AN=2;BaseQRankSum=1.589;DB;DP=8;Dels=0.00;FS=6.021;HRun=1;HaplotypeScore=0.0000;MLEAC=1;MLEAF=0.500;MQ=60.00;MQ0=0;MQRankSum=0.572;QD=3.85;ReadPosRankSum=-0.572	GT:AD:DP:GQ:PL	0/1:6,2:8:59:59,0,210
Chr4	99119063	99119063	A	C	exonic	AKR1B10	nonsynonymous SNV	AKR1B10:NM_001102088:exon1:c.A17C:p.E6A	exonic	ENSBTAG00000001582	nonsynonymous SNV	ENSBTAG00000001582:ENSBTAT00000002073:exon1:c.A17C:p.E6A	Chr4	99119063	rs378583185	A	C	65.77	PASS	ABHet=0.571;AC=1;AF=0.500;AN=2;BaseQRankSum=0.000;DB;DP=7;Dels=0.00;FS=0.000;HRun=0;HaplotypeScore=0.9999;MLEAC=1;MLEAF=0.500;MQ=60.00;MQ0=0;MQRankSum=0.000;QD=9.40;ReadPosRankSum=-1.754	GT:AD:DP:GQ:PL	0/1:4,3:7:94:94,0,138
Chr4	100204297	100204297	G	A	exonic	NUP205	nonsynonymous SNV	NUP205:NM_001130931:exon13:c.G1921A:p.V641I	exonic	ENSBTAG00000011127	nonsynonymous SNV	ENSBTAG00000011127:ENSBTAT00000044609:exon13:c.G1921A:p.V641I	Chr4	100204297	rs207761795	G	A	69.77	PASS	ABHet=0.500;AC=1;AF=0.500;AN=2;BaseQRankSum=0.406;DB;DP=6;Dels=0.00;FS=0.000;HRun=0;HaplotypeScore=0.0000;MLEAC=1;MLEAF=0.500;MQ=60.00;MQ0=0;MQRankSum=0.406;QD=11.63;ReadPosRankSum=0.988	GT:AD:DP:GQ:PL	0/1:3,3:6:96:98,0,96
Chr4	104585991	104585991	G	A	exonic	SLC37A3	nonsynonymous SNV	SLC37A3:NM_001075284:exon13:c.C1237T:p.R413C	exonic	ENSBTAG00000012239	nonsynonymous SNV	ENSBTAG00000012239:ENSBTAT00000033491:exon13:c.C1237T:p.R413C	Chr4	104585991	.	G	A	118.03	PASS	ABHom=1.00;AC=2;AF=1.00;AN=2;DP=4;Dels=0.00;FS=0.000;HRun=1;HaplotypeScore=0.0000;MLEAC=2;MLEAF=1.00;MQ=60.00;MQ0=0;QD=29.51	GT:AD:DP:GQ:PL	1/1:0,4:4:12:146,12,0
Chr4	104838460	104838460	G	A	exonic	ADCK2	nonsynonymous SNV	ADCK2:NM_001205658:exon5:c.G1394A:p.R465Q	exonic	ENSBTAG00000020484	nonsynonymous SNV	ENSBTAG00000020484:ENSBTAT00000064974:exon5:c.G1247A:p.R416Q,ENSBTAG00000020484:ENSBTAT00000027295:exon6:c.G1394A:p.R465Q	Chr4	104838460	rs134625387	G	A	321.78	PASS	ABHom=1.00;AC=2;AF=1.00;AN=2;DB;DP=10;Dels=0.00;FS=0.000;HRun=0;HaplotypeScore=0.0000;MLEAC=2;MLEAF=1.00;MQ=57.66;MQ0=0;QD=32.18	GT:AD:DP:GQ:PL	1/1:0,10:10:27:350,27,0
Chr4	105911646	105911646	A	G	exonic	PRSS37	nonsynonymous SNV	PRSS37:NM_001040569:exon4:c.T374C:p.V125A	exonic	ENSBTAG00000018442	nonsynonymous SNV	ENSBTAG00000018442:ENSBTAT00000024541:exon4:c.T374C:p.V125A	Chr4	105911646	rs211096605	A	G	221.8	PASS	ABHom=1.00;AC=2;AF=1.00;AN=2;DB;DP=7;Dels=0.00;FS=0.000;HRun=1;HaplotypeScore=0.0000;MLEAC=2;MLEAF=1.00;MQ=60.00;MQ0=0;QD=31.69	GT:AD:DP:GQ:PL	1/1:0,7:7:21:250,21,0
Chr4	105913187	105913187	G	T	exonic	PRSS37	nonsynonymous SNV	PRSS37:NM_001040569:exon3:c.C54A:p.H18Q	exonic	ENSBTAG00000018442	nonsynonymous SNV	ENSBTAG00000018442:ENSBTAT00000024541:exon3:c.C54A:p.H18Q	Chr4	105913187	rs211084273	G	T	275.78	PASS	ABHom=1.00;AC=2;AF=1.00;AN=2;DB;DP=8;Dels=0.00;FS=0.000;HRun=1;HaplotypeScore=0.0000;MLEAC=2;MLEAF=1.00;MQ=60.00;MQ0=0;QD=34.47	GT:AD:DP:GQ:PL	1/1:0,8:8:24:304,24,0
Chr4	107616523	107616523	C	T	exonic	EPHA1	nonsynonymous SNV	EPHA1:NM_001144095:exon4:c.G595A:p.V199I	exonic	ENSBTAG00000006359	nonsynonymous SNV	ENSBTAG00000006359:ENSBTAT00000008354:exon4:c.G595A:p.V199I	Chr4	107616523	.	C	T	290.78	PASS	ABHom=1.00;AC=2;AF=1.00;AN=2;DP=10;Dels=0.00;FS=0.000;HRun=0;HaplotypeScore=0.0000;MLEAC=2;MLEAF=1.00;MQ=57.66;MQ0=0;QD=29.08	GT:AD:DP:GQ:PL	1/1:0,10:10:27:319,27,0
Chr4	108448774	108448774	C	A	exonic	ARHGEF5	nonsynonymous SNV	ARHGEF5:NM_001110075:exon1:c.C200A:p.A67E	exonic	ENSBTAG00000001815	nonsynonymous SNV	ENSBTAG00000001815:ENSBTAT00000002373:exon1:c.C200A:p.A67E	Chr4	108448774	rs133984461	C	A	159.9	PASS	ABHom=1.00;AC=2;AF=1.00;AN=2;DB;DP=6;Dels=0.00;FS=0.000;HRun=0;HaplotypeScore=0.0000;MLEAC=2;MLEAF=1.00;MQ=60.00;MQ0=0;QD=26.65	GT:AD:DP:GQ:PL	1/1:0,6:6:15:188,15,0
Chr4	108449412	108449412	G	A	exonic	ARHGEF5	nonsynonymous SNV	ARHGEF5:NM_001110075:exon1:c.G838A:p.G280R	exonic	ENSBTAG00000001815	nonsynonymous SNV	ENSBTAG00000001815:ENSBTAT00000002373:exon1:c.G838A:p.G280R	Chr4	108449412	rs132653763	G	A	389.77	PASS	ABHom=1.00;AC=2;AF=1.00;AN=2;DB;DP=11;Dels=0.00;FS=0.000;HRun=0;HaplotypeScore=0.5784;MLEAC=2;MLEAF=1.00;MQ=57.87;MQ0=0;QD=35.43	GT:AD:DP:GQ:PL	1/1:0,11:11:33:418,33,0
Chr4	108449674	108449674	G	A	exonic	ARHGEF5	nonsynonymous SNV	ARHGEF5:NM_001110075:exon1:c.G1100A:p.G367E	exonic	ENSBTAG00000001815	nonsynonymous SNV	ENSBTAG00000001815:ENSBTAT00000002373:exon1:c.G1100A:p.G367E	Chr4	108449674	rs136271340	G	A	120.03	PASS	ABHom=1.00;AC=2;AF=1.00;AN=2;DB;DP=5;Dels=0.00;FS=0.000;HRun=0;HaplotypeScore=0.0000;MLEAC=2;MLEAF=1.00;MQ=60.00;MQ0=0;QD=24.01	GT:AD:DP:GQ:PL	1/1:0,5:5:12:148,12,0
Chr4	108449787	108449787	C	T	exonic	ARHGEF5	nonsynonymous SNV	ARHGEF5:NM_001110075:exon1:c.C1213T:p.R405C	exonic	ENSBTAG00000001815	nonsynonymous SNV	ENSBTAG00000001815:ENSBTAT00000002373:exon1:c.C1213T:p.R405C	Chr4	108449787	rs134384352	C	T	224.8	PASS	ABHom=1.00;AC=2;AF=1.00;AN=2;DB;DP=7;Dels=0.00;FS=0.000;HRun=0;HaplotypeScore=0.0000;MLEAC=2;MLEAF=1.00;MQ=56.62;MQ0=0;QD=32.11	GT:AD:DP:GQ:PL	1/1:0,7:7:21:253,21,0
Chr4	108450238	108450238	A	G	exonic	ARHGEF5	nonsynonymous SNV	ARHGEF5:NM_001110075:exon1:c.A1664G:p.H555R	exonic	ENSBTAG00000001815	nonsynonymous SNV	ENSBTAG00000001815:ENSBTAT00000002373:exon1:c.A1664G:p.H555R	Chr4	108450238	rs135563352	A	G	91.28	PASS	ABHom=1.00;AC=2;AF=1.00;AN=2;DB;DP=3;Dels=0.00;FS=0.000;HRun=0;HaplotypeScore=0.0000;MLEAC=2;MLEAF=1.00;MQ=60.00;MQ0=0;QD=30.43	GT:AD:DP:GQ:PL	1/1:0,3:3:9:119,9,0
Chr4	108450565	108450565	T	C	exonic	ARHGEF5	nonsynonymous SNV	ARHGEF5:NM_001110075:exon1:c.T1991C:p.L664P	exonic	ENSBTAG00000001815	nonsynonymous SNV	ENSBTAG00000001815:ENSBTAT00000002373:exon1:c.T1991C:p.L664P	Chr4	108450565	rs136151870	T	C	114.03	PASS	ABHom=1.00;AC=2;AF=1.00;AN=2;DB;DP=5;Dels=0.00;FS=0.000;HRun=1;HaplotypeScore=0.0000;MLEAC=2;MLEAF=1.00;MQ=55.21;MQ0=0;QD=22.81	GT:AD:DP:GQ:PL	1/1:0,5:5:12:142,12,0
Chr4	108451065	108451065	G	A	exonic	ARHGEF5	nonsynonymous SNV	ARHGEF5:NM_001110075:exon1:c.G2491A:p.V831I	exonic	ENSBTAG00000001815	nonsynonymous SNV	ENSBTAG00000001815:ENSBTAT00000002373:exon1:c.G2491A:p.V831I	Chr4	108451065	rs135739922	G	A	128.03	PASS	ABHom=1.00;AC=2;AF=1.00;AN=2;DB;DP=4;Dels=0.00;FS=0.000;HRun=0;HaplotypeScore=0.0000;MLEAC=2;MLEAF=1.00;MQ=60.00;MQ0=0;QD=32.01	GT:AD:DP:GQ:PL	1/1:0,4:4:12:156,12,0
Chr4	108451387	108451387	C	T	exonic	ARHGEF5	nonsynonymous SNV	ARHGEF5:NM_001110075:exon1:c.C2813T:p.T938I	exonic	ENSBTAG00000001815	nonsynonymous SNV	ENSBTAG00000001815:ENSBTAT00000002373:exon1:c.C2813T:p.T938I	Chr4	108451387	rs137372009	C	T	191.84	PASS	ABHom=1.00;AC=2;AF=1.00;AN=2;DB;DP=6;Dels=0.00;FS=0.000;HRun=0;HaplotypeScore=0.0000;MLEAC=2;MLEAF=1.00;MQ=56.04;MQ0=0;QD=31.97	GT:AD:DP:GQ:PL	1/1:0,6:6:18:220,18,0
Chr4	108540329	108540329	G	T	exonic	TPK1	nonsynonymous SNV	TPK1:NM_001080370:exon9:c.C701A:p.P234H	exonic	ENSBTAG00000017676	nonsynonymous SNV	ENSBTAG00000017676:ENSBTAT00000023510:exon9:c.C701A:p.P234H,ENSBTAG00000017676:ENSBTAT00000044036:exon9:c.C701A:p.P234H	Chr4	108540329	rs210434627	G	T	164.77	PASS	ABHet=0.500;AC=1;AF=0.500;AN=2;BaseQRankSum=-2.258;DB;DP=16;Dels=0.00;FS=2.158;HRun=0;HaplotypeScore=0.0000;MLEAC=1;MLEAF=0.500;MQ=51.94;MQ0=0;MQRankSum=0.263;QD=10.30;ReadPosRankSum=0.893	GT:AD:DP:GQ:PL	0/1:8,8:16:99:193,0,258
Chr4	113070453	113070453	G	A	exonic	ZNF398	nonsynonymous SNV	ZNF398:NM_001205918:exon6:c.G940A:p.A314T	exonic	ENSBTAG00000020445	nonsynonymous SNV	ENSBTAG00000020445:ENSBTAT00000027245:exon6:c.G940A:p.A314T	Chr4	113070453	rs207993681	G	A	125.9	PASS	ABHom=1.00;AC=2;AF=1.00;AN=2;DB;DP=6;Dels=0.00;FS=0.000;HRun=0;HaplotypeScore=0.0000;MLEAC=2;MLEAF=1.00;MQ=60.00;MQ0=0;QD=20.98	GT:AD:DP:GQ:PL	1/1:0,6:6:15:154,15,0
Chr4	113071383	113071383	G	C	exonic	ZNF398	nonsynonymous SNV	ZNF398:NM_001205918:exon6:c.G1870C:p.G624R	exonic	ENSBTAG00000020445	nonsynonymous SNV	ENSBTAG00000020445:ENSBTAT00000027245:exon6:c.G1870C:p.G624R	Chr4	113071383	rs209870970	G	C	84.28	PASS	ABHom=1.00;AC=2;AF=1.00;AN=2;DB;DP=5;Dels=0.00;FS=0.000;HRun=0;HaplotypeScore=0.0000;MLEAC=2;MLEAF=1.00;MQ=60.00;MQ0=0;QD=16.86	GT:AD:DP:GQ:PL	1/1:0,5:5:9:112,9,0
Chr4	113522279	113522279	C	A	exonic	ZNF862	nonsynonymous SNV	ZNF862:NM_001191280:exon7:c.C2022A:p.D674E	exonic	ENSBTAG00000039594	nonsynonymous SNV	ENSBTAG00000039594:ENSBTAT00000054909:exon7:c.C2022A:p.D674E	Chr4	113522279	rs448519259	C	A	169.77	PASS	ABHet=0.333;AC=1;AF=0.500;AN=2;BaseQRankSum=-1.683;DB;DP=9;Dels=0.00;FS=0.000;HRun=1;HaplotypeScore=0.0000;MLEAC=1;MLEAF=0.500;MQ=60.00;MQ0=0;MQRankSum=0.573;QD=18.86;ReadPosRankSum=-1.001	GT:AD:DP:GQ:PL	0/1:3,6:9:95:198,0,95
Chr4	113763948	113763948	A	G	exonic	LOC511617	nonsynonymous SNV	LOC511617:NM_001080260:exon3:c.T350C:p.V117A	exonic	ENSBTAG00000039588	nonsynonymous SNV	ENSBTAG00000039588:ENSBTAT00000057366:exon3:c.T350C:p.V117A	Chr4	113763948	rs42744921	A	G	259.56	PASS	ABHet=0.125;AC=1;AF=0.500;AN=2;BaseQRankSum=0.085;DB;DP=16;Dels=0.00;FS=0.000;HRun=0;HaplotypeScore=7.7561;MLEAC=1;MLEAF=0.500;MQ=34.26;MQ0=0;MQRankSum=1.104;QD=16.22;ReadPosRankSum=1.444	GT:AD:DP:GQ:PL	0/1:2,14:16:7:287,0,7
Chr4	113763958	113763958	T	C	exonic	LOC511617	nonsynonymous SNV	LOC511617:NM_001080260:exon3:c.A340G:p.K114E	exonic	ENSBTAG00000039588	nonsynonymous SNV	ENSBTAG00000039588:ENSBTAT00000057366:exon3:c.A340G:p.K114E	Chr4	113763958	rs42744922	T	C	69.77	PASS	ABHet=0.500;AC=1;AF=0.500;AN=2;BaseQRankSum=0.263;DB;DP=16;Dels=0.00;FS=0.000;HRun=0;HaplotypeScore=4.8359;MLEAC=1;MLEAF=0.500;MQ=34.20;MQ0=0;MQRankSum=-3.203;QD=4.36;ReadPosRankSum=-0.893	GT:AD:DP:GQ:PL	0/1:8,8:16:98:98,0,251
Chr4	113763966	113763966	T	C	exonic	LOC511617	nonsynonymous SNV	LOC511617:NM_001080260:exon3:c.A332G:p.H111R	exonic	ENSBTAG00000039588	nonsynonymous SNV	ENSBTAG00000039588:ENSBTAT00000057366:exon3:c.A332G:p.H111R	Chr4	113763966	rs42312247	T	C	69.77	PASS	ABHet=0.500;AC=1;AF=0.500;AN=2;BaseQRankSum=0.263;DB;DP=16;Dels=0.00;FS=0.000;HRun=0;HaplotypeScore=2.9046;MLEAC=1;MLEAF=0.500;MQ=34.20;MQ0=0;MQRankSum=-3.098;QD=4.36;ReadPosRankSum=-0.998	GT:AD:DP:GQ:PL	0/1:8,8:16:98:98,0,249
Chr4	113764098	113764098	A	T	exonic	LOC511617	nonsynonymous SNV	LOC511617:NM_001080260:exon3:c.T200A:p.I67N	exonic	ENSBTAG00000039588	nonsynonymous SNV	ENSBTAG00000039588:ENSBTAT00000057366:exon3:c.T200A:p.I67N	Chr4	113764098	rs434186796	A	T	30.77	PASS	ABHet=0.700;AC=1;AF=0.500;AN=2;BaseQRankSum=0.296;DB;DP=10;Dels=0.00;FS=3.233;HRun=1;HaplotypeScore=0.0000;MLEAC=1;MLEAF=0.500;MQ=45.33;MQ0=0;MQRankSum=-1.214;QD=3.08;ReadPosRankSum=-0.296	GT:AD:DP:GQ:PL	0/1:7,3:10:59:59,0,206
Chr4	113764213	113764213	C	T	exonic	LOC511617	nonsynonymous SNV	LOC511617:NM_001080260:exon3:c.G85A:p.E29K	exonic	ENSBTAG00000039588	nonsynonymous SNV	ENSBTAG00000039588:ENSBTAT00000057366:exon3:c.G85A:p.E29K	Chr4	113764213	.	C	T	66.77	PASS	ABHet=0.556;AC=1;AF=0.500;AN=2;BaseQRankSum=-0.361;DP=9;Dels=0.00;FS=0.000;HRun=1;HaplotypeScore=2.7306;MLEAC=1;MLEAF=0.500;MQ=48.09;MQ0=0;MQRankSum=-2.219;QD=7.42;ReadPosRankSum=1.881	GT:AD:DP:GQ:PL	0/1:5,4:9:95:95,0,164
Chr4	113867715	113867715	A	G	exonic	GIMAP4	nonsynonymous SNV	GIMAP4:NM_001046060:exon3:c.T833C:p.M278T	exonic	ENSBTAG00000046257	nonsynonymous SNV	ENSBTAG00000046257:ENSBTAT00000034773:exon3:c.T833C:p.M278T	Chr4	113867715	rs482174576	A	G	49.77	PASS	ABHet=0.667;AC=1;AF=0.500;AN=2;BaseQRankSum=2.021;DB;DP=16;Dels=0.00;FS=0.000;HRun=0;HaplotypeScore=6.8886;MLEAC=1;MLEAF=0.500;MQ=42.91;MQ0=0;MQRankSum=-2.756;OND=0.063;QD=3.11;ReadPosRankSum=1.408	GT:AD:DP:GQ:PL	0/1:10,5:16:78:78,0,247
Chr4	113868094	113868094	T	C	exonic	GIMAP4	nonsynonymous SNV	GIMAP4:NM_001046060:exon3:c.A454G:p.K152E	exonic	ENSBTAG00000046257	nonsynonymous SNV	ENSBTAG00000046257:ENSBTAT00000034773:exon3:c.A454G:p.K152E	Chr4	113868094	rs384263925	T	C	91.77	PASS	ABHet=0.625;AC=1;AF=0.500;AN=2;BaseQRankSum=2.033;DB;DP=24;Dels=0.00;FS=1.760;HRun=0;HaplotypeScore=5.9083;MLEAC=1;MLEAF=0.500;MQ=49.59;MQ0=1;MQRankSum=-3.905;QD=3.82;ReadPosRankSum=2.162	GT:AD:DP:GQ:PL	0/1:15,9:23:99:120,0,487
Chr4	113911756	113911756	C	T	exonic	GIMAP7	nonsynonymous SNV	GIMAP7:NM_001080257:exon2:c.G413A:p.G138E	exonic	ENSBTAG00000030940	nonsynonymous SNV	ENSBTAG00000030940:ENSBTAT00000014926:exon2:c.G413A:p.G138E	Chr4	113911756	rs133237161	C	T	117.77	PASS	ABHet=0.722;AC=1;AF=0.500;AN=2;BaseQRankSum=-0.158;DB;DP=18;Dels=0.00;FS=2.515;HRun=0;HaplotypeScore=4.9516;MLEAC=1;MLEAF=0.500;MQ=41.68;MQ0=1;MQRankSum=2.899;QD=6.54;ReadPosRankSum=-2.055	GT:AD:DP:GQ:PL	0/1:13,5:18:99:146,0,259
Chr4	113911883	113911883	C	G	exonic	GIMAP7	nonsynonymous SNV	GIMAP7:NM_001080257:exon2:c.G286C:p.V96L	exonic	ENSBTAG00000030940	nonsynonymous SNV	ENSBTAG00000030940:ENSBTAT00000014926:exon2:c.G286C:p.V96L	Chr4	113911883	rs109620389	C	G	43.77	PASS	ABHet=0.500;AC=1;AF=0.500;AN=2;BaseQRankSum=-0.405;DB;DP=16;Dels=0.00;FS=5.021;HRun=1;HaplotypeScore=0.9578;MLEAC=1;MLEAF=0.500;MQ=33.25;MQ0=0;MQRankSum=-2.257;QD=2.74;ReadPosRankSum=-0.984	GT:AD:DP:GQ:PL	0/1:8,8:16:72:72,0,200
Chr4	113911951	113911951	G	C	exonic	GIMAP7	nonsynonymous SNV	GIMAP7:NM_001080257:exon2:c.C218G:p.T73S	exonic	ENSBTAG00000030940	nonsynonymous SNV	ENSBTAG00000030940:ENSBTAT00000014926:exon2:c.C218G:p.T73S	Chr4	113911951	rs210818598	G	C	107.77	PASS	ABHet=0.333;AC=1;AF=0.500;AN=2;BaseQRankSum=0.674;DB;DP=18;Dels=0.00;FS=6.008;HRun=0;HaplotypeScore=8.2755;MLEAC=1;MLEAF=0.500;MQ=26.31;MQ0=2;MQRankSum=0.796;QD=5.99;ReadPosRankSum=1.776	GT:AD:DP:GQ:PL	0/1:6,12:18:41:136,0,41
Chr4	113911953	113911953	C	G	exonic	GIMAP7	nonsynonymous SNV	GIMAP7:NM_001080257:exon2:c.G216C:p.E72D	exonic	ENSBTAG00000030940	nonsynonymous SNV	ENSBTAG00000030940:ENSBTAT00000014926:exon2:c.G216C:p.E72D	Chr4	113911953	rs207907000	C	G	113.77	PASS	ABHet=0.556;AC=1;AF=0.500;AN=2;BaseQRankSum=2.549;DB;DP=18;Dels=0.00;FS=0.000;HRun=0;HaplotypeScore=11.0651;MLEAC=1;MLEAF=0.500;MQ=26.31;MQ0=2;MQRankSum=2.657;QD=6.32;ReadPosRankSum=-0.380	GT:AD:DP:GQ:PL	0/1:10,8:18:41:142,0,41
Chr4	113952684	113952684	C	T	exonic	LOC512867	nonsynonymous SNV	LOC512867:NM_001083677:exon3:c.G784A:p.G262R	exonic	ENSBTAG00000040331	nonsynonymous SNV	ENSBTAG00000040331:ENSBTAT00000052584:exon3:c.G784A:p.G262R	Chr4	113952684	rs460154017	C	T	39.77	HaplotypeScore	ABHet=0.556;AC=1;AF=0.500;AN=2;BaseQRankSum=1.754;DB;DP=9;Dels=0.00;FS=3.136;HRun=0;HaplotypeScore=14.2720;MLEAC=1;MLEAF=0.500;MQ=40.17;MQ0=0;MQRankSum=-0.550;QD=4.42;ReadPosRankSum=1.754	GT:AD:DP:GQ:PL	0/1:5,4:9:68:68,0,103
Chr4	113954602	113954602	C	T	exonic	LOC512867	nonsynonymous SNV	LOC512867:NM_001083677:exon2:c.G11A:p.R4Q	exonic	ENSBTAG00000040331	nonsynonymous SNV	ENSBTAG00000040331:ENSBTAT00000052584:exon2:c.G11A:p.R4Q	Chr4	113954602	rs482228611	C	T	151.77	HaplotypeScore	ABHet=0.710;AC=1;AF=0.500;AN=2;BaseQRankSum=0.065;DB;DP=31;Dels=0.00;FS=0.000;HRun=0;HaplotypeScore=13.5519;MLEAC=1;MLEAF=0.500;MQ=42.01;MQ0=0;MQRankSum=-1.850;QD=4.90;ReadPosRankSum=0.805	GT:AD:DP:GQ:PL	0/1:22,9:30:99:180,0,640
Chr4	114084776	114084776	C	T	exonic	GIMAP7	nonsynonymous SNV	GIMAP7:NM_001105034:exon2:c.C8T:p.A3V	exonic	ENSBTAG00000008550	nonsynonymous SNV	ENSBTAG00000008550:ENSBTAT00000043789:exon2:c.C8T:p.A3V	Chr4	114084776	rs42881406	C	T	122.77	PASS	ABHet=0.571;AC=1;AF=0.500;AN=2;BaseQRankSum=-1.226;DB;DP=14;Dels=0.00;FS=0.000;HRun=0;HaplotypeScore=1.4538;MLEAC=1;MLEAF=0.500;MQ=56.62;MQ0=0;MQRankSum=0.839;QD=8.77;ReadPosRankSum=0.452	GT:AD:DP:GQ:PL	0/1:8,6:14:99:151,0,263
Chr4	114084802	114084802	G	T	exonic	GIMAP7	nonsynonymous SNV	GIMAP7:NM_001105034:exon2:c.G34T:p.V12L	exonic	ENSBTAG00000008550	nonsynonymous SNV	ENSBTAG00000008550:ENSBTAT00000043789:exon2:c.G34T:p.V12L	Chr4	114084802	rs42881405	G	T	131.77	PASS	ABHet=0.538;AC=1;AF=0.500;AN=2;BaseQRankSum=-0.825;DB;DP=13;Dels=0.00;FS=0.000;HRun=1;HaplotypeScore=0.0000;MLEAC=1;MLEAF=0.500;MQ=58.20;MQ0=0;MQRankSum=0.143;QD=10.14;ReadPosRankSum=-0.143	GT:AD:DP:GQ:PL	0/1:7,6:13:99:160,0,204
Chr4	114084818	114084818	C	T	exonic	GIMAP7	nonsynonymous SNV	GIMAP7:NM_001105034:exon2:c.C50T:p.T17I	exonic	ENSBTAG00000008550	nonsynonymous SNV	ENSBTAG00000008550:ENSBTAT00000043789:exon2:c.C50T:p.T17I	Chr4	114084818	rs42881404	C	T	99.77	PASS	ABHet=0.667;AC=1;AF=0.500;AN=2;BaseQRankSum=-0.361;DB;DP=12;Dels=0.00;FS=0.000;HRun=0;HaplotypeScore=0.0000;MLEAC=1;MLEAF=0.500;MQ=54.77;MQ0=2;MQRankSum=-0.361;QD=8.31;ReadPosRankSum=0.361	GT:AD:DP:GQ:PL	0/1:8,4:12:99:128,0,169
Chr4	114084860	114084860	A	G	exonic	GIMAP7	nonsynonymous SNV	GIMAP7:NM_001105034:exon2:c.A92G:p.E31G	exonic	ENSBTAG00000008550	nonsynonymous SNV	ENSBTAG00000008550:ENSBTAT00000043789:exon2:c.A92G:p.E31G	Chr4	114084860	rs42881403	A	G	105.77	PASS	ABHet=0.667;AC=1;AF=0.500;AN=2;BaseQRankSum=0.365;DB;DP=12;Dels=0.00;FS=0.000;HRun=4;HaplotypeScore=0.0000;MLEAC=1;MLEAF=0.500;MQ=52.14;MQ0=2;MQRankSum=0.741;QD=8.81;ReadPosRankSum=0.633	GT:AD:DP:GQ:PL	0/1:8,4:12:99:134,0,176
Chr4	114084984	114084984	C	G	exonic	GIMAP7	nonsynonymous SNV	GIMAP7:NM_001105034:exon2:c.C216G:p.D72E	exonic	ENSBTAG00000008550	nonsynonymous SNV	ENSBTAG00000008550:ENSBTAT00000043789:exon2:c.C216G:p.D72E	Chr4	114084984	rs379814733	C	G	82.77	PASS	ABHet=0.706;AC=1;AF=0.500;AN=2;BaseQRankSum=0.000;DB;DP=17;Dels=0.00;FS=0.000;HRun=0;HaplotypeScore=5.9899;MLEAC=1;MLEAF=0.500;MQ=52.63;MQ0=0;MQRankSum=-3.172;QD=4.87;ReadPosRankSum=1.133	GT:AD:DP:GQ:PL	0/1:12,5:17:99:111,0,343
Chr4	114085441	114085441	A	G	exonic	GIMAP7	nonsynonymous SNV	GIMAP7:NM_001105034:exon2:c.A673G:p.I225V	exonic	ENSBTAG00000008550	nonsynonymous SNV	ENSBTAG00000008550:ENSBTAT00000043789:exon2:c.A673G:p.I225V	Chr4	114085441	rs110358964	A	G	139.77	PASS	ABHet=0.632;AC=1;AF=0.500;AN=2;BaseQRankSum=0.380;DB;DP=19;Dels=0.00;FS=7.613;HRun=0;HaplotypeScore=1.5226;MLEAC=1;MLEAF=0.500;MQ=50.54;MQ0=0;MQRankSum=-3.592;QD=7.36;ReadPosRankSum=1.056	GT:AD:DP:GQ:PL	0/1:12,7:19:99:168,0,378
Chr4	114085442	114085442	T	C	exonic	GIMAP7	nonsynonymous SNV	GIMAP7:NM_001105034:exon2:c.T674C:p.I225T	exonic	ENSBTAG00000008550	nonsynonymous SNV	ENSBTAG00000008550:ENSBTAT00000043789:exon2:c.T674C:p.I225T	Chr4	114085442	rs473539409	T	C	136.77	PASS	ABHet=0.632;AC=1;AF=0.500;AN=2;BaseQRankSum=1.056;DB;DP=19;Dels=0.00;FS=7.613;HRun=0;HaplotypeScore=0.7340;MLEAC=1;MLEAF=0.500;MQ=50.54;MQ0=0;MQRankSum=-3.592;QD=7.20;ReadPosRankSum=1.225	GT:AD:DP:GQ:PL	0/1:12,7:19:99:165,0,398
Chr4	114085458	114085458	A	G	exonic	GIMAP7	nonsynonymous SNV	GIMAP7:NM_001105034:exon2:c.A690G:p.I230M	exonic	ENSBTAG00000008550	nonsynonymous SNV	ENSBTAG00000008550:ENSBTAT00000043789:exon2:c.A690G:p.I230M	Chr4	114085458	rs42881398	A	G	90.77	PASS	ABHet=0.750;AC=1;AF=0.500;AN=2;BaseQRankSum=-0.100;DB;DP=24;Dels=0.00;FS=1.770;HRun=1;HaplotypeScore=0.0000;MLEAC=1;MLEAF=0.500;MQ=52.65;MQ0=0;MQRankSum=2.433;QD=3.78;ReadPosRankSum=-0.100	GT:AD:DP:GQ:PL	0/1:18,6:23:99:119,0,574
Chr4	114136626	114136626	G	T	exonic	GIMAP5	nonsynonymous SNV	GIMAP5:NM_001079769:exon3:c.G175T:p.A59S	exonic	ENSBTAG00000004894	nonsynonymous SNV	ENSBTAG00000004894:ENSBTAT00000031205:exon3:c.G175T:p.A59S	Chr4	114136626	rs384338318	G	T	199.77	PASS	ABHet=0.500;AC=1;AF=0.500;AN=2;BaseQRankSum=0.689;DB;DP=14;Dels=0.00;FS=2.817;HRun=0;HaplotypeScore=3.8936;MLEAC=1;MLEAF=0.500;MQ=33.93;MQ0=2;MQRankSum=2.141;QD=14.27;ReadPosRankSum=-1.000	GT:AD:DP:GQ:PL	0/1:7,7:14:53:228,0,53
Chr4	114208749	114208749	G	A	exonic	TMEM176A	nonsynonymous SNV	TMEM176A:NM_205779:exon2:c.G49A:p.A17T	exonic	ENSBTAG00000012078	nonsynonymous SNV	ENSBTAG00000012078:ENSBTAT00000016021:exon1:c.G49A:p.A17T,ENSBTAG00000012078:ENSBTAT00000052750:exon1:c.G7A:p.A3T	Chr4	114208749	rs476922293	G	A	120.77	PASS	ABHet=0.250;AC=1;AF=0.500;AN=2;BaseQRankSum=-0.198;DB;DP=8;Dels=0.00;FS=3.680;HRun=0;HaplotypeScore=0.0000;MLEAC=1;MLEAF=0.500;MQ=57.05;MQ0=0;MQRankSum=-0.198;QD=15.10;ReadPosRankSum=0.922	GT:AD:DP:GQ:PL	0/1:2,6:8:54:149,0,54
Chr4	114212038	114212038	A	G	exonic	TMEM176A	nonsynonymous SNV	TMEM176A:NM_205779:exon7:c.A685G:p.K229E	exonic	ENSBTAG00000012078	nonsynonymous SNV	ENSBTAG00000012078:ENSBTAT00000016021:exon6:c.A685G:p.K229E	Chr4	114212038	rs450512177	A	G	368.77	PASS	ABHet=0.200;AC=1;AF=0.500;AN=2;BaseQRankSum=-1.227;DB;DP=15;Dels=0.00;FS=0.000;HRun=1;HaplotypeScore=0.5784;MLEAC=1;MLEAF=0.500;MQ=60.00;MQ0=0;MQRankSum=0.217;QD=24.58;ReadPosRankSum=-1.083	GT:AD:DP:GQ:PL	0/1:3,12:15:76:397,0,76
Chr4	114340654	114340654	C	T	exonic	KCNH2	nonsynonymous SNV	KCNH2:NM_001099101:exon2:c.G371A:p.R124H	exonic	ENSBTAG00000004078	nonsynonymous SNV	ENSBTAG00000004078:ENSBTAT00000005328:exon2:c.G365A:p.R122H	Chr4	114340654	rs383996092	C	T	107.77	PASS	ABHet=0.455;AC=1;AF=0.500;AN=2;BaseQRankSum=1.368;DB;DP=11;Dels=0.00;FS=0.000;HRun=0;HaplotypeScore=0.0000;MLEAC=1;MLEAF=0.500;MQ=60.00;MQ0=0;MQRankSum=-0.922;QD=9.80;ReadPosRankSum=-0.421	GT:AD:DP:GQ:PL	0/1:5,6:11:99:136,0,115
Chr4	114451992	114451992	T	C	exonic	FASTK	nonsynonymous SNV	FASTK:NM_001035077:exon5:c.A1031G:p.N344S	exonic	ENSBTAG00000011228	nonsynonymous SNV	ENSBTAG00000011228:ENSBTAT00000014911:exon5:c.A1031G:p.N344S,ENSBTAG00000011228:ENSBTAT00000043835:exon5:c.A1031G:p.N344S	Chr4	114451992	rs382663642	T	C	103.77	PASS	ABHet=0.556;AC=1;AF=0.500;AN=2;BaseQRankSum=0.421;DB;DP=10;Dels=0.00;FS=0.000;HRun=0;HaplotypeScore=0.7340;MLEAC=1;MLEAF=0.500;MQ=55.21;MQ0=0;MQRankSum=-0.421;OND=0.100;QD=10.38;ReadPosRankSum=0.000	GT:AD:DP:GQ:PL	0/1:5,4:10:99:132,0,134
Chr4	114614356	114614356	G	A	exonic	CHPF2	nonsynonymous SNV	CHPF2:NM_001206923:exon4:c.G1522A:p.A508T	exonic	ENSBTAG00000014371	nonsynonymous SNV	ENSBTAG00000014371:ENSBTAT00000019108:exon4:c.G1504A:p.A502T	Chr4	114614356	rs435094981	G	A	75.77	PASS	ABHet=0.400;AC=1;AF=0.500;AN=2;BaseQRankSum=0.358;DB;DP=5;Dels=0.00;FS=3.979;HRun=0;HaplotypeScore=0.0000;MLEAC=1;MLEAF=0.500;MQ=60.00;MQ0=0;MQRankSum=0.358;QD=15.15;ReadPosRankSum=0.358	GT:AD:DP:GQ:PL	0/1:2,3:5:61:104,0,61
Chr4	115798857	115798857	T	C	exonic	XRCC2	nonsynonymous SNV	XRCC2:NM_001102354:exon3:c.A668G:p.Y223C	exonic	ENSBTAG00000030897	nonsynonymous SNV	ENSBTAG00000030897:ENSBTAT00000043719:exon3:c.A668G:p.Y223C	Chr4	115798857	rs137093102	T	C	201.84	PASS	ABHom=1.00;AC=2;AF=1.00;AN=2;DB;DP=6;Dels=0.00;FS=0.000;HRun=0;HaplotypeScore=0.0000;MLEAC=2;MLEAF=1.00;MQ=60.00;MQ0=0;QD=33.64	GT:AD:DP:GQ:PL	1/1:0,6:6:18:230,18,0
Chr4	118896109	118896109	A	C	exonic	RNF32	nonsynonymous SNV	RNF32:NM_001191356:exon2:c.A63C:p.L21F	exonic	ENSBTAG00000020335	nonsynonymous SNV	ENSBTAG00000020335:ENSBTAT00000027101:exon2:c.A63C:p.L21F	Chr4	118896109	rs136138601	A	C	371.77	PASS	ABHom=1.00;AC=2;AF=1.00;AN=2;DB;DP=11;Dels=0.00;FS=0.000;HRun=1;HaplotypeScore=0.0000;MLEAC=2;MLEAF=1.00;MQ=60.00;MQ0=0;QD=33.80	GT:AD:DP:GQ:PL	1/1:0,11:11:30:400,30,0
Chr5	1202356	1202356	G	A	exonic	LGR5	nonsynonymous SNV	LGR5:NM_001192520:exon18:c.G1801A:p.A601T	exonic	ENSBTAG00000013256	nonsynonymous SNV	ENSBTAG00000013256:ENSBTAT00000017631:exon18:c.G1801A:p.A601T	Chr5	1202356	rs457041557	G	A	120.77	PASS	ABHet=0.500;AC=1;AF=0.500;AN=2;BaseQRankSum=-1.073;DB;DP=12;Dels=0.00;FS=0.000;HRun=0;HaplotypeScore=0.0000;MLEAC=1;MLEAF=0.500;MQ=60.00;MQ0=0;MQRankSum=-1.378;QD=10.06;ReadPosRankSum=-0.583	GT:AD:DP:GQ:PL	0/1:6,6:12:99:149,0,192
Chr5	10111891	10111891	A	C	exonic	PTPRQ	nonsynonymous SNV	PTPRQ:NM_001192555:exon15:c.A2399C:p.K800T	exonic	ENSBTAG00000026977	nonsynonymous SNV	ENSBTAG00000026977:ENSBTAT00000048152:exon17:c.A2396C:p.K799T	Chr5	10111891	rs209737336	A	C	240.77	PASS	ABHet=0.333;AC=1;AF=0.500;AN=2;BaseQRankSum=0.289;DB;DP=12;Dels=0.00;FS=0.000;HRun=0;HaplotypeScore=0.8321;MLEAC=1;MLEAF=0.500;MQ=60.00;MQ0=0;MQRankSum=-0.536;QD=20.06;ReadPosRankSum=0.536	GT:AD:DP:GQ:PL	0/1:4,8:12:99:269,0,121
Chr5	10795219	10795219	A	C	exonic	ACSS3	nonsynonymous SNV	ACSS3:NM_001102137:exon5:c.A848C:p.D283A	exonic	ENSBTAG00000018694	nonsynonymous SNV	ENSBTAG00000018694:ENSBTAT00000024880:exon5:c.A848C:p.D283A	Chr5	10795219	rs110357466	A	C	276.77	PASS	ABHet=0.400;AC=1;AF=0.500;AN=2;BaseQRankSum=0.059;DB;DP=15;Dels=0.00;FS=4.832;HRun=0;HaplotypeScore=0.0000;MLEAC=1;MLEAF=0.500;MQ=60.00;MQ0=0;MQRankSum=0.177;QD=18.45;ReadPosRankSum=1.827	GT:AD:DP:GQ:PL	0/1:6,9:15:99:305,0,179
Chr5	11972816	11972816	A	G	exonic	CCDC59	nonsynonymous SNV	CCDC59:NM_001099390:exon4:c.T689C:p.M230T	exonic	ENSBTAG00000036282	nonsynonymous SNV	ENSBTAG00000036282:ENSBTAT00000050784:exon4:c.T689C:p.M230T	Chr5	11972816	rs379383940	A	G	58.77	PASS	ABHet=0.762;AC=1;AF=0.500;AN=2;BaseQRankSum=-1.610;DB;DP=21;Dels=0.00;FS=0.000;HRun=0;HaplotypeScore=0.0000;MLEAC=1;MLEAF=0.500;MQ=56.35;MQ0=0;MQRankSum=-2.684;QD=2.80;ReadPosRankSum=-0.702	GT:AD:DP:GQ:PL	0/1:16,5:20:87:87,0,573
Chr5	11975797	11975797	C	T	exonic	CCDC59	nonsynonymous SNV	CCDC59:NM_001099390:exon2:c.G416A:p.C139Y	exonic	ENSBTAG00000036282	nonsynonymous SNV	ENSBTAG00000036282:ENSBTAT00000050784:exon2:c.G416A:p.C139Y	Chr5	11975797	rs384725458	C	T	93.77	PASS	ABHet=0.600;AC=1;AF=0.500;AN=2;BaseQRankSum=-1.159;DB;DP=10;Dels=0.00;FS=2.808;HRun=0;HaplotypeScore=0.0000;MLEAC=1;MLEAF=0.500;MQ=48.55;MQ0=0;MQRankSum=-2.219;QD=9.38;ReadPosRankSum=-0.876	GT:AD:DP:GQ:PL	0/1:6,4:10:99:122,0,172
Chr5	11975824	11975824	C	T	exonic	CCDC59	nonsynonymous SNV	CCDC59:NM_001099390:exon2:c.G389A:p.S130N	exonic	ENSBTAG00000036282	nonsynonymous SNV	ENSBTAG00000036282:ENSBTAT00000050784:exon2:c.G389A:p.S130N	Chr5	11975824	rs380224700	C	T	88.77	PASS	ABHet=0.667;AC=1;AF=0.500;AN=2;BaseQRankSum=2.228;DB;DP=12;Dels=0.00;FS=2.398;HRun=1;HaplotypeScore=0.0000;MLEAC=1;MLEAF=0.500;MQ=50.64;MQ0=0;MQRankSum=-2.520;QD=7.40;ReadPosRankSum=1.398	GT:AD:DP:GQ:PL	0/1:8,4:12:99:117,0,232
Chr5	14850688	14850688	C	T	exonic	LRRIQ1	nonsynonymous SNV	LRRIQ1:NM_001191135:exon16:c.C3524T:p.T1175I	exonic	ENSBTAG00000027900	nonsynonymous SNV	ENSBTAG00000027900:ENSBTAT00000040242:exon16:c.C3524T:p.T1175I	Chr5	14850688	.	C	T	133.77	PASS	ABHet=0.545;AC=1;AF=0.500;AN=2;BaseQRankSum=-0.466;DP=11;Dels=0.00;FS=0.000;HRun=0;HaplotypeScore=0.0000;MLEAC=1;MLEAF=0.500;MQ=60.00;MQ0=0;MQRankSum=0.466;QD=12.16;ReadPosRankSum=-1.031	GT:AD:DP:GQ:PL	0/1:6,5:11:99:162,0,210
Chr5	14850907	14850907	G	C	exonic	LRRIQ1	nonsynonymous SNV	LRRIQ1:NM_001191135:exon16:c.G3743C:p.R1248T	exonic	ENSBTAG00000027900	nonsynonymous SNV	ENSBTAG00000027900:ENSBTAT00000040242:exon16:c.G3743C:p.R1248T	Chr5	14850907	.	G	C	30.77	PASS	ABHet=0.625;AC=1;AF=0.500;AN=2;BaseQRankSum=0.922;DP=8;Dels=0.00;FS=0.000;HRun=0;HaplotypeScore=0.0000;MLEAC=1;MLEAF=0.500;MQ=60.00;MQ0=0;MQRankSum=-0.198;QD=3.85;ReadPosRankSum=0.922	GT:AD:DP:GQ:PL	0/1:5,3:8:59:59,0,175
Chr5	14944763	14944763	T	C	exonic	LRRIQ1	nonsynonymous SNV	LRRIQ1:NM_001191135:exon25:c.T4783C:p.F1595L	exonic	ENSBTAG00000027900	nonsynonymous SNV	ENSBTAG00000027900:ENSBTAT00000040242:exon25:c.T4783C:p.F1595L	Chr5	14944763	.	T	C	483.77	PASS	ABHom=1.00;AC=2;AF=1.00;AN=2;DP=13;Dels=0.00;FS=0.000;HRun=1;HaplotypeScore=0.0000;MLEAC=2;MLEAF=1.00;MQ=60.00;MQ0=0;QD=37.21	GT:AD:DP:GQ:PL	1/1:0,13:13:39:512,39,0
Chr5	19460263	19460263	G	A	exonic	GALNT4	nonsynonymous SNV	GALNT4:NM_001103321:exon1:c.C917T:p.S306L	ncRNA_exonic	ENSBTAG00000033608	.	.	Chr5	19460263	.	G	A	224.77	PASS	ABHet=0.333;AC=1;AF=0.500;AN=2;BaseQRankSum=0.566;DP=12;Dels=0.00;FS=0.000;HRun=1;HaplotypeScore=0.7340;MLEAC=1;MLEAF=0.500;MQ=60.00;MQ0=0;MQRankSum=0.000;QD=18.73;ReadPosRankSum=0.715	GT:AD:DP:GQ:PL	0/1:4,8:12:37:253,0,37
Chr5	24909311	24909311	T	C	exonic	NR2C1	nonsynonymous SNV	NR2C1:NM_001077904:exon3:c.A217G:p.T73A	exonic	ENSBTAG00000017729	nonsynonymous SNV	ENSBTAG00000017729:ENSBTAT00000023577:exon3:c.A217G:p.T73A	Chr5	24909311	.	T	C	89.77	PASS	ABHet=0.667;AC=1;AF=0.500;AN=2;BaseQRankSum=0.289;DP=12;Dels=0.00;FS=10.925;HRun=0;HaplotypeScore=0.0000;MLEAC=1;MLEAF=0.500;MQ=60.00;MQ0=0;MQRankSum=1.134;QD=7.48;ReadPosRankSum=-1.134	GT:AD:DP:GQ:PL	0/1:8,4:12:99:118,0,284
Chr5	25300568	25300568	T	C	exonic	USP44	nonsynonymous SNV	USP44:NM_001205837:exon2:c.A367G:p.M123V	exonic	ENSBTAG00000019946	nonsynonymous SNV	ENSBTAG00000019946:ENSBTAT00000026571:exon1:c.A367G:p.M123V	Chr5	25300568	rs208754911	T	C	33.77	PASS	ABHet=0.714;AC=1;AF=0.500;AN=2;BaseQRankSum=1.495;DB;DP=7;Dels=0.00;FS=0.000;HRun=0;HaplotypeScore=0.0000;MLEAC=1;MLEAF=0.500;MQ=60.00;MQ0=0;MQRankSum=0.922;QD=4.82;ReadPosRankSum=0.922	GT:AD:DP:GQ:PL	0/1:5,2:7:62:62,0,178
Chr5	25942373	25942373	C	G	exonic	HNRNPA1	nonsynonymous SNV	HNRNPA1:NM_001045911:exon6:c.G671C:p.G224A	exonic	ENSBTAG00000001553	nonsynonymous SNV	ENSBTAG00000001553:ENSBTAT00000002033:exon6:c.G671C:p.G224A	Chr5	25942373	rs134667792	C	G	182.77	PASS	ABHet=0.300;AC=1;AF=0.500;AN=2;BaseQRankSum=-0.067;DB;DP=10;Dels=0.00;FS=3.332;HRun=0;HaplotypeScore=0.5784;MLEAC=1;MLEAF=0.500;MQ=56.16;MQ0=0;MQRankSum=-0.067;QD=18.28;ReadPosRankSum=1.666	GT:AD:DP:GQ:PL	0/1:3,7:10:56:211,0,56
Chr5	27172585	27172585	T	C	exonic	KRT18	nonsynonymous SNV	KRT18:NM_001192095:exon6:c.A994G:p.M332V	exonic	ENSBTAG00000001517	nonsynonymous SNV	ENSBTAG00000001517:ENSBTAT00000001988:exon6:c.A994G:p.M332V	Chr5	27172585	rs133650335	T	C	126.77	PASS	ABHet=0.333;AC=1;AF=0.500;AN=2;BaseQRankSum=0.198;DB;DP=9;Dels=0.00;FS=0.000;HRun=0;HaplotypeScore=0.0000;MLEAC=1;MLEAF=0.500;MQ=60.00;MQ0=0;MQRankSum=-0.922;QD=14.09;ReadPosRankSum=0.922	GT:AD:DP:GQ:PL	0/1:3,6:9:53:155,0,53
Chr5	27297645	27297645	G	A	exonic	KRT4	nonsynonymous SNV	KRT4:NM_001098385:exon9:c.G1501A:p.V501I	exonic	ENSBTAG00000012034	nonsynonymous SNV	ENSBTAG00000012034:ENSBTAT00000016832:exon9:c.G1501A:p.V501I	Chr5	27297645	rs133938677	G	A	72.77	PASS	ABHet=0.571;AC=1;AF=0.500;AN=2;BaseQRankSum=0.937;DB;DP=7;Dels=0.00;FS=0.000;HRun=1;HaplotypeScore=0.0000;MLEAC=1;MLEAF=0.500;MQ=60.00;MQ0=0;MQRankSum=1.300;QD=10.40;ReadPosRankSum=0.550	GT:AD:DP:GQ:PL	0/1:4,3:7:99:101,0,128
Chr5	27488014	27488014	C	T	exonic	KRT74	nonsynonymous SNV	KRT74:NM_001083447:exon1:c.C256T:p.R86W	exonic	ENSBTAG00000000619	nonsynonymous SNV	ENSBTAG00000000619:ENSBTAT00000000818:exon1:c.C256T:p.R86W,ENSBTAG00000000619:ENSBTAT00000038451:exon1:c.C256T:p.R86W	Chr5	27488014	rs134080604	C	T	122.77	PASS	ABHet=0.385;AC=1;AF=0.500;AN=2;BaseQRankSum=-1.309;DB;DP=13;Dels=0.00;FS=10.792;HRun=0;HaplotypeScore=0.8667;MLEAC=1;MLEAF=0.500;MQ=60.00;MQ0=0;MQRankSum=1.977;QD=9.44;ReadPosRankSum=0.529	GT:AD:DP:GQ:PL	0/1:5,8:13:99:151,0,161
Chr5	27495095	27495095	C	T	exonic	KRT74	nonsynonymous SNV	KRT74:NM_001083447:exon10:c.C1498T:p.L500F	exonic	ENSBTAG00000000619	nonsynonymous SNV	ENSBTAG00000000619:ENSBTAT00000038451:exon10:c.C1498T:p.L500F	Chr5	27495095	rs134376831	C	T	132.77	PASS	ABHet=0.286;AC=1;AF=0.500;AN=2;BaseQRankSum=-1.495;DB;DP=7;Dels=0.00;FS=0.000;HRun=2;HaplotypeScore=0.0000;MLEAC=1;MLEAF=0.500;MQ=60.00;MQ0=0;MQRankSum=-1.495;QD=18.97;ReadPosRankSum=0.198	GT:AD:DP:GQ:PL	0/1:2,5:7:61:161,0,61
Chr5	27495152	27495152	G	T	exonic	KRT74	nonsynonymous SNV	KRT74:NM_001083447:exon10:c.G1555T:p.G519W	exonic	ENSBTAG00000000619	nonsynonymous SNV	ENSBTAG00000000619:ENSBTAT00000038451:exon10:c.G1555T:p.G519W	Chr5	27495152	rs137526638	G	T	100.77	PASS	ABHet=0.444;AC=1;AF=0.500;AN=2;BaseQRankSum=-0.361;DB;DP=9;Dels=0.00;FS=2.808;HRun=0;HaplotypeScore=0.0000;MLEAC=1;MLEAF=0.500;MQ=60.00;MQ0=0;MQRankSum=0.000;QD=11.20;ReadPosRankSum=-1.159	GT:AD:DP:GQ:PL	0/1:4,5:9:99:129,0,130
Chr5	27495177	27495177	G	A	exonic	KRT74	nonsynonymous SNV	KRT74:NM_001083447:exon10:c.G1580A:p.R527Q	exonic	ENSBTAG00000000619	nonsynonymous SNV	ENSBTAG00000000619:ENSBTAT00000038451:exon10:c.G1580A:p.R527Q	Chr5	27495177	rs135156930	G	A	93.77	PASS	ABHet=0.500;AC=1;AF=0.500;AN=2;BaseQRankSum=-0.470;DB;DP=10;Dels=0.00;FS=2.341;HRun=1;HaplotypeScore=0.0000;MLEAC=1;MLEAF=0.500;MQ=60.00;MQ0=0;MQRankSum=0.470;QD=9.38;ReadPosRankSum=0.336	GT:AD:DP:GQ:PL	0/1:5,5:10:99:122,0,168
Chr5	27578323	27578323	G	A	exonic	KRT6B	nonsynonymous SNV	KRT6B:NM_001257404:exon1:c.G418A:p.V140I	exonic	ENSBTAG00000038033	nonsynonymous SNV	ENSBTAG00000038033:ENSBTAT00000046815:exon1:c.G418A:p.V140I	Chr5	27578323	.	G	A	34.79	PASS	ABHet=0.500;AC=1;AF=0.500;AN=2;BaseQRankSum=0.736;DP=6;Dels=0.00;FS=0.000;HRun=0;HaplotypeScore=0.0000;MLEAC=1;MLEAF=0.500;MQ=22.28;MQ0=3;MQRankSum=0.736;QD=5.80;ReadPosRankSum=-0.736	GT:AD:DP:GQ:PL	0/1:3,3:6:24:63,0,24
Chr5	27640324	27640324	G	A	exonic	KRT75	nonsynonymous SNV	KRT75:NM_001076917:exon9:c.G1556A:p.R519Q	exonic	ENSBTAG00000016121	nonsynonymous SNV	ENSBTAG00000016121:ENSBTAT00000038449:exon9:c.G1556A:p.R519Q	Chr5	27640324	rs133464219	G	A	40.77	PASS	ABHet=0.250;AC=1;AF=0.500;AN=2;BaseQRankSum=0.736;DB;DP=4;Dels=0.00;FS=0.000;HRun=0;HaplotypeScore=0.0000;MLEAC=1;MLEAF=0.500;MQ=60.00;MQ0=0;MQRankSum=-0.736;QD=10.19;ReadPosRankSum=0.736	GT:AD:DP:GQ:PL	0/1:1,3:4:28:69,0,28
Chr5	27698795	27698795	G	T	exonic	KRT85	nonsynonymous SNV	KRT85:NM_001075913:exon1:c.G32T:p.G11V	exonic	ENSBTAG00000000400	nonsynonymous SNV	ENSBTAG00000000400:ENSBTAT00000000515:exon1:c.G32T:p.G11V	Chr5	27698795	.	G	T	64.77	PASS	ABHet=0.429;AC=1;AF=0.500;AN=2;BaseQRankSum=0.406;DP=7;Dels=0.00;FS=0.000;HRun=0;HaplotypeScore=0.0000;MLEAC=1;MLEAF=0.500;MQ=56.62;MQ0=0;MQRankSum=0.406;QD=9.25;ReadPosRankSum=0.406	GT:AD:DP:GQ:PL	0/1:3,4:7:93:93,0,98
Chr5	27721798	27721798	T	C	exonic	KRT85	nonsynonymous SNV	KRT85:NM_001101111:exon6:c.A1019G:p.N340S	exonic	ENSBTAG00000026880	nonsynonymous SNV	ENSBTAG00000026880:ENSBTAT00000038471:exon6:c.A1019G:p.N340S	Chr5	27721798	rs135062822	T	C	169.9	PASS	ABHom=1.00;AC=2;AF=1.00;AN=2;DB;DP=5;Dels=0.00;FS=0.000;HRun=0;HaplotypeScore=0.0000;MLEAC=2;MLEAF=1.00;MQ=55.21;MQ0=0;QD=33.98	GT:AD:DP:GQ:PL	1/1:0,5:5:15:198,15,0
Chr5	27721846	27721846	G	A	exonic	KRT85	nonsynonymous SNV	KRT85:NM_001101111:exon6:c.C971T:p.T324I	exonic	ENSBTAG00000026880	nonsynonymous SNV	ENSBTAG00000026880:ENSBTAT00000038471:exon6:c.C971T:p.T324I	Chr5	27721846	rs134374912	G	A	222.8	PASS	ABHom=1.00;AC=2;AF=1.00;AN=2;DB;DP=7;Dels=0.00;FS=0.000;HRun=0;HaplotypeScore=0.0000;MLEAC=2;MLEAF=1.00;MQ=56.62;MQ0=0;QD=31.83	GT:AD:DP:GQ:PL	1/1:0,7:7:21:251,21,0
Chr5	27729673	27729673	A	G	exonic	KRT85	nonsynonymous SNV	KRT85:NM_001101111:exon1:c.T38C:p.V13A	exonic	ENSBTAG00000026880	nonsynonymous SNV	ENSBTAG00000026880:ENSBTAT00000038471:exon1:c.T38C:p.V13A	Chr5	27729673	rs211257764	A	G	62.77	PASS	ABHet=0.500;AC=1;AF=0.500;AN=2;BaseQRankSum=0.988;DB;DP=6;Dels=0.00;FS=0.000;HRun=1;HaplotypeScore=0.0000;MLEAC=1;MLEAF=0.500;MQ=51.77;MQ0=0;MQRankSum=0.406;QD=10.46;ReadPosRankSum=1.537	GT:AD:DP:GQ:PL	0/1:3,3:6:77:91,0,77
Chr5	27729679	27729679	T	G	exonic	KRT85	nonsynonymous SNV	KRT85:NM_001101111:exon1:c.A32C:p.Y11S	exonic	ENSBTAG00000026880	nonsynonymous SNV	ENSBTAG00000026880:ENSBTAT00000038471:exon1:c.A32C:p.Y11S	Chr5	27729679	rs208953323	T	G	64.77	PASS	ABHet=0.400;AC=1;AF=0.500;AN=2;BaseQRankSum=-0.358;DB;DP=5;Dels=0.00;FS=0.000;HRun=1;HaplotypeScore=0.0000;MLEAC=1;MLEAF=0.500;MQ=49.96;MQ0=0;MQRankSum=1.231;QD=12.95;ReadPosRankSum=1.231	GT:AD:DP:GQ:PL	0/1:2,3:5:57:93,0,57
Chr5	27835436	27835436	G	A	exonic	KRT7	nonsynonymous SNV	KRT7:NM_001046411:exon5:c.C818T:p.A273V	exonic	ENSBTAG00000016165	nonsynonymous SNV	ENSBTAG00000016165:ENSBTAT00000021516:exon5:c.C818T:p.A273V	Chr5	27835436	rs133599177	G	A	260.77	PASS	ABHet=0.273;AC=1;AF=0.500;AN=2;BaseQRankSum=1.708;DB;DP=11;Dels=0.00;FS=0.000;HRun=0;HaplotypeScore=0.0000;MLEAC=1;MLEAF=0.500;MQ=60.00;MQ0=0;MQRankSum=0.000;QD=23.71;ReadPosRankSum=0.382	GT:AD:DP:GQ:PL	0/1:3,8:11:83:289,0,83
Chr5	30159194	30159194	G	A	exonic	FAIM2	nonsynonymous SNV	FAIM2:NM_001075418:exon2:c.G22A:p.V8M	exonic	ENSBTAG00000017504	nonsynonymous SNV	ENSBTAG00000017504:ENSBTAT00000023267:exon2:c.G22A:p.V8M	Chr5	30159194	rs132883023	G	A	78.77	PASS	ABHet=0.538;AC=1;AF=0.500;AN=2;BaseQRankSum=-0.831;DB;DP=13;Dels=0.00;FS=0.000;HRun=0;HaplotypeScore=0.0000;MLEAC=1;MLEAF=0.500;MQ=60.00;MQ0=0;MQRankSum=-0.529;QD=6.06;ReadPosRankSum=-0.244	GT:AD:DP:GQ:PL	0/1:7,6:13:99:107,0,224
Chr5	30986021	30986021	C	T	exonic	DDN	nonsynonymous SNV	DDN:NM_001102301:exon3:c.C371T:p.S124F	exonic	ENSBTAG00000014424	nonsynonymous SNV	ENSBTAG00000014424:ENSBTAT00000019185:exon3:c.C371T:p.S124F	Chr5	30986021	.	C	T	104.77	PASS	ABHet=0.556;AC=1;AF=0.500;AN=2;BaseQRankSum=0.922;DP=9;Dels=0.00;FS=0.000;HRun=1;HaplotypeScore=0.0000;MLEAC=1;MLEAF=0.500;MQ=60.00;MQ0=0;MQRankSum=-0.421;QD=11.64;ReadPosRankSum=0.000	GT:AD:DP:GQ:PL	0/1:5,4:9:99:133,0,124
Chr5	32741852	32741852	G	C	exonic	ENDOU	nonsynonymous SNV	ENDOU:NM_001102090:exon6:c.G652C:p.G218R	exonic	ENSBTAG00000012275	nonsynonymous SNV	ENSBTAG00000012275:ENSBTAT00000045807:exon6:c.G652C:p.G218R	Chr5	32741852	rs135654966	G	C	241.8	PASS	ABHom=1.00;AC=2;AF=1.00;AN=2;DB;DP=7;Dels=0.00;FS=0.000;HRun=1;HaplotypeScore=0.0000;MLEAC=2;MLEAF=1.00;MQ=60.00;MQ0=0;QD=34.54	GT:AD:DP:GQ:PL	1/1:0,7:7:21:270,21,0
Chr5	36910290	36910290	T	C	exonic	PUS7L	nonsynonymous SNV	PUS7L:NM_001205568:exon1:c.T865C:p.C289R	exonic	ENSBTAG00000004718	nonsynonymous SNV	ENSBTAG00000004718:ENSBTAT00000045587:exon1:c.T865C:p.C289R	Chr5	36910290	rs440683077	T	C	73.77	PASS	ABHet=0.571;AC=1;AF=0.500;AN=2;BaseQRankSum=0.937;DB;DP=7;Dels=0.00;FS=3.680;HRun=1;HaplotypeScore=0.0000;MLEAC=1;MLEAF=0.500;MQ=60.00;MQ0=0;MQRankSum=0.550;QD=10.54;ReadPosRankSum=0.000	GT:AD:DP:GQ:PL	0/1:4,3:7:99:102,0,128
Chr5	36910292	36910292	C	G	exonic	PUS7L	nonsynonymous SNV	PUS7L:NM_001205568:exon1:c.C867G:p.C289W	exonic	ENSBTAG00000004718	nonsynonymous SNV	ENSBTAG00000004718:ENSBTAT00000045587:exon1:c.C867G:p.C289W	Chr5	36910292	rs473494763	C	G	73.77	PASS	ABHet=0.571;AC=1;AF=0.500;AN=2;BaseQRankSum=0.937;DB;DP=7;Dels=0.00;FS=3.680;HRun=1;HaplotypeScore=0.0000;MLEAC=1;MLEAF=0.500;MQ=60.00;MQ0=0;MQRankSum=0.937;QD=10.54;ReadPosRankSum=0.000	GT:AD:DP:GQ:PL	0/1:4,3:7:99:102,0,124
Chr5	36910311	36910311	T	A	exonic	PUS7L	nonsynonymous SNV	PUS7L:NM_001205568:exon1:c.T886A:p.C296S	exonic	ENSBTAG00000004718	nonsynonymous SNV	ENSBTAG00000004718:ENSBTAT00000045587:exon1:c.T886A:p.C296S	Chr5	36910311	rs439120115	T	A	115.77	PASS	ABHet=0.429;AC=1;AF=0.500;AN=2;BaseQRankSum=0.550;DB;DP=7;Dels=0.00;FS=0.000;HRun=0;HaplotypeScore=0.0000;MLEAC=1;MLEAF=0.500;MQ=60.00;MQ0=0;MQRankSum=-0.937;QD=16.54;ReadPosRankSum=0.550	GT:AD:DP:GQ:PL	0/1:3,4:7:66:144,0,66
Chr5	36914885	36914885	A	G	exonic	PUS7L	nonsynonymous SNV	PUS7L:NM_001205568:exon3:c.A1196G:p.N399S	exonic	ENSBTAG00000004718	nonsynonymous SNV	ENSBTAG00000004718:ENSBTAT00000045587:exon3:c.A1196G:p.N399S	Chr5	36914885	rs378565746	A	G	292.77	PASS	ABHet=0.250;AC=1;AF=0.500;AN=2;BaseQRankSum=-0.555;DB;DP=12;Dels=0.00;FS=6.264;HRun=0;HaplotypeScore=0.7887;MLEAC=1;MLEAF=0.500;MQ=60.00;MQ0=0;MQRankSum=0.370;QD=24.40;ReadPosRankSum=0.370	GT:AD:DP:GQ:PL	0/1:3,9:12:90:321,0,90
Chr5	40867583	40867583	G	A	exonic	LRRK2	nonsynonymous SNV	LRRK2:NM_001206086:exon14:c.C1582T:p.H528Y	exonic	ENSBTAG00000016260	nonsynonymous SNV	ENSBTAG00000016260:ENSBTAT00000061570:exon14:c.C1582T:p.H528Y	Chr5	40867583	.	G	A	169.77	PASS	ABHet=0.455;AC=1;AF=0.500;AN=2;BaseQRankSum=-0.717;DP=11;Dels=0.00;FS=0.000;HRun=0;HaplotypeScore=0.0000;MLEAC=1;MLEAF=0.500;MQ=60.00;MQ0=0;MQRankSum=-1.532;QD=15.43;ReadPosRankSum=-0.717	GT:AD:DP:GQ:PL	0/1:5,6:11:99:198,0,167
Chr5	43763593	43763593	C	T	exonic	MYRFL	nonsynonymous SNV	MYRFL:NM_001102323:exon17:c.G1928A:p.R643Q	exonic	ENSBTAG00000014829	nonsynonymous SNV	ENSBTAG00000014829:ENSBTAT00000019581:exon17:c.G1928A:p.R643Q	Chr5	43763593	rs137232461	C	T	319.78	PASS	ABHom=1.00;AC=2;AF=1.00;AN=2;DB;DP=11;Dels=0.00;FS=0.000;HRun=1;HaplotypeScore=0.0000;MLEAC=2;MLEAF=1.00;MQ=57.87;MQ0=0;QD=29.07	GT:AD:DP:GQ:PL	1/1:0,11:11:27:348,27,0
Chr5	44110496	44110496	T	C	exonic	CCT2	nonsynonymous SNV	CCT2:NM_001034239:exon8:c.A745G:p.I249V	exonic	ENSBTAG00000019156	nonsynonymous SNV	ENSBTAG00000019156:ENSBTAT00000025496:exon8:c.A745G:p.I249V	Chr5	44110496	rs378375527	T	C	69.77	PASS	ABHet=0.571;AC=1;AF=0.500;AN=2;BaseQRankSum=-0.550;DB;DP=7;Dels=0.00;FS=0.000;HRun=0;HaplotypeScore=0.0000;MLEAC=1;MLEAF=0.500;MQ=60.00;MQ0=0;MQRankSum=-0.550;QD=9.97;ReadPosRankSum=-1.300	GT:AD:DP:GQ:PL	0/1:4,3:7:98:98,0,142
Chr5	44444927	44444927	G	A	exonic	LOC781146	nonsynonymous SNV	LOC781146:NM_001080336:exon2:c.G164A:p.S55N	exonic	ENSBTAG00000000198	nonsynonymous SNV	ENSBTAG00000000198:ENSBTAT00000000231:exon2:c.G164A:p.S55N	Chr5	44444927	rs380085218	G	A	560.77	PASS	ABHet=0.405;AC=1;AF=0.500;AN=2;BaseQRankSum=-0.997;DB;DP=37;Dels=0.00;FS=1.317;HRun=1;HaplotypeScore=5.7150;MLEAC=1;MLEAF=0.500;MQ=49.20;MQ0=2;MQRankSum=0.542;QD=15.16;ReadPosRankSum=-1.172	GT:AD:DP:GQ:PL	0/1:15,22:36:99:589,0,418
Chr5	44634889	44634889	C	T	exonic	LYZ3	nonsynonymous SNV	LYZ3:NM_174104:exon3:c.G334A:p.A112T	exonic	ENSBTAG00000046628	nonsynonymous SNV	ENSBTAG00000046628:ENSBTAT00000027399:exon3:c.G334A:p.A112T	Chr5	44634889	rs211283262	C	T	167.77	PASS	ABHet=0.333;AC=1;AF=0.500;AN=2;BaseQRankSum=-0.573;DB;DP=9;Dels=0.00;FS=3.010;HRun=1;HaplotypeScore=1.4538;MLEAC=1;MLEAF=0.500;MQ=54.65;MQ0=0;MQRankSum=0.573;QD=18.64;ReadPosRankSum=-1.683	GT:AD:DP:GQ:PL	0/1:3,6:9:83:196,0,83
Chr5	47721797	47721797	C	T	exonic	HELB	nonsynonymous SNV	HELB:NM_001206182:exon12:c.G2899A:p.G967S	exonic	ENSBTAG00000020806	nonsynonymous SNV	ENSBTAG00000020806:ENSBTAT00000027725:exon12:c.G2899A:p.G967S,ENSBTAG00000020806:ENSBTAT00000063430:exon12:c.G2899A:p.G967S	Chr5	47721797	rs384696755	C	T	65.77	PASS	ABHet=0.500;AC=1;AF=0.500;AN=2;BaseQRankSum=-0.988;DB;DP=6;Dels=0.00;FS=0.000;HRun=0;HaplotypeScore=0.0000;MLEAC=1;MLEAF=0.500;MQ=60.00;MQ0=0;MQRankSum=0.406;QD=10.96;ReadPosRankSum=-0.406	GT:AD:DP:GQ:PL	0/1:3,3:6:94:94,0,102
Chr5	47735551	47735551	T	C	exonic	HELB	nonsynonymous SNV	HELB:NM_001206182:exon7:c.A1987G:p.T663A	exonic	ENSBTAG00000020806	nonsynonymous SNV	ENSBTAG00000020806:ENSBTAT00000027725:exon7:c.A1987G:p.T663A,ENSBTAG00000020806:ENSBTAT00000063430:exon7:c.A1987G:p.T663A	Chr5	47735551	rs133459666	T	C	110.77	PASS	ABHet=0.556;AC=1;AF=0.500;AN=2;BaseQRankSum=1.652;DB;DP=9;Dels=0.00;FS=3.522;HRun=0;HaplotypeScore=0.0000;MLEAC=1;MLEAF=0.500;MQ=60.00;MQ0=0;MQRankSum=0.000;QD=12.31;ReadPosRankSum=1.307	GT:AD:DP:GQ:PL	0/1:5,4:9:99:139,0,157
Chr5	47748313	47748313	G	A	exonic	HELB	nonsynonymous SNV	HELB:NM_001206182:exon2:c.C593T:p.T198M	exonic	ENSBTAG00000020806	nonsynonymous SNV	ENSBTAG00000020806:ENSBTAT00000027725:exon2:c.C593T:p.T198M,ENSBTAG00000020806:ENSBTAT00000063430:exon2:c.C593T:p.T198M	Chr5	47748313	rs110362058	G	A	113.03	PASS	ABHom=1.00;AC=2;AF=1.00;AN=2;DB;DP=4;Dels=0.00;FS=0.000;HRun=0;HaplotypeScore=0.0000;MLEAC=2;MLEAF=1.00;MQ=52.65;MQ0=0;QD=28.26	GT:AD:DP:GQ:PL	1/1:0,4:4:12:141,12,0
Chr5	47901797	47901797	C	G	exonic	LLPH	nonsynonymous SNV	LLPH:NM_001038522:exon1:c.C179G:p.T60R	exonic	ENSBTAG00000002004	nonsynonymous SNV	ENSBTAG00000002004:ENSBTAT00000002597:exon1:c.C179G:p.T60R	Chr5	47901797	rs209266264	C	G	70.77	PASS	ABHet=0.789;AC=1;AF=0.500;AN=2;BaseQRankSum=0.350;DB;DP=19;Dels=0.00;FS=10.620;HRun=1;HaplotypeScore=0.0000;MLEAC=1;MLEAF=0.500;MQ=55.95;MQ0=0;MQRankSum=-3.050;QD=3.72;ReadPosRankSum=-1.050	GT:AD:DP:GQ:PL	0/1:15,4:19:99:99,0,509
Chr5	50595402	50595402	G	A	exonic	AVPR1A	nonsynonymous SNV	AVPR1A:NM_001104990:exon2:c.G1114A:p.V372M	exonic	ENSBTAG00000007175	nonsynonymous SNV	ENSBTAG00000007175:ENSBTAT00000009443:exon2:c.G1114A:p.V372M	Chr5	50595402	.	G	A	167.77	PASS	ABHet=0.455;AC=1;AF=0.500;AN=2;BaseQRankSum=-0.825;DP=11;Dels=0.00;FS=2.463;HRun=0;HaplotypeScore=0.0000;MLEAC=1;MLEAF=0.500;MQ=60.00;MQ0=0;MQRankSum=-0.825;QD=15.25;ReadPosRankSum=-0.143	GT:AD:DP:GQ:PL	0/1:5,6:11:99:196,0,173
Chr5	54884876	54884876	A	G	exonic	LRIG3	nonsynonymous SNV	LRIG3:NM_001205591:exon1:c.A200G:p.H67R	exonic	ENSBTAG00000002227	nonsynonymous SNV	ENSBTAG00000002227:ENSBTAT00000002883:exon1:c.A200G:p.H67R	Chr5	54884876	rs135932696	A	G	125.03	PASS	ABHom=1.00;AC=2;AF=1.00;AN=2;DB;DP=4;Dels=0.00;FS=0.000;HRun=0;HaplotypeScore=0.0000;MLEAC=2;MLEAF=1.00;MQ=60.00;MQ0=0;QD=31.26	GT:AD:DP:GQ:PL	1/1:0,4:4:12:153,12,0
Chr5	56041401	56041401	G	A	exonic	CDK4	nonsynonymous SNV	CDK4:NM_001037594:exon7:c.G755A:p.R252Q	exonic	ENSBTAG00000007160	nonsynonymous SNV	ENSBTAG00000007160:ENSBTAT00000009420:exon7:c.G755A:p.R252Q	Chr5	56041401	rs135564466	G	A	74.77	PASS	ABHet=0.571;AC=1;AF=0.500;AN=2;BaseQRankSum=0.937;DB;DP=7;Dels=0.00;FS=0.000;HRun=1;HaplotypeScore=0.0000;MLEAC=1;MLEAF=0.500;MQ=60.00;MQ0=0;MQRankSum=0.000;QD=10.68;ReadPosRankSum=0.550	GT:AD:DP:GQ:PL	0/1:4,3:7:95:103,0,95
Chr5	56340186	56340186	G	A	exonic	INHBC	nonsynonymous SNV	INHBC:NM_001205983:exon2:c.C929T:p.T310I	exonic	ENSBTAG00000019084	nonsynonymous SNV	ENSBTAG00000019084:ENSBTAT00000025401:exon2:c.C953T:p.T318I	Chr5	56340186	rs134364749	G	A	129.88	PASS	ABHet=0.286;AC=1;AF=0.500;AN=2;BaseQRankSum=0.736;DB;DP=7;Dels=0.00;FS=0.000;HRun=0;HaplotypeScore=0.0000;MLEAC=1;MLEAF=0.500;MQ=60.00;MQ0=0;MQRankSum=-0.736;QD=18.55;ReadPosRankSum=0.736	GT:AD:DP:GQ:PL	0/1:2,5:7:16:158,0,16
Chr5	56350157	56350157	G	T	exonic	INHBC	nonsynonymous SNV	INHBC:NM_001205983:exon1:c.C263A:p.P88Q	exonic	ENSBTAG00000019084	nonsynonymous SNV	ENSBTAG00000019084:ENSBTAT00000025401:exon1:c.C287A:p.P96Q	Chr5	56350157	rs132857854	G	T	72.77	PASS	ABHet=0.429;AC=1;AF=0.500;AN=2;BaseQRankSum=1.537;DB;DP=7;Dels=0.00;FS=0.000;HRun=0;HaplotypeScore=0.0000;MLEAC=1;MLEAF=0.500;MQ=60.00;MQ0=0;MQRankSum=-0.406;QD=10.40;ReadPosRankSum=-1.537	GT:AD:DP:GQ:PL	0/1:3,4:7:81:101,0,81
Chr5	56735918	56735918	G	T	exonic	MYO1A	nonsynonymous SNV	MYO1A:NM_174395:exon23:c.G2466T:p.R822S	exonic	ENSBTAG00000014655	nonsynonymous SNV	ENSBTAG00000014655:ENSBTAT00000019518:exon23:c.G2466T:p.R822S	Chr5	56735918	rs137048215	G	T	304.77	PASS	ABHet=0.231;AC=1;AF=0.500;AN=2;BaseQRankSum=0.085;DB;DP=13;Dels=0.00;FS=0.000;HRun=0;HaplotypeScore=0.0000;MLEAC=1;MLEAF=0.500;MQ=60.00;MQ0=0;MQRankSum=-2.620;QD=23.44;ReadPosRankSum=-0.592	GT:AD:DP:GQ:PL	0/1:3,10:13:70:333,0,70
Chr5	56737313	56737313	G	A	exonic	MYO1A	nonsynonymous SNV	MYO1A:NM_174395:exon25:c.G2612A:p.G871D	exonic	ENSBTAG00000014655	nonsynonymous SNV	ENSBTAG00000014655:ENSBTAT00000019518:exon25:c.G2612A:p.G871D	Chr5	56737313	rs448965947	G	A	63.77	PASS	ABHet=0.700;AC=1;AF=0.500;AN=2;BaseQRankSum=0.731;DB;DP=10;Dels=0.00;FS=5.229;HRun=0;HaplotypeScore=0.0000;MLEAC=1;MLEAF=0.500;MQ=60.00;MQ0=0;MQRankSum=0.296;QD=6.38;ReadPosRankSum=0.731	GT:AD:DP:GQ:PL	0/1:7,3:10:92:92,0,250
Chr5	57508751	57508751	C	T	exonic	ESYT1	nonsynonymous SNV	ESYT1:NM_001077943:exon23:c.G2447A:p.R816Q	exonic	ENSBTAG00000009543	nonsynonymous SNV	ENSBTAG00000009543:ENSBTAT00000044160:exon23:c.G2447A:p.R816Q	Chr5	57508751	.	C	T	64.77	PASS	ABHet=0.200;AC=1;AF=0.500;AN=2;BaseQRankSum=-0.731;DP=5;Dels=0.00;FS=0.000;HRun=4;HaplotypeScore=0.0000;MLEAC=1;MLEAF=0.500;MQ=60.00;MQ0=0;MQRankSum=-0.731;QD=12.95;ReadPosRankSum=0.731	GT:AD:DP:GQ:PL	0/1:1,4:5:29:93,0,29
Chr5	60033053	60033053	C	T	exonic	LOC788615	nonsynonymous SNV	LOC788615:NM_001206338:exon1:c.G374A:p.R125H	exonic	ENSBTAG00000046884	nonsynonymous SNV	ENSBTAG00000046884:ENSBTAT00000065415:exon1:c.G374A:p.R125H	Chr5	60033053	rs385608746	C	T	47.77	PASS	ABHet=0.571;AC=1;AF=0.500;AN=2;BaseQRankSum=-0.550;DB;DP=7;Dels=0.00;FS=0.000;HRun=0;HaplotypeScore=0.9469;MLEAC=1;MLEAF=0.500;MQ=37.82;MQ0=0;MQRankSum=-0.550;QD=6.82;ReadPosRankSum=1.754	GT:AD:DP:GQ:PL	0/1:4,3:7:76:76,0,125
Chr5	60604118	60604118	A	G	exonic	AMDHD1	nonsynonymous SNV	AMDHD1:NM_001098872:exon4:c.A485G:p.N162S	exonic	ENSBTAG00000016275	nonsynonymous SNV	ENSBTAG00000016275:ENSBTAT00000021647:exon4:c.A485G:p.N162S	Chr5	60604118	rs29002687	A	G	85.77	PASS	ABHet=0.500;AC=1;AF=0.500;AN=2;BaseQRankSum=0.729;DB;DP=10;Dels=0.00;FS=0.000;HRun=0;HaplotypeScore=0.0000;MLEAC=1;MLEAF=0.500;MQ=52.13;MQ0=0;MQRankSum=-0.361;QD=8.58;ReadPosRankSum=0.729	GT:AD:DP:GQ:PL	0/1:5,5:10:99:114,0,148
Chr5	60604166	60604166	A	G	exonic	AMDHD1	nonsynonymous SNV	AMDHD1:NM_001098872:exon4:c.A533G:p.Q178R	exonic	ENSBTAG00000016275	nonsynonymous SNV	ENSBTAG00000016275:ENSBTAT00000021647:exon4:c.A533G:p.Q178R	Chr5	60604166	rs29002689	A	G	73.77	PASS	ABHet=0.500;AC=1;AF=0.500;AN=2;BaseQRankSum=0.988;DB;DP=8;Dels=0.00;FS=0.000;HRun=2;HaplotypeScore=0.0000;MLEAC=1;MLEAF=0.500;MQ=53.30;MQ0=0;MQRankSum=0.406;QD=9.22;ReadPosRankSum=-0.406	GT:AD:DP:GQ:PL	0/1:4,4:8:85:102,0,85
Chr5	64439331	64439331	C	T	exonic	UHRF1BP1L	nonsynonymous SNV	UHRF1BP1L:NM_001192527:exon14:c.G3064A:p.D1022N	exonic	ENSBTAG00000006040	nonsynonymous SNV	ENSBTAG00000006040:ENSBTAT00000007936:exon14:c.G3145A:p.D1049N	Chr5	64439331	rs109219840	C	T	140.77	PASS	ABHet=0.583;AC=1;AF=0.500;AN=2;BaseQRankSum=-0.244;DB;DP=12;Dels=0.00;FS=0.000;HRun=1;HaplotypeScore=0.0000;MLEAC=1;MLEAF=0.500;MQ=60.00;MQ0=0;MQRankSum=0.380;QD=11.73;ReadPosRankSum=-0.244	GT:AD:DP:GQ:PL	0/1:7,5:12:99:169,0,250
Chr5	64439721	64439721	T	C	exonic	UHRF1BP1L	nonsynonymous SNV	UHRF1BP1L:NM_001192527:exon14:c.A2674G:p.M892V	exonic	ENSBTAG00000006040	nonsynonymous SNV	ENSBTAG00000006040:ENSBTAT00000007936:exon14:c.A2755G:p.M919V	Chr5	64439721	.	T	C	138.77	PASS	ABHet=0.500;AC=1;AF=0.500;AN=2;BaseQRankSum=-0.676;DP=10;Dels=0.00;FS=0.000;HRun=0;HaplotypeScore=0.0000;MLEAC=1;MLEAF=0.500;MQ=60.00;MQ0=0;MQRankSum=0.470;QD=13.88;ReadPosRankSum=-0.336	GT:AD:DP:GQ:PL	0/1:5,5:10:99:167,0,177
Chr5	65400432	65400432	G	C	exonic	SLC5A8	nonsynonymous SNV	SLC5A8:NM_001164861:exon11:c.C1304G:p.P435R	exonic	ENSBTAG00000011525	nonsynonymous SNV	ENSBTAG00000011525:ENSBTAT00000015315:exon11:c.C1304G:p.P435R	Chr5	65400432	rs379736561	G	C	103.8	PASS	ABHet=0.200;AC=1;AF=0.500;AN=2;BaseQRankSum=0.731;DB;DP=5;Dels=0.00;FS=0.000;HRun=0;HaplotypeScore=0.0000;MLEAC=1;MLEAF=0.500;MQ=60.00;MQ0=0;MQRankSum=0.731;QD=20.76;ReadPosRankSum=0.731	GT:AD:DP:GQ:PL	0/1:1,4:5:21:132,0,21
Chr5	67663861	67663861	G	C	exonic	STAB2	nonsynonymous SNV	STAB2:NM_001206679:exon15:c.G1642C:p.V548L	exonic	ENSBTAG00000006010	nonsynonymous SNV	ENSBTAG00000006010:ENSBTAT00000007896:exon15:c.G1669C:p.V557L	Chr5	67663861	rs109622580	G	C	235.77	PASS	ABHet=0.429;AC=1;AF=0.500;AN=2;BaseQRankSum=-1.625;DB;DP=15;Dels=0.00;FS=0.000;HRun=0;HaplotypeScore=0.0000;MLEAC=1;MLEAF=0.500;MQ=60.00;MQ0=0;MQRankSum=-0.225;OND=0.067;QD=15.72;ReadPosRankSum=-0.193	GT:AD:DP:GQ:PL	0/1:6,8:15:99:264,0,203
Chr5	67678886	67678886	G	A	exonic	STAB2	nonsynonymous SNV	STAB2:NM_001206679:exon21:c.G2245A:p.G749R	exonic	ENSBTAG00000006010	nonsynonymous SNV	ENSBTAG00000006010:ENSBTAT00000007896:exon21:c.G2272A:p.G758R	Chr5	67678886	rs384122551	G	A	34.77	PASS	ABHet=0.500;AC=1;AF=0.500;AN=2;BaseQRankSum=1.026;DB;DP=5;Dels=0.00;FS=0.000;HRun=0;HaplotypeScore=0.9665;MLEAC=1;MLEAF=0.500;MQ=55.21;MQ0=0;MQRankSum=-1.026;OND=0.200;QD=6.95;ReadPosRankSum=-1.026	GT:AD:DP:GQ:PL	0/1:2,2:5:63:63,0,64
Chr5	67769913	67769913	G	A	exonic	STAB2	nonsynonymous SNV	STAB2:NM_001206679:exon62:c.G6805A:p.V2269I	exonic	ENSBTAG00000006010	nonsynonymous SNV	ENSBTAG00000006010:ENSBTAT00000007896:exon62:c.G6832A:p.V2278I	Chr5	67769913	rs381526511	G	A	47.77	PASS	ABHet=0.625;AC=1;AF=0.500;AN=2;BaseQRankSum=-1.221;DB;DP=8;Dels=0.00;FS=3.332;HRun=0;HaplotypeScore=0.0000;MLEAC=1;MLEAF=0.500;MQ=60.00;MQ0=0;MQRankSum=0.322;QD=5.97;ReadPosRankSum=0.322	GT:AD:DP:GQ:PL	0/1:5,3:8:76:76,0,162
Chr5	69060394	69060394	C	T	exonic	APPL2	nonsynonymous SNV	APPL2:NM_001046206:exon9:c.G685A:p.V229I	exonic	ENSBTAG00000030784	nonsynonymous SNV	ENSBTAG00000030784:ENSBTAT00000043505:exon9:c.G685A:p.V229I	Chr5	69060394	rs466867314	C	T	145.77	PASS	ABHet=0.650;AC=1;AF=0.500;AN=2;BaseQRankSum=-0.609;DB;DP=20;Dels=0.00;FS=2.077;HRun=0;HaplotypeScore=0.9967;MLEAC=1;MLEAF=0.500;MQ=60.00;MQ0=0;MQRankSum=-0.609;QD=7.29;ReadPosRankSum=-1.077	GT:AD:DP:GQ:PL	0/1:13,7:19:99:174,0,373
Chr5	70043124	70043124	C	T	exonic	TCP11L2	nonsynonymous SNV	TCP11L2:NM_001105431:exon7:c.C893T:p.T298M	exonic	ENSBTAG00000002127	nonsynonymous SNV	ENSBTAG00000002127:ENSBTAT00000002748:exon7:c.C893T:p.T298M	Chr5	70043124	rs108985466	C	T	136.77	PASS	ABHet=0.500;AC=1;AF=0.500;AN=2;BaseQRankSum=1.652;DB;DP=10;Dels=0.00;FS=0.000;HRun=0;HaplotypeScore=3.0888;MLEAC=1;MLEAF=0.500;MQ=57.66;MQ0=0;MQRankSum=-0.361;QD=13.68;ReadPosRankSum=1.307	GT:AD:DP:GQ:PL	0/1:5,5:10:99:165,0,104
Chr5	71395546	71395546	C	T	exonic	BPIFC	nonsynonymous SNV	BPIFC:NM_001205834:exon13:c.G1255A:p.G419S	exonic	ENSBTAG00000011071	nonsynonymous SNV	ENSBTAG00000011071:ENSBTAT00000014700:exon12:c.G1255A:p.G419S	Chr5	71395546	rs449234197	C	T	185.77	PASS	ABHet=0.300;AC=1;AF=0.500;AN=2;BaseQRankSum=0.296;DB;DP=10;Dels=0.00;FS=0.000;HRun=0;HaplotypeScore=0.0000;MLEAC=1;MLEAF=0.500;MQ=60.00;MQ0=0;MQRankSum=0.546;QD=18.58;ReadPosRankSum=-0.731	GT:AD:DP:GQ:PL	0/1:3,7:10:89:214,0,89
Chr5	71465457	71465457	G	C	exonic	FBXO7	nonsynonymous SNV	FBXO7:NM_001038059:exon8:c.G1157C:p.G386A	exonic	ENSBTAG00000020634	nonsynonymous SNV	ENSBTAG00000020634:ENSBTAT00000027498:exon8:c.G1157C:p.G386A	Chr5	71465457	rs380875255	G	C	370.77	PASS	ABHet=0.250;AC=1;AF=0.500;AN=2;BaseQRankSum=1.660;DB;DP=16;Dels=0.00;FS=0.000;HRun=0;HaplotypeScore=0.0000;MLEAC=1;MLEAF=0.500;MQ=59.06;MQ0=0;MQRankSum=0.072;QD=23.17;ReadPosRankSum=1.804	GT:AD:DP:GQ:PL	0/1:4,12:16:54:399,0,54
Chr5	71467491	71467491	G	A	exonic	FBXO7	nonsynonymous SNV	FBXO7:NM_001038059:exon9:c.G1400A:p.G467E	exonic	ENSBTAG00000020634	nonsynonymous SNV	ENSBTAG00000020634:ENSBTAT00000027498:exon9:c.G1400A:p.G467E	Chr5	71467491	rs134536717	G	A	105.77	PASS	ABHet=0.500;AC=1;AF=0.500;AN=2;BaseQRankSum=0.550;DB;DP=8;Dels=0.00;FS=3.680;HRun=0;HaplotypeScore=0.0000;MLEAC=1;MLEAF=0.500;MQ=60.00;MQ0=0;MQRankSum=-1.754;QD=13.22;ReadPosRankSum=0.550	GT:AD:DP:GQ:PL	0/1:4,4:8:88:134,0,88
Chr5	73873759	73873759	C	T	exonic	HMGXB4	nonsynonymous SNV	HMGXB4:NM_001101856:exon2:c.C95T:p.S32L	exonic	ENSBTAG00000010533	nonsynonymous SNV	ENSBTAG00000010533:ENSBTAT00000013925:exon4:c.C422T:p.S141L	Chr5	73873759	rs444835224	C	T	113.77	PASS	ABHet=0.556;AC=1;AF=0.500;AN=2;BaseQRankSum=2.017;DB;DP=9;Dels=0.00;FS=3.680;HRun=2;HaplotypeScore=0.0000;MLEAC=1;MLEAF=0.500;MQ=60.00;MQ0=0;MQRankSum=-0.922;QD=12.64;ReadPosRankSum=-0.421	GT:AD:DP:GQ:PL	0/1:5,4:9:99:142,0,123
Chr5	73888742	73888742	A	G	exonic	HMGXB4	nonsynonymous SNV	HMGXB4:NM_001101856:exon3:c.A905G:p.N302S	exonic	ENSBTAG00000010533	nonsynonymous SNV	ENSBTAG00000010533:ENSBTAT00000013925:exon5:c.A1232G:p.N411S	Chr5	73888742	.	A	G	37.77	PASS	ABHet=0.667;AC=1;AF=0.500;AN=2;BaseQRankSum=1.380;DP=6;Dels=0.00;FS=4.771;HRun=0;HaplotypeScore=0.0000;MLEAC=1;MLEAF=0.500;MQ=60.00;MQ0=0;MQRankSum=-0.720;QD=6.29;ReadPosRankSum=1.380	GT:AD:DP:GQ:PL	0/1:4,2:6:66:66,0,123
Chr5	74682991	74682991	G	A	exonic	LOC515697	nonsynonymous SNV	LOC515697:NM_001102030:exon4:c.G58A:p.V20I	exonic	ENSBTAG00000037799	nonsynonymous SNV	ENSBTAG00000037799:ENSBTAT00000056456:exon4:c.G58A:p.V20I	Chr5	74682991	rs211017002	G	A	210.77	PASS	ABHet=0.563;AC=1;AF=0.500;AN=2;BaseQRankSum=0.318;DB;DP=16;Dels=0.00;FS=8.383;HRun=0;HaplotypeScore=0.0000;MLEAC=1;MLEAF=0.500;MQ=58.55;MQ0=0;MQRankSum=0.741;QD=13.17;ReadPosRankSum=1.799	GT:AD:DP:GQ:PL	0/1:9,7:16:99:239,0,310
Chr5	75659489	75659489	A	G	exonic	NCF4	nonsynonymous SNV	NCF4:NM_001045983:exon10:c.A911G:p.K304R	exonic	ENSBTAG00000007531	nonsynonymous SNV	ENSBTAG00000007531:ENSBTAT00000009911:exon10:c.A911G:p.K304R	Chr5	75659489	rs210388168	A	G	254.78	PASS	ABHom=1.00;AC=2;AF=1.00;AN=2;DB;DP=9;Dels=0.00;FS=0.000;HRun=1;HaplotypeScore=0.0000;MLEAC=2;MLEAF=1.00;MQ=60.00;MQ0=0;QD=28.31	GT:AD:DP:GQ:PL	1/1:0,9:9:24:283,24,0
Chr5	76727769	76727769	C	T	exonic	SYT10	nonsynonymous SNV	SYT10:NM_001192912:exon2:c.C308T:p.A103V	exonic	ENSBTAG00000000606	nonsynonymous SNV	ENSBTAG00000000606:ENSBTAT00000000798:exon2:c.C308T:p.A103V	Chr5	76727769	.	C	T	49.77	PASS	ABHet=0.667;AC=1;AF=0.500;AN=2;BaseQRankSum=-2.054;DP=9;Dels=0.00;FS=7.782;HRun=1;HaplotypeScore=0.0000;MLEAC=1;MLEAF=0.500;MQ=60.00;MQ0=0;MQRankSum=0.248;QD=5.53;ReadPosRankSum=-0.573	GT:AD:DP:GQ:PL	0/1:6,3:9:78:78,0,218
Chr5	77518915	77518915	C	G	exonic	DNM1L	nonsynonymous SNV	DNM1L:NM_001046494:exon16:c.G1708C:p.G570R	exonic	ENSBTAG00000011395	nonsynonymous SNV	ENSBTAG00000011395:ENSBTAT00000037956:exon16:c.G1708C:p.G570R	Chr5	77518915	rs440116427	C	G	191.77	PASS	ABHet=0.333;AC=1;AF=0.500;AN=2;BaseQRankSum=0.248;DB;DP=9;Dels=0.00;FS=2.808;HRun=0;HaplotypeScore=0.0000;MLEAC=1;MLEAF=0.500;MQ=60.00;MQ0=0;MQRankSum=0.573;QD=21.31;ReadPosRankSum=-0.573	GT:AD:DP:GQ:PL	0/1:3,6:9:90:220,0,90
Chr5	77551126	77551126	C	A	exonic	DNM1L	nonsynonymous SNV	DNM1L:NM_001046494:exon2:c.G211T:p.A71S	exonic	ENSBTAG00000011395	nonsynonymous SNV	ENSBTAG00000011395:ENSBTAT00000037956:exon2:c.G211T:p.A71S	Chr5	77551126	rs378143724	C	A	241.94	PASS	ABHet=0.200;AC=1;AF=0.500;AN=2;BaseQRankSum=-0.751;DB;DP=10;Dels=0.00;FS=0.000;HRun=2;HaplotypeScore=0.0000;MLEAC=1;MLEAF=0.500;MQ=52.65;MQ0=0;MQRankSum=-0.751;QD=24.19;ReadPosRankSum=0.751	GT:AD:DP:GQ:PL	0/1:2,8:10:14:270,0,14
Chr5	78303805	78303805	A	T	exonic	C5H12orf35	nonsynonymous SNV	C5H12orf35:NM_001101072:exon5:c.T4862A:p.L1621Q	exonic	ENSBTAG00000004999	nonsynonymous SNV	ENSBTAG00000004999:ENSBTAT00000052937:exon4:c.T4862A:p.L1621Q,ENSBTAG00000004999:ENSBTAT00000006581:exon5:c.T4862A:p.L1621Q	Chr5	78303805	rs209693879	A	T	181.77	PASS	ABHet=0.500;AC=1;AF=0.500;AN=2;BaseQRankSum=0.259;DB;DP=12;Dels=0.00;FS=2.632;HRun=2;HaplotypeScore=0.0000;MLEAC=1;MLEAF=0.500;MQ=60.00;MQ0=0;MQRankSum=-0.259;QD=15.15;ReadPosRankSum=0.779	GT:AD:DP:GQ:PL	0/1:6,6:12:99:210,0,204
Chr5	78304432	78304432	G	A	exonic	C5H12orf35	nonsynonymous SNV	C5H12orf35:NM_001101072:exon5:c.C4235T:p.T1412M	exonic	ENSBTAG00000004999	nonsynonymous SNV	ENSBTAG00000004999:ENSBTAT00000052937:exon4:c.C4235T:p.T1412M,ENSBTAG00000004999:ENSBTAT00000006581:exon5:c.C4235T:p.T1412M	Chr5	78304432	rs211072686	G	A	468.77	PASS	ABHet=0.176;AC=1;AF=0.500;AN=2;BaseQRankSum=-0.189;DB;DP=17;Dels=0.00;FS=6.864;HRun=0;HaplotypeScore=0.0000;MLEAC=1;MLEAF=0.500;MQ=60.00;MQ0=0;MQRankSum=-0.819;QD=27.57;ReadPosRankSum=0.189	GT:AD:DP:GQ:PL	0/1:3,14:17:68:497,0,68
Chr5	78306742	78306742	C	T	exonic	C5H12orf35	nonsynonymous SNV	C5H12orf35:NM_001101072:exon5:c.G1925A:p.R642K	exonic	ENSBTAG00000004999	nonsynonymous SNV	ENSBTAG00000004999:ENSBTAT00000052937:exon4:c.G1925A:p.R642K,ENSBTAG00000004999:ENSBTAT00000006581:exon5:c.G1925A:p.R642K	Chr5	78306742	rs211020518	C	T	325.77	PASS	ABHet=0.444;AC=1;AF=0.500;AN=2;BaseQRankSum=-0.044;DB;DP=18;Dels=0.00;FS=1.778;HRun=2;HaplotypeScore=0.0000;MLEAC=1;MLEAF=0.500;MQ=60.00;MQ0=0;MQRankSum=-1.377;QD=18.10;ReadPosRankSum=-0.133	GT:AD:DP:GQ:PL	0/1:8,10:18:99:354,0,269
Chr5	82934195	82934195	G	A	exonic	ARNTL2	nonsynonymous SNV	ARNTL2:NM_001289819:exon3:c.C266T:p.S89L	exonic	ENSBTAG00000011804	nonsynonymous SNV	ENSBTAG00000011804:ENSBTAT00000043261:exon2:c.C236T:p.S79L	Chr5	82934195	rs133302621	G	A	186.77	PASS	ABHet=0.333;AC=1;AF=0.500;AN=2;BaseQRankSum=0.248;DB;DP=9;Dels=0.00;FS=3.010;HRun=1;HaplotypeScore=0.0000;MLEAC=1;MLEAF=0.500;MQ=60.00;MQ0=0;MQRankSum=0.248;QD=20.75;ReadPosRankSum=1.683	GT:AD:DP:GQ:PL	0/1:3,6:9:86:215,0,86
Chr5	86948403	86948403	G	A	exonic	SOX5	nonsynonymous SNV	SOX5:NM_001083471:exon9:c.G991A:p.G331S	exonic	ENSBTAG00000022360	nonsynonymous SNV	ENSBTAG00000022360:ENSBTAT00000030260:exon9:c.G991A:p.G331S	Chr5	86948403	rs42615751	G	A	277.77	PASS	ABHet=0.182;AC=1;AF=0.500;AN=2;BaseQRankSum=1.296;DB;DP=11;Dels=0.00;FS=3.424;HRun=0;HaplotypeScore=0.7340;MLEAC=1;MLEAF=0.500;MQ=57.87;MQ0=0;MQRankSum=-0.354;QD=25.25;ReadPosRankSum=0.589	GT:AD:DP:GQ:PL	0/1:2,9:11:40:306,0,40
Chr5	89217533	89217533	C	G	exonic	IAPP	nonsynonymous SNV	IAPP:NM_001195038:exon2:c.G104C:p.R35P	exonic	ENSBTAG00000010530	nonsynonymous SNV	ENSBTAG00000010530:ENSBTAT00000013921:exon2:c.G104C:p.R35P	Chr5	89217533	rs208303870	C	G	380.77	PASS	ABHom=1.00;AC=2;AF=1.00;AN=2;DB;DP=11;Dels=0.00;FS=0.000;HRun=1;HaplotypeScore=0.0000;MLEAC=2;MLEAF=1.00;MQ=57.87;MQ0=0;QD=34.62	GT:AD:DP:GQ:PL	1/1:0,11:11:33:409,33,0
Chr5	90960480	90960480	G	C	exonic	AEBP2	nonsynonymous SNV	AEBP2:NM_001083485:exon1:c.C273G:p.D91E	exonic	ENSBTAG00000010818	nonsynonymous SNV	ENSBTAG00000010818:ENSBTAT00000034452:exon1:c.C273G:p.D91E	Chr5	90960480	rs377819473	G	C	65.77	PASS	ABHet=0.500;AC=1;AF=0.500;AN=2;BaseQRankSum=0.358;DB;DP=6;Dels=0.00;FS=3.979;HRun=1;HaplotypeScore=0.0000;MLEAC=1;MLEAF=0.500;MQ=56.04;MQ0=0;MQRankSum=0.358;QD=10.96;ReadPosRankSum=-1.231	GT:AD:DP:GQ:PL	0/1:3,3:6:56:94,0,56
Chr5	91927075	91927075	G	T	exonic	PIK3C2G	nonsynonymous SNV	PIK3C2G:NM_001206512:exon27:c.C3823A:p.H1275N	exonic	ENSBTAG00000020715	nonsynonymous SNV	ENSBTAG00000020715:ENSBTAT00000043102:exon28:c.C3946A:p.H1316N	Chr5	91927075	rs211671975	G	T	618.77	PASS	ABHom=1.00;AC=2;AF=1.00;AN=2;DB;DP=16;Dels=0.00;FS=0.000;HRun=1;HaplotypeScore=0.0000;MLEAC=2;MLEAF=1.00;MQ=58.55;MQ0=0;QD=38.67	GT:AD:DP:GQ:PL	1/1:0,16:16:48:647,48,0
Chr5	91932056	91932056	C	G	exonic	PIK3C2G	nonsynonymous SNV	PIK3C2G:NM_001206512:exon25:c.G3648C:p.K1216N	exonic	ENSBTAG00000020715	nonsynonymous SNV	ENSBTAG00000020715:ENSBTAT00000043102:exon26:c.G3771C:p.K1257N	Chr5	91932056	rs207502062	C	G	437.77	PASS	ABHom=1.00;AC=2;AF=1.00;AN=2;DB;DP=12;Dels=0.00;FS=0.000;HRun=0;HaplotypeScore=0.0000;MLEAC=2;MLEAF=1.00;MQ=58.05;MQ0=0;QD=36.48	GT:AD:DP:GQ:PL	1/1:0,12:12:36:466,36,0
Chr5	95605477	95605477	G	A	exonic	GUCY2C	nonsynonymous SNV	GUCY2C:NM_174547:exon1:c.G47A:p.R16Q	exonic	ENSBTAG00000019722	nonsynonymous SNV	ENSBTAG00000019722:ENSBTAT00000026286:exon1:c.G47A:p.R16Q	Chr5	95605477	rs108980224	G	A	58.77	PASS	ABHet=0.600;AC=1;AF=0.500;AN=2;BaseQRankSum=0.573;DB;DP=10;Dels=0.00;FS=3.332;HRun=0;HaplotypeScore=0.9665;MLEAC=1;MLEAF=0.500;MQ=57.66;MQ0=0;MQRankSum=-1.203;QD=5.88;ReadPosRankSum=0.248	GT:AD:DP:GQ:PL	0/1:6,4:10:87:87,0,186
Chr5	95605489	95605489	C	T	exonic	GUCY2C	nonsynonymous SNV	GUCY2C:NM_174547:exon1:c.C59T:p.P20L	exonic	ENSBTAG00000019722	nonsynonymous SNV	ENSBTAG00000019722:ENSBTAT00000026286:exon1:c.C59T:p.P20L	Chr5	95605489	rs110559808	C	T	33.77	PASS	ABHet=0.700;AC=1;AF=0.500;AN=2;BaseQRankSum=0.922;DB;DP=10;Dels=0.00;FS=0.000;HRun=0;HaplotypeScore=0.9665;MLEAC=1;MLEAF=0.500;MQ=57.66;MQ0=0;MQRankSum=0.922;QD=3.38;ReadPosRankSum=0.198	GT:AD:DP:GQ:PL	0/1:7,3:10:62:62,0,168
Chr5	96408820	96408820	A	C	exonic	GRIN2B	nonsynonymous SNV	GRIN2B:NM_001192921:exon1:c.A17C:p.E6A	exonic	ENSBTAG00000000219	nonsynonymous SNV	ENSBTAG00000000219:ENSBTAT00000000263:exon1:c.A17C:p.E6A	Chr5	96408820	rs136040492	A	C	120.03	PASS	ABHom=1.00;AC=2;AF=1.00;AN=2;DB;DP=4;Dels=0.00;FS=0.000;HRun=0;HaplotypeScore=0.0000;MLEAC=2;MLEAF=1.00;MQ=53.95;MQ0=0;QD=30.01	GT:AD:DP:GQ:PL	1/1:0,4:4:12:148,12,0
Chr5	99192387	99192387	G	A	exonic	BOTA-T2R10B	nonsynonymous SNV	BOTA-T2R10B:NM_001046627:exon1:c.G73A:p.G25R	exonic	ENSBTAG00000030466	nonsynonymous SNV	ENSBTAG00000030466:ENSBTAT00000043004:exon1:c.G73A:p.G25R	Chr5	99192387	rs134721068	G	A	114.77	PASS	ABHet=0.333;AC=1;AF=0.500;AN=2;BaseQRankSum=1.380;DB;DP=6;Dels=0.00;FS=0.000;HRun=0;HaplotypeScore=0.0000;MLEAC=1;MLEAF=0.500;MQ=60.00;MQ0=0;MQRankSum=0.000;QD=19.13;ReadPosRankSum=0.000	GT:AD:DP:GQ:PL	0/1:2,4:6:56:143,0,56
Chr5	99192524	99192524	G	A	exonic	BOTA-T2R10B	nonsynonymous SNV	BOTA-T2R10B:NM_001046627:exon1:c.G210A:p.M70I	exonic	ENSBTAG00000030466	nonsynonymous SNV	ENSBTAG00000030466:ENSBTAT00000043004:exon1:c.G210A:p.M70I	Chr5	99192524	rs210320758	G	A	151.77	PASS	ABHet=0.538;AC=1;AF=0.500;AN=2;BaseQRankSum=-0.660;DB;DP=13;Dels=0.00;FS=2.632;HRun=0;HaplotypeScore=0.0000;MLEAC=1;MLEAF=0.500;MQ=56.35;MQ0=0;MQRankSum=1.369;QD=11.67;ReadPosRankSum=-0.377	GT:AD:DP:GQ:PL	0/1:7,6:13:99:180,0,173
Chr5	99474539	99474539	A	C	exonic	KLRA1	nonsynonymous SNV	KLRA1:NM_174376:exon6:c.A620C:p.Y207S	exonic	ENSBTAG00000009252	nonsynonymous SNV	ENSBTAG00000009252:ENSBTAT00000012190:exon6:c.A620C:p.Y207S	Chr5	99474539	rs136150020	A	C	136.77	PASS	ABHet=0.333;AC=1;AF=0.500;AN=2;BaseQRankSum=1.203;DB;DP=9;Dels=0.00;FS=0.000;HRun=1;HaplotypeScore=0.0000;MLEAC=1;MLEAF=0.500;MQ=47.45;MQ0=0;MQRankSum=-1.203;QD=15.20;ReadPosRankSum=0.573	GT:AD:DP:GQ:PL	0/1:3,6:9:82:165,0,82
Chr5	99474556	99474556	G	T	exonic	KLRA1	nonsynonymous SNV	KLRA1:NM_174376:exon6:c.G637T:p.A213S	exonic	ENSBTAG00000009252	nonsynonymous SNV	ENSBTAG00000009252:ENSBTAT00000012190:exon6:c.G637T:p.A213S	Chr5	99474556	rs136747786	G	T	103.77	PASS	ABHet=0.333;AC=1;AF=0.500;AN=2;BaseQRankSum=0.720;DB;DP=6;Dels=0.00;FS=3.310;HRun=0;HaplotypeScore=0.0000;MLEAC=1;MLEAF=0.500;MQ=51.77;MQ0=0;MQRankSum=-0.720;QD=17.29;ReadPosRankSum=0.720	GT:AD:DP:GQ:PL	0/1:2,4:6:51:132,0,51
Chr5	99474581	99474581	G	T	exonic	KLRA1	nonsynonymous SNV	KLRA1:NM_174376:exon6:c.G662T:p.W221L	exonic	ENSBTAG00000009252	nonsynonymous SNV	ENSBTAG00000009252:ENSBTAT00000012190:exon6:c.G662T:p.W221L	Chr5	99474581	rs134798558	G	T	98.77	PASS	ABHet=0.500;AC=1;AF=0.500;AN=2;BaseQRankSum=2.017;DB;DP=8;Dels=0.00;FS=0.000;HRun=1;HaplotypeScore=0.0000;MLEAC=1;MLEAF=0.500;MQ=53.95;MQ0=0;MQRankSum=-0.421;QD=12.35;ReadPosRankSum=0.922	GT:AD:DP:GQ:PL	0/1:4,4:8:86:127,0,86
Chr5	99867576	99867576	G	T	exonic	KLRJ1	nonsynonymous SNV	KLRJ1:NM_001002884:exon7:c.G648T:p.K216N	exonic	ENSBTAG00000022861	nonsynonymous SNV	ENSBTAG00000022861:ENSBTAT00000031060:exon7:c.G648T:p.K216N	Chr5	99867576	rs379702168	G	T	174.77	PASS	ABHet=0.455;AC=1;AF=0.500;AN=2;BaseQRankSum=-0.717;DB;DP=11;Dels=0.00;FS=0.000;HRun=0;HaplotypeScore=0.0000;MLEAC=1;MLEAF=0.500;MQ=60.00;MQ0=0;MQRankSum=-1.186;QD=15.89;ReadPosRankSum=-1.031	GT:AD:DP:GQ:PL	0/1:5,6:11:99:203,0,177
Chr5	99870412	99870412	G	A	exonic	KLRJ1	nonsynonymous SNV	KLRJ1:NM_001002884:exon8:c.G707A:p.R236H	exonic	ENSBTAG00000022861	nonsynonymous SNV	ENSBTAG00000022861:ENSBTAT00000031060:exon8:c.G707A:p.R236H	Chr5	99870412	rs210250825	G	A	167.77	PASS	ABHet=0.417;AC=1;AF=0.500;AN=2;BaseQRankSum=-2.141;DB;DP=12;Dels=0.00;FS=7.404;HRun=0;HaplotypeScore=0.0000;MLEAC=1;MLEAF=0.500;MQ=60.00;MQ0=0;MQRankSum=0.380;QD=13.98;ReadPosRankSum=-1.000	GT:AD:DP:GQ:PL	0/1:5,7:12:99:196,0,174
Chr5	99870477	99870477	A	G	exonic	KLRJ1	nonsynonymous SNV	KLRJ1:NM_001002884:exon8:c.A772G:p.I258V	exonic	ENSBTAG00000022861	nonsynonymous SNV	ENSBTAG00000022861:ENSBTAT00000031060:exon8:c.A772G:p.I258V	Chr5	99870477	rs109278392	A	G	58.77	PASS	ABHet=0.500;AC=1;AF=0.500;AN=2;BaseQRankSum=0.406;DB;DP=6;Dels=0.00;FS=0.000;HRun=0;HaplotypeScore=0.0000;MLEAC=1;MLEAF=0.500;MQ=60.00;MQ0=0;MQRankSum=-1.537;QD=9.79;ReadPosRankSum=0.406	GT:AD:DP:GQ:PL	0/1:3,3:6:83:87,0,83
Chr5	99988160	99988160	G	A	exonic	NKG2C	nonsynonymous SNV	NKG2C:NM_001098163:exon1:c.G40A:p.A14T	exonic	ENSBTAG00000038843	nonsynonymous SNV	ENSBTAG00000038843:ENSBTAT00000055860:exon1:c.G40A:p.A14T	Chr5	99988160	rs208807330	G	A	143.77	PASS	ABHet=0.375;AC=1;AF=0.500;AN=2;BaseQRankSum=-0.322;DB;DP=8;Dels=0.00;FS=0.000;HRun=0;HaplotypeScore=0.0000;MLEAC=1;MLEAF=0.500;MQ=60.00;MQ0=0;MQRankSum=0.322;QD=17.97;ReadPosRankSum=-0.322	GT:AD:DP:GQ:PL	0/1:3,5:8:96:172,0,96
Chr5	99988781	99988781	A	C	exonic	NKG2C	nonsynonymous SNV	NKG2C:NM_001098163:exon2:c.A154C:p.I52L	exonic	ENSBTAG00000038843	nonsynonymous SNV	ENSBTAG00000038843:ENSBTAT00000055860:exon2:c.A154C:p.I52L	Chr5	99988781	rs132867957	A	C	64.77	PASS	ABHet=0.571;AC=1;AF=0.500;AN=2;BaseQRankSum=-0.550;DB;DP=7;Dels=0.00;FS=3.680;HRun=0;HaplotypeScore=0.7887;MLEAC=1;MLEAF=0.500;MQ=53.03;MQ0=0;MQRankSum=0.550;QD=9.25;ReadPosRankSum=0.550	GT:AD:DP:GQ:PL	0/1:4,3:7:93:93,0,134
Chr5	100367697	100367697	G	A	exonic	CLEC12B	nonsynonymous SNV	CLEC12B:NM_001076408:exon1:c.G13A:p.V5M	exonic	ENSBTAG00000004293	nonsynonymous SNV	ENSBTAG00000004293:ENSBTAT00000030535:exon1:c.G13A:p.V5M	Chr5	100367697	rs135246296	G	A	132.77	PASS	ABHet=0.583;AC=1;AF=0.500;AN=2;BaseQRankSum=-0.143;DB;DP=12;Dels=0.00;FS=6.154;HRun=0;HaplotypeScore=0.8667;MLEAC=1;MLEAF=0.500;MQ=60.00;MQ0=0;MQRankSum=0.143;QD=11.06;ReadPosRankSum=0.825	GT:AD:DP:GQ:PL	0/1:7,5:12:99:161,0,205
Chr5	100680857	100680857	A	T	exonic	LOC613393	nonsynonymous SNV	LOC613393:NM_001099120:exon1:c.T69A:p.F23L	exonic	ENSBTAG00000037534	nonsynonymous SNV	ENSBTAG00000037534:ENSBTAT00000042955:exon1:c.T69A:p.F23L	Chr5	100680857	rs137544317	A	T	54.77	PASS	ABHet=0.571;AC=1;AF=0.500;AN=2;BaseQRankSum=-0.550;DB;DP=7;Dels=0.00;FS=3.136;HRun=0;HaplotypeScore=0.7340;MLEAC=1;MLEAF=0.500;MQ=60.00;MQ0=0;MQRankSum=0.000;QD=7.82;ReadPosRankSum=1.754	GT:AD:DP:GQ:PL	0/1:4,3:7:83:83,0,138
Chr5	101180775	101180775	T	C	exonic	OVOS2	nonsynonymous SNV	OVOS2:NM_001164024:exon30:c.T3941C:p.L1314P	exonic	ENSBTAG00000005243	nonsynonymous SNV	ENSBTAG00000005243:ENSBTAT00000037844:exon30:c.T3941C:p.L1314P	Chr5	101180775	rs210960979	T	C	65.79	PASS	ABHet=0.250;AC=1;AF=0.500;AN=2;BaseQRankSum=0.727;DB;DP=4;Dels=0.00;FS=6.021;HRun=1;HaplotypeScore=0.0000;MLEAC=1;MLEAF=0.500;MQ=60.00;MQ0=0;MQRankSum=0.727;QD=16.45;ReadPosRankSum=0.727	GT:AD:DP:GQ:PL	0/1:1,3:4:22:94,0,22
Chr5	102477447	102477447	A	T	exonic	WC-7	nonsynonymous SNV	WC-7:NM_001281912:exon2:c.A160T:p.T54S	intergenic	ENSBTAG00000039817(dist=49463),ENSBTAG00000039380(dist=12182)	.	.	Chr5	102477447	rs134394299	A	T	97.77	PASS	ABHet=0.636;AC=1;AF=0.500;AN=2;BaseQRankSum=0.678;DB;DP=11;Dels=0.00;FS=2.398;HRun=1;HaplotypeScore=0.0000;MLEAC=1;MLEAF=0.500;MQ=46.95;MQ0=0;MQRankSum=0.278;QD=8.89;ReadPosRankSum=1.246	GT:AD:DP:GQ:PL	0/1:7,4:11:99:126,0,158
Chr5	102477453	102477453	T	A	exonic	WC-7	nonsynonymous SNV	WC-7:NM_001281912:exon2:c.T166A:p.Y56N	intergenic	ENSBTAG00000039817(dist=49469),ENSBTAG00000039380(dist=12176)	.	.	Chr5	102477453	rs137381594	T	A	89.77	PASS	ABHet=0.600;AC=1;AF=0.500;AN=2;BaseQRankSum=0.633;DB;DP=10;Dels=0.00;FS=0.000;HRun=1;HaplotypeScore=0.9983;MLEAC=1;MLEAF=0.500;MQ=45.44;MQ0=0;MQRankSum=1.133;QD=8.98;ReadPosRankSum=0.741	GT:AD:DP:GQ:PL	0/1:6,4:10:82:118,0,82
Chr5	102499758	102499758	C	T	exonic	WC-7	nonsynonymous SNV	WC-7:NM_001281912:exon7:c.C1528T:p.R510C	exonic	ENSBTAG00000039380	nonsynonymous SNV	ENSBTAG00000039380:ENSBTAT00000065821:exon4:c.C811T:p.R271C	Chr5	102499758	rs210485195	C	T	199.77	PASS	ABHet=0.438;AC=1;AF=0.500;AN=2;BaseQRankSum=-1.591;DB;DP=16;Dels=0.00;FS=0.000;HRun=0;HaplotypeScore=0.0000;MLEAC=1;MLEAF=0.500;MQ=41.89;MQ0=1;MQRankSum=-2.298;QD=12.49;ReadPosRankSum=-0.295	GT:AD:DP:GQ:PL	0/1:7,9:16:99:228,0,193
Chr5	102511189	102511189	A	G	exonic	WC-7	nonsynonymous SNV	WC-7:NM_001281912:exon9:c.A2290G:p.K764E	exonic	ENSBTAG00000039380	nonsynonymous SNV	ENSBTAG00000039380:ENSBTAT00000065821:exon6:c.A1573G:p.K525E	Chr5	102511189	rs480512939	A	G	40.77	PASS	ABHet=0.727;AC=1;AF=0.500;AN=2;BaseQRankSum=0.731;DB;DP=11;Dels=0.00;FS=7.368;HRun=4;HaplotypeScore=0.0000;MLEAC=1;MLEAF=0.500;MQ=44.25;MQ0=0;MQRankSum=-2.166;QD=3.71;ReadPosRankSum=0.731	GT:AD:DP:GQ:PL	0/1:8,3:11:69:69,0,225
Chr5	102519716	102519716	C	T	exonic	WC-7	nonsynonymous SNV	WC-7:NM_001281912:exon17:c.C3829T:p.P1277S	exonic	ENSBTAG00000039380	nonsynonymous SNV	ENSBTAG00000039380:ENSBTAT00000065821:exon14:c.C3112T:p.P1038S	Chr5	102519716	rs472387410	C	T	71.77	PASS	ABHet=0.308;AC=1;AF=0.500;AN=2;BaseQRankSum=-0.597;DB;DP=13;Dels=0.00;FS=3.522;HRun=1;HaplotypeScore=0.9469;MLEAC=1;MLEAF=0.500;MQ=37.12;MQ0=1;MQRankSum=-2.520;QD=5.52;ReadPosRankSum=1.398	GT:AD:DP:GQ:PL	0/1:4,9:13:99:100,0,119
Chr5	103375483	103375483	G	T	exonic	CD163L1	nonsynonymous SNV	CD163L1:NM_176651:exon21:c.C4268A:p.A1423D	exonic	ENSBTAG00000026531	nonsynonymous SNV	ENSBTAG00000026531:ENSBTAT00000064798:exon14:c.C2819A:p.A940D,ENSBTAG00000026531:ENSBTAT00000052415:exon18:c.C3887A:p.A1296D	Chr5	103375483	rs379635510	G	T	221.77	PASS	ABHet=0.667;AC=1;AF=0.500;AN=2;BaseQRankSum=-1.165;DB;DP=27;Dels=0.00;FS=6.701;HRun=0;HaplotypeScore=1.8279;MLEAC=1;MLEAF=0.500;MQ=38.67;MQ0=3;MQRankSum=-0.472;QD=8.21;ReadPosRankSum=0.472	GT:AD:DP:GQ:PL	0/1:18,9:26:99:250,0,337
Chr5	103380187	103380187	G	A	exonic	CD163L1	nonsynonymous SNV	CD163L1:NM_176651:exon18:c.C3791T:p.T1264I	exonic	ENSBTAG00000026531	nonsynonymous SNV	ENSBTAG00000026531:ENSBTAT00000052415:exon15:c.C3410T:p.T1137I	Chr5	103380187	rs442166648	G	A	80.77	PASS	ABHet=0.743;AC=1;AF=0.500;AN=2;BaseQRankSum=0.547;DB;DP=36;Dels=0.00;FS=4.439;HRun=0;HaplotypeScore=0.9832;MLEAC=1;MLEAF=0.500;MQ=41.89;MQ0=0;MQRankSum=-1.868;OND=0.028;QD=2.24;ReadPosRankSum=0.736	GT:AD:DP:GQ:PL	0/1:26,9:35:99:109,0,727
Chr5	103387898	103387898	T	G	exonic	CD163L1	nonsynonymous SNV	CD163L1:NM_176651:exon14:c.A3395C:p.E1132A	exonic	ENSBTAG00000026531	nonsynonymous SNV	ENSBTAG00000026531:ENSBTAT00000064798:exon8:c.A2084C:p.E695A,ENSBTAG00000026531:ENSBTAT00000052415:exon11:c.A3014C:p.E1005A	Chr5	103387898	rs460267071	T	G	261.77	PASS	ABHet=0.612;AC=1;AF=0.500;AN=2;BaseQRankSum=-1.878;DB;DP=49;Dels=0.00;FS=21.622;HRun=0;HaplotypeScore=1.6643;MLEAC=1;MLEAF=0.500;MQ=47.79;MQ0=0;MQRankSum=-5.510;QD=5.34;ReadPosRankSum=0.051	GT:AD:DP:GQ:PL	0/1:30,19:47:99:290,0,938
Chr5	103404967	103404967	C	T	exonic	CD163L1	nonsynonymous SNV	CD163L1:NM_176651:exon9:c.G1972A:p.V658M	exonic	ENSBTAG00000026531	nonsynonymous SNV	ENSBTAG00000026531:ENSBTAT00000064798:exon4:c.G976A:p.V326M,ENSBTAG00000026531:ENSBTAT00000052415:exon6:c.G1591A:p.V531M,ENSBTAG00000026531:ENSBTAT00000055996:exon8:c.G1984A:p.V662M	Chr5	103404967	rs475657024	C	T	109.77	PASS	ABHet=0.767;AC=1;AF=0.500;AN=2;BaseQRankSum=-0.743;DB;DP=30;Dels=0.00;FS=17.083;HRun=2;HaplotypeScore=0.0000;MLEAC=1;MLEAF=0.500;MQ=54.44;MQ0=1;MQRankSum=-1.539;QD=3.66;ReadPosRankSum=-0.212	GT:AD:DP:GQ:PL	0/1:23,7:29:99:138,0,734
Chr5	103404975	103404975	T	A	exonic	CD163L1	nonsynonymous SNV	CD163L1:NM_176651:exon9:c.A1964T:p.E655V	exonic	ENSBTAG00000026531	nonsynonymous SNV	ENSBTAG00000026531:ENSBTAT00000064798:exon4:c.A968T:p.E323V,ENSBTAG00000026531:ENSBTAT00000052415:exon6:c.A1583T:p.E528V,ENSBTAG00000026531:ENSBTAT00000055996:exon8:c.A1976T:p.E659V	Chr5	103404975	rs444257920	T	A	91.77	PASS	ABHet=0.767;AC=1;AF=0.500;AN=2;BaseQRankSum=-1.554;DB;DP=31;Dels=0.00;FS=15.194;HRun=0;HaplotypeScore=0.0000;MLEAC=1;MLEAF=0.500;MQ=53.55;MQ0=2;MQRankSum=-0.790;OND=0.032;QD=2.96;ReadPosRankSum=-0.229	GT:AD:DP:GQ:PL	0/1:23,7:30:99:120,0,758
Chr5	103405097	103405097	G	C	exonic	CD163L1	nonsynonymous SNV	CD163L1:NM_176651:exon9:c.C1842G:p.D614E	exonic	ENSBTAG00000026531	nonsynonymous SNV	ENSBTAG00000026531:ENSBTAT00000064798:exon4:c.C846G:p.D282E,ENSBTAG00000026531:ENSBTAT00000052415:exon6:c.C1461G:p.D487E,ENSBTAG00000026531:ENSBTAT00000055996:exon8:c.C1854G:p.D618E	Chr5	103405097	rs379462377	G	C	91.77	PASS	ABHet=0.789;AC=1;AF=0.500;AN=2;BaseQRankSum=1.202;DB;DP=19;Dels=0.00;FS=0.000;HRun=1;HaplotypeScore=2.5507;MLEAC=1;MLEAF=0.500;MQ=45.77;MQ0=3;MQRankSum=0.919;QD=4.83;ReadPosRankSum=-0.495	GT:AD:DP:GQ:PL	0/1:15,4:19:99:120,0,240
Chr5	103415454	103415454	G	T	exonic	CD163L1	nonsynonymous SNV	CD163L1:NM_176651:exon8:c.C1691A:p.T564N	exonic	ENSBTAG00000026531	nonsynonymous SNV	ENSBTAG00000026531:ENSBTAT00000064798:exon3:c.C695A:p.T232N,ENSBTAG00000026531:ENSBTAT00000052415:exon5:c.C1310A:p.T437N,ENSBTAG00000026531:ENSBTAT00000055996:exon7:c.C1703A:p.T568N	Chr5	103415454	rs133821729	G	T	48.77	PASS	ABHet=0.625;AC=1;AF=0.500;AN=2;BaseQRankSum=-0.778;DB;DP=16;Dels=0.00;FS=0.000;HRun=1;HaplotypeScore=0.7887;MLEAC=1;MLEAF=0.500;MQ=47.34;MQ0=2;MQRankSum=-2.616;QD=3.05;ReadPosRankSum=-0.354	GT:AD:DP:GQ:PL	0/1:10,6:16:77:77,0,323
Chr5	103417167	103417167	A	T	exonic	CD163L1	nonsynonymous SNV	CD163L1:NM_176651:exon7:c.T1124A:p.V375E	exonic	ENSBTAG00000026531	nonsynonymous SNV	ENSBTAG00000026531:ENSBTAT00000064798:exon2:c.T128A:p.V43E,ENSBTAG00000026531:ENSBTAT00000052415:exon4:c.T743A:p.V248E,ENSBTAG00000026531:ENSBTAT00000055996:exon6:c.T1136A:p.V379E	Chr5	103417167	rs378802601	A	T	38.77	PASS	ABHet=0.588;AC=1;AF=0.500;AN=2;BaseQRankSum=2.293;DB;DP=17;Dels=0.00;FS=2.522;HRun=0;HaplotypeScore=0.6651;MLEAC=1;MLEAF=0.500;MQ=40.77;MQ0=0;MQRankSum=-3.172;QD=2.28;ReadPosRankSum=-0.732	GT:AD:DP:GQ:PL	0/1:10,7:17:67:67,0,269
Chr5	103433965	103433965	C	T	exonic	CD163L1	nonsynonymous SNV	CD163L1:NM_176651:exon2:c.G107A:p.R36H	exonic	ENSBTAG00000026531	nonsynonymous SNV	ENSBTAG00000026531:ENSBTAT00000055996:exon2:c.G107A:p.R36H	Chr5	103433965	rs385932066	C	T	76.77	PASS	ABHet=0.529;AC=1;AF=0.500;AN=2;BaseQRankSum=0.101;DB;DP=17;Dels=0.00;FS=2.276;HRun=0;HaplotypeScore=4.4522;MLEAC=1;MLEAF=0.500;MQ=43.99;MQ0=1;MQRankSum=-2.281;QD=4.52;ReadPosRankSum=1.093	GT:AD:DP:GQ:PL	0/1:9,8:17:99:105,0,183
Chr5	103597532	103597532	C	T	exonic	CLSTN3	nonsynonymous SNV	CLSTN3:NM_001075425:exon12:c.G1819A:p.V607I	exonic	ENSBTAG00000008129	nonsynonymous SNV	ENSBTAG00000008129:ENSBTAT00000010687:exon12:c.G1819A:p.V607I,ENSBTAG00000008129:ENSBTAT00000010689:exon12:c.G1819A:p.V607I	Chr5	103597532	.	C	T	121.77	PASS	ABHet=0.444;AC=1;AF=0.500;AN=2;BaseQRankSum=1.380;DP=9;Dels=0.00;FS=4.771;HRun=0;HaplotypeScore=0.0000;MLEAC=1;MLEAF=0.500;MQ=60.00;MQ0=0;MQRankSum=0.720;QD=13.53;ReadPosRankSum=-0.720	GT:AD:DP:GQ:PL	0/1:4,5:9:61:150,0,61
Chr5	103744960	103744960	C	T	exonic	C1R	nonsynonymous SNV	C1R:NM_001034407:exon10:c.C1127T:p.A376V	exonic	ENSBTAG00000008612	nonsynonymous SNV	ENSBTAG00000008612:ENSBTAT00000015014:exon10:c.C1127T:p.A376V	Chr5	103744960	.	C	T	93.77	PASS	ABHet=0.556;AC=1;AF=0.500;AN=2;BaseQRankSum=0.361;DP=9;Dels=0.00;FS=0.000;HRun=0;HaplotypeScore=0.0000;MLEAC=1;MLEAF=0.500;MQ=57.90;MQ0=0;MQRankSum=0.876;QD=10.42;ReadPosRankSum=-0.729	GT:AD:DP:GQ:PL	0/1:5,4:9:99:122,0,160
Chr5	103852883	103852883	T	C	exonic	EMG1	nonsynonymous SNV	EMG1:NM_001046197:exon1:c.A124G:p.R42G	exonic	ENSBTAG00000013126	nonsynonymous SNV	ENSBTAG00000013126:ENSBTAT00000017445:exon1:c.A124G:p.R42G	Chr5	103852883	.	T	C	181.77	PASS	ABHet=0.385;AC=1;AF=0.500;AN=2;BaseQRankSum=0.533;DP=13;Dels=0.00;FS=0.000;HRun=2;HaplotypeScore=0.0000;MLEAC=1;MLEAF=0.500;MQ=60.00;MQ0=0;MQRankSum=0.437;QD=13.98;ReadPosRankSum=-0.533	GT:AD:DP:GQ:PL	0/1:5,8:13:99:210,0,119
Chr5	103940550	103940550	G	C	exonic	SPSB2	nonsynonymous SNV	SPSB2:NM_001076280:exon3:c.G258C:p.R86S	exonic	ENSBTAG00000019783	nonsynonymous SNV	ENSBTAG00000019783:ENSBTAT00000048850:exon2:c.G258C:p.R86S	Chr5	103940550	rs440458958	G	C	48.77	PASS	ABHet=0.444;AC=1;AF=0.500;AN=2;BaseQRankSum=-1.300;DB;DP=9;Dels=0.00;FS=0.000;HRun=0;HaplotypeScore=0.0000;MLEAC=1;MLEAF=0.500;MQ=60.00;MQ0=0;MQRankSum=0.550;QD=5.42;ReadPosRankSum=0.937	GT:AD:DP:GQ:PL	0/1:4,5:9:77:77,0,135
Chr5	104001563	104001563	C	T	exonic	CD4	nonsynonymous SNV	CD4:NM_001103225:exon4:c.G523A:p.G175R	exonic	ENSBTAG00000003255	nonsynonymous SNV	ENSBTAG00000003255:ENSBTAT00000004219:exon5:c.G523A:p.G175R,ENSBTAG00000003255:ENSBTAT00000037742:exon5:c.G523A:p.G175R	Chr5	104001563	rs468589608	C	T	170.77	PASS	ABHet=0.250;AC=1;AF=0.500;AN=2;BaseQRankSum=-0.572;DB;DP=8;Dels=0.00;FS=3.680;HRun=0;HaplotypeScore=0.6651;MLEAC=1;MLEAF=0.500;MQ=60.00;MQ0=0;MQRankSum=-1.067;QD=21.35;ReadPosRankSum=-0.572	GT:AD:DP:GQ:PL	0/1:2,6:8:53:199,0,53
Chr5	104239775	104239775	C	T	exonic	GAPDH	nonsynonymous SNV	GAPDH:NM_001034034:exon3:c.G85A:p.V29I	exonic	ENSBTAG00000014731	nonsynonymous SNV	ENSBTAG00000014731:ENSBTAT00000037753:exon3:c.G85A:p.V29I	Chr5	104239775	rs137146381	C	T	31.77	PASS	ABHet=0.600;AC=1;AF=0.500;AN=2;BaseQRankSum=0.000;DB;DP=5;Dels=0.00;FS=4.771;HRun=0;HaplotypeScore=0.0000;MLEAC=1;MLEAF=0.500;MQ=60.00;MQ0=0;MQRankSum=1.026;QD=6.35;ReadPosRankSum=1.026	GT:AD:DP:GQ:PL	0/1:3,2:5:60:60,0,62
Chr5	104414870	104414870	C	T	exonic	TNFRSF1A	nonsynonymous SNV	TNFRSF1A:NM_174674:exon11:c.C1411T:p.R471W	exonic	ENSBTAG00000004211	nonsynonymous SNV	ENSBTAG00000004211:ENSBTAT00000005522:exon10:c.C1411T:p.R471W	Chr5	104414870	rs43103242	C	T	163.9	PASS	ABHom=1.00;AC=2;AF=1.00;AN=2;DB;DP=5;Dels=0.00;FS=0.000;HRun=0;HaplotypeScore=0.0000;MLEAC=2;MLEAF=1.00;MQ=60.00;MQ0=0;QD=32.78	GT:AD:DP:GQ:PL	1/1:0,5:5:15:192,15,0
Chr5	104633230	104633230	C	G	exonic	VWF	nonsynonymous SNV	VWF:NM_001205308:exon6:c.C739G:p.L247V	exonic	ENSBTAG00000012265	nonsynonymous SNV	ENSBTAG00000012265:ENSBTAT00000016273:exon6:c.C742G:p.L248V	Chr5	104633230	rs385416272	C	G	100.77	PASS	ABHet=0.636;AC=1;AF=0.500;AN=2;BaseQRankSum=-0.633;DB;DP=11;Dels=0.00;FS=2.430;HRun=0;HaplotypeScore=0.0000;MLEAC=1;MLEAF=0.500;MQ=60.00;MQ0=0;MQRankSum=-0.365;QD=9.16;ReadPosRankSum=1.036	GT:AD:DP:GQ:PL	0/1:7,4:11:99:129,0,207
Chr5	104635094	104635094	A	G	exonic	VWF	nonsynonymous SNV	VWF:NM_001205308:exon7:c.A982G:p.S328G	exonic	ENSBTAG00000012265	nonsynonymous SNV	ENSBTAG00000012265:ENSBTAT00000016273:exon7:c.A985G:p.S329G	Chr5	104635094	rs110575405	A	G	44.77	PASS	ABHet=0.750;AC=1;AF=0.500;AN=2;BaseQRankSum=0.382;DB;DP=12;Dels=0.00;FS=8.195;HRun=1;HaplotypeScore=0.0000;MLEAC=1;MLEAF=0.500;MQ=42.48;MQ0=0;MQRankSum=-1.106;QD=3.73;ReadPosRankSum=0.000	GT:AD:DP:GQ:PL	0/1:9,3:12:73:73,0,251
Chr5	107377538	107377538	A	G	exonic	RHNO1	nonsynonymous SNV	RHNO1:NM_001075631:exon2:c.T95C:p.F32S	exonic	ENSBTAG00000015878	nonsynonymous SNV	ENSBTAG00000015878:ENSBTAT00000021104:exon1:c.T95C:p.F32S	Chr5	107377538	rs135216344	A	G	238.8	PASS	ABHom=1.00;AC=2;AF=1.00;AN=2;DB;DP=7;Dels=0.00;FS=0.000;HRun=0;HaplotypeScore=0.0000;MLEAC=2;MLEAF=1.00;MQ=56.62;MQ0=0;QD=34.11	GT:AD:DP:GQ:PL	1/1:0,7:7:21:267,21,0
Chr5	109405240	109405240	T	C	exonic	CECR5	nonsynonymous SNV	CECR5:NM_001024538:exon7:c.A943G:p.T315A	exonic	ENSBTAG00000016995	nonsynonymous SNV	ENSBTAG00000016995:ENSBTAT00000022601:exon7:c.A943G:p.T315A,ENSBTAG00000016995:ENSBTAT00000042747:exon8:c.A976G:p.T326A	Chr5	109405240	rs449036145	T	C	63.77	PASS	ABHet=0.500;AC=1;AF=0.500;AN=2;BaseQRankSum=-1.537;DB;DP=6;Dels=0.00;FS=0.000;HRun=1;HaplotypeScore=0.0000;MLEAC=1;MLEAF=0.500;MQ=60.00;MQ0=0;MQRankSum=-1.537;QD=10.63;ReadPosRankSum=0.406	GT:AD:DP:GQ:PL	0/1:3,3:6:92:92,0,101
Chr5	109425478	109425478	C	T	exonic	CECR5	nonsynonymous SNV	CECR5:NM_001024538:exon2:c.G392A:p.R131Q	exonic	ENSBTAG00000016995	nonsynonymous SNV	ENSBTAG00000016995:ENSBTAT00000022601:exon2:c.G392A:p.R131Q,ENSBTAG00000016995:ENSBTAT00000042747:exon3:c.G425A:p.R142Q	Chr5	109425478	rs382153190	C	T	103.84	PASS	ABHet=0.167;AC=1;AF=0.500;AN=2;BaseQRankSum=0.731;DB;DP=6;Dels=0.00;FS=0.000;HRun=1;HaplotypeScore=0.0000;MLEAC=1;MLEAF=0.500;MQ=60.00;MQ0=0;MQRankSum=0.731;QD=17.31;ReadPosRankSum=-0.731	GT:AD:DP:GQ:PL	0/1:1,5:6:18:132,0,18
Chr5	109426677	109426677	G	A	exonic	CECR5	nonsynonymous SNV	CECR5:NM_001024538:exon1:c.C38T:p.S13F	exonic	ENSBTAG00000016995	nonsynonymous SNV	ENSBTAG00000016995:ENSBTAT00000022601:exon1:c.C38T:p.S13F	Chr5	109426677	rs440780327	G	A	54.77	PASS	ABHet=0.625;AC=1;AF=0.500;AN=2;BaseQRankSum=0.322;DB;DP=8;Dels=0.00;FS=7.068;HRun=1;HaplotypeScore=0.7887;MLEAC=1;MLEAF=0.500;MQ=60.00;MQ0=0;MQRankSum=-0.956;QD=6.85;ReadPosRankSum=-0.956	GT:AD:DP:GQ:PL	0/1:5,3:8:83:83,0,147
Chr5	110230242	110230242	T	G	exonic	MICALL1	nonsynonymous SNV	MICALL1:NM_001193066:exon9:c.T1682G:p.M561R	exonic	ENSBTAG00000037703	nonsynonymous SNV	ENSBTAG00000037703:ENSBTAT00000026064:exon9:c.T1682G:p.M561R	Chr5	110230242	rs377825630	T	G	104.78	PASS	ABHet=0.200;AC=1;AF=0.500;AN=2;BaseQRankSum=-0.731;DB;DP=5;Dels=0.00;FS=3.979;HRun=2;HaplotypeScore=0.0000;MLEAC=1;MLEAF=0.500;MQ=60.00;MQ0=0;MQRankSum=0.731;QD=20.96;ReadPosRankSum=-0.731	GT:AD:DP:GQ:PL	0/1:1,4:5:27:133,0,27
Chr5	112636761	112636761	G	A	exonic	XPNPEP3	nonsynonymous SNV	XPNPEP3:NM_001192194:exon1:c.G47A:p.S16N	exonic	ENSBTAG00000006204	nonsynonymous SNV	ENSBTAG00000006204:ENSBTAT00000008149:exon1:c.G47A:p.S16N	Chr5	112636761	rs210097358	G	A	244.77	PASS	ABHet=0.353;AC=1;AF=0.500;AN=2;BaseQRankSum=-0.071;DB;DP=17;Dels=0.00;FS=2.363;HRun=2;HaplotypeScore=1.3990;MLEAC=1;MLEAF=0.500;MQ=60.00;MQ0=0;MQRankSum=0.495;QD=14.40;ReadPosRankSum=-0.495	GT:AD:DP:GQ:PL	0/1:6,11:17:72:273,0,72
Chr5	120032446	120032446	G	T	exonic	SCO2	nonsynonymous SNV	SCO2:NM_001105493:exon2:c.C607A:p.R203S	exonic	ENSBTAG00000012609	nonsynonymous SNV	ENSBTAG00000012609:ENSBTAT00000016742:exon2:c.C607A:p.R203S	Chr5	120032446	.	G	T	365.77	PASS	ABHom=1.00;AC=2;AF=1.00;AN=2;DP=11;Dels=0.00;FS=0.000;HRun=0;HaplotypeScore=0.0000;MLEAC=2;MLEAF=1.00;MQ=57.87;MQ0=0;QD=33.25	GT:AD:DP:GQ:PL	1/1:0,11:11:33:394,33,0
Chr5	120229119	120229119	C	T	exonic	ACR	nonsynonymous SNV	ACR:NM_173886:exon5:c.C929T:p.A310V	exonic	ENSBTAG00000010182	nonsynonymous SNV	ENSBTAG00000010182:ENSBTAT00000013434:exon5:c.C938T:p.A313V	Chr5	120229119	rs211144730	C	T	34.77	PASS	ABHet=0.667;AC=1;AF=0.500;AN=2;BaseQRankSum=0.000;DB;DP=6;Dels=0.00;FS=3.310;HRun=0;HaplotypeScore=0.0000;MLEAC=1;MLEAF=0.500;MQ=56.04;MQ0=0;MQRankSum=0.000;QD=5.79;ReadPosRankSum=-1.380	GT:AD:DP:GQ:PL	0/1:4,2:6:63:63,0,130
Chr6	3384736	3384736	C	T	exonic	BBS7	nonsynonymous SNV	BBS7:NM_001191346:exon6:c.C559T:p.P187S	exonic	ENSBTAG00000004945	nonsynonymous SNV	ENSBTAG00000004945:ENSBTAT00000006505:exon6:c.C550T:p.P184S	Chr6	3384736	rs133651158	C	T	132.77	PASS	ABHet=0.444;AC=1;AF=0.500;AN=2;BaseQRankSum=-1.159;DB;DP=9;Dels=0.00;FS=0.000;HRun=2;HaplotypeScore=0.0000;MLEAC=1;MLEAF=0.500;MQ=60.00;MQ0=0;MQRankSum=0.876;QD=14.75;ReadPosRankSum=0.361	GT:AD:DP:GQ:PL	0/1:4,5:9:99:161,0,139
Chr6	4144632	4144632	T	C	exonic	QRFPR	nonsynonymous SNV	QRFPR:NM_001192681:exon3:c.T539C:p.M180T	exonic	ENSBTAG00000008255	nonsynonymous SNV	ENSBTAG00000008255:ENSBTAT00000010865:exon3:c.T539C:p.M180T	Chr6	4144632	rs385881247	T	C	148.9	PASS	ABHom=1.00;AC=2;AF=1.00;AN=2;DB;DP=5;Dels=0.00;FS=0.000;HRun=0;HaplotypeScore=0.0000;MLEAC=2;MLEAF=1.00;MQ=60.00;MQ0=0;QD=29.78	GT:AD:DP:GQ:PL	1/1:0,5:5:15:177,15,0
Chr6	14427264	14427264	T	G	exonic	AP1AR	nonsynonymous SNV	AP1AR:NM_001081532:exon10:c.A761C:p.D254A	exonic	ENSBTAG00000003941	nonsynonymous SNV	ENSBTAG00000003941:ENSBTAT00000005148:exon10:c.A761C:p.D254A	Chr6	14427264	rs380739513	T	G	216.77	PASS	ABHet=0.364;AC=1;AF=0.500;AN=2;BaseQRankSum=-0.278;DB;DP=11;Dels=0.00;FS=6.264;HRun=0;HaplotypeScore=0.0000;MLEAC=1;MLEAF=0.500;MQ=54.70;MQ0=0;MQRankSum=-0.678;QD=19.71;ReadPosRankSum=2.520	GT:AD:DP:GQ:PL	0/1:4,7:11:99:245,0,127
Chr6	14430110	14430110	A	T	exonic	AP1AR	nonsynonymous SNV	AP1AR:NM_001081532:exon9:c.T616A:p.L206I	exonic	ENSBTAG00000003941	nonsynonymous SNV	ENSBTAG00000003941:ENSBTAT00000005148:exon9:c.T616A:p.L206I	Chr6	14430110	rs381447829	A	T	67.77	PASS	ABHet=0.625;AC=1;AF=0.500;AN=2;BaseQRankSum=0.684;DB;DP=8;Dels=0.00;FS=0.000;HRun=0;HaplotypeScore=0.0000;MLEAC=1;MLEAF=0.500;MQ=52.57;MQ0=0;MQRankSum=-1.920;QD=8.47;ReadPosRankSum=0.322	GT:AD:DP:GQ:PL	0/1:5,3:8:96:96,0,157
Chr6	23096119	23096119	A	G	exonic	SLC9B2	nonsynonymous SNV	SLC9B2:NM_001193108:exon1:c.A16G:p.K6E	exonic	ENSBTAG00000040088	nonsynonymous SNV	ENSBTAG00000040088:ENSBTAT00000012761:exon1:c.A16G:p.K6E	Chr6	23096119	rs43455082	A	G	147.77	PASS	ABHet=0.444;AC=1;AF=0.500;AN=2;BaseQRankSum=1.652;DB;DP=9;Dels=0.00;FS=3.522;HRun=0;HaplotypeScore=0.0000;MLEAC=1;MLEAF=0.500;MQ=60.00;MQ0=0;MQRankSum=0.729;QD=16.42;ReadPosRankSum=0.361	GT:AD:DP:GQ:PL	0/1:4,5:9:99:176,0,118
Chr6	23535986	23535986	G	C	exonic	MANBA	nonsynonymous SNV	MANBA:NM_174387:exon16:c.G2185C:p.E729Q	exonic	ENSBTAG00000019761	nonsynonymous SNV	ENSBTAG00000019761:ENSBTAT00000026334:exon16:c.G2185C:p.E729Q	Chr6	23535986	rs109912202	G	C	66.77	PASS	ABHet=0.625;AC=1;AF=0.500;AN=2;BaseQRankSum=0.956;DB;DP=8;Dels=0.00;FS=3.332;HRun=0;HaplotypeScore=0.0000;MLEAC=1;MLEAF=0.500;MQ=60.00;MQ0=0;MQRankSum=-0.322;QD=8.35;ReadPosRankSum=0.684	GT:AD:DP:GQ:PL	0/1:5,3:8:95:95,0,158
Chr6	25676415	25676415	G	C	exonic	EMCN	nonsynonymous SNV	EMCN:NM_001076420:exon6:c.G452C:p.S151T	exonic	ENSBTAG00000034206	nonsynonymous SNV	ENSBTAG00000034206:ENSBTAT00000048484:exon6:c.G452C:p.S151T	Chr6	25676415	rs136317844	G	C	116.77	PASS	ABHet=0.429;AC=1;AF=0.500;AN=2;BaseQRankSum=0.000;DB;DP=7;Dels=0.00;FS=0.000;HRun=0;HaplotypeScore=0.0000;MLEAC=1;MLEAF=0.500;MQ=60.00;MQ0=0;MQRankSum=0.000;QD=16.68;ReadPosRankSum=-0.550	GT:AD:DP:GQ:PL	0/1:3,4:7:99:145,0,101
Chr6	38009089	38009089	A	G	exonic	ABCG2	nonsynonymous SNV	ABCG2:NM_001037478:exon9:c.A1100G:p.Y367C	exonic	ENSBTAG00000017704	nonsynonymous SNV	ENSBTAG00000017704:ENSBTAT00000023552:exon9:c.A1100G:p.Y367C,ENSBTAG00000017704:ENSBTAT00000055044:exon9:c.A1100G:p.Y367C	Chr6	38009089	rs111021087	A	G	76.77	PASS	ABHet=0.400;AC=1;AF=0.500;AN=2;BaseQRankSum=0.358;DB;DP=5;Dels=0.00;FS=0.000;HRun=0;HaplotypeScore=0.0000;MLEAC=1;MLEAF=0.500;MQ=60.00;MQ0=0;MQRankSum=-1.231;QD=15.35;ReadPosRankSum=0.358	GT:AD:DP:GQ:PL	0/1:2,3:5:61:105,0,61
Chr6	46010073	46010073	G	A	exonic	CCDC149	nonsynonymous SNV	CCDC149:NM_001191519:exon2:c.C205T:p.L69F	exonic	ENSBTAG00000021940	nonsynonymous SNV	ENSBTAG00000021940:ENSBTAT00000029248:exon2:c.C55T:p.L19F,ENSBTAG00000021940:ENSBTAT00000065786:exon2:c.C205T:p.L69F	Chr6	46010073	rs210676616	G	A	72.77	PASS	ABHet=0.500;AC=1;AF=0.500;AN=2;BaseQRankSum=0.988;DB;DP=6;Dels=0.00;FS=0.000;HRun=1;HaplotypeScore=0.0000;MLEAC=1;MLEAF=0.500;MQ=60.00;MQ0=0;MQRankSum=-0.406;QD=12.13;ReadPosRankSum=0.406	GT:AD:DP:GQ:PL	0/1:3,3:6:96:101,0,96
Chr6	46464758	46464758	A	G	exonic	ZCCHC4	nonsynonymous SNV	ZCCHC4:NM_001205699:exon13:c.A1439G:p.N480S	exonic	ENSBTAG00000007240	nonsynonymous SNV	ENSBTAG00000007240:ENSBTAT00000009526:exon13:c.A1448G:p.N483S	Chr6	46464758	rs109278691	A	G	197.77	PASS	ABHet=0.333;AC=1;AF=0.500;AN=2;BaseQRankSum=0.572;DB;DP=9;Dels=0.00;FS=0.000;HRun=0;HaplotypeScore=0.0000;MLEAC=1;MLEAF=0.500;MQ=57.39;MQ0=0;MQRankSum=-1.067;QD=21.97;ReadPosRankSum=-1.067	GT:AD:DP:GQ:PL	0/1:3,6:9:59:226,0,59
Chr6	59687893	59687893	C	T	exonic	TLR1	nonsynonymous SNV	TLR1:NM_001046504:exon1:c.G1567A:p.V523I	intronic	ENSBTAG00000014031	.	.	Chr6	59687893	rs210538093	C	T	108.28	PASS	ABHet=0.300;AC=1;AF=0.500;AN=2;BaseQRankSum=0.742;DB;DP=10;Dels=0.00;FS=0.000;HRun=0;HaplotypeScore=0.0000;MLEAC=1;MLEAF=0.500;MQ=22.61;MQ0=3;MQRankSum=0.742;QD=10.83;ReadPosRankSum=0.742	GT:AD:DP:GQ:PL	0/1:3,7:10:9:136,0,9
Chr6	61801886	61801886	G	A	exonic	UCHL1	nonsynonymous SNV	UCHL1:NM_001046172:exon7:c.G542A:p.C181Y	exonic	ENSBTAG00000005078	nonsynonymous SNV	ENSBTAG00000005078:ENSBTAT00000046823:exon7:c.G542A:p.C181Y	Chr6	61801886	.	G	A	64.77	PASS	ABHet=0.625;AC=1;AF=0.500;AN=2;BaseQRankSum=1.221;DP=8;Dels=0.00;FS=4.260;HRun=0;HaplotypeScore=0.0000;MLEAC=1;MLEAF=0.500;MQ=60.00;MQ0=0;MQRankSum=0.956;QD=8.10;ReadPosRankSum=0.684	GT:AD:DP:GQ:PL	0/1:5,3:8:93:93,0,151
Chr6	68330556	68330556	C	T	exonic	CNGA1	nonsynonymous SNV	CNGA1:NM_174278:exon3:c.G119A:p.G40D	exonic	ENSBTAG00000002205	nonsynonymous SNV	ENSBTAG00000002205:ENSBTAT00000002853:exon3:c.G119A:p.G40D	Chr6	68330556	rs210387986	C	T	118.77	PASS	ABHet=0.444;AC=1;AF=0.500;AN=2;BaseQRankSum=1.920;DB;DP=9;Dels=0.00;FS=0.000;HRun=0;HaplotypeScore=0.0000;MLEAC=1;MLEAF=0.500;MQ=48.72;MQ0=0;MQRankSum=-1.517;QD=13.20;ReadPosRankSum=0.322	GT:AD:DP:GQ:PL	0/1:4,5:9:86:147,0,86
Chr6	69502963	69502963	C	T	exonic	LRRC66	nonsynonymous SNV	LRRC66:NM_001192446:exon4:c.G1531A:p.A511T	exonic	ENSBTAG00000014599	nonsynonymous SNV	ENSBTAG00000014599:ENSBTAT00000019433:exon4:c.G1531A:p.A511T	Chr6	69502963	rs384071132	C	T	215.8	PASS	ABHom=0.900;AC=2;AF=1.00;AN=2;DB;DP=10;Dels=0.00;FS=0.000;HRun=0;HaplotypeScore=0.0000;MLEAC=2;MLEAF=1.00;MQ=55.21;MQ0=0;OND=0.100;QD=21.58	GT:AD:DP:GQ:PL	1/1:0,9:10:21:244,21,0
Chr6	69529719	69529719	G	C	exonic	SGCB	nonsynonymous SNV	SGCB:NM_001102188:exon6:c.C934G:p.P312A	exonic	ENSBTAG00000014601	nonsynonymous SNV	ENSBTAG00000014601:ENSBTAT00000053713:exon6:c.C934G:p.P312A	Chr6	69529719	rs386029530	G	C	134.77	PASS	ABHet=0.545;AC=1;AF=0.500;AN=2;BaseQRankSum=-0.143;DB;DP=11;Dels=0.00;FS=0.000;HRun=0;HaplotypeScore=0.0000;MLEAC=1;MLEAF=0.500;MQ=60.00;MQ0=0;MQRankSum=-1.186;QD=12.25;ReadPosRankSum=0.466	GT:AD:DP:GQ:PL	0/1:6,5:11:99:163,0,205
Chr6	71053404	71053404	T	G	exonic	UFM1	nonsynonymous SNV	UFM1:NM_001046314:exon1:c.A55C:p.K19Q	ncRNA_exonic	ENSBTAG00000004082	.	.	Chr6	71053404	rs132978392	T	G	62.77	PASS	ABHet=0.571;AC=1;AF=0.500;AN=2;BaseQRankSum=0.000;DB;DP=7;Dels=0.00;FS=3.136;HRun=1;HaplotypeScore=1.5226;MLEAC=1;MLEAF=0.500;MQ=60.00;MQ0=0;MQRankSum=0.550;QD=8.97;ReadPosRankSum=-0.550	GT:AD:DP:GQ:PL	0/1:4,3:7:91:91,0,116
Chr6	73448616	73448616	A	G	exonic	PPAT	nonsynonymous SNV	PPAT:NM_001102375:exon11:c.T1520C:p.I507T	exonic	ENSBTAG00000010571	nonsynonymous SNV	ENSBTAG00000010571:ENSBTAT00000052667:exon11:c.T1520C:p.I507T	Chr6	73448616	rs384594373	A	G	253.77	PASS	ABHet=0.333;AC=1;AF=0.500;AN=2;BaseQRankSum=1.932;DB;DP=12;Dels=0.00;FS=0.000;HRun=0;HaplotypeScore=0.0000;MLEAC=1;MLEAF=0.500;MQ=58.05;MQ0=0;MQRankSum=0.289;QD=21.15;ReadPosRankSum=0.825	GT:AD:DP:GQ:PL	0/1:4,8:12:99:282,0,103
Chr6	73448693	73448693	C	G	exonic	PPAT	nonsynonymous SNV	PPAT:NM_001102375:exon11:c.G1443C:p.K481N	exonic	ENSBTAG00000010571	nonsynonymous SNV	ENSBTAG00000010571:ENSBTAT00000052667:exon11:c.G1443C:p.K481N	Chr6	73448693	rs378949067	C	G	98.77	PASS	ABHet=0.500;AC=1;AF=0.500;AN=2;BaseQRankSum=0.470;DB;DP=10;Dels=0.00;FS=0.000;HRun=1;HaplotypeScore=0.0000;MLEAC=1;MLEAF=0.500;MQ=57.66;MQ0=0;MQRankSum=0.470;QD=9.88;ReadPosRankSum=-1.268	GT:AD:DP:GQ:PL	0/1:5,5:10:99:127,0,161
Chr6	73860054	73860054	C	A	exonic	REST	nonsynonymous SNV	REST:NM_001101880:exon4:c.C1850A:p.P617H	exonic	ENSBTAG00000011789	nonsynonymous SNV	ENSBTAG00000011789:ENSBTAT00000039029:exon4:c.C1850A:p.P617H	Chr6	73860054	rs43467873	C	A	72.77	PASS	ABHet=0.333;AC=1;AF=0.500;AN=2;BaseQRankSum=-0.720;DB;DP=6;Dels=0.00;FS=0.000;HRun=0;HaplotypeScore=0.0000;MLEAC=1;MLEAF=0.500;MQ=30.81;MQ0=0;MQRankSum=0.720;QD=12.13;ReadPosRankSum=-0.720	GT:AD:DP:GQ:PL	0/1:2,4:6:50:101,0,50
Chr6	73860104	73860104	G	A	exonic	REST	nonsynonymous SNV	REST:NM_001101880:exon4:c.G1900A:p.E634K	exonic	ENSBTAG00000011789	nonsynonymous SNV	ENSBTAG00000011789:ENSBTAT00000039029:exon4:c.G1900A:p.E634K	Chr6	73860104	rs471704675	G	A	96.77	PASS	ABHet=0.556;AC=1;AF=0.500;AN=2;BaseQRankSum=-0.729;DB;DP=9;Dels=0.00;FS=0.000;HRun=1;HaplotypeScore=0.0000;MLEAC=1;MLEAF=0.500;MQ=43.18;MQ0=0;MQRankSum=0.361;QD=10.75;ReadPosRankSum=0.729	GT:AD:DP:GQ:PL	0/1:5,4:9:99:125,0,131
Chr6	74016426	74016426	G	A	exonic	NOA1	nonsynonymous SNV	NOA1:NM_001038188:exon7:c.C2011T:p.R671C	exonic	ENSBTAG00000019362	nonsynonymous SNV	ENSBTAG00000019362:ENSBTAT00000025792:exon7:c.C2011T:p.R671C	Chr6	74016426	rs468729198	G	A	129.77	PASS	ABHet=0.500;AC=1;AF=0.500;AN=2;BaseQRankSum=0.361;DB;DP=10;Dels=0.00;FS=7.782;HRun=0;HaplotypeScore=0.0000;MLEAC=1;MLEAF=0.500;MQ=60.00;MQ0=0;MQRankSum=-0.361;QD=12.98;ReadPosRankSum=-1.159	GT:AD:DP:GQ:PL	0/1:5,5:10:99:158,0,124
Chr6	85027655	85027655	C	A	exonic	STAP1	nonsynonymous SNV	STAP1:NM_001077868:exon3:c.C294A:p.D98E	exonic	ENSBTAG00000000962	nonsynonymous SNV	ENSBTAG00000000962:ENSBTAT00000001271:exon3:c.C294A:p.D98E	Chr6	85027655	rs136756147	C	A	292.78	PASS	ABHom=1.00;AC=2;AF=1.00;AN=2;DB;DP=9;Dels=0.00;FS=0.000;HRun=1;HaplotypeScore=0.0000;MLEAC=2;MLEAF=1.00;MQ=60.00;MQ0=0;QD=32.53	GT:AD:DP:GQ:PL	1/1:0,9:9:27:321,27,0
Chr6	86190323	86190323	C	A	exonic	UGT2B10	nonsynonymous SNV	UGT2B10:NM_001046354:exon1:c.G432T:p.R144S	exonic	ENSBTAG00000039991	nonsynonymous SNV	ENSBTAG00000039991:ENSBTAT00000022664:exon1:c.G432T:p.R144S	Chr6	86190323	.	C	A	251.77	PASS	ABHet=0.333;AC=1;AF=0.500;AN=2;BaseQRankSum=-1.835;DP=12;Dels=0.00;FS=2.632;HRun=2;HaplotypeScore=0.0000;MLEAC=1;MLEAF=0.500;MQ=60.00;MQ0=0;MQRankSum=1.932;QD=20.98;ReadPosRankSum=-0.825	GT:AD:DP:GQ:PL	0/1:4,8:12:99:280,0,131
Chr6	86922170	86922170	C	T	exonic	SULT1B1	nonsynonymous SNV	SULT1B1:NM_001075823:exon6:c.G629A:p.R210Q	exonic	ENSBTAG00000001249	nonsynonymous SNV	ENSBTAG00000001249:ENSBTAT00000001650:exon6:c.G629A:p.R210Q	Chr6	86922170	rs110969574	C	T	213.77	PASS	ABHet=0.500;AC=1;AF=0.500;AN=2;BaseQRankSum=0.068;DB;DP=14;Dels=0.00;FS=0.000;HRun=1;HaplotypeScore=0.0000;MLEAC=1;MLEAF=0.500;MQ=60.00;MQ0=0;MQRankSum=1.154;QD=15.27;ReadPosRankSum=-1.524	GT:AD:DP:GQ:PL	0/1:7,7:14:99:242,0,241
Chr6	87760295	87760295	C	T	exonic	IGJ	nonsynonymous SNV	IGJ:NM_175773:exon4:c.G313A:p.V105I	exonic	ENSBTAG00000018531	nonsynonymous SNV	ENSBTAG00000018531:ENSBTAT00000024666:exon4:c.G313A:p.V105I	Chr6	87760295	rs110349099	C	T	179.77	PASS	ABHet=0.333;AC=1;AF=0.500;AN=2;BaseQRankSum=-1.001;DB;DP=9;Dels=0.00;FS=0.000;HRun=2;HaplotypeScore=1.7753;MLEAC=1;MLEAF=0.500;MQ=57.39;MQ0=0;MQRankSum=0.248;QD=19.97;ReadPosRankSum=-1.683	GT:AD:DP:GQ:PL	0/1:3,6:9:85:208,0,85
Chr6	89940899	89940899	A	T	exonic	ANKRD17	nonsynonymous SNV	ANKRD17:NM_001192181:exon31:c.T7246A:p.S2416T	exonic	ENSBTAG00000004912	nonsynonymous SNV	ENSBTAG00000004912:ENSBTAT00000006467:exon31:c.T7246A:p.S2416T	Chr6	89940899	rs134000376	A	T	104.77	PASS	ABHet=0.636;AC=1;AF=0.500;AN=2;BaseQRankSum=1.398;DB;DP=11;Dels=0.00;FS=0.000;HRun=1;HaplotypeScore=0.0000;MLEAC=1;MLEAF=0.500;MQ=60.00;MQ0=0;MQRankSum=0.000;QD=9.52;ReadPosRankSum=1.663	GT:AD:DP:GQ:PL	0/1:7,4:11:99:133,0,236
Chr6	90304513	90304513	G	A	exonic	AFM	nonsynonymous SNV	AFM:NM_001192175:exon9:c.G1189A:p.A397T	exonic	ENSBTAG00000047833	nonsynonymous SNV	ENSBTAG00000047833:ENSBTAT00000063031:exon9:c.G1189A:p.A397T	Chr6	90304513	rs109782796	G	A	114.77	PASS	ABHet=0.667;AC=1;AF=0.500;AN=2;BaseQRankSum=-1.733;DB;DP=18;Dels=0.00;FS=0.000;HRun=0;HaplotypeScore=0.0000;MLEAC=1;MLEAF=0.500;MQ=60.00;MQ0=0;MQRankSum=0.328;QD=6.38;ReadPosRankSum=-0.515	GT:AD:DP:GQ:PL	0/1:12,6:18:99:143,0,433
Chr6	92151314	92151314	G	A	exonic	CDKL2	nonsynonymous SNV	CDKL2:NM_001103274:exon14:c.C1690T:p.P564S	exonic	ENSBTAG00000014038	nonsynonymous SNV	ENSBTAG00000014038:ENSBTAT00000031574:exon12:c.C1690T:p.P564S	Chr6	92151314	rs382221157	G	A	65.77	PASS	ABHet=0.700;AC=1;AF=0.500;AN=2;BaseQRankSum=0.731;DB;DP=10;Dels=0.00;FS=6.990;HRun=1;HaplotypeScore=0.0000;MLEAC=1;MLEAF=0.500;MQ=60.00;MQ0=0;MQRankSum=0.296;QD=6.58;ReadPosRankSum=0.296	GT:AD:DP:GQ:PL	0/1:7,3:10:94:94,0,251
Chr6	92157493	92157493	C	T	exonic	CDKL2	nonsynonymous SNV	CDKL2:NM_001103274:exon13:c.G1628A:p.S543N	exonic	ENSBTAG00000014038	nonsynonymous SNV	ENSBTAG00000014038:ENSBTAT00000031574:exon11:c.G1628A:p.S543N	Chr6	92157493	rs210803511	C	T	131.77	PASS	ABHet=0.455;AC=1;AF=0.500;AN=2;BaseQRankSum=0.103;DB;DP=11;Dels=0.00;FS=0.000;HRun=1;HaplotypeScore=0.5784;MLEAC=1;MLEAF=0.500;MQ=59.56;MQ0=0;MQRankSum=1.268;QD=11.98;ReadPosRankSum=1.268	GT:AD:DP:GQ:PL	0/1:5,6:11:99:160,0,161
Chr6	93366925	93366925	G	T	exonic	SHROOM3	nonsynonymous SNV	SHROOM3:NM_001191524:exon5:c.G2785T:p.A929S	exonic	ENSBTAG00000019633	nonsynonymous SNV	ENSBTAG00000019633:ENSBTAT00000026154:exon3:c.G2464T:p.A822S	Chr6	93366925	rs110862938	G	T	54.74	PASS	ABHom=1.00;AC=2;AF=1.00;AN=2;DB;DP=3;Dels=0.00;FS=0.000;HRun=0;HaplotypeScore=0.0000;MLEAC=2;MLEAF=1.00;MQ=60.00;MQ0=0;QD=18.25	GT:AD:DP:GQ:PL	1/1:0,3:3:6:82,6,0
Chr6	93375557	93375557	G	C	exonic	SHROOM3	nonsynonymous SNV	SHROOM3:NM_001191524:exon6:c.G3799C:p.G1267R	exonic	ENSBTAG00000019633	nonsynonymous SNV	ENSBTAG00000019633:ENSBTAT00000026154:exon4:c.G3478C:p.G1160R	Chr6	93375557	rs109570843	G	C	196.77	PASS	ABHet=0.500;AC=1;AF=0.500;AN=2;BaseQRankSum=-0.101;DB;DP=14;Dels=0.00;FS=2.276;HRun=0;HaplotypeScore=0.5784;MLEAC=1;MLEAF=0.500;MQ=58.33;MQ0=0;MQRankSum=0.660;QD=14.05;ReadPosRankSum=-0.312	GT:AD:DP:GQ:PL	0/1:7,7:14:99:225,0,181
Chr6	93381204	93381204	C	G	exonic	SHROOM3	nonsynonymous SNV	SHROOM3:NM_001191524:exon8:c.C4709G:p.S1570C	exonic	ENSBTAG00000019633	nonsynonymous SNV	ENSBTAG00000019633:ENSBTAT00000026154:exon6:c.C4388G:p.S1463C	Chr6	93381204	rs136292837	C	G	89.77	PASS	ABHet=0.375;AC=1;AF=0.500;AN=2;BaseQRankSum=-0.550;DB;DP=8;Dels=0.00;FS=3.136;HRun=0;HaplotypeScore=0.0000;MLEAC=1;MLEAF=0.500;MQ=60.00;MQ0=0;MQRankSum=1.754;QD=11.22;ReadPosRankSum=-0.550	GT:AD:DP:GQ:PL	0/1:3,5:8:90:118,0,90
Chr6	93381428	93381428	A	C	exonic	SHROOM3	nonsynonymous SNV	SHROOM3:NM_001191524:exon8:c.A4933C:p.K1645Q	exonic	ENSBTAG00000019633	nonsynonymous SNV	ENSBTAG00000019633:ENSBTAT00000026154:exon6:c.A4612C:p.K1538Q	Chr6	93381428	rs41655337	A	C	69.77	PASS	ABHet=0.667;AC=1;AF=0.500;AN=2;BaseQRankSum=1.001;DB;DP=9;Dels=0.00;FS=2.808;HRun=0;HaplotypeScore=0.0000;MLEAC=1;MLEAF=0.500;MQ=60.00;MQ0=0;MQRankSum=-1.001;QD=7.75;ReadPosRankSum=0.573	GT:AD:DP:GQ:PL	0/1:6,3:9:98:98,0,215
Chr6	93381633	93381633	A	G	exonic	SHROOM3	nonsynonymous SNV	SHROOM3:NM_001191524:exon8:c.A5138G:p.Q1713R	exonic	ENSBTAG00000019633	nonsynonymous SNV	ENSBTAG00000019633:ENSBTAT00000026154:exon6:c.A4817G:p.Q1606R	Chr6	93381633	rs109707139	A	G	58.77	PASS	ABHet=0.571;AC=1;AF=0.500;AN=2;BaseQRankSum=-1.300;DB;DP=7;Dels=0.00;FS=0.000;HRun=1;HaplotypeScore=0.0000;MLEAC=1;MLEAF=0.500;MQ=60.00;MQ0=0;MQRankSum=-0.550;QD=8.40;ReadPosRankSum=-0.550	GT:AD:DP:GQ:PL	0/1:4,3:7:87:87,0,137
Chr6	96723572	96723572	C	T	exonic	FGF5	nonsynonymous SNV	FGF5:NM_001078011:exon1:c.C191T:p.S64F	exonic	ENSBTAG00000017348	nonsynonymous SNV	ENSBTAG00000017348:ENSBTAT00000023064:exon1:c.C191T:p.S64F	Chr6	96723572	rs457361098	C	T	67.77	PASS	ABHet=0.429;AC=1;AF=0.500;AN=2;BaseQRankSum=-0.406;DB;DP=7;Dels=0.00;FS=0.000;HRun=1;HaplotypeScore=0.0000;MLEAC=1;MLEAF=0.500;MQ=60.00;MQ0=0;MQRankSum=0.406;QD=9.68;ReadPosRankSum=-1.537	GT:AD:DP:GQ:PL	0/1:3,4:7:96:96,0,100
Chr6	97503156	97503156	C	T	exonic	C6H4orf22	nonsynonymous SNV	C6H4orf22:NM_001076389:exon6:c.C632T:p.P211L	exonic	ENSBTAG00000035776	nonsynonymous SNV	ENSBTAG00000035776:ENSBTAT00000050264:exon6:c.C632T:p.P211L	Chr6	97503156	rs208443295	C	T	180.77	PASS	ABHet=0.500;AC=1;AF=0.500;AN=2;BaseQRankSum=1.378;DB;DP=12;Dels=0.00;FS=0.000;HRun=0;HaplotypeScore=0.0000;MLEAC=1;MLEAF=0.500;MQ=60.00;MQ0=0;MQRankSum=-0.467;QD=15.06;ReadPosRankSum=0.259	GT:AD:DP:GQ:PL	0/1:6,6:12:99:209,0,206
Chr6	97585743	97585743	C	G	exonic	BMP3	nonsynonymous SNV	BMP3:NM_001192268:exon1:c.C211G:p.R71G	exonic	ENSBTAG00000017642	nonsynonymous SNV	ENSBTAG00000017642:ENSBTAT00000023468:exon1:c.C211G:p.R71G	Chr6	97585743	.	C	G	52.74	PASS	ABHom=0.750;AC=2;AF=1.00;AN=2;DP=4;Dels=0.00;FS=0.000;HRun=1;HaplotypeScore=0.0000;MLEAC=2;MLEAF=1.00;MQ=60.00;MQ0=0;OND=0.250;QD=13.19	GT:AD:DP:GQ:PL	1/1:1,3:4:6:80,6,0
Chr6	99839209	99839209	G	C	exonic	COQ2	nonsynonymous SNV	COQ2:NM_001045893:exon1:c.C134G:p.P45R	exonic	ENSBTAG00000005744	nonsynonymous SNV	ENSBTAG00000005744:ENSBTAT00000007549:exon1:c.C134G:p.P45R	Chr6	99839209	rs383710805	G	C	31.77	PASS	ABHet=0.667;AC=1;AF=0.500;AN=2;BaseQRankSum=0.000;DB;DP=6;Dels=0.00;FS=3.310;HRun=0;HaplotypeScore=0.0000;MLEAC=1;MLEAF=0.500;MQ=60.00;MQ0=0;MQRankSum=0.000;QD=5.30;ReadPosRankSum=-1.380	GT:AD:DP:GQ:PL	0/1:4,2:6:60:60,0,138
Chr6	99846858	99846858	C	T	exonic	HPSE	nonsynonymous SNV	HPSE:NM_174082:exon14:c.G1621A:p.V541I	exonic	ENSBTAG00000005745	nonsynonymous SNV	ENSBTAG00000005745:ENSBTAT00000007550:exon14:c.G1621A:p.V541I	Chr6	99846858	rs456463780	C	T	145.77	PASS	ABHet=0.400;AC=1;AF=0.500;AN=2;BaseQRankSum=-0.741;DB;DP=10;Dels=0.00;FS=6.854;HRun=3;HaplotypeScore=0.0000;MLEAC=1;MLEAF=0.500;MQ=60.00;MQ0=0;MQRankSum=-0.633;QD=14.58;ReadPosRankSum=1.036	GT:AD:DP:GQ:PL	0/1:4,6:10:99:174,0,136
Chr6	99863326	99863326	G	C	exonic	HPSE	nonsynonymous SNV	HPSE:NM_174082:exon6:c.C568G:p.L190V	exonic	ENSBTAG00000005745	nonsynonymous SNV	ENSBTAG00000005745:ENSBTAT00000007550:exon6:c.C568G:p.L190V	Chr6	99863326	rs209680776	G	C	121.77	PASS	ABHet=0.500;AC=1;AF=0.500;AN=2;BaseQRankSum=-1.268;DB;DP=10;Dels=0.00;FS=0.000;HRun=0;HaplotypeScore=0.0000;MLEAC=1;MLEAF=0.500;MQ=60.00;MQ0=0;MQRankSum=0.103;QD=12.18;ReadPosRankSum=-0.336	GT:AD:DP:GQ:PL	0/1:5,5:10:99:150,0,167
Chr6	99892554	99892554	C	T	exonic	HPSE	nonsynonymous SNV	HPSE:NM_174082:exon2:c.G86A:p.G29D	exonic	ENSBTAG00000005745	nonsynonymous SNV	ENSBTAG00000005745:ENSBTAT00000007550:exon2:c.G86A:p.G29D	Chr6	99892554	rs469276843	C	T	74.8	PASS	ABHet=0.200;AC=1;AF=0.500;AN=2;BaseQRankSum=0.727;DB;DP=5;Dels=0.00;FS=6.021;HRun=0;HaplotypeScore=0.9983;MLEAC=1;MLEAF=0.500;MQ=44.10;MQ0=0;MQRankSum=0.727;QD=14.96;ReadPosRankSum=0.727	GT:AD:DP:GQ:PL	0/1:1,4:5:21:103,0,21
Chr6	100009848	100009848	A	G	exonic	MRPS18C	nonsynonymous SNV	MRPS18C:NM_001046508:exon3:c.A157G:p.I53V	exonic	ENSBTAG00000018155	nonsynonymous SNV	ENSBTAG00000018155:ENSBTAT00000024161:exon3:c.A157G:p.I53V	Chr6	100009848	rs451232131	A	G	137.77	PASS	ABHet=0.545;AC=1;AF=0.500;AN=2;BaseQRankSum=0.143;DB;DP=11;Dels=0.00;FS=2.463;HRun=0;HaplotypeScore=0.0000;MLEAC=1;MLEAF=0.500;MQ=60.00;MQ0=0;MQRankSum=1.186;QD=12.52;ReadPosRankSum=-0.143	GT:AD:DP:GQ:PL	0/1:6,5:11:99:166,0,203
Chr6	100014165	100014165	C	T	exonic	FAM175A	nonsynonymous SNV	FAM175A:NM_001015516:exon9:c.G1204A:p.G402S	exonic	ENSBTAG00000014076	nonsynonymous SNV	ENSBTAG00000014076:ENSBTAT00000018700:exon9:c.G1204A:p.G402S	Chr6	100014165	rs207702137	C	T	66.77	PASS	ABHet=0.625;AC=1;AF=0.500;AN=2;BaseQRankSum=0.322;DB;DP=8;Dels=0.00;FS=3.332;HRun=0;HaplotypeScore=0.0000;MLEAC=1;MLEAF=0.500;MQ=57.05;MQ0=0;MQRankSum=0.322;QD=8.35;ReadPosRankSum=0.322	GT:AD:DP:GQ:PL	0/1:5,3:8:95:95,0,170
Chr6	100020638	100020638	T	C	exonic	FAM175A	nonsynonymous SNV	FAM175A:NM_001015516:exon5:c.A383G:p.Q128R	exonic	ENSBTAG00000014076	nonsynonymous SNV	ENSBTAG00000014076:ENSBTAT00000018700:exon5:c.A383G:p.Q128R	Chr6	100020638	rs207529370	T	C	288.77	PASS	ABHet=0.308;AC=1;AF=0.500;AN=2;BaseQRankSum=-0.231;DB;DP=13;Dels=0.00;FS=5.756;HRun=2;HaplotypeScore=0.0000;MLEAC=1;MLEAF=0.500;MQ=60.00;MQ0=0;MQRankSum=-0.694;QD=22.21;ReadPosRankSum=-1.620	GT:AD:DP:GQ:PL	0/1:4,9:13:99:317,0,120
Chr6	102660201	102660201	C	T	exonic	ARHGAP24	nonsynonymous SNV	ARHGAP24:NM_001102234:exon7:c.C1522T:p.P508S	exonic	ENSBTAG00000003959	nonsynonymous SNV	ENSBTAG00000003959:ENSBTAT00000005165:exon7:c.C1522T:p.P508S	Chr6	102660201	rs43487800	C	T	40.74	PASS	ABHom=0.833;AC=2;AF=1.00;AN=2;DB;DP=6;Dels=0.00;FS=0.000;HRun=0;HaplotypeScore=0.0000;MLEAC=2;MLEAF=1.00;MQ=56.04;MQ0=0;OND=0.167;QD=6.79	GT:AD:DP:GQ:PL	1/1:1,5:6:6:68,6,0
Chr6	105231567	105231567	G	A	exonic	EVC	nonsynonymous SNV	EVC:NM_174747:exon9:c.C1115T:p.T372M	exonic	ENSBTAG00000004287	nonsynonymous SNV	ENSBTAG00000004287:ENSBTAT00000005621:exon9:c.C1115T:p.T372M	Chr6	105231567	rs480345664	G	A	145.77	PASS	ABHet=0.375;AC=1;AF=0.500;AN=2;BaseQRankSum=-0.322;DB;DP=8;Dels=0.00;FS=0.000;HRun=0;HaplotypeScore=0.0000;MLEAC=1;MLEAF=0.500;MQ=60.00;MQ0=0;MQRankSum=0.322;QD=18.22;ReadPosRankSum=-0.684	GT:AD:DP:GQ:PL	0/1:3,5:8:90:174,0,90
Chr6	106483862	106483862	T	C	exonic	NSG1	nonsynonymous SNV	NSG1:NM_001077957:exon5:c.A412G:p.N138D	exonic	ENSBTAG00000005711	nonsynonymous SNV	ENSBTAG00000005711:ENSBTAT00000007502:exon4:c.A412G:p.N138D	Chr6	106483862	.	T	C	169.77	PASS	ABHet=0.455;AC=1;AF=0.500;AN=2;BaseQRankSum=-1.186;DP=12;Dels=0.00;FS=2.632;HRun=0;HaplotypeScore=0.9832;MLEAC=1;MLEAF=0.500;MQ=60.00;MQ0=0;MQRankSum=0.387;OND=0.083;QD=14.15;ReadPosRankSum=0.387	GT:AD:DP:GQ:PL	0/1:5,6:12:99:198,0,170
Chr6	108124813	108124813	A	C	exonic	TNIP2	nonsynonymous SNV	TNIP2:NM_001244591:exon2:c.A557C:p.Q186P	exonic	ENSBTAG00000015126	nonsynonymous SNV	ENSBTAG00000015126:ENSBTAT00000020124:exon1:c.A278C:p.Q93P	Chr6	108124813	rs136465289	A	C	255.78	PASS	ABHom=1.00;AC=2;AF=1.00;AN=2;DB;DP=9;Dels=0.00;FS=0.000;HRun=1;HaplotypeScore=0.0000;MLEAC=2;MLEAF=1.00;MQ=57.39;MQ0=0;QD=28.42	GT:AD:DP:GQ:PL	1/1:0,9:9:24:284,24,0
Chr6	109224878	109224878	G	C	exonic	SPON2	nonsynonymous SNV	SPON2:NM_001046157:exon6:c.C877G:p.P293A	exonic	ENSBTAG00000004261	nonsynonymous SNV	ENSBTAG00000004261:ENSBTAT00000005582:exon6:c.C877G:p.P293A	Chr6	109224878	rs43494461	G	C	138.9	PASS	ABHom=1.00;AC=2;AF=1.00;AN=2;DB;DP=6;Dels=0.00;FS=0.000;HRun=0;HaplotypeScore=0.0000;MLEAC=2;MLEAF=1.00;MQ=60.00;MQ0=0;QD=23.15	GT:AD:DP:GQ:PL	1/1:0,6:6:15:167,15,0
Chr6	113677317	113677317	G	A	exonic	BOD1L	nonsynonymous SNV	BOD1L:NM_001192190:exon10:c.C7630T:p.R2544C	exonic	ENSBTAG00000004316	nonsynonymous SNV	ENSBTAG00000004316:ENSBTAT00000033704:exon10:c.C7630T:p.R2544C	Chr6	113677317	.	G	A	67.77	PASS	ABHet=0.250;AC=1;AF=0.500;AN=2;BaseQRankSum=-0.727;DP=4;Dels=0.00;FS=0.000;HRun=0;HaplotypeScore=0.7887;MLEAC=1;MLEAF=0.500;MQ=53.95;MQ0=0;MQRankSum=0.727;QD=16.94;ReadPosRankSum=0.727	GT:AD:DP:GQ:PL	0/1:1,3:4:30:96,0,30
Chr6	115803193	115803193	A	G	exonic	CD38	nonsynonymous SNV	CD38:NM_175798:exon1:c.A196G:p.I66V	exonic	ENSBTAG00000013569	nonsynonymous SNV	ENSBTAG00000013569:ENSBTAT00000018042:exon1:c.A196G:p.I66V	Chr6	115803193	rs110672492	A	G	181.22	PASS	ABHet=0.111;AC=1;AF=0.500;AN=2;BaseQRankSum=0.747;DB;DP=9;Dels=0.00;FS=0.000;HRun=1;HaplotypeScore=0.0000;MLEAC=1;MLEAF=0.500;MQ=60.00;MQ0=0;MQRankSum=0.747;QD=20.14;ReadPosRankSum=-0.747	GT:AD:DP:GQ:PL	0/1:1,8:9:4:208,0,4
Chr6	116046922	116046922	G	C	exonic	PROM1	nonsynonymous SNV	PROM1:NM_001245952:exon4:c.C364G:p.L122V	exonic	ENSBTAG00000013736	nonsynonymous SNV	ENSBTAG00000013736:ENSBTAT00000018252:exon4:c.C364G:p.L122V	Chr6	116046922	rs211445440	G	C	88.77	PASS	ABHet=0.600;AC=1;AF=0.500;AN=2;BaseQRankSum=0.365;DB;DP=10;Dels=0.00;FS=6.990;HRun=0;HaplotypeScore=0.0000;MLEAC=1;MLEAF=0.500;MQ=45.15;MQ0=0;MQRankSum=-1.866;QD=8.88;ReadPosRankSum=0.741	GT:AD:DP:GQ:PL	0/1:6,4:10:99:117,0,200
Chr6	117746273	117746273	G	T	exonic	QDPR	nonsynonymous SNV	QDPR:NM_001076492:exon1:c.C91A:p.R31S	exonic	ENSBTAG00000040333	nonsynonymous SNV	ENSBTAG00000040333:ENSBTAT00000055681:exon1:c.C91A:p.R31S	Chr6	117746273	.	G	T	33.77	PASS	ABHet=0.667;AC=1;AF=0.500;AN=2;BaseQRankSum=0.720;DP=6;Dels=0.00;FS=0.000;HRun=0;HaplotypeScore=0.9997;MLEAC=1;MLEAF=0.500;MQ=60.00;MQ0=0;MQRankSum=-0.720;QD=5.63;ReadPosRankSum=0.720	GT:AD:DP:GQ:PL	0/1:4,2:6:62:62,0,132
Chr6	117749167	117749167	C	G	exonic	CLRN2	nonsynonymous SNV	CLRN2:NM_001193151:exon1:c.C15G:p.F5L	exonic	ENSBTAG00000003357	nonsynonymous SNV	ENSBTAG00000003357:ENSBTAT00000004355:exon1:c.C15G:p.F5L	Chr6	117749167	rs210506579	C	G	168.9	PASS	ABHom=1.00;AC=2;AF=1.00;AN=2;DB;DP=5;Dels=0.00;FS=0.000;HRun=0;HaplotypeScore=0.0000;MLEAC=2;MLEAF=1.00;MQ=60.00;MQ0=0;QD=33.78	GT:AD:DP:GQ:PL	1/1:0,5:5:15:197,15,0
Chr6	118212908	118212908	G	A	exonic	TBC1D14	nonsynonymous SNV	TBC1D14:NM_001099176:exon1:c.G4A:p.G2S	exonic	ENSBTAG00000005493	nonsynonymous SNV	ENSBTAG00000005493:ENSBTAT00000039389:exon1:c.G49A:p.G17S	Chr6	118212908	rs133712674	G	A	113.79	PASS	ABHet=0.200;AC=1;AF=0.500;AN=2;BaseQRankSum=0.731;DB;DP=5;Dels=0.00;FS=0.000;HRun=0;HaplotypeScore=0.0000;MLEAC=1;MLEAF=0.500;MQ=60.00;MQ0=0;MQRankSum=0.731;QD=22.76;ReadPosRankSum=0.731	GT:AD:DP:GQ:PL	0/1:1,4:5:22:142,0,22
Chr7	1301131	1301131	G	A	exonic	TBC1D9B	nonsynonymous SNV	TBC1D9B:NM_001101999:exon11:c.G1865A:p.R622H	exonic	ENSBTAG00000015611	nonsynonymous SNV	ENSBTAG00000015611:ENSBTAT00000029796:exon11:c.G1865A:p.R622H	Chr7	1301131	rs110865196	G	A	129.77	PASS	ABHet=0.375;AC=1;AF=0.500;AN=2;BaseQRankSum=0.322;DB;DP=8;Dels=0.00;FS=9.700;HRun=0;HaplotypeScore=0.0000;MLEAC=1;MLEAF=0.500;MQ=54.95;MQ0=0;MQRankSum=-0.322;QD=16.22;ReadPosRankSum=-0.322	GT:AD:DP:GQ:PL	0/1:3,5:8:51:158,0,51
Chr7	1312806	1312806	C	T	exonic	TBC1D9B	nonsynonymous SNV	TBC1D9B:NM_001101999:exon22:c.C3272T:p.A1091V	exonic	ENSBTAG00000015611	nonsynonymous SNV	ENSBTAG00000015611:ENSBTAT00000029796:exon22:c.C3272T:p.A1091V	Chr7	1312806	rs109106516	C	T	69.77	PASS	ABHet=0.429;AC=1;AF=0.500;AN=2;BaseQRankSum=0.406;DB;DP=7;Dels=0.00;FS=3.979;HRun=0;HaplotypeScore=0.5784;MLEAC=1;MLEAF=0.500;MQ=60.00;MQ0=0;MQRankSum=0.406;QD=9.97;ReadPosRankSum=0.406	GT:AD:DP:GQ:PL	0/1:3,4:7:89:98,0,89
Chr7	2372938	2372938	C	T	exonic	ZFP2	nonsynonymous SNV	ZFP2:NM_001098146:exon5:c.G271A:p.E91K	exonic	ENSBTAG00000007122	nonsynonymous SNV	ENSBTAG00000007122:ENSBTAT00000009371:exon5:c.G271A:p.E91K	Chr7	2372938	rs134867212	C	T	243.77	PASS	ABHet=0.500;AC=1;AF=0.500;AN=2;BaseQRankSum=0.263;DB;DP=16;Dels=0.00;FS=2.158;HRun=2;HaplotypeScore=0.0000;MLEAC=1;MLEAF=0.500;MQ=60.00;MQ0=0;MQRankSum=0.683;QD=15.24;ReadPosRankSum=-0.263	GT:AD:DP:GQ:PL	0/1:8,8:16:99:272,0,267
Chr7	2545146	2545146	G	A	exonic	TRIM17	nonsynonymous SNV	TRIM17:NM_001105011:exon6:c.G740A:p.S247N	exonic	ENSBTAG00000018673	nonsynonymous SNV	ENSBTAG00000018673:ENSBTAT00000024853:exon6:c.G791A:p.S264N	Chr7	2545146	rs43496613	G	A	215.8	PASS	ABHom=1.00;AC=2;AF=1.00;AN=2;DB;DP=7;Dels=0.00;FS=0.000;HRun=1;HaplotypeScore=0.0000;MLEAC=2;MLEAF=1.00;MQ=53.03;MQ0=0;QD=30.83	GT:AD:DP:GQ:PL	1/1:0,7:7:21:244,21,0
Chr7	2545868	2545868	C	T	exonic	TRIM17	nonsynonymous SNV	TRIM17:NM_001105011:exon7:c.C1166T:p.T389I	exonic	ENSBTAG00000018673	nonsynonymous SNV	ENSBTAG00000018673:ENSBTAT00000024853:exon7:c.C1217T:p.T406I	Chr7	2545868	rs43496608	C	T	304.78	PASS	ABHom=1.00;AC=2;AF=1.00;AN=2;DB;DP=9;Dels=0.00;FS=0.000;HRun=1;HaplotypeScore=0.0000;MLEAC=2;MLEAF=1.00;MQ=54.65;MQ0=0;QD=33.86	GT:AD:DP:GQ:PL	1/1:0,9:9:27:333,27,0
Chr7	2602442	2602442	G	A	exonic	OBSCN	nonsynonymous SNV	OBSCN:NM_001102196:exon12:c.C1484T:p.A495V	exonic	ENSBTAG00000040028	nonsynonymous SNV	ENSBTAG00000040028:ENSBTAT00000057596:exon12:c.C1484T:p.A495V	Chr7	2602442	rs468120343	G	A	66.77	PASS	ABHet=0.333;AC=1;AF=0.500;AN=2;BaseQRankSum=0.727;DB;DP=6;Dels=0.00;FS=0.000;HRun=0;HaplotypeScore=0.0000;MLEAC=1;MLEAF=0.500;MQ=56.04;MQ0=0;MQRankSum=0.727;QD=11.13;ReadPosRankSum=-0.727	GT:AD:DP:GQ:PL	0/1:2,4:6:30:95,0,30
Chr7	2602524	2602524	G	T	exonic	OBSCN	nonsynonymous SNV	OBSCN:NM_001102196:exon12:c.C1402A:p.P468T	exonic	ENSBTAG00000040028	nonsynonymous SNV	ENSBTAG00000040028:ENSBTAT00000057596:exon12:c.C1402A:p.P468T	Chr7	2602524	rs136016756	G	T	63.77	PASS	ABHet=0.500;AC=1;AF=0.500;AN=2;BaseQRankSum=-0.988;DB;DP=8;Dels=0.00;FS=3.979;HRun=0;HaplotypeScore=0.7340;MLEAC=1;MLEAF=0.500;MQ=57.05;MQ0=0;MQRankSum=-0.406;QD=7.97;ReadPosRankSum=0.406	GT:AD:DP:GQ:PL	0/1:4,4:8:92:92,0,101
Chr7	2886330	2886330	C	A	exonic	GJC2	nonsynonymous SNV	GJC2:NM_001046440:exon2:c.G1024T:p.A342S	exonic	ENSBTAG00000014916	nonsynonymous SNV	ENSBTAG00000014916:ENSBTAT00000019857:exon2:c.G1024T:p.A342S	Chr7	2886330	rs380163099	C	A	72.77	PASS	ABHet=0.200;AC=1;AF=0.500;AN=2;BaseQRankSum=0.727;DB;DP=5;Dels=0.00;FS=0.000;HRun=0;HaplotypeScore=0.0000;MLEAC=1;MLEAF=0.500;MQ=55.21;MQ0=0;MQRankSum=0.727;QD=14.55;ReadPosRankSum=0.727	GT:AD:DP:GQ:PL	0/1:1,4:5:29:101,0,29
Chr7	2908888	2908888	A	T	exonic	MRPL55	nonsynonymous SNV	MRPL55:NM_001075276:exon3:c.A223T:p.I75L	exonic	ENSBTAG00000020721	nonsynonymous SNV	ENSBTAG00000020721:ENSBTAT00000027614:exon3:c.A223T:p.I75L,ENSBTAG00000020721:ENSBTAT00000048852:exon3:c.A223T:p.I75L	Chr7	2908888	rs210762566	A	T	109.77	PASS	ABHet=0.333;AC=1;AF=0.500;AN=2;BaseQRankSum=-0.720;DB;DP=6;Dels=0.00;FS=3.310;HRun=1;HaplotypeScore=0.0000;MLEAC=1;MLEAF=0.500;MQ=60.00;MQ0=0;MQRankSum=-0.720;QD=18.29;ReadPosRankSum=1.380	GT:AD:DP:GQ:PL	0/1:2,4:6:64:138,0,64
Chr7	4026139	4026139	G	C	exonic	MEF2B	nonsynonymous SNV	MEF2B:NM_001145793:exon9:c.G1042C:p.A348P	exonic	ENSBTAG00000001818	nonsynonymous SNV	ENSBTAG00000001818:ENSBTAT00000002377:exon8:c.G1042C:p.A348P	Chr7	4026139	rs378250360	G	C	197.84	PASS	ABHom=1.00;AC=2;AF=1.00;AN=2;DB;DP=7;Dels=0.00;FS=0.000;HRun=1;HaplotypeScore=0.0000;MLEAC=2;MLEAF=1.00;MQ=60.00;MQ0=0;QD=28.26	GT:AD:DP:GQ:PL	1/1:0,7:7:18:226,18,0
Chr7	4908538	4908538	C	T	exonic	CIST1	nonsynonymous SNV	CIST1:NM_001075271:exon2:c.C128T:p.T43M	exonic	ENSBTAG00000033886	nonsynonymous SNV	ENSBTAG00000033886:ENSBTAT00000048089:exon2:c.C128T:p.T43M,ENSBTAG00000033886:ENSBTAT00000063901:exon2:c.C128T:p.T43M	Chr7	4908538	rs134346440	C	T	68.77	PASS	ABHet=0.700;AC=1;AF=0.500;AN=2;BaseQRankSum=1.001;DB;DP=10;Dels=0.00;FS=7.782;HRun=0;HaplotypeScore=0.9987;MLEAC=1;MLEAF=0.500;MQ=60.00;MQ0=0;MQRankSum=-0.573;QD=6.88;ReadPosRankSum=-0.248	GT:AD:DP:GQ:PL	0/1:7,3:10:97:97,0,202
Chr7	5361237	5361237	G	A	exonic	MAP1S	nonsynonymous SNV	MAP1S:NM_001102114:exon5:c.C2002T:p.P668S	exonic	ENSBTAG00000020709	nonsynonymous SNV	ENSBTAG00000020709:ENSBTAT00000019513:exon5:c.C2002T:p.P668S	Chr7	5361237	rs443647432	G	A	131.03	PASS	ABHom=1.00;AC=2;AF=1.00;AN=2;DB;DP=6;Dels=0.00;FS=0.000;HRun=0;HaplotypeScore=0.0000;MLEAC=2;MLEAF=1.00;MQ=60.00;MQ0=0;QD=21.84	GT:AD:DP:GQ:PL	1/1:0,6:6:12:159,12,0
Chr7	5751165	5751165	C	T	exonic	ABHD8	nonsynonymous SNV	ABHD8:NM_001078123:exon5:c.C1277T:p.A426V	exonic	ENSBTAG00000025809	nonsynonymous SNV	ENSBTAG00000025809:ENSBTAT00000036501:exon5:c.C1277T:p.A426V	Chr7	5751165	.	C	T	131.94	PASS	ABHet=0.250;AC=1;AF=0.500;AN=2;BaseQRankSum=-0.742;DP=9;Dels=0.00;FS=8.451;HRun=0;HaplotypeScore=0.0000;MLEAC=1;MLEAF=0.500;MQ=51.18;MQ0=0;MQRankSum=-0.742;OND=0.111;QD=14.66;ReadPosRankSum=0.742	GT:AD:DP:GQ:PL	0/1:2,6:9:14:160,0,14
Chr7	6161910	6161910	G	A	exonic	NWD1	nonsynonymous SNV	NWD1:NM_001102210:exon15:c.C4013T:p.S1338L	exonic	ENSBTAG00000009328	nonsynonymous SNV	ENSBTAG00000009328:ENSBTAT00000012281:exon15:c.C4013T:p.S1338L	Chr7	6161910	.	G	A	41.78	PASS	ABHet=0.200;AC=1;AF=0.500;AN=2;BaseQRankSum=0.736;DP=5;Dels=0.00;FS=0.000;HRun=1;HaplotypeScore=0.0000;MLEAC=1;MLEAF=0.500;MQ=55.21;MQ0=0;MQRankSum=-0.736;QD=8.36;ReadPosRankSum=-0.736	GT:AD:DP:GQ:PL	0/1:1,4:5:26:70,0,26
Chr7	6169306	6169306	C	T	exonic	NWD1	nonsynonymous SNV	NWD1:NM_001102210:exon12:c.G2887A:p.G963S	exonic	ENSBTAG00000009328	nonsynonymous SNV	ENSBTAG00000009328:ENSBTAT00000012281:exon12:c.G2887A:p.G963S	Chr7	6169306	.	C	T	120.03	PASS	ABHom=0.800;AC=2;AF=1.00;AN=2;DP=5;Dels=0.00;FS=0.000;HRun=0;HaplotypeScore=0.0000;MLEAC=2;MLEAF=1.00;MQ=60.00;MQ0=0;OND=0.200;QD=24.01	GT:AD:DP:GQ:PL	1/1:1,4:5:12:148,12,0
Chr7	6171282	6171282	T	C	exonic	NWD1	nonsynonymous SNV	NWD1:NM_001102210:exon11:c.A2836G:p.I946V	exonic	ENSBTAG00000009328	nonsynonymous SNV	ENSBTAG00000009328:ENSBTAT00000012281:exon11:c.A2836G:p.I946V	Chr7	6171282	.	T	C	84.77	PASS	ABHet=0.615;AC=1;AF=0.500;AN=2;BaseQRankSum=1.034;DP=13;Dels=0.00;FS=0.000;HRun=0;HaplotypeScore=0.0000;MLEAC=1;MLEAF=0.500;MQ=54.44;MQ0=0;MQRankSum=-0.278;QD=6.52;ReadPosRankSum=0.278	GT:AD:DP:GQ:PL	0/1:8,5:13:99:113,0,206
Chr7	7878199	7878199	C	G	exonic	CIB3	nonsynonymous SNV	CIB3:NM_001192212:exon5:c.C398G:p.T133S	exonic	ENSBTAG00000016179	nonsynonymous SNV	ENSBTAG00000016179:ENSBTAT00000021537:exon5:c.C398G:p.T133S	Chr7	7878199	rs474161630	C	G	59.77	PASS	ABHet=0.600;AC=1;AF=0.500;AN=2;BaseQRankSum=0.322;DB;DP=10;Dels=0.00;FS=0.000;HRun=0;HaplotypeScore=0.7887;MLEAC=1;MLEAF=0.500;MQ=55.21;MQ0=0;MQRankSum=0.322;QD=5.98;ReadPosRankSum=0.684	GT:AD:DP:GQ:PL	0/1:6,4:10:88:88,0,165
Chr7	8803989	8803989	C	T	exonic	AKAP8	nonsynonymous SNV	AKAP8:NM_001102072:exon14:c.C1807T:p.R603W	exonic	ENSBTAG00000001807	nonsynonymous SNV	ENSBTAG00000001807:ENSBTAT00000002363:exon14:c.C1807T:p.R603W	Chr7	8803989	rs382449282	C	T	127.77	PASS	ABHet=0.400;AC=1;AF=0.500;AN=2;BaseQRankSum=0.322;DB;DP=10;Dels=0.00;FS=0.000;HRun=0;HaplotypeScore=0.0000;MLEAC=1;MLEAF=0.500;MQ=60.00;MQ0=0;MQRankSum=-0.322;QD=12.78;ReadPosRankSum=-0.684	GT:AD:DP:GQ:PL	0/1:4,6:10:83:156,0,83
Chr7	8914999	8914999	G	A	exonic	EPHX3	nonsynonymous SNV	EPHX3:NM_001193176:exon6:c.G661A:p.V221M	exonic	ENSBTAG00000020090	nonsynonymous SNV	ENSBTAG00000020090:ENSBTAT00000026765:exon6:c.G661A:p.V221M	Chr7	8914999	.	G	A	164.77	PASS	ABHet=0.455;AC=1;AF=0.500;AN=2;BaseQRankSum=-0.466;DP=11;Dels=0.00;FS=0.000;HRun=0;HaplotypeScore=0.0000;MLEAC=1;MLEAF=0.500;MQ=60.00;MQ0=0;MQRankSum=-0.466;QD=14.98;ReadPosRankSum=0.466	GT:AD:DP:GQ:PL	0/1:5,6:11:99:193,0,154
Chr7	9207978	9207978	A	C	exonic	SLC1A6	nonsynonymous SNV	SLC1A6:NM_001099090:exon2:c.A109C:p.M37L	exonic	ENSBTAG00000013502	nonsynonymous SNV	ENSBTAG00000013502:ENSBTAT00000017953:exon1:c.A109C:p.M37L	Chr7	9207978	rs483186397	A	C	85.77	PASS	ABHet=0.500;AC=1;AF=0.500;AN=2;BaseQRankSum=-0.421;DB;DP=8;Dels=0.00;FS=8.451;HRun=1;HaplotypeScore=0.0000;MLEAC=1;MLEAF=0.500;MQ=60.00;MQ0=0;MQRankSum=0.922;QD=10.72;ReadPosRankSum=1.638	GT:AD:DP:GQ:PL	0/1:4,4:8:98:114,0,98
Chr7	12357253	12357253	G	A	exonic	TECR	nonsynonymous SNV	TECR:NM_001034748:exon1:c.C7T:p.H3Y	exonic	ENSBTAG00000012632	nonsynonymous SNV	ENSBTAG00000012632:ENSBTAT00000036271:exon1:c.C7T:p.H3Y	Chr7	12357253	.	G	A	95.77	PASS	ABHet=0.500;AC=1;AF=0.500;AN=2;BaseQRankSum=-0.851;DP=10;Dels=0.00;FS=0.000;HRun=0;HaplotypeScore=0.0000;MLEAC=1;MLEAF=0.500;MQ=57.66;MQ0=0;MQRankSum=-0.336;QD=9.58;ReadPosRankSum=-0.851	GT:AD:DP:GQ:PL	0/1:5,5:10:99:124,0,150
Chr7	12890002	12890002	C	T	exonic	CC2D1A	nonsynonymous SNV	CC2D1A:NM_001098954:exon1:c.G56A:p.R19H	exonic	ENSBTAG00000006068	nonsynonymous SNV	ENSBTAG00000006068:ENSBTAT00000007973:exon1:c.G56A:p.R19H	Chr7	12890002	rs210628193	C	T	114.03	PASS	ABHom=1.00;AC=2;AF=1.00;AN=2;DB;DP=5;Dels=0.00;FS=0.000;HRun=0;HaplotypeScore=0.0000;MLEAC=2;MLEAF=1.00;MQ=60.00;MQ0=0;QD=22.81	GT:AD:DP:GQ:PL	1/1:0,5:5:12:142,12,0
Chr7	15884496	15884496	C	T	exonic	ANGPTL6	nonsynonymous SNV	ANGPTL6:NM_001128070:exon1:c.G70A:p.A24T	exonic	ENSBTAG00000039302	nonsynonymous SNV	ENSBTAG00000039302:ENSBTAT00000020787:exon1:c.G70A:p.A24T	Chr7	15884496	rs378436650	C	T	58.77	PASS	ABHet=0.333;AC=1;AF=0.500;AN=2;BaseQRankSum=-0.720;DB;DP=6;Dels=0.00;FS=0.000;HRun=0;HaplotypeScore=0.0000;MLEAC=1;MLEAF=0.500;MQ=60.00;MQ0=0;MQRankSum=-0.720;QD=9.79;ReadPosRankSum=-1.380	GT:AD:DP:GQ:PL	0/1:2,4:6:57:87,0,57
Chr7	15934431	15934431	A	T	exonic	DNMT1	nonsynonymous SNV	DNMT1:NM_182651:exon14:c.T1030A:p.S344T	exonic	ENSBTAG00000002736	nonsynonymous SNV	ENSBTAG00000002736:ENSBTAT00000003549:exon14:c.T1030A:p.S344T	Chr7	15934431	rs210537571	A	T	182.77	PASS	ABHet=0.333;AC=1;AF=0.500;AN=2;BaseQRankSum=-1.203;DB;DP=9;Dels=0.00;FS=2.808;HRun=0;HaplotypeScore=0.0000;MLEAC=1;MLEAF=0.500;MQ=60.00;MQ0=0;MQRankSum=2.054;QD=20.31;ReadPosRankSum=-2.054	GT:AD:DP:GQ:PL	0/1:3,6:9:96:211,0,96
Chr7	16048450	16048450	C	G	exonic	ICAM1	nonsynonymous SNV	ICAM1:NM_174348:exon3:c.C470G:p.A157G	exonic	ENSBTAG00000010303	nonsynonymous SNV	ENSBTAG00000010303:ENSBTAT00000013608:exon3:c.C470G:p.A157G	Chr7	16048450	rs207869084	C	G	194.22	PASS	ABHet=0.200;AC=1;AF=0.500;AN=2;BaseQRankSum=-0.751;DB;DP=10;Dels=0.00;FS=3.522;HRun=2;HaplotypeScore=0.0000;MLEAC=1;MLEAF=0.500;MQ=50.31;MQ0=0;MQRankSum=0.751;QD=19.42;ReadPosRankSum=0.751	GT:AD:DP:GQ:PL	0/1:2,8:10:4:221,0,4
Chr7	16072948	16072948	C	G	exonic	FDX1L	nonsynonymous SNV	FDX1L:NM_001080226:exon1:c.G109C:p.G37R	exonic	ENSBTAG00000010318	nonsynonymous SNV	ENSBTAG00000010318:ENSBTAT00000013630:exon1:c.G109C:p.G37R	Chr7	16072948	rs134437895	C	G	103.77	PASS	ABHet=0.600;AC=1;AF=0.500;AN=2;BaseQRankSum=0.361;DB;DP=10;Dels=0.00;FS=0.000;HRun=2;HaplotypeScore=0.0000;MLEAC=1;MLEAF=0.500;MQ=57.66;MQ0=0;MQRankSum=0.361;QD=10.38;ReadPosRankSum=0.361	GT:AD:DP:GQ:PL	0/1:6,4:10:99:132,0,157
Chr7	16088911	16088911	C	T	exonic	ICAM3	nonsynonymous SNV	ICAM3:NM_174349:exon4:c.G739A:p.D247N	exonic	ENSBTAG00000015742	nonsynonymous SNV	ENSBTAG00000015742:ENSBTAT00000020903:exon4:c.G739A:p.D247N	Chr7	16088911	rs110709663	C	T	369.77	PASS	ABHom=1.00;AC=2;AF=1.00;AN=2;DB;DP=10;Dels=0.00;FS=0.000;HRun=1;HaplotypeScore=0.0000;MLEAC=2;MLEAF=1.00;MQ=60.00;MQ0=0;QD=36.98	GT:AD:DP:GQ:PL	1/1:0,10:10:30:398,30,0
Chr7	17683972	17683972	C	T	exonic	CAMSAP3	nonsynonymous SNV	CAMSAP3:NM_001205534:exon13:c.C1841T:p.P614L	exonic	ENSBTAG00000011356	nonsynonymous SNV	ENSBTAG00000011356:ENSBTAT00000015094:exon11:c.C1769T:p.P590L	Chr7	17683972	rs458563792	C	T	64.77	PASS	ABHet=0.571;AC=1;AF=0.500;AN=2;BaseQRankSum=0.550;DB;DP=7;Dels=0.00;FS=0.000;HRun=0;HaplotypeScore=1.7074;MLEAC=1;MLEAF=0.500;MQ=60.00;MQ0=0;MQRankSum=0.000;QD=9.25;ReadPosRankSum=-0.937	GT:AD:DP:GQ:PL	0/1:4,3:7:93:93,0,125
Chr7	17813004	17813004	T	C	exonic	CD209	nonsynonymous SNV	CD209:NM_001145756:exon5:c.A326G:p.N109S	exonic	ENSBTAG00000007312	nonsynonymous SNV	ENSBTAG00000007312:ENSBTAT00000009621:exon5:c.A326G:p.N109S	Chr7	17813004	rs209491136	T	C	121.03	PASS	ABHom=1.00;AC=2;AF=1.00;AN=2;DB;DP=4;Dels=0.00;FS=0.000;HRun=0;HaplotypeScore=0.0000;MLEAC=2;MLEAF=1.00;MQ=60.00;MQ0=0;QD=30.26	GT:AD:DP:GQ:PL	1/1:0,4:4:12:149,12,0
Chr7	18184478	18184478	T	C	exonic	CD320	nonsynonymous SNV	CD320:NM_001166558:exon3:c.A281G:p.N94S	exonic	ENSBTAG00000004403	nonsynonymous SNV	ENSBTAG00000004403:ENSBTAT00000005777:exon3:c.A281G:p.N94S	Chr7	18184478	.	T	C	71.77	PASS	ABHet=0.571;AC=1;AF=0.500;AN=2;BaseQRankSum=0.550;DP=7;Dels=0.00;FS=8.451;HRun=0;HaplotypeScore=0.0000;MLEAC=1;MLEAF=0.500;MQ=60.00;MQ0=0;MQRankSum=-0.937;QD=10.25;ReadPosRankSum=-0.550	GT:AD:DP:GQ:PL	0/1:4,3:7:99:100,0,133
Chr7	18326907	18326907	G	A	exonic	HNRNPM	nonsynonymous SNV	HNRNPM:NM_001191223:exon14:c.G1603A:p.A535T	exonic	ENSBTAG00000021039	nonsynonymous SNV	ENSBTAG00000021039:ENSBTAT00000028022:exon10:c.G1060A:p.A354T,ENSBTAG00000021039:ENSBTAT00000011559:exon14:c.G1603A:p.A535T	Chr7	18326907	rs464059104	G	A	129.03	PASS	ABHom=1.00;AC=2;AF=1.00;AN=2;DB;DP=4;Dels=0.00;FS=0.000;HRun=0;HaplotypeScore=0.0000;MLEAC=2;MLEAF=1.00;MQ=60.00;MQ0=0;QD=32.26	GT:AD:DP:GQ:PL	1/1:0,4:4:12:157,12,0
Chr7	19695685	19695685	C	G	exonic	VMAC	nonsynonymous SNV	VMAC:NM_001105371:exon2:c.G446C:p.G149A	exonic	ENSBTAG00000006067	nonsynonymous SNV	ENSBTAG00000006067:ENSBTAT00000007971:exon2:c.G446C:p.G149A	Chr7	19695685	rs211203179	C	G	138.77	PASS	ABHet=0.444;AC=1;AF=0.500;AN=2;BaseQRankSum=-0.876;DB;DP=9;Dels=0.00;FS=0.000;HRun=0;HaplotypeScore=0.0000;MLEAC=1;MLEAF=0.500;MQ=57.39;MQ0=0;MQRankSum=1.307;QD=15.42;ReadPosRankSum=-1.307	GT:AD:DP:GQ:PL	0/1:4,5:9:99:167,0,131
Chr7	19740380	19740380	T	C	exonic	FUT5	nonsynonymous SNV	FUT5:NM_176851:exon5:c.T320C:p.V107A	exonic	ENSBTAG00000000414	nonsynonymous SNV	ENSBTAG00000000414:ENSBTAT00000000529:exon3:c.T320C:p.V107A	Chr7	19740380	rs135009341	T	C	353.77	PASS	ABHom=1.00;AC=2;AF=1.00;AN=2;DB;DP=11;Dels=0.00;FS=0.000;HRun=0;HaplotypeScore=0.0000;MLEAC=2;MLEAF=1.00;MQ=60.00;MQ0=0;QD=32.16	GT:AD:DP:GQ:PL	1/1:0,11:11:30:382,30,0
Chr7	22092825	22092825	C	T	exonic	ZNF555	nonsynonymous SNV	ZNF555:NM_001082449:exon2:c.G89A:p.R30K	exonic	ENSBTAG00000008397	nonsynonymous SNV	ENSBTAG00000008397:ENSBTAT00000011050:exon2:c.G89A:p.R30K	Chr7	22092825	rs451811618	C	T	116.78	PASS	ABHet=0.200;AC=1;AF=0.500;AN=2;BaseQRankSum=-0.731;DB;DP=5;Dels=0.00;FS=0.000;HRun=1;HaplotypeScore=0.0000;MLEAC=1;MLEAF=0.500;MQ=60.00;MQ0=0;MQRankSum=0.731;QD=23.36;ReadPosRankSum=-0.731	GT:AD:DP:GQ:PL	0/1:1,4:5:27:145,0,27
Chr7	22110574	22110574	G	C	exonic	ZNF554	nonsynonymous SNV	ZNF554:NM_001105037:exon5:c.C1270G:p.L424V	exonic	ENSBTAG00000031352	nonsynonymous SNV	ENSBTAG00000031352:ENSBTAT00000000456:exon5:c.C1270G:p.L424V	Chr7	22110574	rs43506816	G	C	201.77	PASS	ABHet=0.563;AC=1;AF=0.500;AN=2;BaseQRankSum=0.289;DB;DP=16;Dels=0.00;FS=2.158;HRun=0;HaplotypeScore=0.0000;MLEAC=1;MLEAF=0.500;MQ=60.00;MQ0=0;MQRankSum=0.637;QD=12.61;ReadPosRankSum=-0.984	GT:AD:DP:GQ:PL	0/1:9,7:16:99:230,0,247
Chr7	22440918	22440918	A	G	exonic	LMNB2	nonsynonymous SNV	LMNB2:NM_001276353:exon3:c.A536G:p.N179S	exonic	ENSBTAG00000013624	nonsynonymous SNV	ENSBTAG00000013624:ENSBTAT00000018110:exon3:c.A494G:p.N165S	Chr7	22440918	rs380614654	A	G	58.77	PASS	ABHet=0.571;AC=1;AF=0.500;AN=2;BaseQRankSum=0.937;DB;DP=7;Dels=0.00;FS=0.000;HRun=0;HaplotypeScore=0.0000;MLEAC=1;MLEAF=0.500;MQ=56.62;MQ0=0;MQRankSum=0.937;QD=8.40;ReadPosRankSum=1.754	GT:AD:DP:GQ:PL	0/1:4,3:7:87:87,0,110
Chr7	22699044	22699044	C	T	exonic	AMH	nonsynonymous SNV	AMH:NM_173890:exon5:c.C1007T:p.A336V	exonic	ENSBTAG00000014955	nonsynonymous SNV	ENSBTAG00000014955:ENSBTAT00000019912:exon5:c.C1007T:p.A336V	Chr7	22699044	rs43505518	C	T	80.28	PASS	ABHom=1.00;AC=2;AF=1.00;AN=2;DB;DP=3;Dels=0.00;FS=0.000;HRun=1;HaplotypeScore=0.0000;MLEAC=2;MLEAF=1.00;MQ=60.00;MQ0=0;QD=26.76	GT:AD:DP:GQ:PL	1/1:0,3:3:9:108,9,0
Chr7	23104139	23104139	C	G	exonic	RAD50	nonsynonymous SNV	RAD50:NM_001206868:exon14:c.G2353C:p.A785P	exonic	ENSBTAG00000011252	nonsynonymous SNV	ENSBTAG00000011252:ENSBTAT00000014945:exon14:c.G2353C:p.A785P	Chr7	23104139	.	C	G	176.77	PASS	ABHet=0.333;AC=1;AF=0.500;AN=2;BaseQRankSum=-1.001;DP=9;Dels=0.00;FS=2.808;HRun=1;HaplotypeScore=0.9789;MLEAC=1;MLEAF=0.500;MQ=60.00;MQ0=0;MQRankSum=1.001;QD=19.64;ReadPosRankSum=-1.001	GT:AD:DP:GQ:PL	0/1:3,6:9:92:205,0,92
Chr7	23444918	23444918	A	G	exonic	PDLIM4	nonsynonymous SNV	PDLIM4:NM_001034491:exon4:c.T434C:p.V145A	exonic	ENSBTAG00000015426	nonsynonymous SNV	ENSBTAG00000015426:ENSBTAT00000020501:exon4:c.T434C:p.V145A,ENSBTAG00000015426:ENSBTAT00000064639:exon6:c.T500C:p.V167A	Chr7	23444918	rs135843349	A	G	62.77	PASS	ABHet=0.625;AC=1;AF=0.500;AN=2;BaseQRankSum=0.956;DB;DP=9;Dels=0.00;FS=3.136;HRun=3;HaplotypeScore=0.9789;MLEAC=1;MLEAF=0.500;MQ=60.00;MQ0=0;MQRankSum=0.322;OND=0.111;QD=6.97;ReadPosRankSum=0.322	GT:AD:DP:GQ:PL	0/1:5,3:9:91:91,0,123
Chr7	23503590	23503590	T	A	exonic	P4HA2	nonsynonymous SNV	P4HA2:NM_001034293:exon11:c.T1173A:p.D391E,P4HA2:NM_001159409:exon11:c.T1173A:p.D391E	exonic	ENSBTAG00000001116	nonsynonymous SNV	ENSBTAG00000001116:ENSBTAT00000001477:exon10:c.T1035A:p.D345E,ENSBTAG00000001116:ENSBTAT00000001479:exon11:c.T1173A:p.D391E,ENSBTAG00000001116:ENSBTAT00000064203:exon11:c.T1173A:p.D391E	Chr7	23503590	.	T	A	153.77	PASS	ABHet=0.538;AC=1;AF=0.500;AN=2;BaseQRankSum=-0.312;DP=13;Dels=0.00;FS=2.522;HRun=1;HaplotypeScore=0.0000;MLEAC=1;MLEAF=0.500;MQ=52.45;MQ0=0;MQRankSum=1.093;QD=11.83;ReadPosRankSum=-0.660	GT:AD:DP:GQ:PL	0/1:7,6:13:99:182,0,178
Chr7	26329353	26329353	T	A	exonic	SLC27A6	nonsynonymous SNV	SLC27A6:NM_001101169:exon1:c.A242T:p.K81M	exonic	ENSBTAG00000004860	nonsynonymous SNV	ENSBTAG00000004860:ENSBTAT00000044112:exon1:c.A242T:p.K81M	Chr7	26329353	rs109305471	T	A	468.77	PASS	ABHom=1.00;AC=2;AF=1.00;AN=2;DB;DP=13;Dels=0.00;FS=0.000;HRun=0;HaplotypeScore=0.0000;MLEAC=2;MLEAF=1.00;MQ=58.20;MQ0=0;QD=36.06	GT:AD:DP:GQ:PL	1/1:0,13:13:39:497,39,0
Chr7	27846629	27846629	C	T	exonic	MEGF10	nonsynonymous SNV	MEGF10:NM_001046451:exon14:c.G1711A:p.V571M	exonic	ENSBTAG00000000329	nonsynonymous SNV	ENSBTAG00000000329:ENSBTAT00000000434:exon14:c.G1711A:p.V571M	Chr7	27846629	rs135673633	C	T	161.9	PASS	ABHom=1.00;AC=2;AF=1.00;AN=2;DB;DP=5;Dels=0.00;FS=0.000;HRun=0;HaplotypeScore=0.0000;MLEAC=2;MLEAF=1.00;MQ=60.00;MQ0=0;QD=32.38	GT:AD:DP:GQ:PL	1/1:0,5:5:15:190,15,0
Chr7	31733648	31733648	A	C	exonic	CEP120	nonsynonymous SNV	CEP120:NM_001078000:exon9:c.A1126C:p.T376P	exonic	ENSBTAG00000013184	nonsynonymous SNV	ENSBTAG00000013184:ENSBTAT00000017545:exon9:c.A1126C:p.T376P,ENSBTAG00000013184:ENSBTAT00000043775:exon9:c.A1126C:p.T376P	Chr7	31733648	rs211332815	A	C	248.8	PASS	ABHom=1.00;AC=2;AF=1.00;AN=2;DB;DP=7;Dels=0.00;FS=0.000;HRun=1;HaplotypeScore=0.0000;MLEAC=2;MLEAF=1.00;MQ=60.00;MQ0=0;QD=35.54	GT:AD:DP:GQ:PL	1/1:0,7:7:21:277,21,0
Chr7	39418941	39418941	C	T	exonic	CDHR2	nonsynonymous SNV	CDHR2:NM_001192304:exon30:c.C3785T:p.A1262V	exonic	ENSBTAG00000025340	nonsynonymous SNV	ENSBTAG00000025340:ENSBTAT00000035552:exon30:c.C3785T:p.A1262V	Chr7	39418941	rs208776271	C	T	153.9	PASS	ABHom=1.00;AC=2;AF=1.00;AN=2;DB;DP=6;Dels=0.00;FS=0.000;HRun=0;HaplotypeScore=0.0000;MLEAC=2;MLEAF=1.00;MQ=60.00;MQ0=0;QD=25.65	GT:AD:DP:GQ:PL	1/1:0,6:6:15:182,15,0
Chr7	39694063	39694063	G	C	exonic	HK3	nonsynonymous SNV	HK3:NM_001101929:exon6:c.C484G:p.R162G	exonic	ENSBTAG00000014898	nonsynonymous SNV	ENSBTAG00000014898:ENSBTAT00000055605:exon6:c.C484G:p.R162G,ENSBTAG00000014898:ENSBTAT00000019834:exon17:c.C2344G:p.R782G	Chr7	39694063	rs380257053	G	C	256.78	PASS	ABHom=1.00;AC=2;AF=1.00;AN=2;DB;DP=8;Dels=0.00;FS=0.000;HRun=1;HaplotypeScore=0.0000;MLEAC=2;MLEAF=1.00;MQ=53.95;MQ0=0;QD=32.10	GT:AD:DP:GQ:PL	1/1:0,8:8:24:285,24,0
Chr7	45603312	45603312	T	C	exonic	TCF3	nonsynonymous SNV	TCF3:NM_001192698:exon17:c.A1501G:p.T501A	exonic	ENSBTAG00000008695	nonsynonymous SNV	ENSBTAG00000008695:ENSBTAT00000028599:exon17:c.A1501G:p.T501A	Chr7	45603312	rs133563294	T	C	173.84	PASS	ABHom=1.00;AC=2;AF=1.00;AN=2;DB;DP=7;Dels=0.00;FS=0.000;HRun=0;HaplotypeScore=0.0000;MLEAC=2;MLEAF=1.00;MQ=60.00;MQ0=0;QD=24.83	GT:AD:DP:GQ:PL	1/1:0,7:7:18:202,18,0
Chr7	45813144	45813144	C	T	exonic	ABHD17A	nonsynonymous SNV	ABHD17A:NM_001046536:exon2:c.G58A:p.G20S	exonic	ENSBTAG00000025277	nonsynonymous SNV	ENSBTAG00000025277:ENSBTAT00000035463:exon2:c.G58A:p.G20S	Chr7	45813144	rs137701499	C	T	255.8	PASS	ABHom=1.00;AC=2;AF=1.00;AN=2;DB;DP=7;Dels=0.00;FS=0.000;HRun=0;HaplotypeScore=0.0000;MLEAC=2;MLEAF=1.00;MQ=60.00;MQ0=0;QD=36.54	GT:AD:DP:GQ:PL	1/1:0,7:7:21:284,21,0
Chr7	47555903	47555903	C	A	exonic	CDKN2AIPNL	nonsynonymous SNV	CDKN2AIPNL:NM_001046112:exon1:c.G114T:p.K38N	exonic	ENSBTAG00000010984	nonsynonymous SNV	ENSBTAG00000010984:ENSBTAT00000014579:exon1:c.G114T:p.K38N	Chr7	47555903	rs378423823	C	A	414.77	PASS	ABHom=1.00;AC=2;AF=1.00;AN=2;DB;DP=14;Dels=0.00;FS=0.000;HRun=0;HaplotypeScore=0.0000;MLEAC=2;MLEAF=1.00;MQ=60.00;MQ0=0;QD=29.63	GT:AD:DP:GQ:PL	1/1:0,14:14:36:443,36,0
Chr7	48901017	48901017	A	G	exonic	SLC25A48	nonsynonymous SNV	SLC25A48:NM_001035309:exon7:c.A839G:p.N280S	exonic	ENSBTAG00000018287	nonsynonymous SNV	ENSBTAG00000018287:ENSBTAT00000032084:exon7:c.A839G:p.N280S	Chr7	48901017	.	A	G	241.8	PASS	ABHom=1.00;AC=2;AF=1.00;AN=2;DP=7;Dels=0.00;FS=0.000;HRun=0;HaplotypeScore=0.0000;MLEAC=2;MLEAF=1.00;MQ=60.00;MQ0=0;QD=34.54	GT:AD:DP:GQ:PL	1/1:0,7:7:21:270,21,0
Chr7	52240402	52240402	T	C	exonic	MATR3	nonsynonymous SNV	MATR3:NM_001102486:exon12:c.T2147C:p.L716P	exonic	ENSBTAG00000006756	nonsynonymous SNV	ENSBTAG00000006756:ENSBTAT00000057156:exon12:c.T2147C:p.L716P	Chr7	52240402	.	T	C	370.77	PASS	ABHom=1.00;AC=2;AF=1.00;AN=2;DP=10;Dels=0.00;FS=0.000;HRun=1;HaplotypeScore=0.0000;MLEAC=2;MLEAF=1.00;MQ=60.00;MQ0=0;QD=37.08	GT:AD:DP:GQ:PL	1/1:0,10:10:30:399,30,0
Chr7	53409402	53409402	G	A	exonic	SRA1	nonsynonymous SNV	SRA1:NM_001079642:exon3:c.C260T:p.T87M	exonic	ENSBTAG00000001449	nonsynonymous SNV	ENSBTAG00000001449:ENSBTAT00000001897:exon3:c.C260T:p.T87M	Chr7	53409402	rs208224426	G	A	375.77	PASS	ABHom=1.00;AC=2;AF=1.00;AN=2;DB;DP=12;Dels=0.00;FS=0.000;HRun=0;HaplotypeScore=0.0000;MLEAC=2;MLEAF=1.00;MQ=58.05;MQ0=0;QD=31.31	GT:AD:DP:GQ:PL	1/1:0,12:12:33:404,33,0
Chr7	54023837	54023837	G	A	exonic	PCDHB11	nonsynonymous SNV	PCDHB11:NM_001103248:exon1:c.G1675A:p.A559T	exonic	ENSBTAG00000030474	nonsynonymous SNV	ENSBTAG00000030474:ENSBTAT00000009668:exon1:c.G1675A:p.A559T	Chr7	54023837	rs432304667	G	A	94.03	PASS	ABHom=0.571;AC=2;AF=1.00;AN=2;DB;DP=7;Dels=0.00;FS=0.000;HRun=0;HaplotypeScore=0.0000;MLEAC=2;MLEAF=1.00;MQ=33.18;MQ0=3;OND=0.429;QD=13.43	GT:AD:DP:GQ:PL	1/1:3,4:7:12:122,12,0
Chr7	54154103	54154103	C	G	exonic	PCDHGB4	nonsynonymous SNV	PCDHGB4:NM_001102513:exon1:c.C1452G:p.H484Q	exonic	ENSBTAG00000017349	nonsynonymous SNV	ENSBTAG00000017349:ENSBTAT00000023076:exon1:c.C1452G:p.H484Q	Chr7	54154103	rs383098618	C	G	270.78	PASS	ABHom=1.00;AC=2;AF=1.00;AN=2;DB;DP=8;Dels=0.00;FS=0.000;HRun=1;HaplotypeScore=0.0000;MLEAC=2;MLEAF=1.00;MQ=53.02;MQ0=0;QD=33.85	GT:AD:DP:GQ:PL	1/1:0,8:8:24:299,24,0
Chr7	54364154	54364154	C	T	exonic	FCHSD1	nonsynonymous SNV	FCHSD1:NM_001206249:exon19:c.G2003A:p.R668Q	exonic	ENSBTAG00000030499	nonsynonymous SNV	ENSBTAG00000030499:ENSBTAT00000021194:exon19:c.G2006A:p.R669Q	Chr7	54364154	.	C	T	431.77	PASS	ABHom=1.000;AC=2;AF=1.00;AN=2;DP=13;Dels=0.00;FS=0.000;HRun=1;HaplotypeScore=0.0000;MLEAC=2;MLEAF=1.00;MQ=60.00;MQ0=0;QD=33.21	GT:AD:DP:GQ:PL	1/1:0,13:13:36:460,36,0
Chr7	59075325	59075325	G	C	exonic	GRXCR2	nonsynonymous SNV	GRXCR2:NM_001205458:exon1:c.C10G:p.P4A	exonic	ENSBTAG00000035966	nonsynonymous SNV	ENSBTAG00000035966:ENSBTAT00000050462:exon1:c.C10G:p.P4A	Chr7	59075325	rs385943218	G	C	364.77	PASS	ABHom=1.00;AC=2;AF=1.00;AN=2;DB;DP=10;Dels=0.00;FS=0.000;HRun=0;HaplotypeScore=0.0000;MLEAC=2;MLEAF=1.00;MQ=60.00;MQ0=0;QD=36.48	GT:AD:DP:GQ:PL	1/1:0,10:10:30:393,30,0
Chr7	59349054	59349054	C	T	exonic	LARS	nonsynonymous SNV	LARS:NM_001102492:exon20:c.G2083A:p.E695K	exonic	ENSBTAG00000006765	nonsynonymous SNV	ENSBTAG00000006765:ENSBTAT00000008902:exon20:c.G2083A:p.E695K	Chr7	59349054	rs135528836	C	T	363.77	PASS	ABHom=1.00;AC=2;AF=1.00;AN=2;DB;DP=10;Dels=0.00;FS=0.000;HRun=2;HaplotypeScore=0.0000;MLEAC=2;MLEAF=1.00;MQ=60.00;MQ0=0;QD=36.38	GT:AD:DP:GQ:PL	1/1:0,10:10:30:392,30,0
Chr7	61351158	61351158	T	C	exonic	SPINK5	nonsynonymous SNV	SPINK5:NM_001102102:exon9:c.T698C:p.I233T	exonic	ENSBTAG00000019140	nonsynonymous SNV	ENSBTAG00000019140:ENSBTAT00000025479:exon9:c.T698C:p.I233T	Chr7	61351158	.	T	C	70.77	PASS	ABHet=0.571;AC=1;AF=0.500;AN=2;BaseQRankSum=-0.937;DP=7;Dels=0.00;FS=0.000;HRun=0;HaplotypeScore=0.0000;MLEAC=1;MLEAF=0.500;MQ=53.73;MQ0=0;MQRankSum=0.550;QD=10.11;ReadPosRankSum=0.550	GT:AD:DP:GQ:PL	0/1:4,3:7:99:99,0,137
Chr7	63498611	63498611	C	A	exonic	PDGFRB	nonsynonymous SNV	PDGFRB:NM_001075896:exon22:c.G2973T:p.L991F	exonic	ENSBTAG00000002804	nonsynonymous SNV	ENSBTAG00000002804:ENSBTAT00000061140:exon22:c.G2973T:p.L991F	Chr7	63498611	.	C	A	247.9	PASS	ABHet=0.111;AC=1;AF=0.500;AN=2;BaseQRankSum=-0.751;DP=9;Dels=0.00;FS=4.771;HRun=2;HaplotypeScore=0.0000;MLEAC=1;MLEAF=0.500;MQ=60.00;MQ0=0;MQRankSum=-0.751;QD=27.54;ReadPosRankSum=0.751	GT:AD:DP:GQ:PL	0/1:1,8:9:15:276,0,15
Chr7	64564677	64564677	C	A	exonic	SLC36A2	nonsynonymous SNV	SLC36A2:NM_001206180:exon9:c.G1112T:p.R371L	exonic	ENSBTAG00000020809	nonsynonymous SNV	ENSBTAG00000020809:ENSBTAT00000027731:exon9:c.G1112T:p.R371L	Chr7	64564677	.	C	A	201.84	PASS	ABHet=0.125;AC=1;AF=0.500;AN=2;BaseQRankSum=-0.747;DP=8;Dels=0.00;FS=0.000;HRun=0;HaplotypeScore=0.5784;MLEAC=1;MLEAF=0.500;MQ=60.00;MQ0=0;MQRankSum=0.747;QD=25.23;ReadPosRankSum=-0.747	GT:AD:DP:GQ:PL	0/1:1,7:8:18:230,0,18
Chr7	64566842	64566842	C	T	exonic	SLC36A2	nonsynonymous SNV	SLC36A2:NM_001206180:exon8:c.G878A:p.R293H	exonic	ENSBTAG00000020809	nonsynonymous SNV	ENSBTAG00000020809:ENSBTAT00000027731:exon8:c.G878A:p.R293H	Chr7	64566842	.	C	T	101.77	PASS	ABHet=0.500;AC=1;AF=0.500;AN=2;BaseQRankSum=-0.361;DP=10;Dels=0.00;FS=0.000;HRun=0;HaplotypeScore=0.0000;MLEAC=1;MLEAF=0.500;MQ=57.66;MQ0=0;MQRankSum=0.729;QD=10.18;ReadPosRankSum=1.652	GT:AD:DP:GQ:PL	0/1:5,5:10:99:130,0,126
Chr7	65632945	65632945	G	C	exonic	NMUR2	nonsynonymous SNV	NMUR2:NM_001035048:exon4:c.C1021G:p.P341A	exonic	ENSBTAG00000011131	nonsynonymous SNV	ENSBTAG00000011131:ENSBTAT00000014782:exon4:c.C1021G:p.P341A	Chr7	65632945	.	G	C	214.85	PASS	ABHet=0.222;AC=1;AF=0.500;AN=2;BaseQRankSum=0.762;DP=9;Dels=0.00;FS=0.000;HRun=0;HaplotypeScore=0.0000;MLEAC=1;MLEAF=0.500;MQ=60.00;MQ0=0;MQRankSum=0.067;QD=23.87;ReadPosRankSum=0.762	GT:AD:DP:GQ:PL	0/1:2,7:9:17:243,0,17
Chr7	70831945	70831945	T	C	exonic	HAVCR2	nonsynonymous SNV	HAVCR2:NM_001077105:exon4:c.A493G:p.K165E	exonic	ENSBTAG00000000495	nonsynonymous SNV	ENSBTAG00000000495:ENSBTAT00000000626:exon4:c.A493G:p.K165E,ENSBTAG00000000495:ENSBTAT00000049360:exon4:c.A1066G:p.K356E	Chr7	70831945	.	T	C	93.77	PASS	ABHet=0.500;AC=1;AF=0.500;AN=2;BaseQRankSum=-0.937;DP=10;Dels=0.00;FS=0.000;HRun=1;HaplotypeScore=0.0000;MLEAC=1;MLEAF=0.500;MQ=24.23;MQ0=3;MQRankSum=0.937;QD=9.38;ReadPosRankSum=1.754	GT:AD:DP:GQ:PL	0/1:5,5:10:48:122,0,48
Chr7	70837420	70837420	C	G	exonic	HAVCR2	nonsynonymous SNV	HAVCR2:NM_001077105:exon3:c.G439C:p.A147P	exonic	ENSBTAG00000000495	nonsynonymous SNV	ENSBTAG00000000495:ENSBTAT00000000626:exon3:c.G439C:p.A147P,ENSBTAG00000000495:ENSBTAT00000049360:exon3:c.G1009C:p.A337P	Chr7	70837420	rs132667208	C	G	115.77	PASS	ABHet=0.739;AC=1;AF=0.500;AN=2;BaseQRankSum=1.575;DB;DP=23;Dels=0.00;FS=0.000;HRun=2;HaplotypeScore=0.0000;MLEAC=1;MLEAF=0.500;MQ=55.40;MQ0=0;MQRankSum=1.295;QD=5.03;ReadPosRankSum=-0.175	GT:AD:DP:GQ:PL	0/1:17,6:22:99:144,0,543
Chr7	70838502	70838502	C	T	exonic	HAVCR2	nonsynonymous SNV	HAVCR2:NM_001077105:exon2:c.G208A:p.D70N	exonic	ENSBTAG00000000495	nonsynonymous SNV	ENSBTAG00000000495:ENSBTAT00000000626:exon2:c.G208A:p.D70N,ENSBTAG00000000495:ENSBTAT00000049360:exon2:c.G778A:p.D260N	Chr7	70838502	rs135265463	C	T	86.77	PASS	ABHet=0.765;AC=1;AF=0.500;AN=2;BaseQRankSum=-0.424;DB;DP=17;Dels=0.00;FS=6.117;HRun=1;HaplotypeScore=4.9780;MLEAC=1;MLEAF=0.500;MQ=57.23;MQ0=0;MQRankSum=-0.910;QD=5.10;ReadPosRankSum=0.788	GT:AD:DP:GQ:PL	0/1:13,4:17:99:115,0,436
Chr7	73917712	73917712	C	A	exonic	FABP6	nonsynonymous SNV	FABP6:NM_001075675:exon3:c.C295A:p.H99N	exonic	ENSBTAG00000010632	nonsynonymous SNV	ENSBTAG00000010632:ENSBTAT00000014054:exon3:c.C295A:p.H99N	Chr7	73917712	rs134146352	C	A	97.77	PASS	ABHet=0.333;AC=1;AF=0.500;AN=2;BaseQRankSum=0.000;DB;DP=6;Dels=0.00;FS=3.979;HRun=1;HaplotypeScore=0.0000;MLEAC=1;MLEAF=0.500;MQ=56.04;MQ0=0;MQRankSum=-0.720;QD=16.29;ReadPosRankSum=0.720	GT:AD:DP:GQ:PL	0/1:2,4:6:60:126,0,60
Chr7	75895325	75895325	A	C	exonic	GABRG2	nonsynonymous SNV	GABRG2:NM_174545:exon1:c.A70C:p.T24P	exonic	ENSBTAG00000010251	nonsynonymous SNV	ENSBTAG00000010251:ENSBTAT00000013543:exon1:c.A70C:p.T24P,ENSBTAG00000010251:ENSBTAT00000066231:exon1:c.A70C:p.T24P	Chr7	75895325	rs136004199	A	C	128.77	PASS	ABHet=0.375;AC=1;AF=0.500;AN=2;BaseQRankSum=-0.684;DB;DP=8;Dels=0.00;FS=0.000;HRun=1;HaplotypeScore=0.0000;MLEAC=1;MLEAF=0.500;MQ=60.00;MQ0=0;MQRankSum=-1.221;QD=16.10;ReadPosRankSum=0.322	GT:AD:DP:GQ:PL	0/1:3,5:8:91:157,0,91
Chr7	83049882	83049882	A	G	exonic	MSH3	nonsynonymous SNV	MSH3:NM_001102305:exon3:c.A352G:p.T118A	exonic	ENSBTAG00000007684	nonsynonymous SNV	ENSBTAG00000007684:ENSBTAT00000010107:exon3:c.A355G:p.T119A	Chr7	83049882	rs432359678	A	G	132.78	PASS	ABHet=0.286;AC=1;AF=0.500;AN=2;BaseQRankSum=0.198;DB;DP=7;Dels=0.00;FS=0.000;HRun=2;HaplotypeScore=0.7887;MLEAC=1;MLEAF=0.500;MQ=56.62;MQ0=0;MQRankSum=0.922;QD=18.97;ReadPosRankSum=0.198	GT:AD:DP:GQ:PL	0/1:2,5:7:24:161,0,24
Chr7	83132409	83132409	A	G	exonic	MSH3	nonsynonymous SNV	MSH3:NM_001102305:exon14:c.A2045G:p.K682R	exonic	ENSBTAG00000007684	nonsynonymous SNV	ENSBTAG00000007684:ENSBTAT00000010107:exon14:c.A2048G:p.K683R	Chr7	83132409	rs380561462	A	G	255.77	PASS	ABHet=0.200;AC=1;AF=0.500;AN=2;BaseQRankSum=0.480;DB;DP=10;Dels=0.00;FS=0.000;HRun=1;HaplotypeScore=0.9332;MLEAC=1;MLEAF=0.500;MQ=59.71;MQ0=0;MQRankSum=1.271;QD=25.58;ReadPosRankSum=1.271	GT:AD:DP:GQ:PL	0/1:2,8:10:45:284,0,45
Chr7	84558013	84558013	G	A	exonic	ATP6AP1L	nonsynonymous SNV	ATP6AP1L:NM_001207028:exon5:c.G472A:p.G158S,ATP6AP1L:NM_001207027:exon6:c.G538A:p.G180S	intergenic	ENSBTAG00000013358(dist=32374),ENSBTAG00000043734(dist=532707)	.	.	Chr7	84558013	rs382883810	G	A	479.77	PASS	ABHom=1.00;AC=2;AF=1.00;AN=2;DB;DP=13;Dels=0.00;FS=0.000;HRun=1;HaplotypeScore=0.0000;MLEAC=2;MLEAF=1.00;MQ=60.00;MQ0=0;QD=36.91	GT:AD:DP:GQ:PL	1/1:0,13:13:39:508,39,0
Chr7	85709829	85709829	A	T	exonic	VCAN	nonsynonymous SNV	VCAN:NM_181035:exon7:c.A1156T:p.I386F	exonic	ENSBTAG00000014906	nonsynonymous SNV	ENSBTAG00000014906:ENSBTAT00000019848:exon7:c.A1156T:p.I386F,ENSBTAG00000014906:ENSBTAT00000019852:exon7:c.A1156T:p.I386F	Chr7	85709829	rs208890989	A	T	140.77	PASS	ABHet=0.333;AC=1;AF=0.500;AN=2;BaseQRankSum=-1.067;DB;DP=9;Dels=0.00;FS=0.000;HRun=1;HaplotypeScore=0.0000;MLEAC=1;MLEAF=0.500;MQ=60.00;MQ0=0;MQRankSum=0.572;QD=15.64;ReadPosRankSum=0.572	GT:AD:DP:GQ:PL	0/1:3,6:9:60:169,0,60
Chr7	85709938	85709938	A	G	exonic	VCAN	nonsynonymous SNV	VCAN:NM_181035:exon7:c.A1265G:p.H422R	exonic	ENSBTAG00000014906	nonsynonymous SNV	ENSBTAG00000014906:ENSBTAT00000019848:exon7:c.A1265G:p.H422R,ENSBTAG00000014906:ENSBTAT00000019852:exon7:c.A1265G:p.H422R	Chr7	85709938	rs134562055	A	G	90.77	PASS	ABHet=0.429;AC=1;AF=0.500;AN=2;BaseQRankSum=-0.550;DB;DP=7;Dels=0.00;FS=3.136;HRun=0;HaplotypeScore=0.0000;MLEAC=1;MLEAF=0.500;MQ=60.00;MQ0=0;MQRankSum=-0.550;QD=12.97;ReadPosRankSum=1.300	GT:AD:DP:GQ:PL	0/1:3,4:7:92:119,0,92
Chr7	85710577	85710577	G	A	exonic	VCAN	nonsynonymous SNV	VCAN:NM_181035:exon7:c.G1904A:p.G635D	exonic	ENSBTAG00000014906	nonsynonymous SNV	ENSBTAG00000014906:ENSBTAT00000019848:exon7:c.G1904A:p.G635D,ENSBTAG00000014906:ENSBTAT00000019852:exon7:c.G1904A:p.G635D	Chr7	85710577	rs133808576	G	A	163.77	PASS	ABHet=0.385;AC=1;AF=0.500;AN=2;BaseQRankSum=-1.186;DB;DP=13;Dels=0.00;FS=0.000;HRun=0;HaplotypeScore=0.7887;MLEAC=1;MLEAF=0.500;MQ=58.20;MQ0=0;MQRankSum=1.749;QD=12.60;ReadPosRankSum=-0.143	GT:AD:DP:GQ:PL	0/1:5,8:13:99:192,0,164
Chr7	85732508	85732508	G	C	exonic	VCAN	nonsynonymous SNV	VCAN:NM_181035:exon8:c.G4360C:p.A1454P	exonic	ENSBTAG00000014906	nonsynonymous SNV	ENSBTAG00000014906:ENSBTAT00000042718:exon7:c.G1399C:p.A467P,ENSBTAG00000014906:ENSBTAT00000019848:exon8:c.G4360C:p.A1454P	Chr7	85732508	rs211202590	G	C	74.77	PASS	ABHet=0.429;AC=1;AF=0.500;AN=2;BaseQRankSum=0.727;DB;DP=7;Dels=0.00;FS=0.000;HRun=1;HaplotypeScore=0.0000;MLEAC=1;MLEAF=0.500;MQ=53.03;MQ0=0;MQRankSum=0.727;QD=10.68;ReadPosRankSum=-0.727	GT:AD:DP:GQ:PL	0/1:3,4:7:30:103,0,30
Chr7	85733442	85733442	G	A	exonic	VCAN	nonsynonymous SNV	VCAN:NM_181035:exon8:c.G5294A:p.S1765N	exonic	ENSBTAG00000014906	nonsynonymous SNV	ENSBTAG00000014906:ENSBTAT00000042718:exon7:c.G2333A:p.S778N,ENSBTAG00000014906:ENSBTAT00000019848:exon8:c.G5294A:p.S1765N	Chr7	85733442	rs135988229	G	A	101.77	PASS	ABHet=0.600;AC=1;AF=0.500;AN=2;BaseQRankSum=0.000;DB;DP=10;Dels=0.00;FS=2.808;HRun=1;HaplotypeScore=0.0000;MLEAC=1;MLEAF=0.500;MQ=60.00;MQ0=0;MQRankSum=1.568;QD=10.18;ReadPosRankSum=-1.036	GT:AD:DP:GQ:PL	0/1:6,4:10:99:130,0,204
Chr7	85733880	85733880	G	A	exonic	VCAN	nonsynonymous SNV	VCAN:NM_181035:exon8:c.G5732A:p.R1911K	exonic	ENSBTAG00000014906	nonsynonymous SNV	ENSBTAG00000014906:ENSBTAT00000042718:exon7:c.G2771A:p.R924K,ENSBTAG00000014906:ENSBTAT00000019848:exon8:c.G5732A:p.R1911K	Chr7	85733880	rs381779214	G	A	30.77	PASS	ABHet=0.778;AC=1;AF=0.500;AN=2;BaseQRankSum=0.922;DB;DP=9;Dels=0.00;FS=0.000;HRun=1;HaplotypeScore=0.0000;MLEAC=1;MLEAF=0.500;MQ=60.00;MQ0=0;MQRankSum=-0.198;QD=3.42;ReadPosRankSum=-1.495	GT:AD:DP:GQ:PL	0/1:7,2:9:59:59,0,173
Chr7	85736872	85736872	A	T	exonic	VCAN	nonsynonymous SNV	VCAN:NM_181035:exon8:c.A8724T:p.Q2908H	exonic	ENSBTAG00000014906	nonsynonymous SNV	ENSBTAG00000014906:ENSBTAT00000042718:exon7:c.A5763T:p.Q1921H,ENSBTAG00000014906:ENSBTAT00000019848:exon8:c.A8724T:p.Q2908H	Chr7	85736872	rs378729457	A	T	108.77	PASS	ABHet=0.375;AC=1;AF=0.500;AN=2;BaseQRankSum=-0.956;DB;DP=8;Dels=0.00;FS=0.000;HRun=0;HaplotypeScore=0.0000;MLEAC=1;MLEAF=0.500;MQ=53.95;MQ0=0;MQRankSum=0.322;QD=13.60;ReadPosRankSum=-0.956	GT:AD:DP:GQ:PL	0/1:3,5:8:91:137,0,91
Chr7	97331114	97331114	C	T	exonic	ARSK	nonsynonymous SNV	ARSK:NM_001035400:exon8:c.C1397T:p.S466L	exonic	ENSBTAG00000020178	nonsynonymous SNV	ENSBTAG00000020178:ENSBTAT00000026877:exon8:c.C1397T:p.S466L	Chr7	97331114	rs135115477	C	T	329.78	PASS	ABHom=1.00;AC=2;AF=1.00;AN=2;DB;DP=9;Dels=0.00;FS=0.000;HRun=2;HaplotypeScore=0.0000;MLEAC=2;MLEAF=1.00;MQ=60.00;MQ0=0;QD=36.64	GT:AD:DP:GQ:PL	1/1:0,9:9:27:358,27,0
Chr7	98156017	98156017	T	G	exonic	PCSK1	nonsynonymous SNV	PCSK1:NM_174412:exon14:c.A2256C:p.E752D	exonic	ENSBTAG00000020843	nonsynonymous SNV	ENSBTAG00000020843:ENSBTAT00000027775:exon14:c.A2256C:p.E752D	Chr7	98156017	rs469938043	T	G	57.77	PASS	ABHet=0.667;AC=1;AF=0.500;AN=2;BaseQRankSum=-0.573;DB;DP=9;Dels=0.00;FS=2.808;HRun=0;HaplotypeScore=0.0000;MLEAC=1;MLEAF=0.500;MQ=60.00;MQ0=0;MQRankSum=0.573;QD=6.42;ReadPosRankSum=1.203	GT:AD:DP:GQ:PL	0/1:6,3:9:86:86,0,202
Chr7	98162206	98162206	T	A	exonic	PCSK1	nonsynonymous SNV	PCSK1:NM_174412:exon11:c.A1456T:p.I486F	exonic	ENSBTAG00000020843	nonsynonymous SNV	ENSBTAG00000020843:ENSBTAT00000027775:exon11:c.A1456T:p.I486F	Chr7	98162206	.	T	A	251.77	PASS	ABHet=0.429;AC=1;AF=0.500;AN=2;BaseQRankSum=1.365;DP=14;Dels=0.00;FS=0.000;HRun=1;HaplotypeScore=0.0000;MLEAC=1;MLEAF=0.500;MQ=58.33;MQ0=0;MQRankSum=1.109;QD=17.98;ReadPosRankSum=-0.965	GT:AD:DP:GQ:PL	0/1:6,8:14:99:280,0,178
Chr7	98535716	98535716	G	A	exonic	CAST	nonsynonymous SNV	CAST:NM_001030319:exon6:c.G373A:p.E125K,CAST:NM_001030318:exon9:c.G616A:p.E206K,CAST:NM_174003:exon9:c.G577A:p.E193K	exonic	ENSBTAG00000000874	nonsynonymous SNV	ENSBTAG00000000874:ENSBTAT00000027864:exon8:c.G307A:p.E103K,ENSBTAG00000000874:ENSBTAT00000011029:exon9:c.G577A:p.E193K,ENSBTAG00000000874:ENSBTAT00000037077:exon9:c.G616A:p.E206K	Chr7	98535716	rs384020496	G	A	198.77	PASS	ABHet=0.364;AC=1;AF=0.500;AN=2;BaseQRankSum=-0.896;DB;DP=11;Dels=0.00;FS=0.000;HRun=2;HaplotypeScore=1.6006;MLEAC=1;MLEAF=0.500;MQ=55.66;MQ0=0;MQRankSum=-0.597;QD=18.07;ReadPosRankSum=1.769	GT:AD:DP:GQ:PL	0/1:4,7:11:99:227,0,121
Chr7	98583200	98583200	C	T	exonic	ERAP1	nonsynonymous SNV	ERAP1:NM_001102003:exon19:c.G2794A:p.A932T	exonic	ENSBTAG00000013557	nonsynonymous SNV	ENSBTAG00000013557:ENSBTAT00000018026:exon19:c.G2794A:p.A932T	Chr7	98583200	rs110154730	C	T	268.77	PASS	ABHet=0.357;AC=1;AF=0.500;AN=2;BaseQRankSum=-0.667;DB;DP=14;Dels=0.00;FS=2.158;HRun=1;HaplotypeScore=0.0000;MLEAC=1;MLEAF=0.500;MQ=56.62;MQ0=0;MQRankSum=0.800;QD=19.20;ReadPosRankSum=-1.867	GT:AD:DP:GQ:PL	0/1:5,9:14:99:297,0,114
Chr7	98610707	98610707	T	C	exonic	ERAP1	nonsynonymous SNV	ERAP1:NM_001102003:exon3:c.A632G:p.E211G	exonic	ENSBTAG00000013557	nonsynonymous SNV	ENSBTAG00000013557:ENSBTAT00000018026:exon3:c.A632G:p.E211G	Chr7	98610707	rs209770905	T	C	282.77	PASS	ABHet=0.357;AC=1;AF=0.500;AN=2;BaseQRankSum=-1.200;DB;DP=14;Dels=0.00;FS=0.000;HRun=3;HaplotypeScore=0.0000;MLEAC=1;MLEAF=0.500;MQ=60.00;MQ0=0;MQRankSum=-0.400;QD=20.20;ReadPosRankSum=-0.533	GT:AD:DP:GQ:PL	0/1:5,9:14:99:311,0,164
Chr7	98723776	98723776	C	T	exonic	ERAP2	nonsynonymous SNV	ERAP2:NM_001075628:exon3:c.C560T:p.T187M	exonic	ENSBTAG00000039275	nonsynonymous SNV	ENSBTAG00000039275:ENSBTAT00000001164:exon3:c.C560T:p.T187M	Chr7	98723776	rs110586295	C	T	227.8	PASS	ABHom=1.00;AC=2;AF=1.00;AN=2;DB;DP=8;Dels=0.00;FS=0.000;HRun=0;HaplotypeScore=0.0000;MLEAC=2;MLEAF=1.00;MQ=60.00;MQ0=0;QD=28.48	GT:AD:DP:GQ:PL	1/1:0,8:8:21:256,21,0
Chr7	98739417	98739417	T	A	exonic	ERAP2	nonsynonymous SNV	ERAP2:NM_001075628:exon7:c.T1158A:p.N386K	exonic	ENSBTAG00000039275	nonsynonymous SNV	ENSBTAG00000039275:ENSBTAT00000001164:exon7:c.T1158A:p.N386K	Chr7	98739417	rs110958825	T	A	236.77	PASS	ABHet=0.357;AC=1;AF=0.500;AN=2;BaseQRankSum=-1.599;DB;DP=14;Dels=0.00;FS=2.632;HRun=2;HaplotypeScore=0.0000;MLEAC=1;MLEAF=0.500;MQ=58.33;MQ0=0;MQRankSum=-0.536;QD=16.91;ReadPosRankSum=-0.825	GT:AD:DP:GQ:PL	0/1:5,9:14:99:265,0,130
Chr7	98742069	98742069	T	A	exonic	ERAP2	nonsynonymous SNV	ERAP2:NM_001075628:exon9:c.T1371A:p.N457K	exonic	ENSBTAG00000039275	nonsynonymous SNV	ENSBTAG00000039275:ENSBTAT00000001164:exon9:c.T1371A:p.N457K	Chr7	98742069	rs134722294	T	A	104.77	PASS	ABHet=0.600;AC=1;AF=0.500;AN=2;BaseQRankSum=0.741;DB;DP=10;Dels=0.00;FS=2.430;HRun=2;HaplotypeScore=0.0000;MLEAC=1;MLEAF=0.500;MQ=57.66;MQ0=0;MQRankSum=1.133;QD=10.48;ReadPosRankSum=-0.741	GT:AD:DP:GQ:PL	0/1:6,4:10:99:133,0,206
Chr7	99017358	99017358	G	A	exonic	RIOK2	nonsynonymous SNV	RIOK2:NM_001191291:exon8:c.C1270T:p.R424C	exonic	ENSBTAG00000011763	nonsynonymous SNV	ENSBTAG00000011763:ENSBTAT00000015624:exon8:c.C1270T:p.R424C	Chr7	99017358	rs380627960	G	A	410.77	PASS	ABHom=1.000;AC=2;AF=1.00;AN=2;DB;DP=13;Dels=0.00;FS=0.000;HRun=0;HaplotypeScore=0.8321;MLEAC=2;MLEAF=1.00;MQ=60.00;MQ0=0;QD=31.60	GT:AD:DP:GQ:PL	1/1:0,13:13:36:439,36,0
Chr7	104364523	104364523	C	A	exonic	PAM	nonsynonymous SNV	PAM:NM_173948:exon4:c.C238A:p.R80S	exonic	ENSBTAG00000012387	nonsynonymous SNV	ENSBTAG00000012387:ENSBTAT00000016445:exon3:c.C238A:p.R80S,ENSBTAG00000012387:ENSBTAT00000016466:exon4:c.C238A:p.R80S	Chr7	104364523	rs380366242	C	A	113.84	PASS	ABHet=0.333;AC=1;AF=0.500;AN=2;BaseQRankSum=0.731;DB;DP=6;Dels=0.00;FS=0.000;HRun=0;HaplotypeScore=0.0000;MLEAC=1;MLEAF=0.500;MQ=56.04;MQ0=0;MQRankSum=0.731;QD=18.97;ReadPosRankSum=0.731	GT:AD:DP:GQ:PL	0/1:2,4:6:18:142,0,18
Chr8	1518228	1518228	C	T	exonic	C8H4orf27	nonsynonymous SNV	C8H4orf27:NM_001081593:exon4:c.G470A:p.S157N	exonic	ENSBTAG00000020132	nonsynonymous SNV	ENSBTAG00000020132:ENSBTAT00000026815:exon4:c.G470A:p.S157N	Chr8	1518228	rs382754752	C	T	181.77	PASS	ABHet=0.400;AC=1;AF=0.500;AN=2;BaseQRankSum=0.000;DB;DP=10;Dels=0.00;FS=2.430;HRun=3;HaplotypeScore=0.0000;MLEAC=1;MLEAF=0.500;MQ=60.00;MQ0=0;MQRankSum=0.365;QD=18.18;ReadPosRankSum=-1.133	GT:AD:DP:GQ:PL	0/1:4,6:10:99:210,0,129
Chr8	5632707	5632707	T	C	exonic	SCRG1	nonsynonymous SNV	SCRG1:NM_001100370:exon3:c.A265G:p.I89V	exonic	ENSBTAG00000012535	nonsynonymous SNV	ENSBTAG00000012535:ENSBTAT00000016640:exon3:c.A265G:p.I89V	Chr8	5632707	rs208451255	T	C	310.77	PASS	ABHet=0.412;AC=1;AF=0.500;AN=2;BaseQRankSum=-0.634;DB;DP=17;Dels=0.00;FS=0.000;HRun=1;HaplotypeScore=0.0000;MLEAC=1;MLEAF=0.500;MQ=60.00;MQ0=0;MQRankSum=0.927;QD=18.28;ReadPosRankSum=-1.025	GT:AD:DP:GQ:PL	0/1:7,10:17:99:339,0,238
Chr8	10230641	10230641	C	A	exonic	ZNF395	nonsynonymous SNV	ZNF395:NM_001192211:exon2:c.C239A:p.P80Q	exonic	ENSBTAG00000000536	nonsynonymous SNV	ENSBTAG00000000536:ENSBTAT00000000697:exon2:c.C239A:p.P80Q	Chr8	10230641	rs211331980	C	A	72.77	PASS	ABHet=0.667;AC=1;AF=0.500;AN=2;BaseQRankSum=1.920;DB;DP=9;Dels=0.00;FS=3.332;HRun=0;HaplotypeScore=0.0000;MLEAC=1;MLEAF=0.500;MQ=60.00;MQ0=0;MQRankSum=0.322;QD=8.09;ReadPosRankSum=0.956	GT:AD:DP:GQ:PL	0/1:6,3:9:99:101,0,169
Chr8	11203076	11203076	C	T	exonic	TMEM215	nonsynonymous SNV	TMEM215:NM_001101071:exon2:c.G577A:p.E193K	exonic	ENSBTAG00000013974	nonsynonymous SNV	ENSBTAG00000013974:ENSBTAT00000018581:exon2:c.G577A:p.E193K	Chr8	11203076	rs377992562	C	T	36.77	PASS	ABHet=0.667;AC=1;AF=0.500;AN=2;BaseQRankSum=0.358;DB;DP=6;Dels=0.00;FS=0.000;HRun=1;HaplotypeScore=0.0000;MLEAC=1;MLEAF=0.500;MQ=60.00;MQ0=0;MQRankSum=-0.358;QD=6.13;ReadPosRankSum=0.358	GT:AD:DP:GQ:PL	0/1:4,2:6:65:65,0,105
Chr8	22910137	22910137	C	A	exonic	IFNAG	nonsynonymous SNV	IFNAG:NM_001172040:exon1:c.C329A:p.A110D	exonic	ENSBTAG00000034325	nonsynonymous SNV	ENSBTAG00000034325:ENSBTAT00000036734:exon1:c.C329A:p.A110D	Chr8	22910137	rs384621821	C	A	108.03	PASS	ABHom=0.833;AC=2;AF=1.00;AN=2;DB;DP=6;Dels=0.00;FS=0.000;HRun=0;HaplotypeScore=0.0000;MLEAC=2;MLEAF=1.00;MQ=39.60;MQ0=1;OND=0.167;QD=18.01	GT:AD:DP:GQ:PL	1/1:1,5:6:12:136,12,0
Chr8	28875577	28875577	G	A	exonic	PSIP1	nonsynonymous SNV	PSIP1:NM_001206476:exon9:c.G751A:p.A251T	exonic	ENSBTAG00000007872	nonsynonymous SNV	ENSBTAG00000007872:ENSBTAT00000010356:exon13:c.G793A:p.A265T	Chr8	28875577	rs464696330	G	A	84.77	PASS	ABHet=0.429;AC=1;AF=0.500;AN=2;BaseQRankSum=-0.550;DB;DP=7;Dels=0.00;FS=0.000;HRun=1;HaplotypeScore=0.0000;MLEAC=1;MLEAF=0.500;MQ=29.00;MQ0=0;MQRankSum=-0.550;QD=12.11;ReadPosRankSum=-0.937	GT:AD:DP:GQ:PL	0/1:3,4:7:75:113,0,75
Chr8	28924329	28924329	C	T	exonic	SNAPC3	nonsynonymous SNV	SNAPC3:NM_001080258:exon1:c.G235A:p.D79N	exonic	ENSBTAG00000004592	nonsynonymous SNV	ENSBTAG00000004592:ENSBTAT00000006028:exon1:c.G235A:p.D79N	Chr8	28924329	rs448921447	C	T	89.77	PASS	ABHet=0.556;AC=1;AF=0.500;AN=2;BaseQRankSum=-0.361;DB;DP=9;Dels=0.00;FS=3.522;HRun=1;HaplotypeScore=0.0000;MLEAC=1;MLEAF=0.500;MQ=60.00;MQ0=0;MQRankSum=0.361;QD=9.97;ReadPosRankSum=0.000	GT:AD:DP:GQ:PL	0/1:5,4:9:99:118,0,166
Chr8	29503986	29503986	G	C	exonic	FREM1	nonsynonymous SNV	FREM1:NM_001192995:exon36:c.G6500C:p.R2167T	exonic	ENSBTAG00000020141	nonsynonymous SNV	ENSBTAG00000020141:ENSBTAT00000026827:exon36:c.G6500C:p.R2167T	Chr8	29503986	rs208033419	G	C	324.77	PASS	ABHet=0.333;AC=1;AF=0.500;AN=2;BaseQRankSum=2.021;DB;DP=15;Dels=0.00;FS=0.000;HRun=0;HaplotypeScore=0.8321;MLEAC=1;MLEAF=0.500;MQ=60.00;MQ0=0;MQRankSum=0.429;QD=21.65;ReadPosRankSum=0.429	GT:AD:DP:GQ:PL	0/1:5,10:15:99:353,0,126
Chr8	31710798	31710798	T	C	exonic	TYRP1	nonsynonymous SNV	TYRP1:NM_174480:exon8:c.A1592G:p.N531S	exonic	ENSBTAG00000020985	nonsynonymous SNV	ENSBTAG00000020985:ENSBTAT00000027945:exon8:c.A1592G:p.N531S	Chr8	31710798	rs43544392	T	C	64.77	PASS	ABHet=0.625;AC=1;AF=0.500;AN=2;BaseQRankSum=0.322;DB;DP=8;Dels=0.00;FS=0.000;HRun=0;HaplotypeScore=0.0000;MLEAC=1;MLEAF=0.500;MQ=57.05;MQ0=0;MQRankSum=-1.517;QD=8.10;ReadPosRankSum=0.322	GT:AD:DP:GQ:PL	0/1:5,3:8:93:93,0,171
Chr8	38536451	38536451	G	A	exonic	GLDC	nonsynonymous SNV	GLDC:NM_001192951:exon17:c.G1927A:p.V643I	exonic	ENSBTAG00000025903	nonsynonymous SNV	ENSBTAG00000025903:ENSBTAT00000036700:exon17:c.G1927A:p.V643I	Chr8	38536451	rs209265172	G	A	193.85	PASS	ABHet=0.143;AC=1;AF=0.500;AN=2;BaseQRankSum=0.742;DB;DP=7;Dels=0.00;FS=0.000;HRun=0;HaplotypeScore=0.0000;MLEAC=1;MLEAF=0.500;MQ=60.00;MQ0=0;MQRankSum=0.742;QD=27.69;ReadPosRankSum=-0.742	GT:AD:DP:GQ:PL	0/1:1,6:7:17:222,0,17
Chr8	40162129	40162129	G	A	exonic	SPATA6L	nonsynonymous SNV	SPATA6L:NM_001205485:exon9:c.G989A:p.R330H	exonic	ENSBTAG00000011048	nonsynonymous SNV	ENSBTAG00000011048:ENSBTAT00000066299:exon13:c.G1211A:p.R404H	Chr8	40162129	rs385902768	G	A	100.77	PASS	ABHet=0.667;AC=1;AF=0.500;AN=2;BaseQRankSum=1.599;DB;DP=12;Dels=0.00;FS=0.000;HRun=0;HaplotypeScore=0.0000;MLEAC=1;MLEAF=0.500;MQ=60.00;MQ0=0;MQRankSum=-0.536;QD=8.40;ReadPosRankSum=0.289	GT:AD:DP:GQ:PL	0/1:8,4:12:99:129,0,280
Chr8	40162136	40162136	T	G	exonic	SPATA6L	nonsynonymous SNV	SPATA6L:NM_001205485:exon9:c.T996G:p.H332Q	exonic	ENSBTAG00000011048	nonsynonymous SNV	ENSBTAG00000011048:ENSBTAT00000066299:exon13:c.T1218G:p.H406Q	Chr8	40162136	rs380829512	T	G	99.77	PASS	ABHet=0.636;AC=1;AF=0.500;AN=2;BaseQRankSum=0.278;DB;DP=11;Dels=0.00;FS=0.000;HRun=1;HaplotypeScore=0.9992;MLEAC=1;MLEAF=0.500;MQ=60.00;MQ0=0;MQRankSum=0.597;QD=9.07;ReadPosRankSum=-0.678	GT:AD:DP:GQ:PL	0/1:7,4:11:99:128,0,248
Chr8	60009358	60009358	G	A	exonic	UNC13B	nonsynonymous SNV	UNC13B:NM_001193239:exon39:c.G4571A:p.R1524H	exonic	ENSBTAG00000011397	nonsynonymous SNV	ENSBTAG00000011397:ENSBTAT00000015153:exon39:c.G4571A:p.R1524H	Chr8	60009358	rs43553094	G	A	307.78	PASS	ABHom=1.00;AC=2;AF=1.00;AN=2;DB;DP=10;Dels=0.00;FS=0.000;HRun=0;HaplotypeScore=0.0000;MLEAC=2;MLEAF=1.00;MQ=60.00;MQ0=0;QD=30.78	GT:AD:DP:GQ:PL	1/1:0,10:10:27:336,27,0
Chr8	60332484	60332484	G	A	exonic	RGP1	nonsynonymous SNV	RGP1:NM_001038184:exon12:c.G1163A:p.R388H	exonic	ENSBTAG00000011433	nonsynonymous SNV	ENSBTAG00000011433:ENSBTAT00000015196:exon11:c.G1163A:p.R388H	Chr8	60332484	rs211382651	G	A	129.77	PASS	ABHet=0.286;AC=1;AF=0.500;AN=2;BaseQRankSum=0.198;DB;DP=7;Dels=0.00;FS=0.000;HRun=0;HaplotypeScore=0.0000;MLEAC=1;MLEAF=0.500;MQ=60.00;MQ0=0;MQRankSum=0.198;QD=18.54;ReadPosRankSum=1.495	GT:AD:DP:GQ:PL	0/1:2,5:7:55:158,0,55
Chr8	62044413	62044413	C	T	exonic	FBXO10	nonsynonymous SNV	FBXO10:NM_001144076:exon1:c.G318A:p.M106I	exonic	ENSBTAG00000012262	nonsynonymous SNV	ENSBTAG00000012262:ENSBTAT00000046545:exon1:c.G318A:p.M106I	Chr8	62044413	rs110587362	C	T	102.77	PASS	ABHet=0.333;AC=1;AF=0.500;AN=2;BaseQRankSum=-1.001;DB;DP=9;Dels=0.00;FS=0.000;HRun=0;HaplotypeScore=0.0000;MLEAC=1;MLEAF=0.500;MQ=60.00;MQ0=0;MQRankSum=-0.573;QD=11.42;ReadPosRankSum=0.248	GT:AD:DP:GQ:PL	0/1:3,6:9:87:131,0,87
Chr8	62044460	62044460	T	C	exonic	FBXO10	nonsynonymous SNV	FBXO10:NM_001144076:exon1:c.A271G:p.I91V	exonic	ENSBTAG00000012262	nonsynonymous SNV	ENSBTAG00000012262:ENSBTAT00000046545:exon1:c.A271G:p.I91V	Chr8	62044460	rs137596922	T	C	64.77	PASS	ABHet=0.429;AC=1;AF=0.500;AN=2;BaseQRankSum=0.406;DB;DP=7;Dels=0.00;FS=0.000;HRun=0;HaplotypeScore=0.0000;MLEAC=1;MLEAF=0.500;MQ=60.00;MQ0=0;MQRankSum=0.406;QD=9.25;ReadPosRankSum=1.537	GT:AD:DP:GQ:PL	0/1:3,4:7:92:93,0,92
Chr8	63563068	63563068	A	G	exonic	HEMGN	nonsynonymous SNV	HEMGN:NM_001077055:exon4:c.T1114C:p.Y372H	exonic	ENSBTAG00000032206	nonsynonymous SNV	ENSBTAG00000032206:ENSBTAT00000045683:exon4:c.T1114C:p.Y372H	Chr8	63563068	rs378249811	A	G	166.77	PASS	ABHet=0.538;AC=1;AF=0.500;AN=2;BaseQRankSum=0.101;DB;DP=13;Dels=0.00;FS=2.276;HRun=0;HaplotypeScore=0.0000;MLEAC=1;MLEAF=0.500;MQ=60.00;MQ0=0;MQRankSum=-0.101;QD=12.83;ReadPosRankSum=2.074	GT:AD:DP:GQ:PL	0/1:7,6:13:99:195,0,236
Chr8	63563277	63563277	T	C	exonic	HEMGN	nonsynonymous SNV	HEMGN:NM_001077055:exon4:c.A905G:p.Y302C	exonic	ENSBTAG00000032206	nonsynonymous SNV	ENSBTAG00000032206:ENSBTAT00000045683:exon4:c.A905G:p.Y302C	Chr8	63563277	rs110648056	T	C	177.77	PASS	ABHet=0.500;AC=1;AF=0.500;AN=2;BaseQRankSum=1.186;DB;DP=12;Dels=0.00;FS=0.000;HRun=0;HaplotypeScore=0.0000;MLEAC=1;MLEAF=0.500;MQ=60.00;MQ0=0;MQRankSum=-1.186;QD=14.81;ReadPosRankSum=1.031	GT:AD:DP:GQ:PL	0/1:6,6:12:99:206,0,155
Chr8	64484765	64484765	C	T	exonic	COL15A1	nonsynonymous SNV	COL15A1:NM_001191285:exon7:c.C1007T:p.P336L	exonic	ENSBTAG00000010082	nonsynonymous SNV	ENSBTAG00000010082:ENSBTAT00000013292:exon7:c.C1007T:p.P336L	Chr8	64484765	rs207526734	C	T	234.77	PASS	ABHet=0.400;AC=1;AF=0.500;AN=2;BaseQRankSum=-0.437;DB;DP=15;Dels=0.00;FS=2.632;HRun=0;HaplotypeScore=0.9933;MLEAC=1;MLEAF=0.500;MQ=55.21;MQ0=0;MQRankSum=-0.437;QD=15.65;ReadPosRankSum=0.271	GT:AD:DP:GQ:PL	0/1:6,9:15:99:263,0,126
Chr8	64496556	64496556	G	A	exonic	COL15A1	nonsynonymous SNV	COL15A1:NM_001191285:exon14:c.G1783A:p.G595S	exonic	ENSBTAG00000010082	nonsynonymous SNV	ENSBTAG00000010082:ENSBTAT00000013292:exon15:c.G1783A:p.G595S	Chr8	64496556	rs207499084	G	A	98.77	PASS	ABHet=0.556;AC=1;AF=0.500;AN=2;BaseQRankSum=-0.729;DB;DP=9;Dels=0.00;FS=2.808;HRun=0;HaplotypeScore=0.0000;MLEAC=1;MLEAF=0.500;MQ=60.00;MQ0=0;MQRankSum=-1.159;QD=10.97;ReadPosRankSum=-2.219	GT:AD:DP:GQ:PL	0/1:5,4:9:99:127,0,173
Chr8	69726400	69726400	G	A	exonic	DOK2	nonsynonymous SNV	DOK2:NM_001102002:exon4:c.C517T:p.R173W	exonic	ENSBTAG00000003341	nonsynonymous SNV	ENSBTAG00000003341:ENSBTAT00000004337:exon4:c.C517T:p.R173W	Chr8	69726400	rs211651465	G	A	98.77	PASS	ABHet=0.556;AC=1;AF=0.500;AN=2;BaseQRankSum=-0.729;DB;DP=9;Dels=0.00;FS=2.808;HRun=0;HaplotypeScore=0.6651;MLEAC=1;MLEAF=0.500;MQ=60.00;MQ0=0;MQRankSum=-0.361;QD=10.97;ReadPosRankSum=1.159	GT:AD:DP:GQ:PL	0/1:5,4:9:99:127,0,170
Chr8	70064199	70064199	A	C	exonic	POLR3D	nonsynonymous SNV	POLR3D:NM_001024499:exon6:c.A595C:p.K199Q	exonic	ENSBTAG00000010036	nonsynonymous SNV	ENSBTAG00000010036:ENSBTAT00000013251:exon6:c.A595C:p.K199Q	Chr8	70064199	rs43555258	A	C	94.77	PASS	ABHet=0.500;AC=1;AF=0.500;AN=2;BaseQRankSum=0.421;DB;DP=8;Dels=0.00;FS=0.000;HRun=0;HaplotypeScore=0.0000;MLEAC=1;MLEAF=0.500;MQ=60.00;MQ0=0;MQRankSum=0.421;QD=11.85;ReadPosRankSum=-0.421	GT:AD:DP:GQ:PL	0/1:4,4:8:99:123,0,124
Chr8	76066694	76066694	C	T	exonic	APTX	nonsynonymous SNV	APTX:NM_182654:exon8:c.G959A:p.R320Q	exonic	ENSBTAG00000013947	nonsynonymous SNV	ENSBTAG00000013947:ENSBTAT00000018534:exon8:c.G932A:p.R311Q,ENSBTAG00000013947:ENSBTAT00000045509:exon8:c.G959A:p.R320Q	Chr8	76066694	rs135554618	C	T	142.9	PASS	ABHom=0.857;AC=2;AF=1.00;AN=2;DB;DP=7;Dels=0.00;FS=0.000;HRun=1;HaplotypeScore=0.0000;MLEAC=2;MLEAF=1.00;MQ=60.00;MQ0=0;OND=0.143;QD=20.41	GT:AD:DP:GQ:PL	1/1:1,6:7:15:171,15,0
Chr8	77095166	77095166	C	T	exonic	C8H9orf24	nonsynonymous SNV	C8H9orf24:NM_001076240:exon2:c.G175A:p.A59T	exonic	ENSBTAG00000008376	nonsynonymous SNV	ENSBTAG00000008376:ENSBTAT00000011027:exon2:c.G175A:p.A59T	Chr8	77095166	rs137545651	C	T	45.74	PASS	ABHom=0.750;AC=2;AF=1.00;AN=2;DB;DP=4;Dels=0.00;FS=0.000;HRun=0;HaplotypeScore=0.8321;MLEAC=2;MLEAF=1.00;MQ=60.00;MQ0=0;OND=0.250;QD=11.44	GT:AD:DP:GQ:PL	1/1:0,3:4:6:73,6,0
Chr8	77534128	77534128	T	C	exonic	RASEF	nonsynonymous SNV	RASEF:NM_001105362:exon12:c.A1706G:p.N569S	exonic	ENSBTAG00000021751	nonsynonymous SNV	ENSBTAG00000021751:ENSBTAT00000028993:exon12:c.A1706G:p.N569S	Chr8	77534128	.	T	C	110.77	PASS	ABHet=0.286;AC=1;AF=0.500;AN=2;BaseQRankSum=1.380;DP=7;Dels=0.00;FS=11.761;HRun=0;HaplotypeScore=0.0000;MLEAC=1;MLEAF=0.500;MQ=60.00;MQ0=0;MQRankSum=0.720;QD=15.82;ReadPosRankSum=-0.720	GT:AD:DP:GQ:PL	0/1:2,5:7:57:139,0,57
Chr8	78499046	78499046	G	A	exonic	KIF27	nonsynonymous SNV	KIF27:NM_001206123:exon5:c.C1775T:p.A592V	exonic	ENSBTAG00000020436	nonsynonymous SNV	ENSBTAG00000020436:ENSBTAT00000027236:exon5:c.C1775T:p.A592V	Chr8	78499046	rs379823216	G	A	141.77	PASS	ABHet=0.500;AC=1;AF=0.500;AN=2;BaseQRankSum=-2.148;DB;DP=10;Dels=0.00;FS=13.222;HRun=0;HaplotypeScore=0.0000;MLEAC=1;MLEAF=0.500;MQ=60.00;MQ0=0;MQRankSum=1.098;QD=14.18;ReadPosRankSum=-0.470	GT:AD:DP:GQ:PL	0/1:5,5:10:99:170,0,177
Chr8	80648504	80648504	T	C	exonic	GOLM1	nonsynonymous SNV	GOLM1:NM_001192463:exon7:c.A823G:p.K275E	exonic	ENSBTAG00000031569	nonsynonymous SNV	ENSBTAG00000031569:ENSBTAT00000044756:exon7:c.A823G:p.K275E	Chr8	80648504	rs378584913	T	C	129.03	PASS	ABHom=1.00;AC=2;AF=1.00;AN=2;DB;DP=4;Dels=0.00;FS=0.000;HRun=1;HaplotypeScore=0.0000;MLEAC=2;MLEAF=1.00;MQ=60.00;MQ0=0;QD=32.26	GT:AD:DP:GQ:PL	1/1:0,4:4:12:157,12,0
Chr8	85374265	85374265	C	T	exonic	NOL8	nonsynonymous SNV	NOL8:NM_001191213:exon8:c.G1483A:p.E495K	exonic	ENSBTAG00000018613	nonsynonymous SNV	ENSBTAG00000018613:ENSBTAT00000024770:exon8:c.G1483A:p.E495K	Chr8	85374265	rs382377104	C	T	51.77	PASS	ABHet=0.667;AC=1;AF=0.500;AN=2;BaseQRankSum=-1.001;DB;DP=9;Dels=0.00;FS=6.455;HRun=4;HaplotypeScore=0.9983;MLEAC=1;MLEAF=0.500;MQ=57.39;MQ0=0;MQRankSum=0.248;QD=5.75;ReadPosRankSum=-1.001	GT:AD:DP:GQ:PL	0/1:6,3:9:80:80,0,215
Chr8	87279862	87279862	T	A	exonic	SPTLC1	nonsynonymous SNV	SPTLC1:NM_001034749:exon15:c.T1370A:p.L457Q	exonic	ENSBTAG00000002220	nonsynonymous SNV	ENSBTAG00000002220:ENSBTAT00000002872:exon15:c.T1370A:p.L457Q	Chr8	87279862	rs378662584	T	A	242.77	PASS	ABHet=0.273;AC=1;AF=0.500;AN=2;BaseQRankSum=0.566;DB;DP=11;Dels=0.00;FS=3.090;HRun=0;HaplotypeScore=0.7340;MLEAC=1;MLEAF=0.500;MQ=60.00;MQ0=0;MQRankSum=-1.377;QD=22.07;ReadPosRankSum=-1.106	GT:AD:DP:GQ:PL	0/1:3,8:11:65:271,0,65
Chr8	92776570	92776570	C	T	exonic	ALDOB	nonsynonymous SNV	ALDOB:NM_001034485:exon8:c.G967A:p.A323T	exonic	ENSBTAG00000015358	nonsynonymous SNV	ENSBTAG00000015358:ENSBTAT00000020413:exon8:c.G967A:p.A323T,ENSBTAG00000015358:ENSBTAT00000065235:exon8:c.G967A:p.A323T	Chr8	92776570	rs132867205	C	T	218.77	PASS	ABHet=0.308;AC=1;AF=0.500;AN=2;BaseQRankSum=-1.774;DB;DP=13;Dels=0.00;FS=4.771;HRun=0;HaplotypeScore=1.8640;MLEAC=1;MLEAF=0.500;MQ=60.00;MQ0=0;MQRankSum=0.849;QD=16.83;ReadPosRankSum=1.003	GT:AD:DP:GQ:PL	0/1:4,9:13:99:247,0,123
Chr8	98335253	98335253	A	G	exonic	ZNF462	nonsynonymous SNV	ZNF462:NM_001205811:exon2:c.A2215G:p.I739V	exonic	ENSBTAG00000019187	nonsynonymous SNV	ENSBTAG00000019187:ENSBTAT00000025536:exon2:c.A2215G:p.I739V	Chr8	98335253	rs133071062	A	G	82.77	PASS	ABHet=0.692;AC=1;AF=0.500;AN=2;BaseQRankSum=0.540;DB;DP=13;Dels=0.00;FS=0.000;HRun=0;HaplotypeScore=0.0000;MLEAC=1;MLEAF=0.500;MQ=60.00;MQ0=0;MQRankSum=1.157;QD=6.37;ReadPosRankSum=-1.620	GT:AD:DP:GQ:PL	0/1:9,4:13:99:111,0,276
Chr8	98339770	98339770	G	A	exonic	ZNF462	nonsynonymous SNV	ZNF462:NM_001205811:exon3:c.G5977A:p.V1993M	exonic	ENSBTAG00000019187	nonsynonymous SNV	ENSBTAG00000019187:ENSBTAT00000025536:exon3:c.G5977A:p.V1993M	Chr8	98339770	rs481793001	G	A	89.77	PASS	ABHet=0.333;AC=1;AF=0.500;AN=2;BaseQRankSum=-0.720;DB;DP=6;Dels=0.00;FS=4.771;HRun=0;HaplotypeScore=0.0000;MLEAC=1;MLEAF=0.500;MQ=56.04;MQ0=0;MQRankSum=1.380;QD=14.96;ReadPosRankSum=0.000	GT:AD:DP:GQ:PL	0/1:2,4:6:57:118,0,57
Chr8	103492605	103492605	G	C	exonic	HSDL2	nonsynonymous SNV	HSDL2:NM_001104963:exon7:c.G710C:p.S237T	exonic	ENSBTAG00000031295	nonsynonymous SNV	ENSBTAG00000031295:ENSBTAT00000044338:exon7:c.G710C:p.S237T,ENSBTAG00000031295:ENSBTAT00000044340:exon7:c.G710C:p.S237T	Chr8	103492605	rs137757334	G	C	71.81	PASS	ABHet=0.200;AC=1;AF=0.500;AN=2;BaseQRankSum=0.731;DB;DP=5;Dels=0.00;FS=0.000;HRun=0;HaplotypeScore=0.0000;MLEAC=1;MLEAF=0.500;MQ=60.00;MQ0=0;MQRankSum=0.731;QD=14.36;ReadPosRankSum=0.731	GT:AD:DP:GQ:PL	0/1:1,4:5:20:100,0,20
Chr8	104333091	104333091	G	A	exonic	HDHD3	nonsynonymous SNV	HDHD3:NM_001014896:exon2:c.C10T:p.R4W	exonic	ENSBTAG00000000250	nonsynonymous SNV	ENSBTAG00000000250:ENSBTAT00000000314:exon2:c.C10T:p.R4W	Chr8	104333091	rs385100221	G	A	66.77	PASS	ABHet=0.444;AC=1;AF=0.500;AN=2;BaseQRankSum=1.300;DB;DP=9;Dels=0.00;FS=3.680;HRun=0;HaplotypeScore=0.0000;MLEAC=1;MLEAF=0.500;MQ=57.39;MQ0=0;MQRankSum=0.000;QD=7.42;ReadPosRankSum=-0.550	GT:AD:DP:GQ:PL	0/1:4,5:9:95:95,0,124
Chr8	105966116	105966116	C	T	exonic	TNC	nonsynonymous SNV	TNC:NM_001078026:exon23:c.G5228A:p.R1743H	exonic	ENSBTAG00000000575	nonsynonymous SNV	ENSBTAG00000000575:ENSBTAT00000000753:exon23:c.G5228A:p.R1743H,ENSBTAG00000000575:ENSBTAT00000000752:exon28:c.G6683A:p.R2228H	Chr8	105966116	rs137763806	C	T	353.77	PASS	ABHom=1.00;AC=2;AF=1.00;AN=2;DB;DP=10;Dels=0.00;FS=0.000;HRun=0;HaplotypeScore=0.0000;MLEAC=2;MLEAF=1.00;MQ=55.21;MQ0=0;QD=35.38	GT:AD:DP:GQ:PL	1/1:0,10:10:30:382,30,0
Chr8	107654258	107654258	G	A	exonic	TRIM32	nonsynonymous SNV	TRIM32:NM_001075824:exon2:c.G452A:p.R151Q	exonic	ENSBTAG00000017155	nonsynonymous SNV	ENSBTAG00000017155:ENSBTAT00000022801:exon2:c.G452A:p.R151Q	Chr8	107654258	rs137033728	G	A	95.77	PASS	ABHet=0.500;AC=1;AF=0.500;AN=2;BaseQRankSum=0.000;DB;DP=10;Dels=0.00;FS=0.000;HRun=0;HaplotypeScore=0.0000;MLEAC=1;MLEAF=0.500;MQ=57.66;MQ0=0;MQRankSum=0.421;QD=9.58;ReadPosRankSum=-0.421	GT:AD:DP:GQ:PL	0/1:5,5:10:99:124,0,116
Chr8	108838685	108838685	C	T	exonic	TLR4	nonsynonymous SNV	TLR4:NM_174198:exon3:c.C2021T:p.T674I	exonic	ENSBTAG00000006240	nonsynonymous SNV	ENSBTAG00000006240:ENSBTAT00000008190:exon3:c.C2021T:p.T674I	Chr8	108838685	rs8193069	C	T	134.77	PASS	ABHet=0.400;AC=1;AF=0.500;AN=2;BaseQRankSum=0.248;DB;DP=10;Dels=0.00;FS=0.000;HRun=0;HaplotypeScore=1.6229;MLEAC=1;MLEAF=0.500;MQ=60.00;MQ0=0;MQRankSum=-1.001;QD=13.48;ReadPosRankSum=1.203	GT:AD:DP:GQ:PL	0/1:4,6:10:56:163,0,56
Chr8	112665146	112665146	T	C	exonic	STOM	nonsynonymous SNV	STOM:NM_001105473:exon2:c.A142G:p.M48V	exonic	ENSBTAG00000038375	nonsynonymous SNV	ENSBTAG00000038375:ENSBTAT00000052503:exon2:c.A142G:p.M48V	Chr8	112665146	rs43172586	T	C	69.77	PASS	ABHet=0.571;AC=1;AF=0.500;AN=2;BaseQRankSum=0.000;DB;DP=7;Dels=0.00;FS=0.000;HRun=0;HaplotypeScore=0.0000;MLEAC=1;MLEAF=0.500;MQ=60.00;MQ0=0;MQRankSum=0.937;QD=9.97;ReadPosRankSum=-0.550	GT:AD:DP:GQ:PL	0/1:4,3:7:98:98,0,139
Chr8	112845494	112845494	C	A	exonic	ALLC	nonsynonymous SNV	ALLC:NM_001075909:exon7:c.G534T:p.Q178H	exonic	ENSBTAG00000013838	nonsynonymous SNV	ENSBTAG00000013838:ENSBTAT00000018376:exon7:c.G534T:p.Q178H	Chr8	112845494	rs42393564	C	A	38.77	PASS	ABHet=0.600;AC=1;AF=0.500;AN=2;BaseQRankSum=1.231;DB;DP=5;Dels=0.00;FS=0.000;HRun=0;HaplotypeScore=0.0000;MLEAC=1;MLEAF=0.500;MQ=60.00;MQ0=0;MQRankSum=1.231;QD=7.75;ReadPosRankSum=1.231	GT:AD:DP:GQ:PL	0/1:3,2:5:67:67,0,103
Chr8	112918758	112918758	A	C	exonic	RNASEH1	nonsynonymous SNV	RNASEH1:NM_001046505:exon7:c.A679C:p.S227R,RNASEH1:NM_001285778:exon8:c.A733C:p.S245R	exonic	ENSBTAG00000016235	nonsynonymous SNV	ENSBTAG00000016235:ENSBTAT00000021600:exon7:c.A679C:p.S227R	Chr8	112918758	rs474113403	A	C	50.77	PASS	ABHet=0.400;AC=1;AF=0.500;AN=2;BaseQRankSum=-1.231;DB;DP=5;Dels=0.00;FS=0.000;HRun=2;HaplotypeScore=0.0000;MLEAC=1;MLEAF=0.500;MQ=32.44;MQ0=0;MQRankSum=-1.231;QD=10.15;ReadPosRankSum=-1.231	GT:AD:DP:GQ:PL	0/1:2,3:5:58:79,0,58
Chr8	112991349	112991349	C	G	exonic	TTC15	nonsynonymous SNV	TTC15:NM_001102290:exon4:c.G273C:p.Q91H	exonic	ENSBTAG00000008685	nonsynonymous SNV	ENSBTAG00000008685:ENSBTAT00000011449:exon1:c.G273C:p.Q91H	Chr8	112991349	rs211259375	C	G	112.77	PASS	ABHet=0.400;AC=1;AF=0.500;AN=2;BaseQRankSum=-1.517;DB;DP=10;Dels=0.00;FS=0.000;HRun=0;HaplotypeScore=0.0000;MLEAC=1;MLEAF=0.500;MQ=57.66;MQ0=0;MQRankSum=0.322;QD=11.28;ReadPosRankSum=0.684	GT:AD:DP:GQ:PL	0/1:4,6:10:99:141,0,99
Chr9	8864610	8864610	C	T	exonic	LMBRD1	nonsynonymous SNV	LMBRD1:NM_001035092:exon9:c.G808A:p.A270T	exonic	ENSBTAG00000016164	nonsynonymous SNV	ENSBTAG00000016164:ENSBTAT00000021518:exon9:c.G808A:p.A270T	Chr9	8864610	rs137722466	C	T	101.77	PASS	ABHet=0.429;AC=1;AF=0.500;AN=2;BaseQRankSum=-0.937;DB;DP=7;Dels=0.00;FS=8.451;HRun=0;HaplotypeScore=0.0000;MLEAC=1;MLEAF=0.500;MQ=60.00;MQ0=0;MQRankSum=0.550;QD=14.54;ReadPosRankSum=-0.550	GT:AD:DP:GQ:PL	0/1:3,4:7:99:130,0,100
Chr9	12982058	12982058	G	C	exonic	OOEP	nonsynonymous SNV	OOEP:NM_001077869:exon2:c.C266G:p.A89G	exonic	ENSBTAG00000019600	nonsynonymous SNV	ENSBTAG00000019600:ENSBTAT00000026114:exon2:c.C266G:p.A89G	Chr9	12982058	rs459742014	G	C	167.77	PASS	ABHet=0.429;AC=1;AF=0.500;AN=2;BaseQRankSum=-1.036;DB;DP=14;Dels=0.00;FS=0.000;HRun=1;HaplotypeScore=0.0000;MLEAC=1;MLEAF=0.500;MQ=60.00;MQ0=0;MQRankSum=0.741;QD=11.98;ReadPosRankSum=-1.133	GT:AD:DP:GQ:PL	0/1:6,8:14:99:196,0,127
Chr9	15670180	15670180	G	A	exonic	MYO6	nonsynonymous SNV	MYO6:NM_001206072:exon2:c.G104A:p.G35D	exonic	ENSBTAG00000016751	nonsynonymous SNV	ENSBTAG00000016751:ENSBTAT00000022276:exon1:c.G104A:p.G35D	Chr9	15670180	rs133952752	G	A	303.78	PASS	ABHom=1.00;AC=2;AF=1.00;AN=2;DB;DP=9;Dels=0.00;FS=0.000;HRun=0;HaplotypeScore=0.0000;MLEAC=2;MLEAF=1.00;MQ=60.00;MQ0=0;QD=33.75	GT:AD:DP:GQ:PL	1/1:0,9:9:27:332,27,0
Chr9	24271266	24271266	G	C	exonic	ECHDC1	nonsynonymous SNV	ECHDC1:NM_001035415:exon6:c.G526C:p.E176Q	exonic	ENSBTAG00000003887	nonsynonymous SNV	ENSBTAG00000003887:ENSBTAT00000005072:exon6:c.G523C:p.E175Q	Chr9	24271266	rs211191008	G	C	68.78	PASS	ABHet=0.400;AC=1;AF=0.500;AN=2;BaseQRankSum=0.727;DB;DP=5;Dels=0.00;FS=6.021;HRun=0;HaplotypeScore=0.0000;MLEAC=1;MLEAF=0.500;MQ=55.21;MQ0=0;MQRankSum=0.727;QD=13.76;ReadPosRankSum=0.727	GT:AD:DP:GQ:PL	0/1:2,3:5:25:97,0,25
Chr9	34373781	34373781	G	A	exonic	ZUFSP	nonsynonymous SNV	ZUFSP:NM_001034594:exon4:c.G676A:p.V226M	exonic	ENSBTAG00000003878	nonsynonymous SNV	ENSBTAG00000003878:ENSBTAT00000005061:exon4:c.G676A:p.V226M	Chr9	34373781	rs380991663	G	A	210.77	PASS	ABHet=0.222;AC=1;AF=0.500;AN=2;BaseQRankSum=-0.762;DB;DP=9;Dels=0.00;FS=0.000;HRun=0;HaplotypeScore=0.0000;MLEAC=1;MLEAF=0.500;MQ=57.39;MQ0=0;MQRankSum=-0.762;QD=23.42;ReadPosRankSum=-0.762	GT:AD:DP:GQ:PL	0/1:2,7:9:53:239,0,53
Chr9	34873248	34873248	A	G	exonic	TSPYL1	nonsynonymous SNV	TSPYL1:NM_001076111:exon1:c.A1112G:p.N371S	exonic	ENSBTAG00000010885	nonsynonymous SNV	ENSBTAG00000010885:ENSBTAT00000014457:exon1:c.A1112G:p.N371S	Chr9	34873248	rs437203692	A	G	106.77	PASS	ABHet=0.556;AC=1;AF=0.500;AN=2;BaseQRankSum=0.361;DB;DP=9;Dels=0.00;FS=2.808;HRun=0;HaplotypeScore=0.7887;MLEAC=1;MLEAF=0.500;MQ=57.34;MQ0=0;MQRankSum=-0.361;QD=11.86;ReadPosRankSum=1.159	GT:AD:DP:GQ:PL	0/1:5,4:9:99:135,0,172
Chr9	34913601	34913601	C	T	exonic	NT5DC1	nonsynonymous SNV	NT5DC1:NM_001105485:exon9:c.G820A:p.E274K	exonic	ENSBTAG00000003076	nonsynonymous SNV	ENSBTAG00000003076:ENSBTAT00000004003:exon9:c.G820A:p.E274K	Chr9	34913601	rs209705042	C	T	98.77	PASS	ABHet=0.583;AC=1;AF=0.500;AN=2;BaseQRankSum=0.278;DB;DP=12;Dels=0.00;FS=0.000;HRun=1;HaplotypeScore=0.0000;MLEAC=1;MLEAF=0.500;MQ=60.00;MQ0=0;MQRankSum=1.034;QD=8.23;ReadPosRankSum=-0.278	GT:AD:DP:GQ:PL	0/1:7,5:12:99:127,0,246
Chr9	42009001	42009001	C	T	exonic	FOXO3	nonsynonymous SNV	FOXO3:NM_001206083:exon2:c.G1624A:p.A542T	exonic	ENSBTAG00000011234	nonsynonymous SNV	ENSBTAG00000011234:ENSBTAT00000014920:exon2:c.G1624A:p.A542T	Chr9	42009001	rs447892127	C	T	218.8	PASS	ABHom=1.00;AC=2;AF=1.00;AN=2;DB;DP=7;Dels=0.00;FS=0.000;HRun=0;HaplotypeScore=0.0000;MLEAC=2;MLEAF=1.00;MQ=60.00;MQ0=0;QD=31.26	GT:AD:DP:GQ:PL	1/1:0,7:7:21:247,21,0
Chr9	42291206	42291206	C	T	exonic	LACE1	nonsynonymous SNV	LACE1:NM_001192915:exon5:c.G524A:p.R175H	exonic	ENSBTAG00000014592	nonsynonymous SNV	ENSBTAG00000014592:ENSBTAT00000019425:exon5:c.G524A:p.R175H	Chr9	42291206	rs381983399	C	T	436.77	PASS	ABHom=1.000;AC=2;AF=1.00;AN=2;DB;DP=13;Dels=0.00;FS=0.000;HRun=0;HaplotypeScore=0.0000;MLEAC=2;MLEAF=1.00;MQ=60.00;MQ0=0;QD=33.60	GT:AD:DP:GQ:PL	1/1:0,13:13:36:465,36,0
Chr9	51013392	51013392	A	G	exonic	USP45	nonsynonymous SNV	USP45:NM_001206181:exon18:c.A2366G:p.H789R	exonic	ENSBTAG00000018528	nonsynonymous SNV	ENSBTAG00000018528:ENSBTAT00000037865:exon17:c.A2366G:p.H789R	Chr9	51013392	rs379357033	A	G	411.77	PASS	ABHom=1.00;AC=2;AF=1.00;AN=2;DB;DP=11;Dels=0.00;FS=0.000;HRun=0;HaplotypeScore=0.0000;MLEAC=2;MLEAF=1.00;MQ=60.00;MQ0=0;QD=37.43	GT:AD:DP:GQ:PL	1/1:0,11:11:33:440,33,0
Chr9	54039498	54039498	G	A	exonic	UFL1	nonsynonymous SNV	UFL1:NM_001080276:exon18:c.C2048T:p.T683I	exonic	ENSBTAG00000020410	nonsynonymous SNV	ENSBTAG00000020410:ENSBTAT00000027202:exon18:c.C2048T:p.T683I	Chr9	54039498	rs211617524	G	A	360.77	PASS	ABHom=1.00;AC=2;AF=1.00;AN=2;DB;DP=11;Dels=0.00;FS=0.000;HRun=1;HaplotypeScore=0.0000;MLEAC=2;MLEAF=1.00;MQ=60.00;MQ0=0;QD=32.80	GT:AD:DP:GQ:PL	1/1:0,11:11:30:389,30,0
Chr9	61386702	61386702	A	G	exonic	MDN1	nonsynonymous SNV	MDN1:NM_001206168:exon62:c.A9859G:p.S3287G	exonic	ENSBTAG00000001644	nonsynonymous SNV	ENSBTAG00000001644:ENSBTAT00000002157:exon62:c.A9862G:p.S3288G	Chr9	61386702	.	A	G	300.78	PASS	ABHom=1.00;AC=2;AF=1.00;AN=2;DP=10;Dels=0.00;FS=0.000;HRun=1;HaplotypeScore=0.0000;MLEAC=2;MLEAF=1.00;MQ=60.00;MQ0=0;QD=30.08	GT:AD:DP:GQ:PL	1/1:0,10:10:24:329,24,0
Chr9	63430899	63430899	T	C	exonic	C9H6orf163	nonsynonymous SNV	C9H6orf163:NM_001079772:exon5:c.A961G:p.I321V	exonic	ENSBTAG00000017879	nonsynonymous SNV	ENSBTAG00000017879:ENSBTAT00000023768:exon5:c.A961G:p.I321V	Chr9	63430899	rs210641768	T	C	693.77	PASS	ABHom=1.000;AC=2;AF=1.00;AN=2;DB;DP=18;Dels=0.00;FS=0.000;HRun=0;HaplotypeScore=0.0000;MLEAC=2;MLEAF=1.00;MQ=60.00;MQ0=0;QD=38.54	GT:AD:DP:GQ:PL	1/1:0,18:18:54:722,54,0
Chr9	63458425	63458425	C	G	exonic	C9H6orf163	nonsynonymous SNV	C9H6orf163:NM_001079772:exon1:c.G43C:p.V15L	exonic	ENSBTAG00000017879	nonsynonymous SNV	ENSBTAG00000017879:ENSBTAT00000023768:exon1:c.G43C:p.V15L	Chr9	63458425	rs208898186	C	G	391.77	PASS	ABHom=1.00;AC=2;AF=1.00;AN=2;DB;DP=12;Dels=0.00;FS=0.000;HRun=0;HaplotypeScore=0.0000;MLEAC=2;MLEAF=1.00;MQ=56.04;MQ0=0;QD=32.65	GT:AD:DP:GQ:PL	1/1:0,12:12:33:420,33,0
Chr9	66697686	66697686	T	G	exonic	THEMIS	nonsynonymous SNV	THEMIS:NM_001098116:exon5:c.A1877C:p.E626A	exonic	ENSBTAG00000015615	nonsynonymous SNV	ENSBTAG00000015615:ENSBTAT00000020742:exon5:c.A1877C:p.E626A	Chr9	66697686	rs209015850	T	G	232.8	PASS	ABHom=1.00;AC=2;AF=1.00;AN=2;DB;DP=7;Dels=0.00;FS=0.000;HRun=0;HaplotypeScore=0.0000;MLEAC=2;MLEAF=1.00;MQ=60.00;MQ0=0;QD=33.26	GT:AD:DP:GQ:PL	1/1:0,7:7:21:261,21,0
Chr9	73191883	73191883	C	T	exonic	SLC2A12	nonsynonymous SNV	SLC2A12:NM_001011683:exon2:c.G337A:p.A113T	exonic	ENSBTAG00000019002	nonsynonymous SNV	ENSBTAG00000019002:ENSBTAT00000025291:exon2:c.G337A:p.A113T	Chr9	73191883	.	C	T	126.9	PASS	ABHet=0.167;AC=1;AF=0.500;AN=2;BaseQRankSum=-0.736;DP=6;Dels=0.00;FS=0.000;HRun=0;HaplotypeScore=1.3302;MLEAC=1;MLEAF=0.500;MQ=56.04;MQ0=0;MQRankSum=0.736;QD=21.15;ReadPosRankSum=-0.736	GT:AD:DP:GQ:PL	0/1:1,5:6:15:155,0,15
Chr9	75244584	75244584	C	A	exonic	MTFR2	nonsynonymous SNV	MTFR2:NM_001017948:exon3:c.G197T:p.C66F	exonic	ENSBTAG00000007799	nonsynonymous SNV	ENSBTAG00000007799:ENSBTAT00000010261:exon3:c.G197T:p.C66F	Chr9	75244584	rs135848896	C	A	121.78	PASS	ABHet=0.200;AC=1;AF=0.500;AN=2;BaseQRankSum=0.731;DB;DP=5;Dels=0.00;FS=6.990;HRun=2;HaplotypeScore=0.0000;MLEAC=1;MLEAF=0.500;MQ=60.00;MQ0=0;MQRankSum=0.731;QD=24.36;ReadPosRankSum=0.731	GT:AD:DP:GQ:PL	0/1:1,4:5:26:150,0,26
Chr9	75553505	75553505	T	C	exonic	MAP3K5	nonsynonymous SNV	MAP3K5:NM_001144081:exon27:c.A3812G:p.Q1271R	exonic	ENSBTAG00000009065	nonsynonymous SNV	ENSBTAG00000009065:ENSBTAT00000011949:exon27:c.A3812G:p.Q1271R	Chr9	75553505	rs134314019	T	C	127.77	PASS	ABHet=0.500;AC=1;AF=0.500;AN=2;BaseQRankSum=0.336;DB;DP=10;Dels=0.00;FS=0.000;HRun=0;HaplotypeScore=0.0000;MLEAC=1;MLEAF=0.500;MQ=52.65;MQ0=0;MQRankSum=0.103;QD=12.78;ReadPosRankSum=-0.336	GT:AD:DP:GQ:PL	0/1:5,5:10:99:156,0,122
Chr9	75684589	75684589	C	G	exonic	MAP3K5	nonsynonymous SNV	MAP3K5:NM_001144081:exon5:c.G794C:p.R265P	exonic	ENSBTAG00000009065	nonsynonymous SNV	ENSBTAG00000009065:ENSBTAT00000011949:exon5:c.G794C:p.R265P	Chr9	75684589	.	C	G	219.77	PASS	ABHet=0.300;AC=1;AF=0.500;AN=2;BaseQRankSum=0.546;DP=10;Dels=0.00;FS=0.000;HRun=2;HaplotypeScore=0.0000;MLEAC=1;MLEAF=0.500;MQ=57.66;MQ0=0;MQRankSum=0.895;QD=21.98;ReadPosRankSum=1.818	GT:AD:DP:GQ:PL	0/1:3,7:10:88:248,0,88
Chr9	77239248	77239248	C	T	exonic	NHSL1	nonsynonymous SNV	NHSL1:NM_001191538:exon6:c.G3625A:p.A1209T	exonic	ENSBTAG00000000245	nonsynonymous SNV	ENSBTAG00000000245:ENSBTAT00000000305:exon4:c.G3436A:p.A1146T	Chr9	77239248	rs134403335	C	T	79.28	PASS	ABHom=1.00;AC=2;AF=1.00;AN=2;DB;DP=3;Dels=0.00;FS=0.000;HRun=1;HaplotypeScore=0.0000;MLEAC=2;MLEAF=1.00;MQ=60.00;MQ0=0;QD=26.43	GT:AD:DP:GQ:PL	1/1:0,3:3:9:107,9,0
Chr9	77239628	77239628	A	G	exonic	NHSL1	nonsynonymous SNV	NHSL1:NM_001191538:exon6:c.T3245C:p.I1082T	exonic	ENSBTAG00000000245	nonsynonymous SNV	ENSBTAG00000000245:ENSBTAT00000000305:exon4:c.T3056C:p.I1019T	Chr9	77239628	rs135493195	A	G	92.77	PASS	ABHet=0.500;AC=1;AF=0.500;AN=2;BaseQRankSum=-2.017;DB;DP=8;Dels=0.00;FS=0.000;HRun=0;HaplotypeScore=1.5226;MLEAC=1;MLEAF=0.500;MQ=60.00;MQ0=0;MQRankSum=-0.421;QD=11.60;ReadPosRankSum=-1.368	GT:AD:DP:GQ:PL	0/1:4,4:8:99:121,0,140
Chr9	77254188	77254188	A	G	exonic	NHSL1	nonsynonymous SNV	NHSL1:NM_001191538:exon4:c.T439C:p.W147R	exonic	ENSBTAG00000000245	nonsynonymous SNV	ENSBTAG00000000245:ENSBTAT00000000305:exon3:c.T382C:p.W128R	Chr9	77254188	rs136835077	A	G	305.77	PASS	ABHet=0.286;AC=1;AF=0.500;AN=2;BaseQRankSum=-0.592;DB;DP=14;Dels=0.00;FS=6.929;HRun=1;HaplotypeScore=2.4533;MLEAC=1;MLEAF=0.500;MQ=60.00;MQ0=0;MQRankSum=0.592;QD=21.84;ReadPosRankSum=-0.761	GT:AD:DP:GQ:PL	0/1:4,10:14:77:334,0,77
Chr9	77653297	77653297	G	A	exonic	ECT2L	nonsynonymous SNV	ECT2L:NM_001191539:exon17:c.G2270A:p.R757Q	exonic	ENSBTAG00000027312	nonsynonymous SNV	ENSBTAG00000027312:ENSBTAT00000045835:exon13:c.G1832A:p.R611Q,ENSBTAG00000027312:ENSBTAT00000039145:exon17:c.G2270A:p.R757Q	Chr9	77653297	rs455868898	G	A	169.77	PASS	ABHet=0.417;AC=1;AF=0.500;AN=2;BaseQRankSum=0.529;DB;DP=12;Dels=0.00;FS=0.000;HRun=0;HaplotypeScore=0.0000;MLEAC=1;MLEAF=0.500;MQ=44.62;MQ0=0;MQRankSum=-2.793;QD=14.15;ReadPosRankSum=-0.689	GT:AD:DP:GQ:PL	0/1:5,7:12:99:198,0,160
Chr9	77653306	77653306	G	A	exonic	ECT2L	nonsynonymous SNV	ECT2L:NM_001191539:exon17:c.G2279A:p.S760N	exonic	ENSBTAG00000027312	nonsynonymous SNV	ENSBTAG00000027312:ENSBTAT00000045835:exon13:c.G1841A:p.S614N,ENSBTAG00000027312:ENSBTAT00000039145:exon17:c.G2279A:p.S760N	Chr9	77653306	rs474820634	G	A	78.77	PASS	ABHet=0.500;AC=1;AF=0.500;AN=2;BaseQRankSum=0.336;DB;DP=10;Dels=0.00;FS=0.000;HRun=1;HaplotypeScore=0.0000;MLEAC=1;MLEAF=0.500;MQ=47.12;MQ0=0;MQRankSum=-2.450;QD=7.88;ReadPosRankSum=-1.268	GT:AD:DP:GQ:PL	0/1:5,5:10:99:107,0,169
Chr9	77657259	77657259	C	G	exonic	ECT2L	nonsynonymous SNV	ECT2L:NM_001191539:exon18:c.C2330G:p.T777S	exonic	ENSBTAG00000027312	nonsynonymous SNV	ENSBTAG00000027312:ENSBTAT00000045835:exon14:c.C1892G:p.T631S,ENSBTAG00000027312:ENSBTAT00000039145:exon18:c.C2330G:p.T777S	Chr9	77657259	rs382177333	C	G	135.77	PASS	ABHet=0.583;AC=1;AF=0.500;AN=2;BaseQRankSum=0.244;DB;DP=12;Dels=0.00;FS=0.000;HRun=0;HaplotypeScore=0.0000;MLEAC=1;MLEAF=0.500;MQ=60.00;MQ0=0;MQRankSum=-0.380;QD=11.31;ReadPosRankSum=-0.831	GT:AD:DP:GQ:PL	0/1:7,5:12:99:164,0,235
Chr9	77657333	77657333	A	C	exonic	ECT2L	nonsynonymous SNV	ECT2L:NM_001191539:exon18:c.A2404C:p.S802R	exonic	ENSBTAG00000027312	nonsynonymous SNV	ENSBTAG00000027312:ENSBTAT00000045835:exon14:c.A1966C:p.S656R,ENSBTAG00000027312:ENSBTAT00000039145:exon18:c.A2404C:p.S802R	Chr9	77657333	rs385222768	A	C	66.77	PASS	ABHet=0.625;AC=1;AF=0.500;AN=2;BaseQRankSum=-0.322;DB;DP=8;Dels=0.00;FS=0.000;HRun=0;HaplotypeScore=0.0000;MLEAC=1;MLEAF=0.500;MQ=60.00;MQ0=0;MQRankSum=0.322;QD=8.35;ReadPosRankSum=0.956	GT:AD:DP:GQ:PL	0/1:5,3:8:95:95,0,178
Chr9	82027039	82027039	G	C	exonic	FUCA2	nonsynonymous SNV	FUCA2:NM_001205818:exon1:c.C11G:p.P4R	exonic	ENSBTAG00000001752	nonsynonymous SNV	ENSBTAG00000001752:ENSBTAT00000002297:exon1:c.C20G:p.P7R	Chr9	82027039	rs136182081	G	C	272.78	PASS	ABHom=1.00;AC=2;AF=1.00;AN=2;DB;DP=9;Dels=0.00;FS=0.000;HRun=1;HaplotypeScore=0.0000;MLEAC=2;MLEAF=1.00;MQ=60.00;MQ0=0;QD=30.31	GT:AD:DP:GQ:PL	1/1:0,9:9:24:301,24,0
Chr9	83184052	83184052	G	A	exonic	UTRN	nonsynonymous SNV	UTRN:NM_001278561:exon53:c.G7820A:p.R2607H	exonic	ENSBTAG00000009665	nonsynonymous SNV	ENSBTAG00000009665:ENSBTAT00000012740:exon53:c.G7700A:p.R2567H	Chr9	83184052	.	G	A	209.77	PASS	ABHet=0.533;AC=1;AF=0.500;AN=2;BaseQRankSum=1.447;DP=15;Dels=0.00;FS=0.000;HRun=0;HaplotypeScore=0.0000;MLEAC=1;MLEAF=0.500;MQ=60.00;MQ0=0;MQRankSum=1.099;QD=13.98;ReadPosRankSum=0.868	GT:AD:DP:GQ:PL	0/1:8,7:15:99:238,0,269
Chr9	84816792	84816792	G	A	exonic	GRM1	nonsynonymous SNV	GRM1:NM_001206004:exon8:c.G2677A:p.V893M	exonic	ENSBTAG00000044181	nonsynonymous SNV	ENSBTAG00000044181:ENSBTAT00000061121:exon9:c.G1831A:p.V611M	Chr9	84816792	.	G	A	126.77	PASS	ABHet=0.643;AC=1;AF=0.500;AN=2;BaseQRankSum=-0.696;DP=14;Dels=0.00;FS=0.000;HRun=0;HaplotypeScore=0.0000;MLEAC=1;MLEAF=0.500;MQ=58.33;MQ0=0;MQRankSum=0.978;QD=9.05;ReadPosRankSum=-0.437	GT:AD:DP:GQ:PL	0/1:9,5:14:99:155,0,239
Chr9	85949988	85949988	T	C	exonic	LOC100126815,ULBP3	nonsynonymous SNV	ULBP3:NM_001103233:exon5:c.A761G:p.K254R,LOC100126815:NM_001111069:exon5:c.A758G:p.K253R	exonic	ENSBTAG00000038112	nonsynonymous SNV	ENSBTAG00000038112:ENSBTAT00000055373:exon5:c.A761G:p.K254R	Chr9	85949988	rs135562409	T	C	98.77	PASS	ABHet=0.545;AC=1;AF=0.500;AN=2;BaseQRankSum=-1.098;DB;DP=11;Dels=0.00;FS=0.000;HRun=0;HaplotypeScore=0.7887;MLEAC=1;MLEAF=0.500;MQ=48.61;MQ0=0;MQRankSum=-2.450;QD=8.98;ReadPosRankSum=1.098	GT:AD:DP:GQ:PL	0/1:6,5:11:99:127,0,170
Chr9	85951245	85951245	C	T	exonic	LOC100126815,ULBP3	nonsynonymous SNV	ULBP3:NM_001103233:exon4:c.G682A:p.A228T,LOC100126815:NM_001111069:exon4:c.G679A:p.A227T	exonic	ENSBTAG00000038112	nonsynonymous SNV	ENSBTAG00000038112:ENSBTAT00000055373:exon4:c.G682A:p.A228T	Chr9	85951245	rs136900636	C	T	89.77	PASS	ABHet=0.576;AC=1;AF=0.500;AN=2;BaseQRankSum=0.302;DB;DP=33;Dels=0.00;FS=5.590;HRun=0;HaplotypeScore=8.0030;MLEAC=1;MLEAF=0.500;MQ=42.53;MQ0=3;MQRankSum=-3.923;QD=2.72;ReadPosRankSum=-1.741	GT:AD:DP:GQ:PL	0/1:19,14:32:99:118,0,429
Chr9	87798375	87798375	C	G	exonic	TAB2	nonsynonymous SNV	TAB2:NM_001192372:exon6:c.C1949G:p.S650C	exonic	ENSBTAG00000013454	nonsynonymous SNV	ENSBTAG00000013454:ENSBTAT00000017897:exon6:c.C1949G:p.S650C	Chr9	87798375	.	C	G	166.77	PASS	ABHet=0.400;AC=1;AF=0.500;AN=2;BaseQRankSum=0.365;DP=10;Dels=0.00;FS=3.010;HRun=0;HaplotypeScore=0.0000;MLEAC=1;MLEAF=0.500;MQ=58.11;MQ0=0;MQRankSum=1.036;QD=16.68;ReadPosRankSum=1.133	GT:AD:DP:GQ:PL	0/1:4,6:10:99:195,0,126
Chr9	88276612	88276612	C	A	exonic	ULBP21	nonsynonymous SNV	ULBP21:NM_001168608:exon4:c.G462T:p.Q154H	exonic	ENSBTAG00000047902	nonsynonymous SNV	ENSBTAG00000047902:ENSBTAT00000064751:exon4:c.G462T:p.Q154H	Chr9	88276612	rs209988686	C	A	239.77	PASS	ABHet=0.750;AC=1;AF=0.500;AN=2;BaseQRankSum=1.477;DB;DP=56;Dels=0.00;FS=1.227;HRun=2;HaplotypeScore=0.0000;MLEAC=1;MLEAF=0.500;MQ=57.99;MQ0=0;MQRankSum=-0.445;QD=4.28;ReadPosRankSum=0.749	GT:AD:DP:GQ:PL	0/1:42,14:54:99:268,0,1283
Chr9	88276676	88276676	A	G	exonic	ULBP21	nonsynonymous SNV	ULBP21:NM_001168608:exon4:c.T398C:p.L133P	exonic	ENSBTAG00000047902	nonsynonymous SNV	ENSBTAG00000047902:ENSBTAT00000064751:exon4:c.T398C:p.L133P	Chr9	88276676	rs435672752	A	G	132.77	PASS	ABHet=0.792;AC=1;AF=0.500;AN=2;BaseQRankSum=-1.524;DB;DP=53;Dels=0.00;FS=5.244;HRun=1;HaplotypeScore=2.1330;MLEAC=1;MLEAF=0.500;MQ=56.74;MQ0=0;MQRankSum=-2.084;QD=2.51;ReadPosRankSum=-2.711	GT:AD:DP:GQ:PL	0/1:42,11:51:99:161,0,1393
Chr9	88277309	88277309	A	C	exonic	ULBP21	nonsynonymous SNV	ULBP21:NM_001168608:exon3:c.T140G:p.L47R	exonic	ENSBTAG00000047902	nonsynonymous SNV	ENSBTAG00000047902:ENSBTAT00000064751:exon3:c.T140G:p.L47R	Chr9	88277309	rs433753686	A	C	129.77	PASS	ABHet=0.756;AC=1;AF=0.500;AN=2;BaseQRankSum=0.130;DB;DP=41;Dels=0.00;FS=0.000;HRun=0;HaplotypeScore=2.3346;MLEAC=1;MLEAF=0.500;MQ=55.91;MQ0=0;MQRankSum=1.458;QD=3.17;ReadPosRankSum=0.648	GT:AD:DP:GQ:PL	0/1:31,10:39:99:158,0,1051
Chr9	88278024	88278024	G	A	exonic	ULBP21	nonsynonymous SNV	ULBP21:NM_001168608:exon2:c.C91T:p.P31S	exonic	ENSBTAG00000047902	nonsynonymous SNV	ENSBTAG00000047902:ENSBTAT00000064751:exon2:c.C91T:p.P31S	Chr9	88278024	rs207555479	G	A	111.77	PASS	ABHet=0.788;AC=1;AF=0.500;AN=2;BaseQRankSum=-1.440;DB;DP=52;Dels=0.00;FS=5.785;HRun=0;HaplotypeScore=4.7703;MLEAC=1;MLEAF=0.500;MQ=49.42;MQ0=1;MQRankSum=-0.692;QD=2.15;ReadPosRankSum=-0.554	GT:AD:DP:GQ:PL	0/1:41,11:50:99:140,0,1228
Chr9	89112586	89112586	A	G	exonic	PLEKHG1	nonsynonymous SNV	PLEKHG1:NM_001205921:exon14:c.A1726G:p.T576A	exonic	ENSBTAG00000009679	nonsynonymous SNV	ENSBTAG00000009679:ENSBTAT00000012769:exon14:c.A1726G:p.T576A	Chr9	89112586	rs211672013	A	G	238.8	PASS	ABHom=1.00;AC=2;AF=1.00;AN=2;DB;DP=7;Dels=0.00;FS=0.000;HRun=0;HaplotypeScore=0.0000;MLEAC=2;MLEAF=1.00;MQ=60.00;MQ0=0;QD=34.11	GT:AD:DP:GQ:PL	1/1:0,7:7:21:267,21,0
Chr9	89643476	89643476	G	T	exonic	RMND1	nonsynonymous SNV	RMND1:NM_001102164:exon3:c.C332A:p.P111Q	exonic	ENSBTAG00000013224	nonsynonymous SNV	ENSBTAG00000013224:ENSBTAT00000017596:exon3:c.C332A:p.P111Q	Chr9	89643476	rs210248186	G	T	134.77	PASS	ABHet=0.545;AC=1;AF=0.500;AN=2;BaseQRankSum=-1.532;DB;DP=11;Dels=0.00;FS=0.000;HRun=3;HaplotypeScore=0.0000;MLEAC=1;MLEAF=0.500;MQ=60.00;MQ0=0;MQRankSum=-0.143;QD=12.25;ReadPosRankSum=-1.031	GT:AD:DP:GQ:PL	0/1:6,5:11:99:163,0,216
Chr9	93390401	93390401	G	A	exonic	NOX3	nonsynonymous SNV	NOX3:NM_001191333:exon11:c.C1352T:p.A451V	exonic	ENSBTAG00000013551	nonsynonymous SNV	ENSBTAG00000013551:ENSBTAT00000018021:exon11:c.C1352T:p.A451V	Chr9	93390401	rs133822687	G	A	136.77	PASS	ABHet=0.375;AC=1;AF=0.500;AN=2;BaseQRankSum=-1.517;DB;DP=8;Dels=0.00;FS=3.332;HRun=1;HaplotypeScore=0.0000;MLEAC=1;MLEAF=0.500;MQ=60.00;MQ0=0;MQRankSum=1.221;QD=17.10;ReadPosRankSum=-0.322	GT:AD:DP:GQ:PL	0/1:3,5:8:99:165,0,100
Chr9	93411950	93411950	A	G	exonic	NOX3	nonsynonymous SNV	NOX3:NM_001191333:exon9:c.T919C:p.C307R	exonic	ENSBTAG00000013551	nonsynonymous SNV	ENSBTAG00000013551:ENSBTAT00000018021:exon9:c.T919C:p.C307R	Chr9	93411950	rs135064343	A	G	331.78	PASS	ABHom=1.00;AC=2;AF=1.00;AN=2;DB;DP=10;Dels=0.00;FS=0.000;HRun=0;HaplotypeScore=0.0000;MLEAC=2;MLEAF=1.00;MQ=60.00;MQ0=0;QD=33.18	GT:AD:DP:GQ:PL	1/1:0,10:10:27:360,27,0
Chr9	95394356	95394356	G	A	exonic	TMEM242	nonsynonymous SNV	TMEM242:NM_001046228:exon1:c.C23T:p.P8L	exonic	ENSBTAG00000007201	nonsynonymous SNV	ENSBTAG00000007201:ENSBTAT00000054275:exon1:c.C23T:p.P8L	Chr9	95394356	rs379157648	G	A	52.74	PASS	ABHom=1.00;AC=2;AF=1.00;AN=2;DB;DP=3;Dels=0.00;FS=0.000;HRun=0;HaplotypeScore=0.0000;MLEAC=2;MLEAF=1.00;MQ=60.00;MQ0=0;QD=17.58	GT:AD:DP:GQ:PL	1/1:0,3:3:6:80,6,0
Chr9	96807649	96807649	T	C	exonic	TAGAP	nonsynonymous SNV	TAGAP:NM_001076823:exon10:c.A1564G:p.T522A	exonic	ENSBTAG00000031701	nonsynonymous SNV	ENSBTAG00000031701:ENSBTAT00000039899:exon10:c.A1564G:p.T522A	Chr9	96807649	rs132829752	T	C	535.77	PASS	ABHom=1.00;AC=2;AF=1.00;AN=2;DB;DP=15;Dels=0.00;FS=0.000;HRun=0;HaplotypeScore=0.0000;MLEAC=2;MLEAF=1.00;MQ=58.45;MQ0=0;QD=35.72	GT:AD:DP:GQ:PL	1/1:0,15:15:45:564,45,0
Chr9	97459736	97459736	A	G	exonic	WTAP	nonsynonymous SNV	WTAP:NM_001113254:exon8:c.A976G:p.S326G	exonic	ENSBTAG00000007974	nonsynonymous SNV	ENSBTAG00000007974:ENSBTAT00000010484:exon8:c.A976G:p.S326G	Chr9	97459736	rs384208739	A	G	50.77	PASS	ABHet=0.733;AC=1;AF=0.500;AN=2;BaseQRankSum=-0.849;DB;DP=15;Dels=0.00;FS=0.000;HRun=1;HaplotypeScore=3.7008;MLEAC=1;MLEAF=0.500;MQ=30.79;MQ0=0;MQRankSum=-0.718;QD=3.38;ReadPosRankSum=0.065	GT:AD:DP:GQ:PL	0/1:11,4:15:79:79,0,300
Chr9	97478396	97478396	A	G	exonic	ACAT2	nonsynonymous SNV	ACAT2:NM_001075549:exon5:c.A506G:p.K169R	exonic	ENSBTAG00000002827	nonsynonymous SNV	ENSBTAG00000002827:ENSBTAT00000003660:exon5:c.A506G:p.K169R	Chr9	97478396	rs109967779	A	G	181.77	PASS	ABHet=0.417;AC=1;AF=0.500;AN=2;BaseQRankSum=0.143;DB;DP=12;Dels=0.00;FS=0.000;HRun=0;HaplotypeScore=1.7128;MLEAC=1;MLEAF=0.500;MQ=60.00;MQ0=0;MQRankSum=-1.408;QD=15.15;ReadPosRankSum=-0.825	GT:AD:DP:GQ:PL	0/1:5,7:12:99:210,0,136
Chr9	98033784	98033784	C	A	exonic	PLG	nonsynonymous SNV	PLG:NM_173951:exon11:c.G1398T:p.E466D	exonic	ENSBTAG00000001271	nonsynonymous SNV	ENSBTAG00000001271:ENSBTAT00000001674:exon11:c.G1398T:p.E466D,ENSBTAG00000001271:ENSBTAT00000053284:exon11:c.G1398T:p.E466D	Chr9	98033784	rs471413053	C	A	191.77	PASS	ABHet=0.300;AC=1;AF=0.500;AN=2;BaseQRankSum=2.054;DB;DP=10;Dels=0.00;FS=0.000;HRun=0;HaplotypeScore=0.0000;MLEAC=1;MLEAF=0.500;MQ=60.00;MQ0=0;MQRankSum=-1.683;QD=19.18;ReadPosRankSum=1.001	GT:AD:DP:GQ:PL	0/1:3,7:10:82:220,0,82
Chr9	98242186	98242186	C	T	exonic	AGPAT4	nonsynonymous SNV	AGPAT4:NM_001015537:exon8:c.G869A:p.R290H	exonic	ENSBTAG00000007668	nonsynonymous SNV	ENSBTAG00000007668:ENSBTAT00000010089:exon8:c.G869A:p.R290H	Chr9	98242186	rs385688508	C	T	74.77	PASS	ABHet=0.375;AC=1;AF=0.500;AN=2;BaseQRankSum=-1.495;DB;DP=8;Dels=0.00;FS=3.979;HRun=0;HaplotypeScore=1.1567;MLEAC=1;MLEAF=0.500;MQ=60.00;MQ0=0;MQRankSum=-1.495;QD=9.35;ReadPosRankSum=-0.922	GT:AD:DP:GQ:PL	0/1:3,5:8:59:103,0,59
Chr9	98421802	98421802	G	A	exonic	PARK2	nonsynonymous SNV	PARK2:NM_001199065:exon12:c.C1175T:p.A392V	exonic	ENSBTAG00000018996	nonsynonymous SNV	ENSBTAG00000018996:ENSBTAT00000064168:exon4:c.C206T:p.A69V,ENSBTAG00000018996:ENSBTAT00000064741:exon11:c.C1175T:p.A392V,ENSBTAG00000018996:ENSBTAT00000065043:exon12:c.C1274T:p.A425V	Chr9	98421802	.	G	A	112.77	PASS	ABHet=0.444;AC=1;AF=0.500;AN=2;BaseQRankSum=-1.652;DP=9;Dels=0.00;FS=2.808;HRun=0;HaplotypeScore=0.0000;MLEAC=1;MLEAF=0.500;MQ=56.85;MQ0=0;MQRankSum=0.000;QD=12.53;ReadPosRankSum=-0.729	GT:AD:DP:GQ:PL	0/1:4,5:9:99:141,0,132
Chr9	99714400	99714400	C	G	exonic	PACRG	nonsynonymous SNV	PACRG:NM_001077027:exon3:c.C322G:p.R108G	exonic	ENSBTAG00000011106	nonsynonymous SNV	ENSBTAG00000011106:ENSBTAT00000044829:exon3:c.C322G:p.R108G	Chr9	99714400	.	C	G	151.78	PASS	ABHet=0.375;AC=1;AF=0.500;AN=2;BaseQRankSum=-0.736;DP=8;Dels=0.00;FS=0.000;HRun=1;HaplotypeScore=0.0000;MLEAC=1;MLEAF=0.500;MQ=57.05;MQ0=0;MQRankSum=0.736;QD=18.97;ReadPosRankSum=0.736	GT:AD:DP:GQ:PL	0/1:3,5:8:24:180,0,24
Chr9	101954614	101954614	C	T	exonic	C9H6orf118	nonsynonymous SNV	C9H6orf118:NM_001046213:exon5:c.G1000A:p.D334N	exonic	ENSBTAG00000015485	nonsynonymous SNV	ENSBTAG00000015485:ENSBTAT00000020582:exon5:c.G1000A:p.D334N	Chr9	101954614	rs137117865	C	T	32.77	PASS	ABHet=0.600;AC=1;AF=0.500;AN=2;BaseQRankSum=-0.358;DB;DP=5;Dels=0.00;FS=0.000;HRun=1;HaplotypeScore=0.0000;MLEAC=1;MLEAF=0.500;MQ=58.49;MQ0=0;MQRankSum=0.358;QD=6.55;ReadPosRankSum=0.358	GT:AD:DP:GQ:PL	0/1:3,2:5:61:61,0,105
Chr9	102945566	102945566	C	T	exonic	RPS6KA2	nonsynonymous SNV	RPS6KA2:NM_001192478:exon13:c.G1084A:p.G362S	exonic	ENSBTAG00000021741	nonsynonymous SNV	ENSBTAG00000021741:ENSBTAT00000061538:exon13:c.G1084A:p.G362S	Chr9	102945566	rs378723928	C	T	358.77	PASS	ABHom=1.00;AC=2;AF=1.00;AN=2;DB;DP=12;Dels=0.00;FS=0.000;HRun=0;HaplotypeScore=0.0000;MLEAC=2;MLEAF=1.00;MQ=60.00;MQ0=0;QD=29.90	GT:AD:DP:GQ:PL	1/1:0,12:12:33:387,33,0
Chr9	103460842	103460842	T	A	exonic	CCR6	nonsynonymous SNV	CCR6:NM_001194961:exon1:c.T2A:p.M1K	exonic	ENSBTAG00000014496	nonsynonymous SNV	ENSBTAG00000014496:ENSBTAT00000037034:exon1:c.T2A:p.M1K	Chr9	103460842	rs438521413	T	A	200.77	PASS	ABHet=0.556;AC=1;AF=0.500;AN=2;BaseQRankSum=-1.111;DB;DP=18;Dels=0.00;FS=0.000;HRun=2;HaplotypeScore=0.8321;MLEAC=1;MLEAF=0.500;MQ=57.39;MQ0=0;MQRankSum=-0.844;QD=11.15;ReadPosRankSum=0.311	GT:AD:DP:GQ:PL	0/1:10,8:18:99:229,0,336
Chr9	103460856	103460856	A	G	exonic	CCR6	nonsynonymous SNV	CCR6:NM_001194961:exon1:c.A16G:p.I6V	exonic	ENSBTAG00000014496	nonsynonymous SNV	ENSBTAG00000014496:ENSBTAT00000037034:exon1:c.A16G:p.I6V	Chr9	103460856	.	A	G	175.77	PASS	ABHet=0.588;AC=1;AF=0.500;AN=2;BaseQRankSum=1.415;DP=17;Dels=0.00;FS=2.062;HRun=0;HaplotypeScore=0.0000;MLEAC=1;MLEAF=0.500;MQ=55.80;MQ0=0;MQRankSum=-1.903;QD=10.34;ReadPosRankSum=1.025	GT:AD:DP:GQ:PL	0/1:10,7:17:99:204,0,318
Chr9	103460953	103460953	G	A	exonic	CCR6	nonsynonymous SNV	CCR6:NM_001194961:exon1:c.G113A:p.S38N	exonic	ENSBTAG00000014496	nonsynonymous SNV	ENSBTAG00000014496:ENSBTAT00000037034:exon1:c.G113A:p.S38N	Chr9	103460953	rs461048276	G	A	128.77	PASS	ABHet=0.375;AC=1;AF=0.500;AN=2;BaseQRankSum=-1.221;DB;DP=8;Dels=0.00;FS=0.000;HRun=2;HaplotypeScore=1.3990;MLEAC=1;MLEAF=0.500;MQ=57.05;MQ0=0;MQRankSum=0.322;QD=16.10;ReadPosRankSum=0.684	GT:AD:DP:GQ:PL	0/1:3,5:8:96:157,0,96
Chr9	103520360	103520360	G	C	exonic	TTLL2	nonsynonymous SNV	TTLL2:NM_001075793:exon2:c.C1393G:p.L465V	exonic	ENSBTAG00000031481	nonsynonymous SNV	ENSBTAG00000031481:ENSBTAT00000044620:exon2:c.C1393G:p.L465V	Chr9	103520360	.	G	C	66.79	PASS	ABHet=0.250;AC=1;AF=0.500;AN=2;BaseQRankSum=0.727;DP=4;Dels=0.00;FS=6.021;HRun=0;HaplotypeScore=0.5784;MLEAC=1;MLEAF=0.500;MQ=53.95;MQ0=0;MQRankSum=0.727;QD=16.70;ReadPosRankSum=0.727	GT:AD:DP:GQ:PL	0/1:1,3:4:22:95,0,22
Chr9	104741205	104741205	T	C	exonic	THBS2	nonsynonymous SNV	THBS2:NM_176872:exon17:c.A2584G:p.I862V	exonic	ENSBTAG00000018810	nonsynonymous SNV	ENSBTAG00000018810:ENSBTAT00000044595:exon16:c.A2584G:p.I862V	Chr9	104741205	rs463727337	T	C	182.77	PASS	ABHet=0.364;AC=1;AF=0.500;AN=2;BaseQRankSum=0.248;DB;DP=11;Dels=0.00;FS=0.000;HRun=0;HaplotypeScore=0.0000;MLEAC=1;MLEAF=0.500;MQ=60.00;MQ0=0;MQRankSum=0.248;QD=16.62;ReadPosRankSum=-0.573	GT:AD:DP:GQ:PL	0/1:4,7:11:90:211,0,90
Chr9	104756604	104756604	G	A	exonic	THBS2	nonsynonymous SNV	THBS2:NM_176872:exon3:c.C521T:p.A174V	exonic	ENSBTAG00000018810	nonsynonymous SNV	ENSBTAG00000018810:ENSBTAT00000044595:exon2:c.C521T:p.A174V	Chr9	104756604	rs458810259	G	A	136.77	PASS	ABHet=0.375;AC=1;AF=0.500;AN=2;BaseQRankSum=-0.922;DB;DP=9;Dels=0.00;FS=0.000;HRun=0;HaplotypeScore=0.0000;MLEAC=1;MLEAF=0.500;MQ=57.39;MQ0=0;MQRankSum=-1.495;OND=0.111;QD=15.20;ReadPosRankSum=0.198	GT:AD:DP:GQ:PL	0/1:3,5:9:60:165,0,60
Chr10	1712515	1712515	C	T	exonic	EPB41L4A	nonsynonymous SNV	EPB41L4A:NM_001105384:exon13:c.C1000T:p.R334W	exonic	ENSBTAG00000014750	nonsynonymous SNV	ENSBTAG00000014750:ENSBTAT00000019627:exon13:c.C1000T:p.R334W	Chr10	1712515	rs211513772	C	T	243.77	PASS	ABHet=0.333;AC=1;AF=0.500;AN=2;BaseQRankSum=-0.715;DB;DP=12;Dels=0.00;FS=0.000;HRun=1;HaplotypeScore=0.8321;MLEAC=1;MLEAF=0.500;MQ=60.00;MQ0=0;MQRankSum=0.382;QD=20.31;ReadPosRankSum=0.566	GT:AD:DP:GQ:PL	0/1:4,8:12:86:272,0,86
Chr10	6932103	6932103	C	T	exonic	POLK	nonsynonymous SNV	POLK:NM_001102258:exon12:c.C2000T:p.S667L	exonic	ENSBTAG00000004028	nonsynonymous SNV	ENSBTAG00000004028:ENSBTAT00000005265:exon12:c.C2000T:p.S667L	Chr10	6932103	rs476881214	C	T	156.82	PASS	ABHet=0.167;AC=1;AF=0.500;AN=2;BaseQRankSum=0.736;DB;DP=6;Dels=0.00;FS=0.000;HRun=1;HaplotypeScore=0.0000;MLEAC=1;MLEAF=0.500;MQ=60.00;MQ0=0;MQRankSum=0.736;QD=26.14;ReadPosRankSum=0.736	GT:AD:DP:GQ:PL	0/1:1,5:6:19:185,0,19
Chr10	6932130	6932130	T	A	exonic	POLK	nonsynonymous SNV	POLK:NM_001102258:exon12:c.T2027A:p.V676E	exonic	ENSBTAG00000004028	nonsynonymous SNV	ENSBTAG00000004028:ENSBTAT00000005265:exon12:c.T2027A:p.V676E	Chr10	6932130	rs134040610	T	A	136.03	PASS	ABHom=1.00;AC=2;AF=1.00;AN=2;DB;DP=4;Dels=0.00;FS=0.000;HRun=3;HaplotypeScore=0.0000;MLEAC=2;MLEAF=1.00;MQ=60.00;MQ0=0;QD=34.01	GT:AD:DP:GQ:PL	1/1:0,4:4:12:164,12,0
Chr10	6932135	6932135	G	A	exonic	POLK	nonsynonymous SNV	POLK:NM_001102258:exon12:c.G2032A:p.E678K	exonic	ENSBTAG00000004028	nonsynonymous SNV	ENSBTAG00000004028:ENSBTAT00000005265:exon12:c.G2032A:p.E678K	Chr10	6932135	rs137499053	G	A	130.03	PASS	ABHom=1.00;AC=2;AF=1.00;AN=2;DB;DP=4;Dels=0.00;FS=0.000;HRun=1;HaplotypeScore=0.0000;MLEAC=2;MLEAF=1.00;MQ=60.00;MQ0=0;QD=32.51	GT:AD:DP:GQ:PL	1/1:0,4:4:12:158,12,0
Chr10	7021119	7021119	A	G	exonic	POC5	nonsynonymous SNV	POC5:NM_001102158:exon10:c.T1235C:p.V412A	exonic	ENSBTAG00000007114	nonsynonymous SNV	ENSBTAG00000007114:ENSBTAT00000009362:exon10:c.T1235C:p.V412A	Chr10	7021119	rs109131778	A	G	381.77	PASS	ABHom=1.000;AC=2;AF=1.00;AN=2;DB;DP=13;Dels=0.00;FS=0.000;HRun=0;HaplotypeScore=0.5784;MLEAC=2;MLEAF=1.00;MQ=56.35;MQ0=0;QD=29.37	GT:AD:DP:GQ:PL	1/1:0,13:13:36:410,36,0
Chr10	7995630	7995630	G	A	exonic	S100Z	nonsynonymous SNV	S100Z:NM_001192666:exon2:c.G253A:p.A85T	exonic	ENSBTAG00000020201	nonsynonymous SNV	ENSBTAG00000020201:ENSBTAT00000026904:exon2:c.G253A:p.A85T	Chr10	7995630	rs208603424	G	A	83.77	PASS	ABHet=0.500;AC=1;AF=0.500;AN=2;BaseQRankSum=0.000;DB;DP=8;Dels=0.00;FS=8.451;HRun=0;HaplotypeScore=0.0000;MLEAC=1;MLEAF=0.500;MQ=53.95;MQ0=0;MQRankSum=-0.922;QD=10.47;ReadPosRankSum=1.368	GT:AD:DP:GQ:PL	0/1:4,4:8:99:112,0,125
Chr10	8575777	8575777	G	A	exonic	WDR41	nonsynonymous SNV	WDR41:NM_001075690:exon1:c.C34T:p.P12S	exonic	ENSBTAG00000020212	nonsynonymous SNV	ENSBTAG00000020212:ENSBTAT00000026917:exon1:c.C34T:p.P12S	Chr10	8575777	rs209165956	G	A	113.77	PASS	ABHet=0.429;AC=1;AF=0.500;AN=2;BaseQRankSum=1.380;DB;DP=7;Dels=0.00;FS=3.310;HRun=0;HaplotypeScore=0.0000;MLEAC=1;MLEAF=0.500;MQ=60.00;MQ0=0;MQRankSum=-1.380;QD=16.25;ReadPosRankSum=0.000	GT:AD:DP:GQ:PL	0/1:3,4:7:55:142,0,55
Chr10	10668122	10668122	C	T	exonic	LOC533581	nonsynonymous SNV	LOC533581:NM_001281903:exon2:c.C10247T:p.T3416M	exonic	ENSBTAG00000006823	nonsynonymous SNV	ENSBTAG00000006823:ENSBTAT00000008967:exon1:c.C10094T:p.T3365M	Chr10	10668122	rs379800457	C	T	524.77	PASS	ABHom=1.00;AC=2;AF=1.00;AN=2;DB;DP=14;Dels=0.00;FS=0.000;HRun=0;HaplotypeScore=0.0000;MLEAC=2;MLEAF=1.00;MQ=60.00;MQ0=0;QD=37.48	GT:AD:DP:GQ:PL	1/1:0,14:14:42:553,42,0
Chr10	11573487	11573487	A	G	exonic	TXNDC16	nonsynonymous SNV	TXNDC16:NM_001205394:exon7:c.A373G:p.I125V	exonic	ENSBTAG00000010399	nonsynonymous SNV	ENSBTAG00000010399:ENSBTAT00000013728:exon4:c.A370G:p.I124V	Chr10	11573487	.	A	G	230.77	PASS	ABHet=0.529;AC=1;AF=0.500;AN=2;BaseQRankSum=0.048;DP=17;Dels=0.00;FS=0.000;HRun=0;HaplotypeScore=0.9993;MLEAC=1;MLEAF=0.500;MQ=60.00;MQ0=0;MQRankSum=-0.337;QD=13.57;ReadPosRankSum=-0.241	GT:AD:DP:GQ:PL	0/1:9,8:17:99:259,0,293
Chr10	11908798	11908798	A	G	exonic	MTFMT	nonsynonymous SNV	MTFMT:NM_001166523:exon1:c.T64C:p.S22P	exonic	ENSBTAG00000021630	nonsynonymous SNV	ENSBTAG00000021630:ENSBTAT00000028820:exon1:c.T64C:p.S22P	Chr10	11908798	rs43612922	A	G	103.79	PASS	ABHet=0.286;AC=1;AF=0.500;AN=2;BaseQRankSum=0.720;DB;DP=8;Dels=0.00;FS=0.000;HRun=1;HaplotypeScore=0.0000;MLEAC=1;MLEAF=0.500;MQ=60.00;MQ0=0;MQRankSum=0.000;OND=0.125;QD=12.97;ReadPosRankSum=-1.380	GT:AD:DP:GQ:PL	0/1:2,5:8:22:132,0,22
Chr10	11908803	11908803	C	T	exonic	MTFMT	nonsynonymous SNV	MTFMT:NM_001166523:exon1:c.G59A:p.R20Q	exonic	ENSBTAG00000021630	nonsynonymous SNV	ENSBTAG00000021630:ENSBTAT00000028820:exon1:c.G59A:p.R20Q	Chr10	11908803	rs43612921	C	T	102.77	PASS	ABHet=0.375;AC=1;AF=0.500;AN=2;BaseQRankSum=-0.720;DB;DP=8;Dels=0.00;FS=0.000;HRun=0;HaplotypeScore=0.0000;MLEAC=1;MLEAF=0.500;MQ=60.00;MQ0=0;MQRankSum=0.720;QD=12.85;ReadPosRankSum=-1.380	GT:AD:DP:GQ:PL	0/1:3,5:8:57:131,0,57
Chr10	11908849	11908849	G	C	exonic	MTFMT	nonsynonymous SNV	MTFMT:NM_001166523:exon1:c.C13G:p.L5V	exonic	ENSBTAG00000021630	nonsynonymous SNV	ENSBTAG00000021630:ENSBTAT00000028820:exon1:c.C13G:p.L5V	Chr10	11908849	rs43612918	G	C	93.77	PASS	ABHet=0.429;AC=1;AF=0.500;AN=2;BaseQRankSum=-0.937;DB;DP=7;Dels=0.00;FS=0.000;HRun=1;HaplotypeScore=0.0000;MLEAC=1;MLEAF=0.500;MQ=60.00;MQ0=0;MQRankSum=0.000;QD=13.40;ReadPosRankSum=-0.550	GT:AD:DP:GQ:PL	0/1:3,4:7:97:122,0,97
Chr10	12367630	12367630	T	G	exonic	DPP8	nonsynonymous SNV	DPP8:NM_001193231:exon2:c.A123C:p.E41D	exonic	ENSBTAG00000014807	nonsynonymous SNV	ENSBTAG00000014807:ENSBTAT00000019706:exon2:c.A123C:p.E41D	Chr10	12367630	rs209702906	T	G	209.77	PASS	ABHet=0.417;AC=1;AF=0.500;AN=2;BaseQRankSum=0.529;DB;DP=12;Dels=0.00;FS=5.332;HRun=0;HaplotypeScore=0.0000;MLEAC=1;MLEAF=0.500;MQ=60.00;MQ0=0;MQRankSum=0.244;QD=17.48;ReadPosRankSum=1.309	GT:AD:DP:GQ:PL	0/1:5,7:12:99:238,0,157
Chr10	17721100	17721100	C	G	exonic	THAP10	nonsynonymous SNV	THAP10:NM_001080741:exon1:c.G357C:p.Q119H	exonic	ENSBTAG00000040208	nonsynonymous SNV	ENSBTAG00000040208:ENSBTAT00000053875:exon1:c.G357C:p.Q119H	Chr10	17721100	rs383293421	C	G	129.77	PASS	ABHet=0.455;AC=1;AF=0.500;AN=2;BaseQRankSum=0.000;DB;DP=11;Dels=0.00;FS=3.522;HRun=0;HaplotypeScore=0.0000;MLEAC=1;MLEAF=0.500;MQ=55.66;MQ0=0;MQRankSum=0.876;QD=11.80;ReadPosRankSum=0.361	GT:AD:DP:GQ:PL	0/1:5,6:11:88:158,0,88
Chr10	18634324	18634324	A	G	exonic	NR2E3	nonsynonymous SNV	NR2E3:NM_001167900:exon6:c.A824G:p.N275S	exonic	ENSBTAG00000014236	nonsynonymous SNV	ENSBTAG00000014236:ENSBTAT00000018926:exon6:c.A824G:p.N275S	Chr10	18634324	rs382747569	A	G	139.77	PASS	ABHet=0.375;AC=1;AF=0.500;AN=2;BaseQRankSum=0.322;DB;DP=8;Dels=0.00;FS=4.260;HRun=0;HaplotypeScore=0.0000;MLEAC=1;MLEAF=0.500;MQ=60.00;MQ0=0;MQRankSum=0.322;QD=17.47;ReadPosRankSum=0.322	GT:AD:DP:GQ:PL	0/1:3,5:8:92:168,0,92
Chr10	20687983	20687983	C	T	exonic	LTB4R	nonsynonymous SNV	LTB4R:NM_001034738:exon2:c.G524A:p.S175N	exonic	ENSBTAG00000010238	nonsynonymous SNV	ENSBTAG00000010238:ENSBTAT00000036478:exon2:c.G524A:p.S175N	Chr10	20687983	rs208767334	C	T	316.78	PASS	ABHom=1.00;AC=2;AF=1.00;AN=2;DB;DP=9;Dels=0.00;FS=0.000;HRun=1;HaplotypeScore=0.0000;MLEAC=2;MLEAF=1.00;MQ=60.00;MQ0=0;QD=35.20	GT:AD:DP:GQ:PL	1/1:0,9:9:27:345,27,0
Chr10	20700192	20700192	C	T	exonic	C10H14orf21	nonsynonymous SNV	C10H14orf21:NM_001103265:exon7:c.G1393A:p.V465M	exonic	ENSBTAG00000010235	nonsynonymous SNV	ENSBTAG00000010235:ENSBTAT00000047185:exon7:c.G1393A:p.V465M	Chr10	20700192	rs208770487	C	T	150.9	PASS	ABHom=1.00;AC=2;AF=1.00;AN=2;DB;DP=6;Dels=0.00;FS=0.000;HRun=1;HaplotypeScore=0.0000;MLEAC=2;MLEAF=1.00;MQ=60.00;MQ0=0;QD=25.15	GT:AD:DP:GQ:PL	1/1:0,6:6:15:179,15,0
Chr10	20781710	20781710	A	T	exonic	MDP-1	nonsynonymous SNV	MDP-1:NM_001037486:exon5:c.A340T:p.T114S,MDP-1:NM_001164221:exon6:c.A451T:p.T151S	exonic	ENSBTAG00000002712	nonsynonymous SNV	ENSBTAG00000002712:ENSBTAT00000003513:exon5:c.A340T:p.T114S,ENSBTAG00000002712:ENSBTAT00000055751:exon6:c.A451T:p.T151S	Chr10	20781710	rs211472272	A	T	205.31	PASS	ABHom=0.875;AC=2;AF=1.00;AN=2;DB;DP=8;Dels=0.00;FS=0.000;HRun=0;HaplotypeScore=0.8667;MLEAC=1;MLEAF=0.500;MQ=57.05;MQ0=0;OND=0.125;QD=25.66	GT:AD:DP:GQ:PL	1/1:0,7:8:21:257,21,0
Chr10	20806250	20806250	G	A	exonic	IPO4	nonsynonymous SNV	IPO4:NM_001083661:exon16:c.G1580A:p.R527Q	exonic	ENSBTAG00000002707	nonsynonymous SNV	ENSBTAG00000002707:ENSBTAT00000036460:exon16:c.G1580A:p.R527Q	Chr10	20806250	.	G	A	124.03	PASS	ABHom=1.00;AC=2;AF=1.00;AN=2;DP=5;Dels=0.00;FS=0.000;HRun=0;HaplotypeScore=0.0000;MLEAC=2;MLEAF=1.00;MQ=55.21;MQ0=0;QD=24.81	GT:AD:DP:GQ:PL	1/1:0,5:5:12:152,12,0
Chr10	20905139	20905139	G	T	exonic	LRRC16B	nonsynonymous SNV	LRRC16B:NM_001192464:exon39:c.C4015A:p.L1339M	exonic	ENSBTAG00000015208	nonsynonymous SNV	ENSBTAG00000015208:ENSBTAT00000061091:exon39:c.C4015A:p.L1339M	Chr10	20905139	rs136643905	G	T	205.84	PASS	ABHom=1.00;AC=2;AF=1.00;AN=2;DB;DP=6;Dels=0.00;FS=0.000;HRun=0;HaplotypeScore=0.0000;MLEAC=2;MLEAF=1.00;MQ=60.00;MQ0=0;QD=34.31	GT:AD:DP:GQ:PL	1/1:0,6:6:18:234,18,0
Chr10	20905439	20905439	G	A	exonic	LRRC16B	nonsynonymous SNV	LRRC16B:NM_001192464:exon38:c.C3886T:p.R1296W	exonic	ENSBTAG00000015208	nonsynonymous SNV	ENSBTAG00000015208:ENSBTAT00000061091:exon38:c.C3886T:p.R1296W	Chr10	20905439	rs135070150	G	A	301.78	PASS	ABHom=1.00;AC=2;AF=1.00;AN=2;DB;DP=11;Dels=0.00;FS=0.000;HRun=0;HaplotypeScore=0.0000;MLEAC=2;MLEAF=1.00;MQ=60.00;MQ0=0;QD=27.43	GT:AD:DP:GQ:PL	1/1:0,11:11:27:330,27,0
Chr10	21756756	21756756	C	T	exonic	PRMT5	nonsynonymous SNV	PRMT5:NM_001105374:exon11:c.C1153T:p.R385W	exonic	ENSBTAG00000010890	nonsynonymous SNV	ENSBTAG00000010890:ENSBTAT00000014463:exon11:c.C1153T:p.R385W	Chr10	21756756	rs43706456	C	T	32.77	PASS	ABHet=0.333;AC=1;AF=0.500;AN=2;BaseQRankSum=-0.358;DB;DP=6;Dels=0.00;FS=0.000;HRun=0;HaplotypeScore=0.0000;MLEAC=1;MLEAF=0.500;MQ=60.00;MQ0=0;MQRankSum=-0.358;QD=5.46;ReadPosRankSum=-0.358	GT:AD:DP:GQ:PL	0/1:2,4:6:61:61,0,61
Chr10	26044792	26044792	G	A	exonic	TMEM253	nonsynonymous SNV	TMEM253:NM_001075728:exon4:c.C247T:p.R83C	exonic	ENSBTAG00000032908	nonsynonymous SNV	ENSBTAG00000032908:ENSBTAT00000055545:exon4:c.C247T:p.R83C	Chr10	26044792	.	G	A	70.77	PASS	ABHet=0.400;AC=1;AF=0.500;AN=2;BaseQRankSum=1.231;DP=5;Dels=0.00;FS=0.000;HRun=0;HaplotypeScore=0.0000;MLEAC=1;MLEAF=0.500;MQ=60.00;MQ0=0;MQRankSum=-0.358;QD=14.15;ReadPosRankSum=1.231	GT:AD:DP:GQ:PL	0/1:2,3:5:46:99,0,46
Chr10	26226894	26226894	T	C	exonic	RNASE3	nonsynonymous SNV	RNASE3:NM_001105511:exon3:c.A456G:p.I152M	exonic	ENSBTAG00000025664	nonsynonymous SNV	ENSBTAG00000025664:ENSBTAT00000036230:exon2:c.A466G:p.N156D	Chr10	26226894	.	T	C	45.77	PASS	ABHet=0.824;AC=1;AF=0.500;AN=2;BaseQRankSum=-0.072;DP=17;Dels=0.00;FS=2.447;HRun=0;HaplotypeScore=1.9975;MLEAC=1;MLEAF=0.500;MQ=53.72;MQ0=0;MQRankSum=1.371;QD=2.69;ReadPosRankSum=0.217	GT:AD:DP:GQ:PL	0/1:14,3:17:74:74,0,413
Chr10	26227088	26227088	T	G	exonic	RNASE3	nonsynonymous SNV	RNASE3:NM_001105511:exon2:c.A272C:p.K91T	exonic	ENSBTAG00000025664	nonsynonymous SNV	ENSBTAG00000025664:ENSBTAT00000036230:exon2:c.A272C:p.K91T	Chr10	26227088	.	T	G	307.77	PASS	ABHet=0.333;AC=1;AF=0.500;AN=2;BaseQRankSum=-0.551;DP=18;Dels=0.00;FS=0.000;HRun=0;HaplotypeScore=2.9449;MLEAC=1;MLEAF=0.500;MQ=57.39;MQ0=0;MQRankSum=-0.796;OND=0.167;QD=17.10;ReadPosRankSum=-1.653	GT:AD:DP:GQ:PL	0/1:5,10:18:99:336,0,159
Chr10	26256770	26256770	G	A	exonic	RNASE1	nonsynonymous SNV	RNASE1:NM_181810:exon2:c.G22A:p.V8M	exonic	ENSBTAG00000025663	nonsynonymous SNV	ENSBTAG00000025663:ENSBTAT00000036229:exon2:c.G22A:p.V8M	Chr10	26256770	rs210004381	G	A	185.77	PASS	ABHet=0.300;AC=1;AF=0.500;AN=2;BaseQRankSum=-0.731;DB;DP=10;Dels=0.00;FS=0.000;HRun=0;HaplotypeScore=1.3670;MLEAC=1;MLEAF=0.500;MQ=60.00;MQ0=0;MQRankSum=-0.731;QD=18.58;ReadPosRankSum=0.296	GT:AD:DP:GQ:PL	0/1:3,7:10:80:214,0,80
Chr10	26403010	26403010	G	T	exonic	RNASE6	nonsynonymous SNV	RNASE6:NM_174594:exon2:c.C282A:p.H94Q	exonic	ENSBTAG00000008792	nonsynonymous SNV	ENSBTAG00000008792:ENSBTAT00000011585:exon2:c.C282A:p.H94Q	Chr10	26403010	rs432825178	G	T	63.77	PASS	ABHet=0.625;AC=1;AF=0.500;AN=2;BaseQRankSum=0.684;DB;DP=8;Dels=0.00;FS=8.451;HRun=2;HaplotypeScore=0.0000;MLEAC=1;MLEAF=0.500;MQ=57.05;MQ0=0;MQRankSum=-0.322;QD=7.97;ReadPosRankSum=0.684	GT:AD:DP:GQ:PL	0/1:5,3:8:92:92,0,160
[truncated: 1,169 more rows]
