# Supplementary material for: Whole-genome sequencing of the endangered bovine species Gayal (Bos frontalis) provides new insights into its genetic features
Source: Sci Rep. 2016 Jan 25;6:19787. doi: 10.1038/srep19787 (PMC4726396; doi:10.1038/srep19787)
Supplement: Supplementary Table S7 [file srep19787-s6.xls]

## Sheet: Table S7a
Table S7a Breed-specific-InDel containing genes in gayal
GeneName	Count of breed-specific InDels
FUT5	3
SIRPB1	2
RBMX2	2
OSBPL2	2
MAPK4	2
LZTFL1	2
LOC100125266	2
HRC	2
GYPB	2
DEFB1	2
CRTAC1	2
CPNE3	2
CNGB1	2
CNDP1	2
CHI3L1	2
CD1B	2
C14H8orf22	2
ZSCAN16	1
ZNF432	1
ZNF280B	1
ZNF227	1
ZNF165	1
WDR73	1
WDR43	1
WDPCP	1
USP47	1
ULBP11	1
TYMS	1
TTPA	1
TSEN2	1
TRIM34	1
TRIM21	1
TOMM40L	1
TNFRSF18	1
TMPRSS2	1
TMEM120A	1
THAP9	1
TGM1	1
TEX9	1
TAS2R46	1
ST6GALNAC5	1
ST14	1
SRGAP1	1
SPATA5L1	1
SPAG8	1
SLC39A13	1
SLC35F5	1
SEMA3C	1
SCN5A	1
SCAF11	1
RNF32	1
RNF207	1
RNASEH2B	1
RASSF4	1
RANBP2	1
PSTPIP2	1
PRPF4B	1
PPA1	1
PNMAL1	1
PLCD3	1
PLAUR	1
PLA2G7	1
PHGR1	1
PGM3	1
PAG15	1
OBSCN	1
NPVF	1
NODAL	1
NEMF	1
MYOZ1	1
MTFR1	1
MOB3C	1
MIC1,MIC2	1
MGRN1	1
LOC787548	1
LOC614993	1
LOC537188	1
LOC529196	1
LOC515278	1
LOC504623	1
LOC100196899	1
LOC100196897	1
LBR	1
LAMP1	1
LAMB3	1
LAD1	1
KIR3DL1	1
KCNH1	1
ITGA9	1
INTU	1
INADL	1
IL21R	1
IKBKG	1
HSD17B2	1
HOXB4	1
HNMT	1
HMGB2	1
HIST1H2BN	1
HERC4	1
HELB	1
GPD2	1
GOLGA4	1
GNG4	1
GLYAT	1
GCG	1
FAT1	1
FAM71F2	1
FAM198B	1
ESCO2	1
ERI2	1
ELAC2	1
EIF4EBP3	1
DOCK11	1
DMGDH	1
CTSC	1
CSRNP3	1
CREB3L1	1
CPOX	1
COPS6	1
CLEC12A	1
CFAP97	1
CEBPZ	1
CDC73	1
CD164L2	1
CCT6A	1
CCKAR	1
CCDC106	1
C1S	1
BZW1	1
BUD13	1
BTF3	1
BPIFA2C	1
BOLA-DQA2	1
BAZ1A	1
BASP1	1
ATP6V0A2	1
APOL3	1
ANXA1	1
ANKRD17	1
ALS2CR11	1
AKR1B10	1
ADAM19	1

## Sheet: Table S7b
Table S7b Breed-specific-InDel containing genes in QTL regions
GeneName	QTL
ALS2CR11	Meat_and_Carcass_QTL
ANKRD17	Meat_and_Carcass_QTL
ANXA1	Health_Association
APOL3	Meat_and_Carcass_QTL
ATP6V0A2	Meat_and_Carcass_QTL
BAZ1A	Reproduction_QTL
BTF3	Production_QTL
BUD13	Health_Association;Production_Association
C14H8orf22	Health_Association;Meat_and_Carcass_Association;Milk_Association;Production_Association
CCKAR	Meat_and_Carcass_QTL;Health_Association
CCT6A	Meat_and_Carcass_Association;Production_Association
CD1B	Reproduction_QTL
CDC73	Meat_and_Carcass_QTL
CEBPZ	Milk_Association
CLEC12A	Meat_and_Carcass_QTL
COPS6	Meat_and_Carcass_Association
CPOX	Milk_Association
CRTAC1	Meat_and_Carcass_QTL
CSRNP3	Meat_and_Carcass_Association
DEFB1	Meat_and_Carcass_QTL
DMGDH	Meat_and_Carcass_Association;Milk_Association;Reproduction_Association
ELAC2	Reproduction_QTL;Meat_and_Carcass_QTL
ERI2	Reproduction_QTL;Meat_and_Carcass_Association
ESCO2	Exterior_Association;Milk_Association;Reproduction_Association
FAM198B	Meat_and_Carcass_QTL;Exterior_Association
GCG	Meat_and_Carcass_Association
GPD2	Meat_and_Carcass_Association
HELB	Meat_and_Carcass_QTL;Production_QTL
HERC4	Meat_and_Carcass_QTL
HOXB4	Reproduction_QTL;Meat_and_Carcass_QTL
HRC	Meat_and_Carcass_QTL;Reproduction_QTL
IL21R	Meat_and_Carcass_Association
INADL	Reproduction_Association
KCNH1	Meat_and_Carcass_Association
LAD1	Health_Association
LOC100196899	Meat_and_Carcass_Association
LOC504623	Meat_and_Carcass_QTL
LOC537188	Meat_and_Carcass_QTL;Meat_and_Carcass_Association;Health_Association
LOC614993	Meat_and_Carcass_QTL
LOC787548	Meat_and_Carcass_QTL
LZTFL1	Meat_and_Carcass_QTL;Meat_and_Carcass_Association
MOB3C	Reproduction_QTL
MTFR1	Health_Association;Meat_and_Carcass_QTL
PAG15	Meat_and_Carcass_QTL
PHGR1	Health_QTL
PLAUR	Health_QTL;Health_Association
PLCD3	Meat_and_Carcass_QTL
PNMAL1	Reproduction_Association
PSTPIP2	Production_Association
RANBP2	Milk_Association
RNF207	Health_Association
RNF32	Production_Association
SCAF11	Exterior_Association;Health_Association;Meat_and_Carcass_Association;Milk_Association;Production_Association;Meat_and_Carcass_QTL
SLC39A13	Production_QTL
SRGAP1	Meat_and_Carcass_QTL;Meat_and_Carcass_Association
ST14	Meat_and_Carcass_QTL
THAP9	Meat_and_Carcass_QTL
TMEM120A	Meat_and_Carcass_Association;Reproduction_QTL
TNFRSF18	Health_Association
TRIM21	Meat_and_Carcass_QTL
TRIM34	Meat_and_Carcass_QTL
TTPA	Health_Association
USP47	Meat_and_Carcass_QTL
ZNF227	Health_QTL;Health_Association
ZNF280B	Meat_and_Carcass_QTL;Health_Association
ZNF432	Reproduction_QTL

## Sheet: Table S7c
Table S7c Detail information of breed-specific InDels found in gayal
Chr	Start	End	Ref	Alt	Func.refGene	Gene.refGene	ExonicFunc.refGene	AAChange.refGene	Func.ensGene	Gene.ensGene	ExonicFunc.ensGene	AAChange.ensGene	Chr	Postion	dbsnp141	Ref	Alt	QUAL	FILTER	INFO	FORMAT	Genotype
Chr1	42530871	42530872	CA	-	splicing	CPOX	.	.	splicing	ENSBTAG00000004124	.	.	Chr1	42530870	.	TCA	T	219.73	PASS	AC=1;AF=0.500;AN=2;BaseQRankSum=2.259;DP=14;FS=0.000;HRun=0;MLEAC=1;MLEAF=0.500;MQ=47.12;MQ0=0;MQRankSum=-3.163;QD=7.85;ReadPosRankSum=-3.163	GT:AD:DP:GQ:PL	0/1:8,6:14:99:257,0,377
Chr1	143221166	143221166	-	GA	splicing	TMPRSS2(NM_001081585:exon9:c.722-2->TC)	.	.	splicing	ENSBTAG00000009132(ENSBTAT00000012036:exon9:c.722-2->TC)	.	.	Chr1	143221166	rs378508692	T	TGA	193.87	PASS	AC=2;AF=1.00;AN=2;DB;DP=8;FS=0.000;HRun=0;MLEAC=2;MLEAF=1.00;MQ=39.12;MQ0=0;QD=12.12;RPA=3,4;RU=GA;STR	GT:AD:DP:GQ:PL	1/1:0,5:8:15:231,15,0
Chr2	30717172	30717172	G	-	exonic	CSRNP3	frameshift deletion	CSRNP3:NM_001076244:exon4:c.737delC:p.A246fs	exonic	ENSBTAG00000039091	frameshift deletion	ENSBTAG00000039091:ENSBTAT00000031383:exon4:c.737delC:p.A246fs	Chr2	30717171	.	TG	T	162.73	PASS	AC=1;AF=0.500;AN=2;BaseQRankSum=0.361;DP=9;FS=0.000;HRun=0;MLEAC=1;MLEAF=0.500;MQ=60.00;MQ0=0;MQRankSum=-0.361;QD=18.08;ReadPosRankSum=0.000	GT:AD:DP:GQ:PL	0/1:4,5:9:99:200,0,155
Chr2	34407923	34407923	-	GT	exonic	GCG	frameshift insertion	GCG:NM_173916:exon6:c.543_544insGT:p.X181delinsX	exonic	ENSBTAG00000000730	frameshift insertion	ENSBTAG00000000730:ENSBTAT00000000972:exon6:c.543_544insGT:p.X181delinsX	Chr2	34407923	.	A	AGT	253.73	PASS	AC=1;AF=0.500;AN=2;BaseQRankSum=-1.663;DP=11;FS=0.000;HRun=0;MLEAC=1;MLEAF=0.500;MQ=60.00;MQ0=0;MQRankSum=-1.663;QD=11.53;RPA=3,4;RU=GT;ReadPosRankSum=0.278;STR	GT:AD:DP:GQ:PL	0/1:4,7:11:99:291,0,155
Chr2	39769440	39769440	-	T	splicing	GPD2(NM_001100296:exon17:c.1960-1->A)	.	.	splicing	ENSBTAG00000009770(ENSBTAT00000012886:exon17:c.1960-1->A)	.	.	Chr2	39769440	.	C	CT	224.73	PASS	AC=1;AF=0.500;AN=2;BaseQRankSum=-0.872;DP=15;FS=0.000;HRun=0;MLEAC=1;MLEAF=0.500;MQ=58.45;MQ0=0;MQRankSum=1.096;QD=14.98;RPA=1,2;RU=T;ReadPosRankSum=-0.993;STR	GT:AD:DP:GQ:PL	0/1:7,8:15:99:262,0,243
Chr2	59391701	59391701	-	A	splicing	HNMT(NM_001035434:exon4:c.191-2->T)	.	.	splicing	ENSBTAG00000014432(ENSBTAT00000019196:exon4:c.191-2->T)	.	.	Chr2	59391701	.	T	TA	277.73	PASS	AC=1;AF=0.500;AN=2;BaseQRankSum=1.628;DP=16;FS=9.249;HRun=0;MLEAC=1;MLEAF=0.500;MQ=58.55;MQ0=0;MQRankSum=-0.788;QD=17.36;ReadPosRankSum=1.313	GT:AD:DP:GQ:PL	0/1:8,8:16:99:315,0,315
Chr2	65686365	65686365	-	A	splicing	SLC35F5(NM_001101242:exon14:c.1254-2->T)	.	.	splicing	ENSBTAG00000021103(ENSBTAT00000028113:exon14:c.1254-2->T)	.	.	Chr2	65686365	.	T	TA	142.25	PASS	AC=1;AF=0.500;AN=2;BaseQRankSum=-1.666;DP=10;FS=0.000;HRun=0;MLEAC=1;MLEAF=0.500;MQ=60.00;MQ0=0;MQRankSum=0.067;QD=14.22;RPA=9,10;RU=A;ReadPosRankSum=1.179;STR	GT:AD:DP:GQ:PL	0/1:2,7:10:9:179,0,9
Chr2	72590566	72590567	TA	-	splicing	CCT6A	.	.	ncRNA_exonic	ENSBTAG00000019464	.	.	Chr2	72590565	rs457435815	TTA	T	452.73	PASS	AC=2;AF=1.00;AN=2;DB;DP=13;FS=0.000;HRun=0;MLEAC=2;MLEAF=1.00;MQ=56.11;MQ0=0;QD=17.41	GT:AD:DP:GQ:PL	1/1:0,11:13:33:490,33,0
Chr2	89895388	89895388	-	TAATT	splicing	BZW1(NM_001206613:exon10:c.1105+1->TAATT)	.	.	splicing	ENSBTAG00000006049(ENSBTAT00000007948:exon10:c.1204+1->TAATT)	.	.	Chr2	89895388	rs461690300	G	GTAATT	665.74	PASS	AC=2;AF=1.00;AN=2;DB;DP=10;FS=0.000;HRun=0;MLEAC=2;MLEAF=1.00;MQ=52.65;MQ0=0;QD=13.31	GT:AD:DP:GQ:PL	1/1:0,10:10:30:703,30,0
Chr2	90461682	90461682	-	T	exonic	ALS2CR11	frameshift insertion	ALS2CR11:NM_001078059:exon18:c.5527dupA:p.I1843fs	exonic	ENSBTAG00000017436	frameshift insertion	ENSBTAG00000017436:ENSBTAT00000055126:exon18:c.5527dupA:p.I1843fs	Chr2	90461682	rs382141743	A	AT	95.87	PASS	AC=2;AF=1.00;AN=2;DB;DP=7;FS=0.000;HRun=0;MLEAC=2;MLEAF=1.00;MQ=60.00;MQ0=0;QD=13.70;RPA=11,12;RU=T;STR	GT:AD:DP:GQ:PL	1/1:0,5:7:15:133,15,0
Chr2	91052096	91052107	GTGTGTGTGTGT	-	splicing	LOC614993	.	.	splicing	ENSBTAG00000034192	.	.	Chr2	91052095	rs438864269	GGTGTGTGTGTGT	G	517.19	PASS	AC=1,1;AF=0.500,0.500;AN=2;DB;DP=22;FS=0.000;MLEAC=1,1;MLEAF=0.500,0.500;MQ=60.00;MQ0=0;QD=2.14;RPA=15,9,10;RU=GT;STR	GT:AD:DP:GQ:PL	1/2:0,5,12:22:99:2027,495,471,209,0,158
Chr2	120911738	120911738	C	-	exonic	LOC100125266	frameshift deletion	LOC100125266:NM_001103322:exon7:c.809delC:p.T270fs	exonic	ENSBTAG00000012363	frameshift deletion	ENSBTAG00000012363:ENSBTAT00000005937:exon7:c.809delC:p.T270fs	Chr2	120911737	.	AC	A	361.74	PASS	AC=2;AF=1.00;AN=2;DP=12;FS=0.000;HRun=0;MLEAC=2;MLEAF=1.00;MQ=24.31;MQ0=0;QD=30.14	GT:AD:DP:GQ:PL	1/1:0,9:10:27:399,27,0
Chr2	120911740	120911740	-	A	exonic	LOC100125266	frameshift insertion	LOC100125266:NM_001103322:exon7:c.811_812insA:p.A271fs	exonic	ENSBTAG00000012363	frameshift insertion	ENSBTAG00000012363:ENSBTAT00000005937:exon7:c.811_812insA:p.A271fs	Chr2	120911740	.	G	GA	335.74	PASS	AC=2;AF=1.00;AN=2;DP=9;FS=0.000;HRun=0;MLEAC=2;MLEAF=1.00;MQ=26.35;MQ0=0;QD=37.30	GT:AD:DP:GQ:PL	1/1:0,9:9:27:373,27,0
Chr2	126494814	126494815	AT	-	exonic	CD164L2	frameshift deletion	CD164L2:NM_001076180:exon6:c.513_514del:p.171_172del	exonic	ENSBTAG00000019728	frameshift deletion	ENSBTAG00000019728:ENSBTAT00000043094:exon6:c.513_514del:p.171_172del	Chr2	126494813	.	AAT	A	381.74	PASS	AC=2;AF=1.00;AN=2;DP=10;FS=0.000;HRun=0;MLEAC=2;MLEAF=1.00;MQ=57.66;MQ0=0;QD=19.09	GT:AD:DP:GQ:PL	1/1:0,10:10:30:419,30,0
Chr3	8295699	8295699	-	T	exonic	TOMM40L	frameshift insertion	TOMM40L:NM_001014853:exon11:c.1082_1083insA:p.T361fs	exonic	ENSBTAG00000009213	frameshift insertion	ENSBTAG00000009213:ENSBTAT00000012142:exon11:c.1082_1083insA:p.T361fs	Chr3	8295699	.	C	CT	221.73	PASS	AC=1;AF=0.500;AN=2;BaseQRankSum=1.580;DP=10;FS=3.010;HRun=0;MLEAC=1;MLEAF=0.500;MQ=57.66;MQ0=0;MQRankSum=-0.895;QD=22.17;ReadPosRankSum=0.731	GT:AD:DP:GQ:PL	0/1:3,7:10:99:259,0,106
Chr3	11849986	11849987	AT	-	exonic	CD1B	frameshift deletion	CD1B:NM_001046021:exon3:c.526_527del:p.176_176del	exonic	ENSBTAG00000022893	frameshift deletion	ENSBTAG00000022893:ENSBTAT00000013155:exon3:c.526_527del:p.176_176del	Chr3	11849985	.	AAT	A	165.73	PASS	AC=1;AF=0.500;AN=2;BaseQRankSum=3.154;DP=21;FS=0.000;HRun=0;MLEAC=1;MLEAF=0.500;MQ=48.97;MQ0=0;MQRankSum=-3.253;QD=3.95;ReadPosRankSum=2.661	GT:AD:DP:GQ:PL	0/1:13,5:19:99:203,0,634
Chr3	11849989	11849989	A	-	exonic	CD1B	frameshift deletion	CD1B:NM_001046021:exon3:c.524delT:p.I175fs	exonic	ENSBTAG00000022893	frameshift deletion	ENSBTAG00000022893:ENSBTAT00000013155:exon3:c.524delT:p.I175fs	Chr3	11849988	.	GA	G	105.73	PASS	AC=1;AF=0.500;AN=2;BaseQRankSum=3.059;DP=20;FS=0.000;HRun=0;MLEAC=1;MLEAF=0.500;MQ=49.50;MQ0=0;MQRankSum=-3.172;QD=5.29;ReadPosRankSum=2.492	GT:AD:DP:GQ:PL	0/1:11,5:18:99:143,0,452
Chr3	68071965	68071965	-	GCGG	splicing	ST6GALNAC5(NM_001192804:exon3:c.16-2->CCGC)	.	.	splicing	ENSBTAG00000007309(ENSBTAT00000009616:exon3:c.16-2->CCGC)	.	.	Chr3	68071965	rs462881801	T	TGCGG	323.73	PASS	AC=1;AF=0.500;AN=2;BaseQRankSum=0.248;DB;DP=11;FS=3.332;HRun=0;MLEAC=1;MLEAF=0.500;MQ=55.66;MQ0=0;MQRankSum=0.248;QD=7.36;RPA=2,3;RU=GCGG;ReadPosRankSum=0.573;STR	GT:AD:DP:GQ:PL	0/1:3,6:11:99:361,0,169
Chr3	84457537	84457537	T	-	splicing	INADL(NM_001191501:exon4:c.23-2A>-)	.	.	splicing	ENSBTAG00000021975(ENSBTAT00000029300:exon3:c.23-2A>-)	.	.	Chr3	84457536	.	CT	C	113.73	PASS	AC=1;AF=0.500;AN=2;BaseQRankSum=0.466;DP=13;FS=2.632;HRun=6;MLEAC=1;MLEAF=0.500;MQ=56.35;MQ0=0;MQRankSum=-0.825;QD=8.75;RPA=6,5;RU=T;ReadPosRankSum=-0.825;STR	GT:AD:DP:GQ:PL	0/1:6,5:13:99:151,0,181
Chr3	100113769	100113772	GTGA	-	splicing	MOB3C	.	.	splicing	ENSBTAG00000023551	.	.	Chr3	100113768	.	CGTGA	C	273.73	PASS	AC=1;AF=0.500;AN=2;BaseQRankSum=-1.517;DP=8;FS=4.260;HRun=0;MLEAC=1;MLEAF=0.500;MQ=60.00;MQ0=0;MQRankSum=0.322;QD=8.55;RPA=2,1;RU=GTGA;ReadPosRankSum=1.221;STR	GT:AD:DP:GQ:PL	0/1:3,5:8:99:311,0,175
Chr4	40274616	40274616	-	A	splicing	SEMA3C(NM_001101082:exon7:c.658+2->A)	.	.	splicing	ENSBTAG00000006138(ENSBTAT00000008076:exon7:c.658+2->A)	.	.	Chr4	40274616	rs467350738	T	TA	823.73	PASS	AC=2;AF=1.00;AN=2;DB;DP=24;FS=0.000;HRun=0;MLEAC=2;MLEAF=1.00;MQ=57.05;MQ0=0;QD=34.32;RPA=3,4;RU=A;STR	GT:AD:DP:GQ:PL	1/1:0,22:24:66:861,66,0
Chr4	71121486	71121486	A	-	exonic	NPVF	frameshift deletion	NPVF:NM_174168:exon3:c.584delA:p.E195fs	exonic	ENSBTAG00000019447	frameshift deletion	ENSBTAG00000019447:ENSBTAT00000025902:exon3:c.584delA:p.E195fs	Chr4	71121485	.	GA	G	325.73	PASS	AC=1;AF=0.500;AN=2;BaseQRankSum=1.102;DP=21;FS=7.701;HRun=5;MLEAC=1;MLEAF=0.500;MQ=60.00;MQ0=0;MQRankSum=1.102;QD=15.51;RPA=5,4;RU=A;ReadPosRankSum=2.980;STR	GT:AD:DP:GQ:PL	0/1:9,10:21:99:363,0,277
Chr4	93478173	93478173	-	A	splicing	FAM71F2(NM_001046467:exon2:c.338+2->A)	.	.	splicing	ENSBTAG00000024291(ENSBTAT00000033556:exon2:c.338+2->A)	.	.	Chr4	93478173	.	T	TA	623.73	PASS	AC=2;AF=1.00;AN=2;DP=18;FS=0.000;HRun=0;MLEAC=2;MLEAF=1.00;MQ=53.23;MQ0=0;QD=34.65;RPA=3,4;RU=A;STR	GT:AD:DP:GQ:PL	1/1:0,17:18:51:661,51,0
Chr4	99140601	99140621	GTTTTCTCTGCAGGCTGAAAA	-	exonic	AKR1B10	frameshift deletion	AKR1B10:NM_001102088:exon10:c.891_898del:p.297_300del	exonic	ENSBTAG00000001582	frameshift deletion	ENSBTAG00000001582:ENSBTAT00000002073:exon10:c.891_898del:p.297_300del	Chr4	99140600	.	TGTTTTCTCTGCAGGCTGAAAA	T	1347.8	PASS	AC=2;AF=1.00;AN=2;DP=7;FS=0.000;HRun=0;MLEAC=2;MLEAF=1.00;MQ=53.73;MQ0=0;QD=9.17	GT:AD:DP:GQ:PL	1/1:0,6:7:18:1385,18,0
Chr4	118931438	118931438	G	-	exonic	RNF32	frameshift deletion	RNF32:NM_001191356:exon7:c.847delG:p.E283fs	exonic	ENSBTAG00000020335	frameshift deletion	ENSBTAG00000020335:ENSBTAT00000027101:exon7:c.847delG:p.E283fs	Chr4	118931437	rs478079790	CG	C	167.73	PASS	AC=1;AF=0.500;AN=2;BaseQRankSum=-1.495;DB;DP=7;FS=0.000;HRun=0;MLEAC=1;MLEAF=0.500;MQ=29.00;MQ0=0;MQRankSum=0.922;QD=23.96;ReadPosRankSum=-1.495	GT:AD:DP:GQ:PL	0/1:2,5:7:70:205,0,70
Chr5	34470473	34470473	-	A	splicing	SCAF11(NM_001205567:exon8:c.731+2->A)	.	.	splicing	ENSBTAG00000001810(ENSBTAT00000002366:exon8:c.731+2->A)	.	.	Chr5	34470473	.	T	TA	178.77	PASS	AC=2;AF=1.00;AN=2;DP=8;FS=0.000;HRun=0;MLEAC=2;MLEAF=1.00;MQ=57.05;MQ0=0;QD=22.35;RPA=8,9;RU=A;STR	GT:AD:DP:GQ:PL	1/1:0,7:8:21:216,21,0
Chr5	47741265	47741265	T	-	exonic	HELB	frameshift deletion	HELB:NM_001206182:exon5:c.1682delA:p.K561fs	exonic	ENSBTAG00000020806	frameshift deletion	ENSBTAG00000020806:ENSBTAT00000027725:exon5:c.1682delA:p.K561fs,ENSBTAG00000020806:ENSBTAT00000063430:exon5:c.1682delA:p.K561fs	Chr5	47741264	.	CT	C	144.73	PASS	AC=1;AF=0.500;AN=2;BaseQRankSum=-1.663;DP=11;FS=18.195;HRun=10;MLEAC=1;MLEAF=0.500;MQ=55.66;MQ0=0;MQRankSum=1.663;QD=13.16;RPA=10,9;RU=T;ReadPosRankSum=0.278;STR	GT:AD:DP:GQ:PL	0/1:4,7:11:82:182,0,82
Chr5	49845276	49845276	-	A	splicing	SRGAP1(NM_001205668:exon16:c.1679-2->T)	.	.	splicing	ENSBTAG00000011892(ENSBTAT00000015786:exon16:c.1676-2->T)	.	.	Chr5	49845276	.	T	TA	346.73	PASS	AC=2;AF=1.00;AN=2;DP=17;FS=0.000;HRun=0;MLEAC=2;MLEAF=1.00;MQ=58.63;MQ0=0;QD=20.40;RPA=10,11;RU=A;STR	GT:AD:DP:GQ:PL	1/1:0,15:17:44:384,44,0
Chr5	50506862	50506864	GGG	-	splicing	LZTFL1	.	.	intergenic	ENSBTAG00000004753(dist=331846),ENSBTAG00000007175(dist=85426)	.	.	Chr5	50506861	.	CGGG	C	322.8	PASS	AC=2;AF=1.00;AN=2;DP=6;FS=0.000;HRun=5;MLEAC=2;MLEAF=1.00;MQ=56.04;MQ0=0;QD=17.93;RPA=5,2;RU=G;STR	GT:AD:DP:GQ:PL	1/1:0,6:6:18:360,18,0
Chr5	50506871	50506881	GGGGGGGCGGC	-	splicing	LZTFL1	.	.	intergenic	ENSBTAG00000004753(dist=331855),ENSBTAG00000007175(dist=85409)	.	.	Chr5	50506870	.	GGGGGGGGCGGC	G	643.87	PASS	AC=2;AF=1.00;AN=2;DP=6;FS=0.000;HRun=0;MLEAC=2;MLEAF=1.00;MQ=56.04;MQ0=0;QD=9.76	GT:AD:DP:GQ:PL	1/1:0,5:6:15:681,15,0
Chr5	74984935	74984935	-	G	exonic	APOL3	frameshift insertion	APOL3:NM_001100297:exon4:c.953_954insG:p.E318fs	exonic	ENSBTAG00000040244	frameshift insertion	ENSBTAG00000040244:ENSBTAT00000044682:exon4:c.953_954insG:p.E318fs	Chr5	74984935	rs385932281	A	AG	598.73	PASS	AC=2;AF=1.00;AN=2;DB;DP=18;FS=0.000;HRun=0;MLEAC=2;MLEAF=1.00;MQ=51.77;MQ0=0;QD=33.26	GT:AD:DP:GQ:PL	1/1:0,14:18:42:636,42,0
Chr5	99065732	99065732	T	-	exonic	TAS2R46	frameshift deletion	TAS2R46:NM_001046629:exon1:c.23delT:p.I8fs	exonic	ENSBTAG00000030471	frameshift deletion	ENSBTAG00000030471:ENSBTAT00000043009:exon1:c.23delT:p.I8fs	Chr5	99065731	rs470223203	AT	A	366.73	PASS	AC=2;AF=1.00;AN=2;DB;DP=12;FS=0.000;HRun=6;MLEAC=2;MLEAF=1.00;MQ=47.12;MQ0=0;QD=30.56;RPA=6,5;RU=T;STR	GT:AD:DP:GQ:PL	1/1:0,11:12:33:404,33,0
Chr5	100400998	100401001	TAGT	-	exonic	CLEC12A	frameshift deletion	CLEC12A:NM_001105345:exon6:c.793_916del:p.265_265del	exonic	ENSBTAG00000012815	frameshift deletion	ENSBTAG00000012815:ENSBTAT00000017022:exon6:c.793_916del:p.265_265del	Chr5	100400997	.	ATAGT	A	280.73	PASS	AC=1;AF=0.500;AN=2;BaseQRankSum=-1.920;DP=9;FS=0.000;HRun=0;MLEAC=1;MLEAF=0.500;MQ=51.18;MQ0=0;MQRankSum=1.920;QD=7.80;RPA=2,1;RU=TAGT;ReadPosRankSum=0.322;STR	GT:AD:DP:GQ:PL	0/1:3,5:9:99:318,0,176
Chr5	103777821	103777821	-	A	splicing	C1S(NM_001076550:exon4:c.24-2->T)	.	.	splicing	ENSBTAG00000004840(ENSBTAT00000006358:exon4:c.24-2->T)	.	.	Chr5	103777821	.	T	TA	167.73	PASS	AC=1;AF=0.500;AN=2;BaseQRankSum=0.480;DP=11;FS=3.310;HRun=0;MLEAC=1;MLEAF=0.500;MQ=53.36;MQ0=0;MQRankSum=-0.480;QD=15.25;RPA=9,10;RU=A;ReadPosRankSum=-1.271;STR	GT:AD:DP:GQ:PL	0/1:2,8:11:34:205,0,34
Chr6	47469275	47469275	-	ACAGGTCAGGCTGTTTTCTTACT	exonic	CCKAR	frameshift insertion	CCKAR:NM_001101865:exon7:c.1250_1251insAGTAAGAAAACAGCCTGACCTGT:p.V417fs	exonic	ENSBTAG00000004988	frameshift insertion	ENSBTAG00000004988:ENSBTAT00000006565:exon7:c.1250_1251insAGTAAGAAAACAGCCTGACCTGT:p.V417fs	Chr6	47469275	.	A	AACAGGTCAGGCTGTTTTCTTACT	2419.73	PASS	AC=2;AF=1.00;AN=2;DP=13;FS=0.000;HRun=0;MLEAC=2;MLEAF=1.00;MQ=52.45;MQ0=0;QD=8.09	GT:AD:DP:GQ:PL	1/1:0,13:13:39:2457,39,0
Chr6	89938489	89938490	TA	-	splicing	ANKRD17	.	.	splicing	ENSBTAG00000004912	.	.	Chr6	89938488	.	CTA	C	642.73	PASS	AC=2;AF=1.00;AN=2;DP=14;FS=0.000;HRun=0;MLEAC=2;MLEAF=1.00;MQ=58.33;MQ0=0;QD=22.95	GT:AD:DP:GQ:PL	1/1:0,13:14:39:680,39,0
Chr6	99518772	99518772	-	A	exonic	THAP9	frameshift insertion	THAP9:NM_001244183:exon5:c.2699dupA:p.X900delinsX	splicing	ENSBTAG00000022450(ENSBTAT00000030398:exon5:c.2696+2->A)	.	.	Chr6	99518772	.	T	TA	305.73	PASS	AC=1;AF=0.500;AN=2;BaseQRankSum=2.700;DP=13;FS=2.158;HRun=0;MLEAC=1;MLEAF=0.500;MQ=48.24;MQ0=0;MQRankSum=-1.929;QD=23.52;RPA=1,2;RU=A;ReadPosRankSum=-1.157;STR	GT:AD:DP:GQ:PL	0/1:4,9:13:99:343,0,131
Chr7	2616573	2616573	-	G	splicing	OBSCN(NM_001102196:exon7:c.653-2->C)	.	.	splicing	ENSBTAG00000040028(ENSBTAT00000057596:exon7:c.653-2->C)	.	.	Chr7	2616573	rs480247961	T	TG	199.8	PASS	AC=2;AF=1.00;AN=2;DB;DP=6;FS=0.000;HRun=0;MLEAC=2;MLEAF=1.00;MQ=51.77;MQ0=0;QD=33.30;RPA=3,4;RU=G;STR	GT:AD:DP:GQ:PL	1/1:0,6:6:18:237,18,0
Chr7	19740180	19740180	-	CC	exonic	FUT5	frameshift insertion	FUT5:NM_176851:exon5:c.120_121insCC:p.K40fs	exonic	ENSBTAG00000000414	frameshift insertion	ENSBTAG00000000414:ENSBTAT00000000529:exon3:c.120_121insCC:p.K40fs	Chr7	19740180	.	G	GCC	305.27	PASS	AC=1;AF=0.500;AN=2;BaseQRankSum=2.041;DP=12;FS=8.195;HRun=0;MLEAC=1;MLEAF=0.500;MQ=54.76;MQ0=0;MQRankSum=-1.826;QD=12.72;RPA=1,3;RU=C;ReadPosRankSum=2.041;STR	GT:AD:DP:GQ:PL	0/1:2,10:12:1:340,0,1
Chr7	19740182	19740182	-	AGCC	exonic	FUT5	frameshift insertion	FUT5:NM_176851:exon5:c.122_123insAGCC:p.H41fs	exonic	ENSBTAG00000000414	frameshift insertion	ENSBTAG00000000414:ENSBTAT00000000529:exon3:c.122_123insAGCC:p.H41fs	Chr7	19740182	.	A	AAGCC	532.92	PASS	AC=1;AF=0.500;AN=2;BaseQRankSum=0.107;DP=12;FS=8.195;HRun=0;MLEAC=1;MLEAF=0.500;MQ=54.76;MQ0=0;MQRankSum=-0.537;QD=11.10;ReadPosRankSum=2.041	GT:AD:DP:GQ:PL	0/1:2,10:12:5:569,0,5
Chr7	19741112	19741112	A	-	exonic	FUT5	frameshift deletion	FUT5:NM_176851:exon5:c.1052delA:p.E351fs	exonic	ENSBTAG00000000414	frameshift deletion	ENSBTAG00000000414:ENSBTAT00000000529:exon3:c.1052delA:p.E351fs	Chr7	19741111	.	GA	G	158.73	PASS	AC=1;AF=0.500;AN=2;BaseQRankSum=-1.191;DP=12;FS=0.000;HRun=2;MLEAC=1;MLEAF=0.500;MQ=51.77;MQ0=0;MQRankSum=-1.073;QD=13.23;RPA=2,1;RU=A;ReadPosRankSum=0.259;STR	GT:AD:DP:GQ:PL	0/1:6,6:12:41:196,0,41
Chr7	53405358	53405358	-	T	exonic	EIF4EBP3	frameshift insertion	EIF4EBP3:NM_001204168:exon1:c.6_7insT:p.P2fs	exonic	ENSBTAG00000010871	frameshift insertion	ENSBTAG00000010871:ENSBTAT00000064322:exon1:c.6_7insT:p.P2fs	Chr7	53405358	.	C	CT	459.73	PASS	AC=2;AF=1.00;AN=2;DP=12;FS=0.000;HRun=0;MLEAC=2;MLEAF=1.00;MQ=53.95;MQ0=0;QD=38.31	GT:AD:DP:GQ:PL	1/1:0,11:12:33:497,33,0
Chr7	71171000	71171000	-	T	splicing	ADAM19(NM_001075475:exon21:c.2205-1->A)	.	.	splicing	ENSBTAG00000003836(ENSBTAT00000005003:exon21:c.2205-1->A)	.	.	Chr7	71171000	.	C	CT	429.73	PASS	AC=2;AF=1.00;AN=2;DP=11;FS=0.000;HRun=0;MLEAC=2;MLEAF=1.00;MQ=60.00;MQ0=0;QD=39.07;RPA=1,2;RU=T;STR	GT:AD:DP:GQ:PL	1/1:0,11:11:33:467,33,0
Chr8	5585538	5585540	ATG	-	exonic	HMGB2	frameshift deletion	HMGB2:NM_001037616:wholegene,	exonic	ENSBTAG00000015101	frameshift deletion	ENSBTAG00000015101:ENSBTAT00000020096:wholegene,	Chr8	5585537	.	CATG	C	304.8	PASS	AC=2;AF=1.00;AN=2;DP=7;FS=0.000;HRun=0;MLEAC=2;MLEAF=1.00;MQ=60.00;MQ0=0;QD=14.51;RPA=3,2;RU=ATG;STR	GT:AD:DP:GQ:PL	1/1:0,6:7:18:342,18,0
Chr8	10860592	10860592	-	A	splicing	ESCO2(NM_001101182:exon11:c.1701-2->T)	.	.	splicing	ENSBTAG00000006551(ENSBTAT00000008606:exon11:c.1701-2->T)	.	.	Chr8	10860592	.	T	TA	88.73	PASS	AC=1;AF=0.500;AN=2;BaseQRankSum=2.793;DP=13;FS=18.195;HRun=0;MLEAC=1;MLEAF=0.500;MQ=45.62;MQ0=0;MQRankSum=1.000;QD=6.83;RPA=7,8;RU=A;ReadPosRankSum=-0.529;STR	GT:AD:DP:GQ:PL	0/1:7,5:12:99:126,0,200
Chr8	49630651	49630651	T	-	splicing	ANXA1(NM_175784:exon3:c.122+2T>-,NM_175784:exon4:c.123-1T>-)	.	.	splicing	ENSBTAG00000015978(ENSBTAT00000021256:exon3:c.123+1T>-,ENSBTAT00000021256:exon4:c.124-1T>-)	.	.	Chr8	49630650	rs460517192	AT	A	287.75	PASS	AC=2;AF=1.00;AN=2;DB;DP=10;FS=0.000;HRun=3;MLEAC=2;MLEAF=1.00;MQ=49.24;MQ0=0;QD=28.77;RPA=3,2;RU=T;STR	GT:AD:DP:GQ:PL	1/1:0,8:9:24:325,24,0
Chr8	60388377	60388377	-	G	splicing	SPAG8(NM_001102005:exon3:c.39-2->C)	.	.	splicing	ENSBTAG00000011442(ENSBTAT00000015206:exon3:c.60-2->C)	.	.	Chr8	60388377	.	T	TG	178.8	PASS	AC=2;AF=1.00;AN=2;DP=9;FS=0.000;HRun=0;MLEAC=2;MLEAF=1.00;MQ=48.72;MQ0=0;QD=19.87;RPA=1,2;RU=G;STR	GT:AD:DP:GQ:PL	1/1:0,6:9:18:216,18,0
Chr9	23381644	23381644	-	A	splicing	PGM3(NM_001045922:exon4:c.205-2->T)	.	.	splicing	ENSBTAG00000000679(ENSBTAT00000000902:exon4:c.205-2->T)	.	.	Chr9	23381644	.	T	TA	133.73	PASS	AC=1;AF=0.500;AN=2;BaseQRankSum=1.769;DP=11;FS=2.398;HRun=0;MLEAC=1;MLEAF=0.500;MQ=55.66;MQ0=0;MQRankSum=1.769;QD=12.16;RPA=9,10;RU=A;ReadPosRankSum=0.597;STR	GT:AD:DP:GQ:PL	0/1:4,7:11:90:171,0,90
Chr10	9994054	9994054	G	-	exonic	DMGDH	frameshift deletion	DMGDH:NM_001205545:exon16:c.2559delC:p.T853fs	exonic	ENSBTAG00000002110	frameshift deletion	ENSBTAG00000002110:ENSBTAT00000036611:exon16:c.2559delC:p.T853fs	Chr10	9994053	.	TG	T	719.73	PASS	AC=1;AF=0.500;AN=2;BaseQRankSum=2.805;DP=31;FS=6.251;HRun=2;MLEAC=1;MLEAF=0.500;MQ=43.69;MQ0=0;MQRankSum=-3.936;QD=23.22;RPA=2,1;RU=G;ReadPosRankSum=0.825;STR	GT:AD:DP:GQ:PL	0/1:9,20:31:99:757,0,334
Chr10	20736307	20736309	GGT	-	exonic	TGM1	frameshift deletion	TGM1:NM_001010991:exon2:c.26_27del:p.9_9del	exonic	ENSBTAG00000003920	frameshift deletion	ENSBTAG00000003920:ENSBTAT00000005119:exon2:c.26_27del:p.9_9del	Chr10	20736306	rs442015221	CGGT	C	437.75	PASS	AC=2;AF=1.00;AN=2;DB;DP=9;FS=0.000;HRun=0;MLEAC=2;MLEAF=1.00;MQ=54.65;MQ0=0;QD=16.21;RPA=2,1;RU=GGT;STR	GT:AD:DP:GQ:PL	1/1:0,8:9:24:475,24,0
Chr10	36091018	36091034	GCACAGCCACGGAGGCA	-	exonic	PHGR1	frameshift deletion	PHGR1:NM_001206783:exon3:c.57_73del:p.19_25del	intergenic	ENSBTAG00000013774(dist=16367),ENSBTAG00000000552(dist=1961)	.	.	Chr10	36091017	rs447398751	GGCACAGCCACGGAGGCA	G	2336.73	PASS	AC=2;AF=1.00;AN=2;DB;DP=15;FS=0.000;HRun=0;MLEAC=2;MLEAF=1.00;MQ=41.96;MQ0=0;QD=9.16	GT:AD:DP:GQ:PL	1/1:0,14:15:42:2374,42,0
Chr10	42809301	42809301	-	A	splicing	NEMF(NM_001205505:exon34:c.3154-2->T)	.	.	splicing	ENSBTAG00000004934(ENSBTAT00000006491:exon34:c.3163-2->T)	.	.	Chr10	42809301	.	T	TA	99.87	PASS	AC=2;AF=1.00;AN=2;DP=8;FS=0.000;HRun=0;MLEAC=2;MLEAF=1.00;MQ=53.95;MQ0=0;QD=12.48;RPA=9,10;RU=A;STR	GT:AD:DP:GQ:PL	1/1:0,5:8:15:137,15,0
Chr10	54106030	54106030	T	-	exonic	TEX9	frameshift deletion	TEX9:NM_001099006:exon9:c.873delA:p.K291fs	exonic	ENSBTAG00000031433	frameshift deletion	ENSBTAG00000031433:ENSBTAT00000044543:exon9:c.873delA:p.K291fs	Chr10	54106029	.	CT	C	266.73	PASS	AC=1;AF=0.500;AN=2;BaseQRankSum=3.416;DP=18;FS=1.957;HRun=4;MLEAC=1;MLEAF=0.500;MQ=58.71;MQ0=0;MQRankSum=1.010;QD=14.82;RPA=4,3;RU=T;ReadPosRankSum=0.048;STR	GT:AD:DP:GQ:PL	0/1:8,9:18:99:304,0,254
Chr10	65263469	65263472	AGAT	-	exonic	SPATA5L1	frameshift deletion	SPATA5L1:NM_001105625:exon8:c.2287_2290del:p.763_764del	exonic	ENSBTAG00000018279	frameshift deletion	ENSBTAG00000018279:ENSBTAT00000024327:exon8:c.2287_2290del:p.763_764del	Chr10	65263468	.	AAGAT	A	655.74	PASS	AC=2;AF=1.00;AN=2;DP=10;FS=0.000;HRun=0;MLEAC=2;MLEAF=1.00;MQ=52.65;MQ0=0;QD=16.39	GT:AD:DP:GQ:PL	1/1:0,10:10:30:693,30,0
Chr11	19660172	19660172	-	A	splicing	CEBPZ(NM_001083386:exon15:c.2888-2->T)	.	.	splicing	ENSBTAG00000039770(ENSBTAT00000053855:exon15:c.2888-2->T)	.	.	Chr11	19660172	.	T	TA	284.74	PASS	AC=2;AF=1.00;AN=2;DP=11;FS=0.000;HRun=0;MLEAC=2;MLEAF=1.00;MQ=60.00;MQ0=0;QD=25.89;RPA=7,8;RU=A;STR	GT:AD:DP:GQ:PL	1/1:0,10:11:30:322,30,0
Chr11	44553235	44553235	-	A	splicing	RANBP2(NM_174592:exon3:c.73-2->T)	.	.	splicing	ENSBTAG00000000152(ENSBTAT00000045527:exon3:c.73-2->T)	.	.	Chr11	44553235	.	T	TA	102.79	PASS	AC=1;AF=0.500;AN=2;BaseQRankSum=-3.016;DP=18;FS=2.522;HRun=0;MLEAC=1;MLEAF=0.500;MQ=53.23;MQ0=0;MQRankSum=-0.660;QD=5.71;RPA=12,13;RU=A;ReadPosRankSum=1.791;STR	GT:AD:DP:GQ:PL	0/1:6,7:18:19:140,0,19
Chr11	61918718	61918718	-	A	exonic	WDPCP	frameshift insertion	WDPCP:NM_001206786:exon2:c.45dupT:p.P16fs	intronic	ENSBTAG00000005151	.	.	Chr11	61918718	.	G	GA	126.73	PASS	AC=1;AF=0.500;AN=2;BaseQRankSum=3.204;DP=18;FS=0.000;HRun=0;MLEAC=1;MLEAF=0.500;MQ=60.00;MQ0=0;MQRankSum=-1.670;QD=7.04;RPA=9,10;RU=A;ReadPosRankSum=-0.421;STR	GT:AD:DP:GQ:PL	0/1:7,7:18:99:164,0,173
Chr11	70881637	70881637	-	G	splicing	WDR43(NM_001205598:exon3:c.226-2->C)	.	.	splicing	ENSBTAG00000018196(ENSBTAT00000024220:exon3:c.226-2->C)	.	.	Chr11	70881637	.	T	TG	64.73	PASS	AC=1;AF=0.500;AN=2;BaseQRankSum=2.637;DP=12;FS=0.000;HRun=0;MLEAC=1;MLEAF=0.500;MQ=51.77;MQ0=0;MQRankSum=-1.932;QD=5.39;RPA=6,7;RU=G;ReadPosRankSum=-0.387;STR	GT:AD:DP:GQ:PL	0/1:6,5:12:99:102,0,175
Chr12	20480311	20480311	A	-	exonic	RNASEH2B	frameshift deletion	RNASEH2B:NM_001166566:exon11:c.919delA:p.K307fs	exonic	ENSBTAG00000020149	frameshift deletion	ENSBTAG00000020149:ENSBTAT00000026838:exon11:c.919delA:p.K307fs	Chr12	20480310	.	TA	T	321.73	PASS	AC=1;AF=0.500;AN=2;BaseQRankSum=3.423;DP=21;FS=0.000;HRun=9;MLEAC=1;MLEAF=0.500;MQ=58.89;MQ0=0;MQRankSum=-0.803;QD=15.32;RPA=9,8;RU=A;ReadPosRankSum=-0.634;STR	GT:AD:DP:GQ:PL	0/1:7,12:21:99:359,0,156
Chr12	90616544	90616544	-	AAG	splicing	LAMP1(NM_001075124:exon3:c.391+2->AAG)	.	.	splicing	ENSBTAG00000010242(ENSBTAT00000045121:exon3:c.391+2->AAG)	.	.	Chr12	90616544	rs470311851	T	TAAG	270.73	PASS	AC=1;AF=0.500;AN=2;BaseQRankSum=0.000;DB;DP=13;FS=0.000;HRun=0;MLEAC=1;MLEAF=0.500;MQ=58.20;MQ0=0;MQRankSum=-1.073;QD=6.94;RPA=1,2;RU=AAG;ReadPosRankSum=0.779;STR	GT:AD:DP:GQ:PL	0/1:6,6:13:99:308,0,310
Chr13	53929101	53929101	C	-	exonic	SIRPB1	frameshift deletion	SIRPB1:NM_001080911:exon2:c.250delC:p.P84fs	exonic	ENSBTAG00000039520	frameshift deletion	ENSBTAG00000039520:ENSBTAT00000027862:exon2:c.250delC:p.P84fs	Chr13	53929100	.	TC	T	154.77	PASS	AC=2;AF=1.00;AN=2;DP=7;FS=0.000;HRun=2;MLEAC=2;MLEAF=1.00;MQ=29.00;MQ0=0;QD=22.11;RPA=2,1;RU=C;STR	GT:AD:DP:GQ:PL	1/1:0,7:7:21:192,21,0
Chr13	53929110	53929110	-	A	exonic	SIRPB1	frameshift insertion	SIRPB1:NM_001080911:exon2:c.259_260insA:p.R87fs	exonic	ENSBTAG00000039520	frameshift insertion	ENSBTAG00000039520:ENSBTAT00000027862:exon2:c.259_260insA:p.R87fs	Chr13	53929110	.	C	CA	182.77	PASS	AC=2;AF=1.00;AN=2;DP=7;FS=0.000;HRun=0;MLEAC=2;MLEAF=1.00;MQ=29.00;MQ0=0;QD=26.11	GT:AD:DP:GQ:PL	1/1:0,7:7:20:220,20,0
Chr13	55451819	55451819	-	C	exonic	OSBPL2	frameshift insertion	OSBPL2:NM_001035020:exon10:c.1075dupG:p.V359fs	exonic	ENSBTAG00000017402	frameshift insertion	ENSBTAG00000017402:ENSBTAT00000023135:exon9:c.1075dupG:p.V359fs,ENSBTAG00000017402:ENSBTAT00000044837:exon10:c.970dupG:p.V324fs	Chr13	55451819	.	A	AC	409.73	PASS	AC=2;AF=1.00;AN=2;DP=13;FS=0.000;HRun=0;MLEAC=2;MLEAF=1.00;MQ=39.48;MQ0=0;QD=31.52;RPA=4,5;RU=C;STR	GT:AD:DP:GQ:PL	1/1:0,12:13:36:447,36,0
Chr13	55451878	55451878	-	T	exonic	OSBPL2	frameshift insertion	OSBPL2:NM_001035020:exon10:c.1016_1017insA:p.G339fs	exonic	ENSBTAG00000017402	frameshift insertion	ENSBTAG00000017402:ENSBTAT00000023135:exon9:c.1016_1017insA:p.G339fs,ENSBTAG00000017402:ENSBTAT00000044837:exon10:c.911_912insA:p.G304fs	Chr13	55451878	.	C	CT	496.73	PASS	AC=2;AF=1.00;AN=2;DP=13;FS=0.000;HRun=0;MLEAC=2;MLEAF=1.00;MQ=44.54;MQ0=0;QD=38.21	GT:AD:DP:GQ:PL	1/1:0,12:13:36:534,36,0
Chr13	63089275	63089275	-	GTGA	exonic	BPIFA2C	stopgain SNV	BPIFA2C:NM_001076503:exon3:c.410_411insGTGA:p.L137_P138delinsLX	exonic	ENSBTAG00000031376	stopgain SNV	ENSBTAG00000031376:ENSBTAT00000044455:exon3:c.410_411insGTGA:p.L137_P138delinsLX	Chr13	63089275	rs466945932	T	TGTGA	437.73	PASS	AC=1;AF=0.500;AN=2;BaseQRankSum=3.153;DB;DP=15;FS=5.021;HRun=0;MLEAC=1;MLEAF=0.500;MQ=48.81;MQ0=0;MQRankSum=-3.153;QD=7.30;RPA=1,2;RU=GTGA;ReadPosRankSum=0.340;STR	GT:AD:DP:GQ:PL	0/1:7,8:15:99:475,0,411
Chr14	21620070	21620073	ACCA	-	exonic	C14H8orf22	frameshift deletion	C14H8orf22:NM_001109967:exon4:c.218_221del:p.73_74del	exonic	ENSBTAG00000038286	frameshift deletion	ENSBTAG00000038286:ENSBTAT00000055170:exon4:c.218_221del:p.73_74del	Chr14	21620069	.	GACCA	G	1097.73	PASS	AC=2;AF=1.00;AN=2;DP=18;FS=0.000;HRun=0;MLEAC=2;MLEAF=1.00;MQ=56.04;MQ0=0;QD=15.25	GT:AD:DP:GQ:PL	1/1:0,17:18:51:1135,51,0
Chr14	21620075	21620075	T	-	exonic	C14H8orf22	frameshift deletion	C14H8orf22:NM_001109967:exon4:c.223delT:p.S75fs	exonic	ENSBTAG00000038286	frameshift deletion	ENSBTAG00000038286:ENSBTAT00000055170:exon4:c.223delT:p.S75fs	Chr14	21620074	.	GT	G	585.73	PASS	AC=2;AF=1.00;AN=2;DP=18;FS=0.000;HRun=0;MLEAC=2;MLEAF=1.00;MQ=56.04;MQ0=0;QD=32.54	GT:AD:DP:GQ:PL	1/1:0,17:18:50:623,50,0
Chr14	29772452	29772452	-	G	splicing	TTPA(NM_001206676:exon4:c.356-2->C)	.	.	splicing	ENSBTAG00000022471(ENSBTAT00000030426:exon4:c.356-2->C)	.	.	Chr14	29772452	.	T	TG	222.8	PASS	AC=2;AF=1.00;AN=2;DP=6;FS=0.000;HRun=0;MLEAC=2;MLEAF=1.00;MQ=43.00;MQ0=0;QD=37.13	GT:AD:DP:GQ:PL	1/1:0,6:6:18:260,18,0
Chr14	31791751	31791751	-	G	exonic	MTFR1	frameshift insertion	MTFR1:NM_001035412:exon6:c.596_597insG:p.P199fs	exonic	ENSBTAG00000008629	frameshift insertion	ENSBTAG00000008629:ENSBTAT00000011379:exon6:c.596_597insG:p.P199fs	Chr14	31791751	.	C	CG	345.5	PASS	AC=1;AF=0.500;AN=2;BaseQRankSum=0.474;DP=11;FS=4.393;HRun=0;MLEAC=1;MLEAF=0.500;MQ=36.64;MQ0=0;MQRankSum=-0.158;QD=31.41;ReadPosRankSum=0.791	GT:AD:DP:GQ:PL	0/1:1,10:11:3:381,0,3
Chr14	78501916	78501916	-	T	splicing	CPNE3(NM_001099142:exon17:c.1492-1->A)	.	.	splicing	ENSBTAG00000015536(ENSBTAT00000020644:exon17:c.1492-1->A)	.	.	Chr14	78501916	.	C	CT	427.73	PASS	AC=2;AF=1.00;AN=2;DP=12;FS=0.000;HRun=0;MLEAC=2;MLEAF=1.00;MQ=56.04;MQ0=0;QD=35.64;RPA=1,2;RU=T;STR	GT:AD:DP:GQ:PL	1/1:0,11:12:33:465,33,0
Chr14	78530323	78530324	TA	-	splicing	CPNE3	.	.	splicing	ENSBTAG00000015536	.	.	Chr14	78530322	.	CTA	C	295.73	PASS	AC=1;AF=0.500;AN=2;BaseQRankSum=1.818;DP=11;FS=3.233;HRun=0;MLEAC=1;MLEAF=0.500;MQ=57.87;MQ0=0;MQRankSum=-0.296;QD=13.44;ReadPosRankSum=-0.731	GT:AD:DP:GQ:PL	0/1:3,7:11:99:333,0,127
Chr14	79340948	79340948	C	-	exonic	LOC100196897	frameshift deletion	LOC100196897:NM_001143746:exon2:c.112delC:p.Q38fs	exonic	ENSBTAG00000046121	frameshift deletion	ENSBTAG00000046121:ENSBTAT00000063321:exon2:c.112delC:p.Q38fs	Chr14	79340947	.	GC	G	197.73	PASS	AC=1;AF=0.500;AN=2;BaseQRankSum=-2.637;DP=11;FS=2.632;HRun=0;MLEAC=1;MLEAF=0.500;MQ=57.87;MQ0=0;MQRankSum=0.825;QD=17.98;ReadPosRankSum=2.359	GT:AD:DP:GQ:PL	0/1:5,6:11:99:235,0,121
Chr15	27845705	27845705	-	A	splicing	BUD13(NM_001098006:exon10:c.1781-2->T)	.	.	splicing	ENSBTAG00000016855(ENSBTAT00000022419:exon10:c.1781-2->T)	.	.	Chr15	27845705	.	T	TA	126.73	PASS	AC=1;AF=0.500;AN=2;BaseQRankSum=-0.466;DP=12;FS=2.632;HRun=0;MLEAC=1;MLEAF=0.500;MQ=60.00;MQ0=0;MQRankSum=-0.387;QD=10.56;RPA=3,4;RU=A;ReadPosRankSum=-0.466;STR	GT:AD:DP:GQ:PL	0/1:6,5:12:99:164,0,197
Chr15	41328362	41328362	-	A	splicing	USP47(NM_001243290:exon12:c.1126-2->T)	.	.	splicing	ENSBTAG00000010919(ENSBTAT00000014505:exon12:c.1126-2->T)	.	.	Chr15	41328362	.	T	TA	283.73	PASS	AC=2;AF=1.00;AN=2;DP=12;FS=0.000;HRun=0;MLEAC=2;MLEAF=1.00;MQ=58.05;MQ0=0;QD=23.64;RPA=9,10;RU=A;STR	GT:AD:DP:GQ:PL	1/1:0,11:12:33:321,33,0
Chr15	48536915	48536915	-	TAT	splicing	TRIM34(NM_001046461:exon4:c.418-1->ATA)	.	.	splicing	ENSBTAG00000037465(ENSBTAT00000063426:exon10:c.1486-1->ATA,ENSBTAT00000007366:exon4:c.418-1->ATA)	.	.	Chr15	48536915	.	C	CTAT	649.73	PASS	AC=2;AF=1.00;AN=2;DP=13;FS=0.000;HRun=0;MLEAC=2;MLEAF=1.00;MQ=41.11;MQ0=0;QD=16.66;RPA=1,2;RU=TAT;STR	GT:AD:DP:GQ:PL	1/1:0,12:13:36:687,36,0
Chr15	51483409	51483409	-	G	exonic	TRIM21	frameshift insertion	TRIM21:NM_182655:exon6:c.1410dupG:p.X470delinsX	exonic	ENSBTAG00000013900	frameshift insertion	ENSBTAG00000013900:ENSBTAT00000018459:exon6:c.1410dupG:p.X470delinsX,ENSBTAG00000013900:ENSBTAT00000063640:exon10:c.1542dupG:p.X514delinsX	Chr15	51483409	rs135155856	A	AG	165.87	PASS	AC=2;AF=1.00;AN=2;DB;DP=6;FS=0.000;HRun=0;MLEAC=2;MLEAF=1.00;MQ=60.00;MQ0=0;QD=27.64;RPA=2,3;RU=G;STR	GT:AD:DP:GQ:PL	1/1:0,5:6:15:203,15,0
Chr15	77186290	77186293	ATGT	-	exonic	CREB3L1	frameshift deletion	CREB3L1:NM_001192341:exon5:c.752_753del:p.251_251del	exonic	ENSBTAG00000006143	frameshift deletion	ENSBTAG00000006143:ENSBTAT00000008081:exon5:c.752_753del:p.251_251del	Chr15	77186289	rs383356499	CATGT	C	493.75	PASS	AC=2;AF=1.00;AN=2;DB;DP=10;FS=0.000;HRun=0;MLEAC=2;MLEAF=1.00;MQ=52.65;MQ0=0;QD=12.34	GT:AD:DP:GQ:PL	1/1:0,8:10:24:531,24,0
Chr15	78449163	78449163	-	C	exonic	SLC39A13	frameshift insertion	SLC39A13:NM_001098132:exon8:c.1059dupC:p.S353fs	exonic	ENSBTAG00000019436	frameshift insertion	ENSBTAG00000019436:ENSBTAT00000056812:exon7:c.1059dupC:p.S353fs	Chr15	78449163	.	G	GC	208.75	PASS	AC=2;AF=1.00;AN=2;DP=9;FS=0.000;HRun=0;MLEAC=2;MLEAF=1.00;MQ=57.39;MQ0=0;QD=23.19;RPA=8,9;RU=C;STR	GT:AD:DP:GQ:PL	1/1:0,8:9:24:246,24,0
Chr15	83456094	83456094	-	A	exonic	GLYAT	stopgain SNV	GLYAT:NM_177513:exon6:c.486_487insT:p.D163_P164delinsX	exonic	ENSBTAG00000038323	stopgain SNV	ENSBTAG00000038323:ENSBTAT00000006079:exon6:c.489_490insT:p.D164_P165delinsX	Chr15	83456094	.	C	CA	199.73	PASS	AC=1;AF=0.500;AN=2;BaseQRankSum=-0.466;DP=14;FS=12.175;HRun=0;MLEAC=1;MLEAF=0.500;MQ=48.82;MQ0=0;MQRankSum=0.143;QD=14.27;ReadPosRankSum=1.031	GT:AD:DP:GQ:PL	0/1:5,6:11:99:237,0,194
Chr16	773514	773514	T	-	exonic	CHI3L1	frameshift deletion	CHI3L1:NM_001080219:exon7:c.707delA:p.D236fs	exonic	ENSBTAG00000018223	frameshift deletion	ENSBTAG00000018223:ENSBTAT00000024253:exon7:c.707delA:p.D236fs	Chr16	773513	.	AT	A	549.73	PASS	AC=2;AF=1.00;AN=2;DP=16;FS=0.000;HRun=0;MLEAC=2;MLEAF=1.00;MQ=45.26;MQ0=0;QD=34.36	GT:AD:DP:GQ:PL	1/1:0,15:16:45:587,45,0
Chr16	773516	773516	-	A	exonic	CHI3L1	frameshift insertion	CHI3L1:NM_001080219:exon7:c.704_705insT:p.E235fs	exonic	ENSBTAG00000018223	frameshift insertion	ENSBTAG00000018223:ENSBTAT00000024253:exon7:c.704_705insT:p.E235fs	Chr16	773516	.	T	TA	594.73	PASS	AC=2;AF=1.00;AN=2;DP=16;FS=0.000;HRun=0;MLEAC=2;MLEAF=1.00;MQ=45.26;MQ0=0;QD=37.17	GT:AD:DP:GQ:PL	1/1:0,16:16:48:632,48,0
Chr16	12645392	12645397	TAGAAG	-	splicing	CDC73	.	.	splicing	ENSBTAG00000016703	.	.	Chr16	12645391	.	CTAGAAG	C	983.73	PASS	AC=2;AF=1.00;AN=2;DP=13;FS=0.000;HRun=0;MLEAC=2;MLEAF=1.00;MQ=58.20;MQ0=0;QD=12.61	GT:AD:DP:GQ:PL	1/1:0,12:13:36:1021,36,0
Chr16	29154419	29154419	-	A	splicing	LBR(NM_001100329:exon12:c.1333-2->T)	.	.	splicing	ENSBTAG00000008453(ENSBTAT00000011125:exon12:c.1333-2->T)	.	.	Chr16	29154419	rs431956847	T	TA	138.73	PASS	AC=1;AF=0.500;AN=2;BaseQRankSum=-2.219;DB;DP=9;FS=3.522;HRun=0;MLEAC=1;MLEAF=0.500;MQ=57.39;MQ0=0;MQRankSum=0.000;QD=15.41;RPA=2,3;RU=A;ReadPosRankSum=-0.876;STR	GT:AD:DP:GQ:PL	0/1:4,5:9:99:176,0,135
Chr16	47978871	47978871	-	G	splicing	RNF207(NM_001078057:exon16:c.1185-2->C)	.	.	splicing	ENSBTAG00000009075(ENSBTAT00000034107:exon15:c.1192-2->C)	.	.	Chr16	47978871	.	T	TG	262.75	PASS	AC=2;AF=1.00;AN=2;DP=10;FS=0.000;HRun=0;MLEAC=2;MLEAF=1.00;MQ=60.00;MQ0=0;QD=26.27;RPA=4,5;RU=G;STR	GT:AD:DP:GQ:PL	1/1:0,8:10:24:300,24,0
Chr16	49278132	49278132	-	G	splicing	LAD1(NM_001075219:exon3:c.39-2->C)	.	.	splicing	ENSBTAG00000024663(ENSBTAT00000034341:exon3:c.39-2->C)	.	.	Chr16	49278132	.	T	TG	79.73	PASS	AC=1;AF=0.500;AN=2;BaseQRankSum=2.450;DP=15;FS=7.782;HRun=0;MLEAC=1;MLEAF=0.500;MQ=39.24;MQ0=0;MQRankSum=-2.450;QD=5.32;RPA=6,7;RU=G;ReadPosRankSum=1.668;STR	GT:AD:DP:GQ:PL	0/1:5,5:15:99:117,0,149
Chr16	52494538	52494538	A	-	exonic	TNFRSF18	frameshift deletion	TNFRSF18:NM_001184950:exon4:c.551delA:p.Q184fs	exonic	ENSBTAG00000015632	frameshift deletion	ENSBTAG00000015632:ENSBTAT00000020759:exon4:c.551delA:p.Q184fs	Chr16	52494537	.	CA	C	167.73	PASS	AC=1;AF=0.500;AN=2;BaseQRankSum=0.811;DP=15;FS=16.782;HRun=3;MLEAC=1;MLEAF=0.500;MQ=48.09;MQ0=0;MQRankSum=-3.016;QD=11.18;RPA=3,2;RU=A;ReadPosRankSum=-3.016;STR	GT:AD:DP:GQ:PL	0/1:7,6:15:99:205,0,246
Chr16	74542863	74542863	-	GA	exonic	KCNH1	frameshift insertion	KCNH1:NM_174372:exon10:c.2533_2534insGA:p.X845delinsX	exonic	ENSBTAG00000008710	frameshift insertion	ENSBTAG00000008710:ENSBTAT00000011477:exon33:c.2962_2963insGA:p.X988delinsX,ENSBTAG00000008710:ENSBTAT00000064258:exon33:c.2881_2882insGA:p.X961delinsX	Chr16	74542863	.	T	TGA	279.77	PASS	AC=2;AF=1.00;AN=2;DP=9;FS=0.000;HRun=0;MLEAC=2;MLEAF=1.00;MQ=41.96;MQ0=0;QD=15.54;RPA=2,3;RU=GA;STR	GT:AD:DP:GQ:PL	1/1:0,7:9:21:317,21,0
Chr16	75590671	75590671	-	GT	exonic	LAMB3	frameshift insertion	LAMB3:NM_001081596:exon8:c.822_823insGT:p.Q274fs	exonic	ENSBTAG00000016542	frameshift insertion	ENSBTAG00000016542:ENSBTAT00000022005:exon8:c.822_823insGT:p.Q274fs	Chr16	75590671	.	G	GGT	175.73	PASS	AC=1;AF=0.500;AN=2;BaseQRankSum=0.143;DP=11;FS=12.175;HRun=0;MLEAC=1;MLEAF=0.500;MQ=60.00;MQ0=0;MQRankSum=0.143;QD=7.99;RPA=1,2;RU=GT;ReadPosRankSum=0.466;STR	GT:AD:DP:GQ:PL	0/1:6,5:11:99:213,0,244
Chr17	14305862	14305862	G	-	exonic	GYPB	frameshift deletion	GYPB:NM_001184951:exon5:c.256delC:p.Q86fs	exonic	ENSBTAG00000047331	frameshift deletion	ENSBTAG00000047331:ENSBTAT00000065212:exon5:c.256delC:p.Q86fs	Chr17	14305861	.	TG	T	149.73	PASS	AC=1;AF=0.500;AN=2;BaseQRankSum=3.200;DP=20;FS=5.193;HRun=0;MLEAC=1;MLEAF=0.500;MQ=29.39;MQ0=0;MQRankSum=-0.163;QD=7.49;ReadPosRankSum=-0.813	GT:AD:DP:GQ:PL	0/1:10,6:17:99:187,0,406
Chr17	14305869	14305869	-	G	exonic	GYPB	frameshift insertion	GYPB:NM_001184951:exon5:c.248_249insC:p.D83fs	exonic	ENSBTAG00000047331	frameshift insertion	ENSBTAG00000047331:ENSBTAT00000065212:exon5:c.248_249insC:p.D83fs	Chr17	14305869	.	A	AG	167.73	PASS	AC=1;AF=0.500;AN=2;BaseQRankSum=3.200;DP=22;FS=1.987;HRun=0;MLEAC=1;MLEAF=0.500;MQ=29.08;MQ0=0;MQRankSum=0.163;QD=7.62;ReadPosRankSum=-0.054	GT:AD:DP:GQ:PL	0/1:10,6:17:99:205,0,405
Chr17	17505376	17505376	T	-	exonic	LOC515278	frameshift deletion	LOC515278:NM_001075705:exon2:c.1delA:p.M1fs	exonic	ENSBTAG00000014007	frameshift deletion	ENSBTAG00000014007:ENSBTAT00000018612:exon2:c.1delA:p.M1fs	Chr17	17505375	rs381665197	AT	A	155.8	PASS	AC=2;AF=1.00;AN=2;DB;DP=7;FS=0.000;HRun=9;MLEAC=2;MLEAF=1.00;MQ=56.62;MQ0=0;QD=22.26;RPA=9,8;RU=T;STR	GT:AD:DP:GQ:PL	1/1:0,6:7:18:193,18,0
Chr17	30358042	30358042	T	-	splicing	INTU(NM_001205855:exon8:c.1185-2A>-)	.	.	splicing	ENSBTAG00000012824(ENSBTAT00000017038:exon8:c.1185-2A>-)	.	.	Chr17	30358041	.	CT	C	618.73	PASS	AC=2;AF=1.00;AN=2;DP=16;FS=0.000;HRun=2;MLEAC=2;MLEAF=1.00;MQ=42.91;MQ0=0;QD=38.67;RPA=2,1;RU=T;STR	GT:AD:DP:GQ:PL	1/1:0,16:16:48:656,48,0
Chr17	41783269	41783270	CA	-	exonic	FAM198B	frameshift deletion	FAM198B:NM_001083778:exon3:c.988_989del:p.330_330del	exonic	ENSBTAG00000017069	frameshift deletion	ENSBTAG00000017069:ENSBTAT00000022701:exon3:c.988_989del:p.330_330del	Chr17	41783268	.	TCA	T	188.73	PASS	AC=1;AF=0.500;AN=2;BaseQRankSum=2.793;DP=13;FS=10.925;HRun=0;MLEAC=1;MLEAF=0.500;MQ=58.20;MQ0=0;MQRankSum=1.309;QD=7.26;ReadPosRankSum=0.135	GT:AD:DP:GQ:PL	0/1:7,5:13:99:226,0,352
Chr17	54203521	54203521	-	A	splicing	ATP6V0A2(NM_176637:exon21:c.2466-2->T)	.	.	splicing	ENSBTAG00000007272(ENSBTAT00000009563:exon21:c.2466-2->T)	.	.	Chr17	54203521	.	T	TA	38.25	PASS	AC=1;AF=0.500;AN=2;BaseQRankSum=0.731;DP=12;FS=0.000;HRun=0;MLEAC=1;MLEAF=0.500;MQ=58.05;MQ0=0;MQRankSum=0.731;QD=3.19;RPA=14,15;RU=A;ReadPosRankSum=0.731;STR	GT:AD:DP:GQ:PL	0/1:1,4:12:9:75,0,9
Chr17	73003084	73003084	-	T	exonic	ZNF280B	frameshift insertion	ZNF280B:NM_001077935:exon3:c.959dupA:p.N320fs	exonic	ENSBTAG00000001005	frameshift insertion	ENSBTAG00000001005:ENSBTAT00000001332:exon3:c.959dupA:p.N320fs	Chr17	73003084	.	A	AT	84.73	PASS	AC=1;AF=0.500;AN=2;BaseQRankSum=3.059;DP=22;FS=9.260;HRun=0;MLEAC=1;MLEAF=0.500;MQ=44.28;MQ0=0;MQRankSum=-3.059;QD=3.85;RPA=6,7;RU=T;ReadPosRankSum=1.813;STR	GT:AD:DP:GQ:PL	0/1:11,5:19:99:122,0,340
Chr17	74393045	74393045	-	G	splicing	LOC787548(NM_001099204:exon4:c.320-2->C)	.	.	splicing	ENSBTAG00000014646(ENSBTAT00000019502:exon4:c.320-2->C)	.	.	Chr17	74393045	.	T	TG	598.73	PASS	AC=2;AF=1.00;AN=2;DP=14;FS=0.000;HRun=0;MLEAC=2;MLEAF=1.00;MQ=51.13;MQ0=0;QD=42.77	GT:AD:DP:GQ:PL	1/1:0,14:14:42:636,42,0
Chr18	8729500	8729500	-	AGGCTATGT	exonic	HSD17B2	stopgain SNV	HSD17B2:NM_001075726:exon5:c.1156_1157insAGGCTATGT:p.E386delinsEAMX	exonic	ENSBTAG00000003234	stopgain SNV	ENSBTAG00000003234:ENSBTAT00000004193:exon5:c.1156_1157insAGGCTATGT:p.E386delinsEAMX	Chr18	8729500	.	G	GAGGCTATGT	645.73	PASS	AC=1;AF=0.500;AN=2;BaseQRankSum=-1.398;DP=13;FS=6.154;HRun=0;MLEAC=1;MLEAF=0.500;MQ=58.20;MQ0=0;MQRankSum=-0.278;QD=5.52;RPA=1,2;RU=AGGCTATGT;ReadPosRankSum=0.278;STR	GT:AD:DP:GQ:PL	0/1:4,7:13:99:683,0,422
Chr18	25946173	25946174	CC	-	exonic	CNGB1	frameshift deletion	CNGB1:NM_001135640:exon14:c.1164_1165del:p.388_389del,CNGB1:NM_181019:exon14:c.1164_1165del:p.388_389del	exonic	ENSBTAG00000005702	frameshift deletion	ENSBTAG00000005702:ENSBTAT00000032433:exon14:c.1164_1165del:p.388_389del,ENSBTAG00000005702:ENSBTAT00000064172:exon14:c.1164_1165del:p.388_389del	Chr18	25946172	.	TCC	T	168.52	PASS	AC=2;AF=1.00;AN=2;BaseQRankSum=0.736;DP=8;FS=0.000;HRun=0;MLEAC=2;MLEAF=1.00;MQ=47.12;MQ0=0;MQRankSum=-0.736;QD=10.53;ReadPosRankSum=0.736	GT:AD:DP:GQ:PL	1/1:1,5:8:7:205,7,0
Chr18	25946176	25946176	C	-	exonic	CNGB1	frameshift deletion	CNGB1:NM_001135640:exon14:c.1162delG:p.E388fs,CNGB1:NM_181019:exon14:c.1162delG:p.E388fs	exonic	ENSBTAG00000005702	frameshift deletion	ENSBTAG00000005702:ENSBTAT00000032433:exon14:c.1162delG:p.E388fs,ENSBTAG00000005702:ENSBTAT00000064172:exon14:c.1162delG:p.E388fs	Chr18	25946175	.	TC	T	97.92	PASS	AC=1;AF=0.500;AN=2;BaseQRankSum=0.736;DP=6;FS=0.000;HRun=2;MLEAC=1;MLEAF=0.500;MQ=41.96;MQ0=0;MQRankSum=-0.736;QD=16.32;RPA=2,1;RU=C;ReadPosRankSum=0.736;STR	GT:AD:DP:GQ:PL	0/1:1,5:6:5:134,0,5
Chr18	52205495	52205496	TG	-	splicing	PLAUR	.	.	splicing	ENSBTAG00000013125	.	.	Chr18	52205494	.	CTG	C	550.73	PASS	AC=2;AF=1.00;AN=2;DP=13;FS=0.000;HRun=0;MLEAC=2;MLEAF=1.00;MQ=50.39;MQ0=0;QD=21.18;RPA=2,1;RU=TG;STR	GT:AD:DP:GQ:PL	1/1:0,13:13:39:588,39,0
Chr18	52503933	52503933	-	AG	exonic	ZNF227	frameshift insertion	ZNF227:NM_001077960:exon6:c.784_785insAG:p.Q262fs	exonic	ENSBTAG00000027431	frameshift insertion	ENSBTAG00000027431:ENSBTAT00000017798:exon6:c.784_785insAG:p.Q262fs	Chr18	52503933	rs134615061	C	CAG	224.87	PASS	AC=2;AF=1.00;AN=2;DB;DP=5;FS=0.000;HRun=0;MLEAC=2;MLEAF=1.00;MQ=49.96;MQ0=0;QD=22.49	GT:AD:DP:GQ:PL	1/1:0,5:5:15:262,15,0
Chr18	54081071	54081071	G	-	exonic	PNMAL1	frameshift deletion	PNMAL1:NM_001102512:exon2:c.906delG:p.K302fs	exonic	ENSBTAG00000009337	frameshift deletion	ENSBTAG00000009337:ENSBTAT00000012291:exon2:c.906delG:p.K302fs	Chr18	54081070	.	AG	A	253.73	PASS	AC=1;AF=0.500;AN=2;BaseQRankSum=1.666;DP=9;FS=0.000;HRun=0;MLEAC=1;MLEAF=0.500;MQ=57.39;MQ0=0;MQRankSum=1.179;QD=28.19;ReadPosRankSum=0.762	GT:AD:DP:GQ:PL	0/1:2,7:9:64:291,0,64
Chr18	56111089	56111089	-	T	exonic	HRC	frameshift insertion	HRC:NM_001102313:exon1:c.710_711insA:p.G237fs	exonic	ENSBTAG00000002853	frameshift insertion	ENSBTAG00000002853:ENSBTAT00000043065:exon1:c.710_711insA:p.G237fs	Chr18	56111089	.	A	AT	251.74	PASS	AC=2;AF=1.00;AN=2;DP=11;FS=0.000;HRun=0;MLEAC=2;MLEAF=1.00;MQ=39.09;MQ0=0;QD=22.89	GT:AD:DP:GQ:PL	1/1:0,10:10:30:289,30,0
Chr18	56111090	56111090	-	TT	exonic	HRC	frameshift insertion	HRC:NM_001102313:exon1:c.709_710insAA:p.G237fs	exonic	ENSBTAG00000002853	frameshift insertion	ENSBTAG00000002853:ENSBTAT00000043065:exon1:c.709_710insAA:p.G237fs	Chr18	56111090	.	C	CTT	208.14	PASS	AC=2;AF=1.00;AN=2;BaseQRankSum=0.747;DP=10;FS=0.000;HRun=0;MLEAC=2;MLEAF=1.00;MQ=39.96;MQ0=0;MQRankSum=-0.747;QD=10.41;ReadPosRankSum=0.747	GT:AD:DP:GQ:PL	1/1:1,7:9:10:245,10,0
Chr18	58155136	58155136	-	AG	exonic	ZNF432	frameshift insertion	ZNF432:NM_001192232:exon5:c.190_191insAG:p.R64fs	intronic	ENSBTAG00000006954	.	.	Chr18	58155136	rs383035833	C	CAG	681.73	PASS	AC=2;AF=1.00;AN=2;DB;DP=13;FS=0.000;HRun=0;MLEAC=2;MLEAF=1.00;MQ=48.24;MQ0=0;QD=26.22	GT:AD:DP:GQ:PL	1/1:0,13:13:39:719,39,0
Chr18	62342697	62342697	-	G	exonic	CCDC106	frameshift insertion	CCDC106:NM_001080334:exon6:c.674dupC:p.P225fs	exonic	ENSBTAG00000011517	frameshift insertion	ENSBTAG00000011517:ENSBTAT00000015303:exon6:c.674dupC:p.P225fs	Chr18	62342697	.	C	CG	282.73	PASS	AC=1;AF=0.500;AN=2;BaseQRankSum=1.644;DP=18;FS=2.003;HRun=0;MLEAC=1;MLEAF=0.500;MQ=49.25;MQ0=0;MQRankSum=-2.977;QD=15.71;RPA=4,5;RU=G;ReadPosRankSum=0.222;STR	GT:AD:DP:GQ:PL	0/1:8,10:18:99:320,0,247
Chr19	19936251	19936252	AC	-	exonic	ULBP11	frameshift deletion	ULBP11:NM_001168610:exon5:c.951_952del:p.317_318del	intronic	ENSBTAG00000006894	.	.	Chr19	19936250	.	GAC	G	270.8	PASS	AC=2;AF=1.00;AN=2;DP=7;FS=0.000;HRun=0;MLEAC=2;MLEAF=1.00;MQ=45.32;MQ0=0;QD=19.34	GT:AD:DP:GQ:PL	1/1:0,6:6:18:308,18,0
Chr19	31980726	31980726	-	A	splicing	ELAC2(NM_001193065:exon5:c.356-2->T)	.	.	splicing	ENSBTAG00000021939(ENSBTAT00000029249:exon5:c.356-2->T)	.	.	Chr19	31980726	rs378038705	T	TA	139.73	PASS	AC=1;AF=0.500;AN=2;BaseQRankSum=2.556;DB;DP=16;FS=0.000;HRun=0;MLEAC=1;MLEAF=0.500;MQ=49.25;MQ0=0;MQRankSum=-1.448;QD=8.73;ReadPosRankSum=0.150	GT:AD:DP:GQ:PL	0/1:7,8:16:99:177,0,262
Chr19	38563602	38563602	T	-	splicing	HOXB4(NM_001078114:exon2:c.441+1A>-,NM_001078114:exon3:c.442-1A>-)	.	.	exonic	ENSBTAG00000039599	frameshift deletion	ENSBTAG00000039599:ENSBTAT00000043402:exon2:c.441delA:p.K147fs	Chr19	38563601	rs385802188	CT	C	159.87	PASS	AC=2;AF=1.00;AN=2;DB;DP=5;FS=0.000;HRun=4;MLEAC=2;MLEAF=1.00;MQ=60.00;MQ0=0;QD=31.97;RPA=4,3;RU=T;STR	GT:AD:DP:GQ:PL	1/1:0,5:5:15:197,15,0
Chr19	45412011	45412014	GGGC	-	exonic	PLCD3	frameshift deletion	PLCD3:NM_001193028:exon15:c.2395_2398del:p.799_800del	exonic	ENSBTAG00000006052	frameshift deletion	ENSBTAG00000006052:ENSBTAT00000034821:exon15:c.2395_2398del:p.799_800del	Chr19	45412010	.	AGGGC	A	404.73	PASS	AC=1;AF=0.500;AN=2;BaseQRankSum=0.296;DP=13;FS=0.000;HRun=0;MLEAC=1;MLEAF=0.500;MQ=52.45;MQ0=0;MQRankSum=0.546;QD=7.78;RPA=2,1;RU=GGGC;ReadPosRankSum=0.296;STR	GT:AD:DP:GQ:PL	0/1:3,7:13:99:442,0,169
Chr20	8038920	8038920	-	AGGAAA	splicing	BTF3(NM_001025314:exon7:c.443-2->TTTCCT)	.	.	splicing	ENSBTAG00000010012(ENSBTAT00000036839:exon7:c.443-2->TTTCCT)	.	.	Chr20	8038920	.	T	TAGGAAA	649.75	PASS	AC=2;AF=1.00;AN=2;DP=12;FS=0.000;HRun=0;MLEAC=2;MLEAF=1.00;MQ=58.17;MQ0=0;QD=9.02;RPA=1,2;RU=AGGAAA;STR	GT:AD:DP:GQ:PL	1/1:0,8:12:24:687,24,0
Chr20	38182222	38182222	T	-	exonic	LOC537188	frameshift deletion	LOC537188:NM_001076087:exon1:c.55delT:p.F19fs	exonic	ENSBTAG00000002701	frameshift deletion	ENSBTAG00000002701:ENSBTAT00000003497:exon1:c.55delT:p.F19fs	Chr20	38182221	.	GT	G	164.73	PASS	AC=1;AF=0.500;AN=2;BaseQRankSum=-0.825;DP=12;FS=0.000;HRun=4;MLEAC=1;MLEAF=0.500;MQ=56.04;MQ0=0;MQRankSum=-0.466;QD=13.73;RPA=4,3;RU=T;ReadPosRankSum=1.186;STR	GT:AD:DP:GQ:PL	0/1:5,6:12:99:202,0,164
Chr20	55968253	55968253	-	C	exonic	BASP1	frameshift insertion	BASP1:NM_174780:exon2:c.220dupG:p.A74fs	ncRNA_splicing	ENSBTAG00000033565(ENSBTAT00000047705:exon2:c.219+2->G,ENSBTAT00000047705:exon3:c.220-1->G)	.	.	Chr20	55968253	.	G	GC	258.77	PASS	AC=2;AF=1.00;AN=2;DP=8;FS=0.000;HRun=0;MLEAC=2;MLEAF=1.00;MQ=29.00;MQ0=0;QD=32.35;RPA=1,2;RU=C;STR	GT:AD:DP:GQ:PL	1/1:0,7:8:21:296,21,0
Chr21	22735110	22735110	G	-	exonic	WDR73	frameshift deletion	WDR73:NM_001077891:exon6:c.425delC:p.S142fs	exonic	ENSBTAG00000001387	frameshift deletion	ENSBTAG00000001387:ENSBTAT00000047334:exon6:c.425delC:p.S142fs	Chr21	22735109	.	AG	A	773.73	PASS	AC=2;AF=1.00;AN=2;DP=18;FS=0.000;HRun=0;MLEAC=2;MLEAF=1.00;MQ=51.77;MQ0=0;QD=42.99	GT:AD:DP:GQ:PL	1/1:0,18:18:54:811,54,0
Chr21	45575576	45575576	-	A	splicing	BAZ1A(NM_001192940:exon6:c.472-2->T)	.	.	splicing	ENSBTAG00000020164(ENSBTAT00000026857:exon6:c.472-2->T)	.	.	Chr21	45575576	rs432464874	T	TA	189.77	PASS	AC=2;AF=1.00;AN=2;DB;DP=7;FS=0.000;HRun=0;MLEAC=2;MLEAF=1.00;MQ=60.00;MQ0=0;QD=27.11;RPA=7,8;RU=A;STR	GT:AD:DP:GQ:PL	1/1:0,7:7:21:227,21,0
Chr22	10864919	10864919	-	A	splicing	GOLGA4(NM_001192125:exon6:c.681+2->A)	.	.	splicing	ENSBTAG00000016563(ENSBTAT00000022033:exon6:c.681+2->A)	.	.	Chr22	10864919	.	T	TA	241.73	PASS	AC=2;AF=1.00;AN=2;DP=17;FS=0.000;HRun=0;MLEAC=2;MLEAF=1.00;MQ=57.23;MQ0=0;QD=14.22;RPA=12,13;RU=A;STR	GT:AD:DP:GQ:PL	1/1:0,14:17:40:279,40,0
Chr22	11158131	11158132	AA	-	splicing	ITGA9	.	.	intronic	ENSBTAG00000016566	.	.	Chr22	11158130	.	CAA	C	94.92	PASS	AC=1;AF=0.500;AN=2;BaseQRankSum=0.736;DP=8;FS=0.000;HRun=15;MLEAC=1;MLEAF=0.500;MQ=50.65;MQ0=0;MQRankSum=0.736;QD=5.93;RPA=15,13;RU=A;ReadPosRankSum=-0.736;STR	GT:AD:DP:GQ:PL	0/1:1,5:8:5:131,0,5
Chr22	12078375	12078375	C	-	splicing	SCN5A(NM_174458:exon8:c.724+1G>-,NM_174458:exon9:c.725-1G>-)	.	.	exonic	ENSBTAG00000009155	frameshift deletion	ENSBTAG00000009155:ENSBTAT00000012068:exon8:c.724delG:p.A242fs	Chr22	12078374	rs383448948	GC	G	294.74	PASS	AC=2;AF=1.00;AN=2;DB;DP=10;FS=0.000;HRun=6;MLEAC=2;MLEAF=1.00;MQ=55.21;MQ0=0;QD=29.47;RPA=6,5;RU=C;STR	GT:AD:DP:GQ:PL	1/1:0,9:10:27:332,27,0
Chr22	53831199	53831202	TGTT	-	exonic	LOC529196	frameshift deletion	LOC529196:NM_001075921:exon2:c.776_779del:p.259_260del	exonic	ENSBTAG00000031355	frameshift deletion	ENSBTAG00000031355:ENSBTAT00000044432:exon2:c.776_779del:p.259_260del	Chr22	53831198	.	GTGTT	G	297.73	PASS	AC=1;AF=0.500;AN=2;BaseQRankSum=2.843;DP=15;FS=0.000;HRun=0;MLEAC=1;MLEAF=0.500;MQ=55.21;MQ0=0;MQRankSum=-1.517;QD=4.96;RPA=2,1;RU=TGTT;ReadPosRankSum=-1.813;STR	GT:AD:DP:GQ:PL	0/1:6,6:15:99:335,0,369
Chr22	57291918	57291918	-	A	splicing	TSEN2(NM_001042477:exon8:c.892-2->T)	.	.	splicing	ENSBTAG00000037980(ENSBTAT00000044043:exon7:c.892-2->T,ENSBTAT00000044041:exon8:c.892-2->T)	.	.	Chr22	57291918	rs135997156	T	TA	552.73	PASS	AC=2;AF=1.00;AN=2;DB;DP=16;FS=0.000;HRun=0;MLEAC=2;MLEAF=1.00;MQ=53.95;MQ0=0;QD=34.55;RPA=4,5;RU=A;STR	GT:AD:DP:GQ:PL	1/1:0,16:16:48:590,48,0
Chr23	19912805	19912805	-	G	splicing	PLA2G7(NM_174578:exon11:c.873-2->C)	.	.	splicing	ENSBTAG00000019315(ENSBTAT00000025719:exon11:c.873-2->C)	.	.	Chr23	19912805	.	T	TG	235.73	PASS	AC=1;AF=0.500;AN=2;BaseQRankSum=2.257;DP=15;FS=0.000;HRun=0;MLEAC=1;MLEAF=0.500;MQ=58.45;MQ0=0;MQRankSum=-0.405;QD=15.72;ReadPosRankSum=0.752	GT:AD:DP:GQ:PL	0/1:8,7:15:99:273,0,318
Chr23	25351571	25351575	GTTTC	-	splicing	BOLA-DQA2	.	.	exonic	ENSBTAG00000009656	frameshift deletion	ENSBTAG00000009656:ENSBTAT00000034283:exon3:c.739_743del:p.247_248del	Chr23	25351570	rs383197484	GGTTTC	G	362.73	PASS	AC=1;AF=0.500;AN=2;BaseQRankSum=2.219;DB;DP=9;FS=13.222;HRun=0;MLEAC=1;MLEAF=0.500;MQ=45.47;MQ0=0;MQRankSum=-2.219;QD=8.06;ReadPosRankSum=0.361	GT:AD:DP:GQ:PL	0/1:4,5:9:99:400,0,312
Chr23	27726780	27726780	G	-	exonic	MIC1,MIC2	frameshift deletion	MIC1:NM_001127317:exon2:c.299delC:p.A100fs,MIC2:NM_001281907:exon2:c.299delC:p.A100fs	exonic	ENSBTAG00000010166	frameshift deletion	ENSBTAG00000010166:ENSBTAT00000013413:exon2:c.299delC:p.A100fs	Chr23	27726779	rs381537941	TG	T	129.73	PASS	AC=1;AF=0.500;AN=2;BaseQRankSum=-2.511;DB;DP=19;FS=2.515;HRun=0;MLEAC=1;MLEAF=0.500;MQ=44.51;MQ0=0;MQRankSum=0.674;QD=6.83;ReadPosRankSum=-1.898	GT:AD:DP:GQ:PL	0/1:10,5:16:99:167,0,409
Chr23	30305469	30305469	-	GT	exonic	ZSCAN16	frameshift insertion	ZSCAN16:NM_001034411:exon4:c.776_777insAC:p.T259fs	exonic	ENSBTAG00000031873	frameshift insertion	ENSBTAG00000031873:ENSBTAT00000009301:exon4:c.776_777insAC:p.T259fs	Chr23	30305469	.	A	AGT	407.73	PASS	AC=1;AF=0.500;AN=2;BaseQRankSum=1.919;DP=22;FS=1.871;HRun=0;MLEAC=1;MLEAF=0.500;MQ=60.00;MQ0=0;MQRankSum=0.204;QD=9.27;RPA=4,5;RU=GT;ReadPosRankSum=-1.755;STR	GT:AD:DP:GQ:PL	0/1:9,10:22:99:445,0,353
Chr23	30332627	30332628	TT	-	exonic	ZNF165	frameshift deletion	ZNF165:NM_001191376:exon4:c.1435_1436del:p.479_479del	exonic	ENSBTAG00000031874	frameshift deletion	ENSBTAG00000031874:ENSBTAT00000003993:exon4:c.1435_1436del:p.479_479del	Chr23	30332626	.	CTT	C	520.73	PASS	AC=1;AF=0.500;AN=2;BaseQRankSum=0.983;DP=19;FS=2.077;HRun=0;MLEAC=1;MLEAF=0.500;MQ=54.95;MQ0=0;MQRankSum=-1.077;QD=13.70;ReadPosRankSum=-0.515	GT:AD:DP:GQ:PL	0/1:6,12:19:99:558,0,249
Chr23	31112679	31112679	C	-	exonic	HIST1H2BN	frameshift deletion	HIST1H2BN:NM_001078063:exon1:c.29delC:p.A10fs	exonic	ENSBTAG00000038173	frameshift deletion	ENSBTAG00000038173:ENSBTAT00000056959:exon1:c.29delC:p.A10fs	Chr23	31112678	.	GC	G	108.73	PASS	AC=1;AF=0.500;AN=2;BaseQRankSum=0.053;DP=18;FS=9.901;HRun=4;MLEAC=1;MLEAF=0.500;MQ=47.12;MQ0=0;MQRankSum=-1.423;QD=6.04;RPA=4,3;RU=C;ReadPosRankSum=-0.158;STR	GT:AD:DP:GQ:PL	0/1:12,5:18:99:146,0,421
Chr23	49960987	49960991	TGAAA	-	splicing	PRPF4B	.	.	splicing	ENSBTAG00000002086	.	.	Chr23	49960986	.	CTGAAA	C	495.73	PASS	AC=1;AF=0.500;AN=2;BaseQRankSum=0.578;DP=16;FS=0.000;HRun=0;MLEAC=1;MLEAF=0.500;MQ=60.00;MQ0=0;MQRankSum=1.208;QD=6.20;RPA=2,1;RU=TGAAA;ReadPosRankSum=1.313;STR	GT:AD:DP:GQ:PL	0/1:8,8:16:99:533,0,567
Chr24	4255104	4255104	-	G	exonic	CNDP1	frameshift insertion	CNDP1:NM_001102275:exon2:c.9dupC:p.A4fs	exonic	ENSBTAG00000021428	frameshift insertion	ENSBTAG00000021428:ENSBTAT00000028564:exon2:c.9dupC:p.A4fs	Chr24	4255104	.	C	CG	320.73	PASS	AC=2;AF=1.00;AN=2;DP=15;FS=0.000;HRun=0;MLEAC=2;MLEAF=1.00;MQ=46.14;MQ0=0;QD=21.38;RPA=5,6;RU=G;STR	GT:AD:DP:GQ:PL	1/1:0,13:15:38:358,38,0
Chr24	4255109	4255109	-	A	exonic	CNDP1	frameshift insertion	CNDP1:NM_001102275:exon2:c.4_5insT:p.A2fs	exonic	ENSBTAG00000021428	frameshift insertion	ENSBTAG00000021428:ENSBTAT00000028564:exon2:c.4_5insT:p.A2fs	Chr24	4255109	.	G	GA	255.37	PASS	AC=1;AF=0.500;AN=2;BaseQRankSum=0.589;DP=14;FS=3.090;HRun=0;MLEAC=1;MLEAF=0.500;MQ=44.98;MQ0=0;MQRankSum=-1.768;QD=18.24;ReadPosRankSum=0.589	GT:AD:DP:GQ:PL	0/1:2,9:14:8:292,0,8
Chr24	35943438	35943438	-	G	exonic	TYMS	frameshift insertion	TYMS:NM_001037816:exon7:c.878dupG:p.S293fs	exonic	ENSBTAG00000007003	frameshift insertion	ENSBTAG00000007003:ENSBTAT00000009214:exon7:c.878dupG:p.S293fs	Chr24	35943438	.	A	AG	471.73	PASS	AC=2;AF=1.00;AN=2;DP=13;FS=0.000;HRun=0;MLEAC=2;MLEAF=1.00;MQ=56.35;MQ0=0;QD=36.29;RPA=1,2;RU=G;STR	GT:AD:DP:GQ:PL	1/1:0,12:13:36:509,36,0
Chr24	46226702	46226702	-	A	splicing	PSTPIP2(NM_001101112:exon5:c.213-2->T)	.	.	splicing	ENSBTAG00000002624(ENSBTAT00000054061:exon5:c.213-2->T)	.	.	Chr24	46226702	rs481305671	T	TA	214.74	PASS	AC=2;AF=1.00;AN=2;DB;DP=12;FS=0.000;HRun=0;MLEAC=2;MLEAF=1.00;MQ=56.04;MQ0=0;QD=17.89;RPA=10,11;RU=A;STR	GT:AD:DP:GQ:PL	1/1:0,9:12:27:252,27,0
Chr24	50736489	50736490	GC	-	exonic	MAPK4	frameshift deletion	MAPK4:NM_001075920:exon3:c.1056_1057del:p.352_353del	intronic	ENSBTAG00000009907	.	.	Chr24	50736488	.	TGC	T	234.8	PASS	AC=2;AF=1.00;AN=2;DP=6;FS=0.000;HRun=0;MLEAC=2;MLEAF=1.00;MQ=51.77;MQ0=0;QD=19.57	GT:AD:DP:GQ:PL	1/1:0,6:6:18:272,18,0
Chr24	50736492	50736502	GGTCCTCCACA	-	exonic	MAPK4	frameshift deletion	MAPK4:NM_001075920:exon3:c.1059_1069del:p.353_357del	intronic	ENSBTAG00000009907	.	.	Chr24	50736491	.	TGGTCCTCCACA	T	774.8	PASS	AC=2;AF=1.00;AN=2;DP=6;FS=0.000;HRun=0;MLEAC=2;MLEAF=1.00;MQ=51.77;MQ0=0;QD=11.74	GT:AD:DP:GQ:PL	1/1:0,6:6:18:812,18,0
Chr25	3790227	3790227	-	GA	exonic	MGRN1	frameshift insertion	MGRN1:NM_001076942:exon17:c.1726_1727insGA:p.X576delinsX	exonic	ENSBTAG00000018999	frameshift insertion	ENSBTAG00000018999:ENSBTAT00000025290:exon17:c.1726_1727insGA:p.X576delinsX	Chr25	3790227	.	T	TGA	209.87	PASS	AC=2;AF=1.00;AN=2;DP=5;FS=0.000;HRun=0;MLEAC=2;MLEAF=1.00;MQ=60.00;MQ0=0;QD=20.99;RPA=1,2;RU=GA;STR	GT:AD:DP:GQ:PL	1/1:0,5:5:15:247,15,0
Chr25	18658540	18658540	-	TTATATCA	exonic	ERI2	stopgain SNV	ERI2:NM_001205577:exon9:c.913_914insTGATATAA:p.K305_V306delinsMIX	exonic	ENSBTAG00000006448	stopgain SNV	ENSBTAG00000006448:ENSBTAT00000008456:exon9:c.913_914insTGATATAA:p.K305_V306delinsMIX	Chr25	18658540	.	T	TTTATATCA	560.73	PASS	AC=1;AF=0.500;AN=2;BaseQRankSum=-2.874;DP=16;FS=5.193;HRun=0;MLEAC=1;MLEAF=0.500;MQ=58.55;MQ0=0;MQRankSum=-0.054;QD=4.38;ReadPosRankSum=-0.163	GT:AD:DP:GQ:PL	0/1:10,6:16:99:598,0,1029
Chr25	25233603	25233603	-	A	splicing	IL21R	.	.	splicing	ENSBTAG00000019567	.	.	Chr25	25233603	.	T	TA	449.73	PASS	AC=2;AF=1.00;AN=2;DP=12;FS=0.000;HRun=0;MLEAC=2;MLEAF=1.00;MQ=53.95;MQ0=0;QD=37.48;RPA=2,3;RU=A;STR	GT:AD:DP:GQ:PL	1/1:0,12:12:36:487,36,0
Chr25	34727211	34727211	-	GAGAGCA	splicing	TMEM120A(NM_001079600:exon9:c.630-2->TGCTCTC)	.	.	splicing	ENSBTAG00000016139(ENSBTAT00000021482:exon9:c.630-2->TGCTCTC)	.	.	Chr25	34727211	.	T	TGAGAGCA	595.75	PASS	AC=2;AF=1.00;AN=2;DP=10;FS=0.000;HRun=0;MLEAC=2;MLEAF=1.00;MQ=60.00;MQ0=0;QD=8.51;RPA=1,2;RU=GAGAGCA;STR	GT:AD:DP:GQ:PL	1/1:0,8:10:24:633,24,0
Chr25	36894227	36894227	-	G	splicing	COPS6(NM_001101963:exon9:c.641-2->C)	.	.	splicing	ENSBTAG00000002871(ENSBTAT00000003725:exon9:c.641-2->C)	.	.	Chr25	36894227	.	T	TG	225.75	PASS	AC=2;AF=1.00;AN=2;DP=12;FS=0.000;HRun=0;MLEAC=2;MLEAF=1.00;MQ=36.07;MQ0=0;QD=18.81;RPA=6,7;RU=G;STR	GT:AD:DP:GQ:PL	1/1:0,8:12:24:263,24,0
Chr25	39309142	39309142	C	-	exonic	LOC100196899	frameshift deletion	LOC100196899:NM_001143747:exon2:c.192delC:p.H64fs	exonic	ENSBTAG00000047781	frameshift deletion	ENSBTAG00000047781:ENSBTAT00000065886:exon2:c.192delC:p.H64fs	Chr25	39309141	.	AC	A	165.73	PASS	AC=1;AF=0.500;AN=2;BaseQRankSum=1.422;DP=9;FS=4.771;HRun=5;MLEAC=1;MLEAF=0.500;MQ=54.65;MQ0=0;MQRankSum=1.203;QD=18.41;RPA=5,4;RU=C;ReadPosRankSum=-0.248;STR	GT:AD:DP:GQ:PL	0/1:3,6:9:85:203,0,85
Chr26	18902093	18902093	-	C	exonic	CRTAC1	frameshift insertion	CRTAC1:NM_001191289:exon9:c.1183_1184insG:p.H395fs,CRTAC1:NM_001205325:exon9:c.1183_1184insG:p.H395fs	splicing	ENSBTAG00000008102(ENSBTAT00000010659:exon12:c.1176+1->G,ENSBTAT00000010659:exon13:c.1177-2->G)	.	.	Chr26	18902093	rs385001268	T	TC	235.77	PASS	AC=2;AF=1.00;AN=2;DB;DP=7;FS=0.000;HRun=0;MLEAC=2;MLEAF=1.00;MQ=29.00;MQ0=0;QD=33.68	GT:AD:DP:GQ:PL	1/1:0,7:7:21:273,21,0
Chr26	18902130	18902130	-	C	exonic	CRTAC1	frameshift insertion	CRTAC1:NM_001191289:exon9:c.1146dupG:p.S383fs,CRTAC1:NM_001205325:exon9:c.1146dupG:p.S383fs	splicing	ENSBTAG00000008102(ENSBTAT00000010659:exon10:c.1143+1->G,ENSBTAT00000010659:exon11:c.1144-2->G)	.	.	Chr26	18902130	rs381696393	T	TC	206.8	PASS	AC=2;AF=1.00;AN=2;DB;DP=8;FS=0.000;HRun=0;MLEAC=2;MLEAF=1.00;MQ=27.78;MQ0=0;QD=25.85;RPA=2,3;RU=C;STR	GT:AD:DP:GQ:PL	1/1:0,6:8:18:244,18,0
Chr27	5483532	5483532	G	-	exonic	DEFB1	stopgain SNV	DEFB1:NM_175703:exon3:c.170delC:p.S57X	exonic	ENSBTAG00000033545	stopgain SNV	ENSBTAG00000033545:ENSBTAT00000009756:exon3:c.170delC:p.S57X	Chr27	5483531	.	TG	T	438.73	PASS	AC=1;AF=0.500;AN=2;BaseQRankSum=2.681;DP=26;FS=0.000;HRun=0;MLEAC=1;MLEAF=0.500;MQ=43.03;MQ0=0;MQRankSum=-2.763;QD=16.87;ReadPosRankSum=0.206	GT:AD:DP:GQ:PL	0/1:6,14:24:99:476,0,255
Chr27	5483542	5483542	-	G	exonic	DEFB1	frameshift insertion	DEFB1:NM_175703:exon3:c.159_160insC:p.F54fs	exonic	ENSBTAG00000033545	frameshift insertion	ENSBTAG00000033545:ENSBTAT00000009756:exon3:c.159_160insC:p.F54fs	Chr27	5483542	.	A	AG	495.73	PASS	AC=1;AF=0.500;AN=2;BaseQRankSum=2.628;DP=25;FS=0.000;HRun=0;MLEAC=1;MLEAF=0.500;MQ=43.78;MQ0=0;MQRankSum=-3.037;QD=19.83;ReadPosRankSum=0.034	GT:AD:DP:GQ:PL	0/1:8,14:24:99:533,0,294
Chr27	14563378	14563378	-	A	splicing	CFAP97(NM_001045999:exon4:c.1037-2->T)	.	.	splicing	ENSBTAG00000013211(ENSBTAT00000017582:exon3:c.1037-2->T)	.	.	Chr27	14563378	.	T	TA	335.73	PASS	AC=1;AF=0.500;AN=2;BaseQRankSum=1.317;DP=17;FS=0.000;HRun=0;MLEAC=1;MLEAF=0.500;MQ=49.64;MQ0=0;MQRankSum=-1.610;QD=19.75;RPA=1,2;RU=A;ReadPosRankSum=0.244;STR	GT:AD:DP:GQ:PL	0/1:7,10:17:99:373,0,246
Chr27	15478178	15478180	TTG	-	splicing	FAT1	.	.	splicing	ENSBTAG00000020657	.	.	Chr27	15478177	.	CTTG	C	330.73	PASS	AC=1;AF=0.500;AN=2;BaseQRankSum=3.281;DP=16;FS=5.021;HRun=0;MLEAC=1;MLEAF=0.500;MQ=55.52;MQ0=0;MQRankSum=-2.117;QD=6.89;RPA=2,1;RU=TTG;ReadPosRankSum=0.953;STR	GT:AD:DP:GQ:PL	0/1:9,7:16:99:368,0,486
Chr28	8343997	8343997	-	G	splicing	GNG4(NM_001103324:exon5:c.100-2->C)	.	.	splicing	ENSBTAG00000002908(ENSBTAT00000003777:exon5:c.100-2->C)	.	.	Chr28	8343997	.	T	TG	259.73	PASS	AC=1;AF=0.500;AN=2;BaseQRankSum=-1.768;DP=14;FS=5.021;HRun=0;MLEAC=1;MLEAF=0.500;MQ=56.62;MQ0=0;MQRankSum=0.212;QD=18.55;RPA=6,7;RU=G;ReadPosRankSum=0.354;STR	GT:AD:DP:GQ:PL	0/1:4,10:14:99:297,0,99
Chr28	24589183	24589183	-	A	splicing	HERC4(NM_001076894:exon25:c.2863-2->T)	.	.	splicing	ENSBTAG00000014029(ENSBTAT00000018639:exon25:c.2863-2->T)	.	.	Chr28	24589183	.	T	TA	374.73	PASS	AC=2;AF=1.00;AN=2;DP=12;FS=0.000;HRun=0;MLEAC=2;MLEAF=1.00;MQ=58.05;MQ0=0;QD=31.23;RPA=4,5;RU=A;STR	GT:AD:DP:GQ:PL	1/1:0,11:12:33:412,33,0
Chr28	26592224	26592224	-	A	splicing	PPA1(NM_001075118:exon6:c.298-2->T)	.	.	splicing	ENSBTAG00000007836(ENSBTAT00000010311:exon6:c.298-2->T)	.	.	Chr28	26592224	rs380683809	T	TA	103.73	PASS	AC=1;AF=0.500;AN=2;BaseQRankSum=0.259;DB;DP=15;FS=0.000;HRun=0;MLEAC=1;MLEAF=0.500;MQ=58.45;MQ0=0;MQRankSum=0.000;QD=6.92;RPA=9,10;RU=A;ReadPosRankSum=0.779;STR	GT:AD:DP:GQ:PL	0/1:6,6:15:99:141,0,149
Chr28	26795053	26795054	TG	-	splicing	NODAL	.	.	splicing	ENSBTAG00000013090	.	.	Chr28	26795052	.	CTG	C	620.73	PASS	AC=2;AF=1.00;AN=2;DP=15;FS=0.000;HRun=0;MLEAC=2;MLEAF=1.00;MQ=58.45;MQ0=0;QD=20.69;RPA=2,1;RU=TG;STR	GT:AD:DP:GQ:PL	1/1:0,13:15:39:658,39,0
Chr28	29789262	29789262	-	C	splicing	MYOZ1(NM_174397:exon7:c.449+2->G)	.	.	splicing	ENSBTAG00000033008(ENSBTAT00000055220:exon7:c.450+2->G,ENSBTAT00000028159:exon7:c.450+2->G)	.	.	Chr28	29789262	.	A	AC	143.87	PASS	AC=2;AF=1.00;AN=2;DP=5;FS=0.000;HRun=0;MLEAC=2;MLEAF=1.00;MQ=27.03;MQ0=0;QD=28.77	GT:AD:DP:GQ:PL	1/1:0,5:5:15:181,15,0
Chr28	44940978	44940978	-	C	exonic	RASSF4	frameshift insertion	RASSF4:NM_001075454:exon10:c.868dupG:p.V290fs	exonic	ENSBTAG00000002669	frameshift insertion	ENSBTAG00000002669:ENSBTAT00000003457:exon10:c.868dupG:p.V290fs	Chr28	44940978	.	A	AC	192.77	PASS	AC=2;AF=1.00;AN=2;DP=9;FS=0.000;HRun=0;MLEAC=2;MLEAF=1.00;MQ=48.72;MQ0=0;QD=21.42;RPA=6,7;RU=C;STR	GT:AD:DP:GQ:PL	1/1:0,7:9:21:230,21,0
Chr29	7463863	7463863	-	A	splicing	CTSC(NM_001033617:exon5:c.757+2->A)	.	.	splicing	ENSBTAG00000011100(ENSBTAT00000014735:exon5:c.757+2->A)	.	.	Chr29	7463863	.	T	TA	234.73	PASS	AC=1;AF=0.500;AN=2;BaseQRankSum=-2.874;DP=16;FS=10.296;HRun=0;MLEAC=1;MLEAF=0.500;MQ=55.82;MQ0=0;MQRankSum=-0.488;QD=14.67;RPA=7,8;RU=A;ReadPosRankSum=1.030;STR	GT:AD:DP:GQ:PL	0/1:6,10:16:99:272,0,154
Chr29	26859382	26859383	CT	-	exonic	LOC504623	frameshift deletion	LOC504623:NM_001206756:exon1:c.77_78del:p.26_26del	exonic	ENSBTAG00000038590	frameshift deletion	ENSBTAG00000038590:ENSBTAT00000054017:exon1:c.77_78del:p.26_26del	Chr29	26859381	.	CCT	C	303.73	PASS	AC=1;AF=0.500;AN=2;BaseQRankSum=-2.431;DP=17;FS=2.081;HRun=0;MLEAC=1;MLEAF=0.500;MQ=48.42;MQ0=0;MQRankSum=0.993;QD=8.93;RPA=3,2;RU=CT;ReadPosRankSum=0.556;STR	GT:AD:DP:GQ:PL	0/1:7,8:15:99:341,0,294
Chr29	36961159	36961159	-	T	exonic	ST14	frameshift insertion	ST14:NM_001076538:exon5:c.455dupT:p.L152fs	exonic	ENSBTAG00000019712	frameshift insertion	ENSBTAG00000019712:ENSBTAT00000026272:exon15:c.1023_1024insT:p.Y341fs	Chr29	36961159	rs382797733	C	CT	217.8	PASS	AC=2;AF=1.00;AN=2;DB;DP=7;FS=0.000;HRun=0;MLEAC=2;MLEAF=1.00;MQ=32.67;MQ0=0;QD=31.11;RPA=1,2;RU=T;STR	GT:AD:DP:GQ:PL	1/1:0,6:7:18:255,18,0
Chr29	38663542	38663548	GTCACCC	-	exonic	PAG15	frameshift deletion	PAG15:NM_176624:exon6:c.726_732del:p.242_244del	exonic	ENSBTAG00000048133	frameshift deletion	ENSBTAG00000048133:ENSBTAT00000050664:exon6:c.726_732del:p.242_244del	Chr29	38663541	.	AGTCACCC	A	635.73	PASS	AC=1;AF=0.500;AN=2;BaseQRankSum=-0.545;DP=15;FS=15.355;HRun=0;MLEAC=1;MLEAF=0.500;MQ=60.00;MQ0=0;MQRankSum=0.545;QD=6.05;ReadPosRankSum=-0.299	GT:AD:DP:GQ:PL	0/1:7,7:15:99:673,0,673
ChrX	2758936	2758936	G	-	splicing	DOCK11(NM_001076090:exon52:c.5964-1G>-)	.	.	splicing	ENSBTAG00000006439(ENSBTAT00000008444:exon52:c.5964-1G>-)	.	.	ChrX	2758935	.	AG	A	338.73	PASS	AC=1;AF=0.500;AN=2;BaseQRankSum=3.200;DP=16;FS=0.000;HRun=2;MLEAC=1;MLEAF=0.500;MQ=41.27;MQ0=0;MQRankSum=-2.983;QD=21.17;RPA=2,1;RU=G;ReadPosRankSum=1.139;STR	GT:AD:DP:GQ:PL	0/1:6,10:16:99:376,0,207
ChrX	14282451	14282451	-	A	exonic	RBMX2	frameshift insertion	RBMX2:NM_001256589:exon6:c.559dupA:p.K186fs	exonic	ENSBTAG00000014771	frameshift insertion	ENSBTAG00000014771:ENSBTAT00000019649:exon6:c.499dupA:p.K166fs	ChrX	14282451	rs379527228	G	GA	83.73	PASS	AC=1;AF=0.500;AN=2;BaseQRankSum=2.637;DB;DP=15;FS=3.424;HRun=0;MLEAC=1;MLEAF=0.500;MQ=49.96;MQ0=0;MQRankSum=-2.637;QD=5.58;RPA=8,9;RU=A;ReadPosRankSum=1.532;STR	GT:AD:DP:GQ:PL	0/1:6,5:15:99:121,0,160
ChrX	14282467	14282470	AAAG	-	exonic	RBMX2	frameshift deletion	RBMX2:NM_001256589:exon6:c.574_577del:p.192_193del	exonic	ENSBTAG00000014771	frameshift deletion	ENSBTAG00000014771:ENSBTAT00000019649:exon6:c.514_517del:p.172_173del	ChrX	14282466	.	CAAAG	C	261.73	PASS	AC=1;AF=0.500;AN=2;BaseQRankSum=2.793;DP=13;FS=3.282;HRun=0;MLEAC=1;MLEAF=0.500;MQ=48.24;MQ0=0;MQRankSum=-2.793;QD=5.03;ReadPosRankSum=1.000	GT:AD:DP:GQ:PL	0/1:7,5:13:99:299,0,469
ChrX	39183311	39183311	T	-	splicing	KIR3DL1(NM_181451:exon7:c.938-2A>-),KIR3DS1(NM_001008415:exon7:c.938-2A>-)	.	.	splicing	ENSBTAG00000022807(ENSBTAT00000030961:exon7:c.938-2A>-,ENSBTAT00000022538:exon7:c.938-2A>-)	.	.	ChrX	39183310	.	CT	C	147.73	PASS	AC=1;AF=0.500;AN=2;BaseQRankSum=1.495;DP=8;FS=0.000;HRun=2;MLEAC=1;MLEAF=0.500;MQ=33.30;MQ0=0;MQRankSum=-1.495;QD=18.47;RPA=2,1;RU=T;ReadPosRankSum=-0.922;STR	GT:AD:DP:GQ:PL	0/1:2,5:7:55:185,0,55
ChrX	40505754	40505754	-	A	exonic	IKBKG	frameshift insertion	IKBKG:NM_174354:exon3:c.14_15insA:p.P5fs	exonic	ENSBTAG00000006268	frameshift insertion	ENSBTAG00000006268:ENSBTAT00000008224:exon3:c.14_15insA:p.P5fs	ChrX	40505754	.	C	CA	325.75	PASS	AC=2;AF=1.00;AN=2;DP=10;FS=0.000;HRun=0;MLEAC=2;MLEAF=1.00;MQ=60.00;MQ0=0;QD=32.57	GT:AD:DP:GQ:PL	1/1:0,8:10:24:363,24,0
