# Supplementary material for: Whole-genome sequencing of the endangered bovine species Gayal (Bos frontalis) provides new insights into its genetic features
Source: Sci Rep. 2016 Jan 25;6:19787. doi: 10.1038/srep19787 (PMC4726396; doi:10.1038/srep19787)
Supplement: Supplementary Table S8 [file srep19787-s7.xls]

## Sheet: Table S8a
Table S8a Breed-specific-InDel containing genes in RAN
GeneName	Count of breed-specific indels
SLC35D1	2
LOC524810	2
LOC407148	2
GIMAP4	2
ZNF596	1
XAB2	1
TREM2	1
TAAR6	1
ST8SIA5	1
SSPO	1
SEP14	1
RPS6KL1	1
RBMX2	1
MGC157082	1
MEDAG	1
LRRCC1	1
LOC785144	1
LOC512867	1
LANCL1	1
IFI47	1
HTR6	1
FOXN3	1
FBXO4	1
F5	1
ELAC2	1
CD300LB	1
CD1A	1
BBS5	1
BASP1	1
ASPH	1
ANXA1	1
ANKRD49	1
ADH6	1
ABCD3	1

## Sheet: Table S8b
Table S8b Breed-specific-InDel containing genes in QTL regions
GeneName	QTL
ADH6	Milk_Association;Meat_and_Carcass_QTL
ANXA1	Health_Association
ASPH	Health_Association;Meat_and_Carcass_Association;Milk_Association;Production_Association
BBS5	Meat_and_Carcass_Association
CD1A	Reproduction_QTL
ELAC2	Reproduction_QTL;Meat_and_Carcass_QTL
FBXO4	Meat_and_Carcass_QTL;Meat_and_Carcass_Association
FOXN3	Meat_and_Carcass_QTL
LOC407148	Meat_and_Carcass_QTL
LOC785144	Meat_and_Carcass_QTL
MEDAG	Reproduction_QTL
SEP14	Meat_and_Carcass_Association;Production_Association

## Sheet: Table S8c
Table S8c Detail information of breed-specific InDels found in RAN
Chr	Start	End	Ref	Alt	Func.refGene	Gene.refGene	ExonicFunc.refGene	AAChange.refGene	Func.ensGene	Gene.ensGene	ExonicFunc.ensGene	AAChange.ensGene	Chr	Postion	dbsnp141	Ref	Alt	QUAL	FILTER	INFO	FORMAT	Genotype
Chr1	45078662	45078663	GA	-	splicing	ZNF596	.	.	exonic;splicing	ENSBTAG00000004538;ENSBTAG00000004538	frameshift deletion	ENSBTAG00000004538:ENSBTAT00000002795:exon11:c.2737_2738del:p.913_913del	Chr1	45078661	rs381711073	CGA	C	311.73	PASS	AC=1;AF=0.500;AN=2;BaseQRankSum=1.256;DB;DP=15;FS=2.920;HRun=0;MLEAC=1;MLEAF=0.500;MQ=58.45;MQ0=0;MQRankSum=-0.212;QD=10.39;RPA=3,2;RU=GA;ReadPosRankSum=0.817;STR	GT:AD:DP:GQ:PL	0/1:5,8:15:99:349,0,203
Chr2	26813032	26813032	-	A	splicing	BBS5(NM_001101132:exon7:c.387-2->T)	.	.	splicing	ENSBTAG00000010736(ENSBTAT00000014216:exon7:c.387-2->T)	.	.	Chr2	26813032	rs459339945	T	TA	116.73	PASS	AC=1;AF=0.500;AN=2;BaseQRankSum=-0.421;DB;DP=14;FS=0.000;HRun=0;MLEAC=1;MLEAF=0.500;MQ=60.00;MQ0=0;MQRankSum=0.545;QD=8.34;RPA=10,11;RU=A;ReadPosRankSum=-0.421;STR	GT:AD:DP:GQ:PL	0/1:7,7:14:99:154,0,163
Chr2	98644944	98644944	C	-	exonic	LANCL1	frameshift deletion	LANCL1:NM_001076227:exon3:c.391delG:p.E131fs	exonic	ENSBTAG00000015066	frameshift deletion	ENSBTAG00000015066:ENSBTAT00000020055:exon3:c.391delG:p.E131fs	Chr2	98644943	rs476473276	TC	T	144.73	PASS	AC=1;AF=0.500;AN=2;BaseQRankSum=1.453;DB;DP=11;FS=0.000;HRun=2;MLEAC=1;MLEAF=0.500;MQ=53.36;MQ0=0;MQRankSum=-0.470;QD=13.16;RPA=2,1;RU=C;ReadPosRankSum=0.103;STR	GT:AD:DP:GQ:PL	0/1:5,5:11:99:182,0,182
Chr2	133622938	133622938	G	-	splicing	HTR6(NM_001205717:exon2:c.123+1C>-,NM_001205717:exon3:c.124-1C>-)	.	.	splicing	ENSBTAG00000007996(ENSBTAT00000010513:exon2:c.123+1C>-)	.	.	Chr2	133622937	rs382686751	CG	C	206.8	PASS	AC=2;AF=1.00;AN=2;DB;DP=8;FS=0.000;HRun=3;MLEAC=2;MLEAF=1.00;MQ=60.00;MQ0=0;QD=25.85;RPA=3,2;RU=G;STR	GT:AD:DP:GQ:PL	1/1:0,6:8:18:244,18,0
Chr3	11994913	11994913	C	-	exonic	CD1A	frameshift deletion	CD1A:NM_001075382:exon4:c.640delG:p.A214fs	exonic	ENSBTAG00000038263	frameshift deletion	ENSBTAG00000038263:ENSBTAT00000009739:exon4:c.640delG:p.A214fs	Chr3	11994912	rs439475734	GC	G	138.73	PASS	AC=1;AF=0.500;AN=2;BaseQRankSum=1.461;DB;DP=13;FS=0.000;HRun=2;MLEAC=1;MLEAF=0.500;MQ=47.02;MQ0=0;MQRankSum=-2.141;QD=10.67;RPA=2,1;RU=C;ReadPosRankSum=-1.635;STR	GT:AD:DP:GQ:PL	0/1:7,5:12:99:176,0,260
Chr3	49169127	49169127	-	AAAA	splicing	ABCD3(NM_001105396:exon7:c.406-2->TTTT)	.	.	splicing	ENSBTAG00000009698(ENSBTAT00000033539:exon7:c.406-2->TTTT)	.	.	Chr3	49169127	rs383387859	T	TAAAA	316.73	PASS	AC=1;AF=0.500;AN=2;BaseQRankSum=-2.637;DB;DP=11;FS=2.463;HRun=0;MLEAC=1;MLEAF=0.500;MQ=60.00;MQ0=0;MQRankSum=-0.717;QD=7.20;RPA=4,8;RU=A;ReadPosRankSum=-0.143;STR	GT:AD:DP:GQ:PL	0/1:5,6:11:99:354,0,309
Chr3	78605004	78605004	-	C	exonic	SLC35D1	frameshift insertion	SLC35D1:NM_001082459:exon5:c.407dupC:p.T136fs	exonic	ENSBTAG00000005445	frameshift insertion	ENSBTAG00000005445:ENSBTAT00000007164:exon5:c.407dupC:p.T136fs	Chr3	78605004	.	A	AC	136.73	PASS	AC=1;AF=0.500;AN=2;BaseQRankSum=2.793;DP=12;FS=15.563;HRun=0;MLEAC=1;MLEAF=0.500;MQ=37.27;MQ0=0;MQRankSum=-1.635;QD=11.39;RPA=1,2;RU=C;ReadPosRankSum=-1.977;STR	GT:AD:DP:GQ:PL	0/1:7,5:12:99:174,0,261
Chr3	78605012	78605012	-	TT	exonic	SLC35D1	frameshift insertion	SLC35D1:NM_001082459:exon5:c.414_415insTT:p.L138fs	exonic	ENSBTAG00000005445	frameshift insertion	ENSBTAG00000005445:ENSBTAT00000007164:exon5:c.414_415insTT:p.L138fs	Chr3	78605012	.	G	GTT	171.73	PASS	AC=1;AF=0.500;AN=2;BaseQRankSum=3.001;DP=15;FS=15.911;HRun=0;MLEAC=1;MLEAF=0.500;MQ=41.02;MQ0=0;MQRankSum=-1.408;QD=5.72;ReadPosRankSum=-0.674	GT:AD:DP:GQ:PL	0/1:10,5:15:99:209,0,509
Chr4	113486900	113486900	A	-	splicing	SSPO(NM_174706:exon96:c.14126-2A>-)	.	.	exonic	ENSBTAG00000008542	frameshift deletion	ENSBTAG00000008542:ENSBTAT00000043975:exon107:c.14704delA:p.S4902fs	Chr4	113486899	.	TA	T	181.87	PASS	AC=2;AF=1.00;AN=2;DP=5;FS=0.000;HRun=0;MLEAC=2;MLEAF=1.00;MQ=29.00;MQ0=0;QD=36.37	GT:AD:DP:GQ:PL	1/1:0,5:5:15:219,15,0
Chr4	113867792	113867792	-	C	exonic	GIMAP4	frameshift insertion	GIMAP4:NM_001046060:exon3:c.755_756insG:p.E252fs	exonic	ENSBTAG00000046257	frameshift insertion	ENSBTAG00000046257:ENSBTAT00000034773:exon3:c.755_756insG:p.E252fs	Chr4	113867792	.	T	TC	182.73	PASS	AC=1;AF=0.500;AN=2;BaseQRankSum=2.060;DP=20;FS=13.691;HRun=0;MLEAC=1;MLEAF=0.500;MQ=41.73;MQ0=0;MQRankSum=-1.859;QD=9.14;ReadPosRankSum=0.754	GT:AD:DP:GQ:PL	0/1:11,6:17:99:220,0,425
Chr4	113867798	113867798	C	-	exonic	GIMAP4	frameshift deletion	GIMAP4:NM_001046060:exon3:c.750delG:p.E250fs	exonic	ENSBTAG00000046257	frameshift deletion	ENSBTAG00000046257:ENSBTAT00000034773:exon3:c.750delG:p.E250fs	Chr4	113867797	.	GC	G	276.73	PASS	AC=1;AF=0.500;AN=2;BaseQRankSum=3.308;DP=18;FS=4.393;HRun=0;MLEAC=1;MLEAF=0.500;MQ=43.67;MQ0=0;MQRankSum=-3.413;QD=15.37;ReadPosRankSum=-0.998	GT:AD:DP:GQ:PL	0/1:8,8:16:99:314,0,315
Chr4	113952691	113952700	CGGCCAGCGC	-	exonic	LOC512867	frameshift deletion	LOC512867:NM_001083677:exon3:c.768_777del:p.256_259del	exonic	ENSBTAG00000040331	frameshift deletion	ENSBTAG00000040331:ENSBTAT00000052584:exon3:c.768_777del:p.256_259del	Chr4	113952690	.	GCGGCCAGCGC	G	364.73	PASS	AC=1;AF=0.500;AN=2;BaseQRankSum=2.488;DP=18;FS=0.000;HRun=0;MLEAC=1;MLEAF=0.500;MQ=35.10;MQ0=0;MQRankSum=-1.794;QD=2.03;ReadPosRankSum=1.910	GT:AD:DP:GQ:PL	0/1:8,7:16:99:402,0,644
Chr6	26712970	26712973	GTGA	-	splicing	ADH6	.	.	splicing	ENSBTAG00000006986	.	.	Chr6	26712969	rs382981540	CGTGA	C	548.73	PASS	AC=1;AF=0.500;AN=2;BaseQRankSum=1.466;DB;DP=13;FS=0.000;HRun=0;MLEAC=1;MLEAF=0.500;MQ=56.35;MQ0=0;MQRankSum=-0.540;QD=10.55;ReadPosRankSum=-0.694	GT:AD:DP:GQ:PL	0/1:4,9:13:99:586,0,238
Chr7	17693227	17693227	G	-	splicing	XAB2(NM_001075919:exon9:c.1061+1C>-,NM_001075919:exon10:c.1062-1C>-)	.	.	exonic	ENSBTAG00000011360	frameshift deletion	ENSBTAG00000011360:ENSBTAT00000015097:exon9:c.1061delC:p.P354fs	Chr7	17693226	rs379765687	CG	C	159.87	PASS	AC=2;AF=1.00;AN=2;DB;DP=5;FS=0.000;HRun=4;MLEAC=2;MLEAF=1.00;MQ=55.21;MQ0=0;QD=31.97;RPA=4,3;RU=G;STR	GT:AD:DP:GQ:PL	1/1:0,5:5:15:197,15,0
Chr7	41825313	41825313	-	T	exonic	IFI47	frameshift insertion	IFI47:NM_001034545:exon2:c.35dupA:p.N12fs	exonic	ENSBTAG00000015727	frameshift insertion	ENSBTAG00000015727:ENSBTAT00000020877:exon2:c.35dupA:p.N12fs	Chr7	41825313	rs384243921	A	AT	364.73	PASS	AC=2;AF=1.00;AN=2;DB;DP=14;FS=0.000;HRun=0;MLEAC=2;MLEAF=1.00;MQ=56.62;MQ0=0;QD=26.05;RPA=8,9;RU=T;STR	GT:AD:DP:GQ:PL	1/1:0,13:14:39:402,39,0
Chr8	49630650	49630650	A	-	splicing	ANXA1(NM_175784:exon3:c.122+1A>-,NM_175784:exon4:c.123-2A>-)	.	.	exonic	ENSBTAG00000015978	frameshift deletion	ENSBTAG00000015978:ENSBTAT00000021256:exon3:c.123delA:p.T41fs	Chr8	49630649	rs379626199	CA	C	175.77	PASS	AC=2;AF=1.00;AN=2;DB;DP=8;FS=0.000;HRun=0;MLEAC=2;MLEAF=1.00;MQ=46.40;MQ0=0;QD=21.97	GT:AD:DP:GQ:PL	1/1:0,8:8:21:213,21,0
Chr9	71505057	71505058	CC	-	splicing	TAAR6	.	.	intronic	ENSBTAG00000040354	.	.	Chr9	71505056	rs382428642	ACC	A	269.8	PASS	AC=2;AF=1.00;AN=2;DB;DP=9;FS=0.000;HRun=0;MLEAC=2;MLEAF=1.00;MQ=26.41;MQ0=0;QD=14.99	GT:AD:DP:GQ:PL	1/1:0,6:7:18:307,18,0
Chr10	86557328	86557328	C	-	exonic	RPS6KL1	frameshift deletion	RPS6KL1:NM_001037472:exon7:c.1296delG:p.G432fs	exonic	ENSBTAG00000006688	frameshift deletion	ENSBTAG00000006688:ENSBTAT00000008796:exon7:c.1296delG:p.G432fs	Chr10	86557327	rs385615904	AC	A	86.82	PASS	AC=1;AF=0.500;AN=2;BaseQRankSum=0.731;DB;DP=8;FS=0.000;HRun=8;MLEAC=1;MLEAF=0.500;MQ=44.06;MQ0=0;MQRankSum=0.731;QD=10.85;RPA=8,7;RU=C;ReadPosRankSum=0.731;STR	GT:AD:DP:GQ:PL	0/1:1,4:8:17:124,0,17
Chr10	102147418	102147418	-	A	exonic	FOXN3	frameshift insertion	FOXN3:NM_001206687:exon3:c.349dupT:p.Y117fs	exonic	ENSBTAG00000046684	frameshift insertion	ENSBTAG00000046684:ENSBTAT00000064571:exon3:c.349dupT:p.Y117fs,ENSBTAG00000046684:ENSBTAT00000065076:exon3:c.349dupT:p.Y117fs	Chr10	102147418	rs385638461	T	TA	174.73	PASS	AC=1;AF=0.500;AN=2;BaseQRankSum=3.016;DB;DP=14;FS=0.000;HRun=0;MLEAC=1;MLEAF=0.500;MQ=51.05;MQ0=0;MQRankSum=-3.016;QD=12.48;RPA=1,2;RU=A;ReadPosRankSum=2.777;STR	GT:AD:DP:GQ:PL	0/1:7,6:14:99:212,0,247
Chr12	30022973	30022973	-	G	splicing	MEDAG(NM_001083660:exon6:c.788-2->C)	.	.	splicing	ENSBTAG00000008271(ENSBTAT00000010884:exon6:c.788-2->C)	.	.	Chr12	30022973	.	T	TG	187.9	PASS	AC=1;AF=0.500;AN=2;BaseQRankSum=-1.179;DP=12;FS=0.000;HRun=0;MLEAC=1;MLEAF=0.500;MQ=60.00;MQ0=0;MQRankSum=-0.762;QD=15.66;RPA=1,2;RU=G;ReadPosRankSum=-0.067;STR	GT:AD:DP:GQ:PL	0/1:2,7:12:14:225,0,14
Chr14	28809627	28809627	-	A	splicing	ASPH(NM_174757:exon13:c.842-2->T)	.	.	splicing	ENSBTAG00000026283(ENSBTAT00000021267:exon13:c.842-2->T)	.	.	Chr14	28809627	rs379833368	T	TA	42.74	PASS	AC=1;AF=0.500;AN=2;BaseQRankSum=0.978;DB;DP=16;FS=0.000;HRun=0;MLEAC=1;MLEAF=0.500;MQ=58.55;MQ0=0;MQRankSum=0.000;QD=2.67;ReadPosRankSum=0.382	GT:AD:DP:GQ:PL	0/1:3,8:16:0:77,0,0
Chr14	79819658	79819658	C	-	splicing	LRRCC1(NM_001206791:exon12:c.1705+1G>-)	.	.	exonic	ENSBTAG00000003338	frameshift deletion	ENSBTAG00000003338:ENSBTAT00000004335:exon11:c.1715delG:p.G572fs	Chr14	79819657	rs381575424	AC	A	409.73	PASS	AC=2;AF=1.00;AN=2;DB;DP=11;FS=0.000;HRun=3;MLEAC=2;MLEAF=1.00;MQ=48.43;MQ0=0;QD=37.25;RPA=3,2;RU=C;STR	GT:AD:DP:GQ:PL	1/1:0,11:11:33:447,33,0
Chr15	1732435	1732435	-	A	splicing	ANKRD49(NM_001014965:exon1:c.255+2->A)	.	.	splicing	ENSBTAG00000009176(ENSBTAT00000048242:exon1:c.255+2->A)	.	.	Chr15	1732435	.	T	TA	74.73	PASS	AC=1;AF=0.500;AN=2;BaseQRankSum=1.356;DP=17;FS=0.000;HRun=0;MLEAC=1;MLEAF=0.500;MQ=60.00;MQ0=0;MQRankSum=1.743;QD=4.40;RPA=12,13;RU=A;ReadPosRankSum=-0.839;STR	GT:AD:DP:GQ:PL	0/1:8,6:17:99:112,0,149
Chr15	49923020	49923020	A	-	exonic	LOC785144	frameshift deletion	LOC785144:NM_001206667:exon1:c.733delT:p.S245fs	exonic	ENSBTAG00000035006	frameshift deletion	ENSBTAG00000035006:ENSBTAT00000026692:exon1:c.733delT:p.S245fs	Chr15	49923019	rs379526199	GA	G	326.75	PASS	AC=2;AF=1.00;AN=2;DB;DP=9;FS=0.000;HRun=0;MLEAC=2;MLEAF=1.00;MQ=43.61;MQ0=0;QD=36.31	GT:AD:DP:GQ:PL	1/1:0,8:8:24:364,24,0
Chr15	52270349	52270349	A	-	splicing	LOC407148(NM_001104964:exon2:c.290+1A>-)	.	.	exonic	ENSBTAG00000037826	frameshift deletion	ENSBTAG00000037826:ENSBTAT00000012265:exon2:c.291delA:p.I97fs,ENSBTAG00000037826:ENSBTAT00000038298:exon2:c.291delA:p.I97fs	Chr15	52270348	rs448664785	TA	T	1453.73	PASS	AC=2;AF=1.00;AN=2;DB;DP=35;FS=0.000;HRun=0;MLEAC=2;MLEAF=1.00;MQ=46.26;MQ0=0;QD=41.54	GT:AD:DP:GQ:PL	1/1:0,33:33:99:1491,99,0
Chr15	52270352	52270352	G	-	splicing	LOC407148(NM_001104964:exon3:c.291-1G>-)	.	.	exonic	ENSBTAG00000037826	stopgain SNV	ENSBTAG00000037826:ENSBTAT00000012265:exon3:c.292delG:p.V98X,ENSBTAG00000037826:ENSBTAT00000038298:exon3:c.292delG:p.V98X	Chr15	52270351	rs439889189	AG	A	1411.73	PASS	AC=2;AF=1.00;AN=2;DB;DP=33;FS=0.000;HRun=0;MLEAC=2;MLEAF=1.00;MQ=47.33;MQ0=0;QD=42.78	GT:AD:DP:GQ:PL	1/1:0,32:32:96:1449,96,0
Chr16	37993870	37993870	A	-	exonic	F5	frameshift deletion	F5:NM_173879:exon13:c.3894delT:p.S1298fs	exonic	ENSBTAG00000017722	frameshift deletion	ENSBTAG00000017722:ENSBTAT00000023573:exon13:c.3894delT:p.S1298fs	Chr16	37993869	.	GA	G	67.73	PASS	AC=1;AF=0.500;AN=2;BaseQRankSum=1.954;DP=18;FS=0.000;HRun=0;MLEAC=1;MLEAF=0.500;MQ=38.53;MQ0=0;MQRankSum=1.369;QD=3.76;ReadPosRankSum=1.369	GT:AD:DP:GQ:PL	0/1:7,6:16:99:105,0,151
Chr18	61341095	61341095	-	C	splicing	MGC157082(NM_001102347:exon14:c.1998-1->C)	.	.	intronic	ENSBTAG00000036224	.	.	Chr18	61341095	rs473696184	G	GC	206.8	PASS	AC=2;AF=1.00;AN=2;DB;DP=13;FS=0.000;HRun=0;MLEAC=2;MLEAF=1.00;MQ=33.23;MQ0=0;QD=15.91;RPA=2,3;RU=C;STR	GT:AD:DP:GQ:PL	1/1:0,6:8:18:244,18,0
Chr19	31980726	31980726	-	AA	splicing	ELAC2(NM_001193065:exon5:c.356-2->TT)	.	.	splicing	ENSBTAG00000021939(ENSBTAT00000029249:exon5:c.356-2->TT)	.	.	Chr19	31980726	rs378038705	T	TAA	212.73	PASS	AC=1;AF=0.500;AN=2;BaseQRankSum=2.927;DB;DP=13;FS=11.228;HRun=0;MLEAC=1;MLEAF=0.500;MQ=50.39;MQ0=0;MQRankSum=-0.817;QD=8.18;ReadPosRankSum=0.437	GT:AD:DP:GQ:PL	0/1:5,8:13:99:250,0,237
Chr19	57577511	57577511	-	T	exonic	CD300LB	frameshift insertion	CD300LB:NM_001105023:exon2:c.383dupT:p.L128fs	exonic	ENSBTAG00000008327	frameshift insertion	ENSBTAG00000008327:ENSBTAT00000010966:exon2:c.383dupT:p.L128fs	Chr19	57577511	rs134183017	C	CT	259.77	PASS	AC=2;AF=1.00;AN=2;DB;DP=7;FS=0.000;HRun=0;MLEAC=2;MLEAF=1.00;MQ=56.62;MQ0=0;QD=37.11;RPA=1,2;RU=T;STR	GT:AD:DP:GQ:PL	1/1:0,7:7:21:297,21,0
Chr20	32618787	32618787	G	-	splicing	FBXO4(NM_001034617:exon2:c.91+1C>-,NM_001034617:exon3:c.92-1C>-)	.	.	exonic;splicing	ENSBTAG00000016981;ENSBTAG00000016981(ENSBTAT00000022583:exon2:c.90+2C>-)	frameshift deletion	ENSBTAG00000016981:ENSBTAT00000022583:exon2:c.91delC:p.R31fs	Chr20	32618786	rs381313127	CG	C	234.8	PASS	AC=2;AF=1.00;AN=2;DB;DP=7;FS=0.000;HRun=0;MLEAC=2;MLEAF=1.00;MQ=56.62;MQ0=0;QD=33.54	GT:AD:DP:GQ:PL	1/1:0,6:7:18:272,18,0
Chr20	55968254	55968254	-	T	exonic	BASP1	frameshift insertion	BASP1:NM_174780:exon2:c.219dupA:p.A74fs	ncRNA_splicing	ENSBTAG00000033565(ENSBTAT00000047705:exon2:c.219+1->A,ENSBTAT00000047705:exon3:c.220-2->A)	.	.	Chr20	55968254	rs109797670	C	CT	216.76	PASS	AC=2;AF=1.00;AN=2;DB;DP=11;FS=0.000;HRun=0;MLEAC=2;MLEAF=1.00;MQ=29.00;MQ0=0;QD=19.71;RPA=2,3;RU=T;STR	GT:AD:DP:GQ:PL	1/1:0,8:11:22:254,22,0
Chr21	71453690	71453690	C	-	splicing	LOC524810(NM_001205186:exon10:c.1009+1G>-,NM_001205186:exon11:c.1010-1G>-)	.	.	splicing	ENSBTAG00000047700(ENSBTAT00000063930:exon5:c.681+2G>-)	.	.	Chr21	71453689	rs385148373	TC	T	165.87	PASS	AC=2;AF=1.00;AN=2;DB;DP=6;FS=0.000;HRun=3;MLEAC=2;MLEAF=1.00;MQ=29.00;MQ0=0;QD=27.64;RPA=3,2;RU=C;STR	GT:AD:DP:GQ:PL	1/1:0,5:6:15:203,15,0
Chr21	71453722	71453722	C	-	splicing	LOC524810(NM_001205186:exon9:c.978+1G>-,NM_001205186:exon10:c.979-1G>-)	.	.	splicing	ENSBTAG00000047700(ENSBTAT00000063930:exon5:c.652-1G>-)	.	.	Chr21	71453721	rs380554240	GC	G	206.8	PASS	AC=2;AF=1.00;AN=2;DB;DP=8;FS=0.000;HRun=3;MLEAC=2;MLEAF=1.00;MQ=33.24;MQ0=0;QD=25.85;RPA=3,2;RU=C;STR	GT:AD:DP:GQ:PL	1/1:0,6:8:18:244,18,0
Chr23	15090660	15090660	T	-	splicing	TREM2(NM_001079580:exon5:c.483-2A>-)	.	.	splicing	ENSBTAG00000007275(ENSBTAT00000009568:exon5:c.483-2A>-)	.	.	Chr23	15090659	rs136459516	CT	C	598.73	PASS	AC=2;AF=1.00;AN=2;DB;DP=16;FS=0.000;HRun=2;MLEAC=2;MLEAF=1.00;MQ=58.55;MQ0=0;QD=37.42;RPA=2,1;RU=T;STR	GT:AD:DP:GQ:PL	1/1:0,15:16:45:636,45,0
Chr24	46951431	46951431	G	-	splicing	ST8SIA5(NM_001192874:exon2:c.57+1C>-,NM_001192874:exon3:c.58-1C>-)	.	.	intergenic	ENSBTAG00000001770(dist=43529),ENSBTAG00000007833(dist=46050)	.	.	Chr24	46951430	rs134663271	AG	A	217.8	PASS	AC=2;AF=1.00;AN=2;DB;DP=6;FS=0.000;HRun=2;MLEAC=2;MLEAF=1.00;MQ=56.04;MQ0=0;QD=36.30;RPA=2,1;RU=G;STR	GT:AD:DP:GQ:PL	1/1:0,6:6:18:255,18,0
Chr25	27850177	27850177	-	A	splicing	SEPT14(NM_001102087:exon6:c.372-2->T)	.	.	splicing	ENSBTAG00000009327(ENSBTAT00000012280:exon5:c.372-2->T)	.	.	Chr25	27850177	.	T	TA	346.73	PASS	AC=2;AF=1.00;AN=2;BaseQRankSum=1.470;DP=14;FS=0.000;HRun=0;MLEAC=2;MLEAF=1.00;MQ=56.62;MQ0=0;MQRankSum=1.470;QD=24.77;ReadPosRankSum=0.935	GT:AD:DP:GQ:PL	1/1:1,12:14:35:384,35,0
ChrX	14282451	14282451	-	AA	exonic	RBMX2	frameshift insertion	RBMX2:NM_001256589:exon6:c.558_559insAA:p.K186fs	exonic	ENSBTAG00000014771	frameshift insertion	ENSBTAG00000014771:ENSBTAT00000019649:exon6:c.498_499insAA:p.K166fs	ChrX	14282451	rs379527228	G	GAA	210.73	PASS	AC=1;AF=0.500;AN=2;BaseQRankSum=3.730;DB;DP=31;FS=4.359;HRun=0;MLEAC=1;MLEAF=0.500;MQ=49.55;MQ0=0;MQRankSum=-3.078;QD=3.40;RPA=8,10;RU=A;ReadPosRankSum=-0.688;STR	GT:AD:DP:GQ:PL	0/1:13,8:30:99:248,0,522
