# Supplementary material for: Whole-genome sequencing of the endangered bovine species Gayal (Bos frontalis) provides new insights into its genetic features
Source: Sci Rep. 2016 Jan 25;6:19787. doi: 10.1038/srep19787 (PMC4726396; doi:10.1038/srep19787)
Supplement: Supplementary Table S9 [file srep19787-s8.xls]

## Sheet: Table S9a
Table S9a Breed-specific-InDel containing genes in JBC
GeneName	Count of breed-specific indels
YAF2	2
JSP1	2
GYPA	2
UST	1
ULBP21	1
TRIM29	1
TMX4	1
TCEB3	1
SSPO	1
SPINT2	1
SMARCA4	1
SELP	1
R3HDM2	1
POLR2A	1
PCDH20	1
OXCT2	1
NSRP1	1
MAPK4	1
LYST	1
LOC790886	1
LOC787625	1
LOC512867	1
LOC100196897	1
IL1RL2	1
HERC5	1
CEACAM1	1
C8H9orf85	1
ASPH	1
ALAS1	1
ACTB	1

## Sheet: Table S9b
Table S9b Breed-specific-InDel containing genes in QTL regions
GeneName	QTL
ACTB	Meat_and_Carcass_Association
ASPH	Health_Association;Meat_and_Carcass_Association;Milk_Association;Production_Association
C8H9orf85	Health_Association
CEACAM1	Health_QTL;Health_Association
HERC5	Milk_Association;Meat_and_Carcass_QTL;Exterior_Association
JSP1	Production_Association
LOC787625	Meat_and_Carcass_QTL;Production_Association
NSRP1	Meat_and_Carcass_Association;Milk_Association;Production_Association
PCDH20	Health_QTL
POLR2A	Reproduction_QTL;Production_Association;Reproduction_Association
R3HDM2	Meat_and_Carcass_QTL;Meat_and_Carcass_Association;Milk_Association
SMARCA4	Meat_and_Carcass_Association
SPINT2	Health_QTL;Health_Association
YAF2	Exterior_Association;Health_Association;Meat_and_Carcass_Association;Milk_Association;Production_Association;Meat_and_Carcass_QTL

## Sheet: Table S9c
Table S9c Detail information of breed-specific InDels found in JBC
Chr	Start	End	Ref	Alt	Func.refGene	Gene.refGene	ExonicFunc.refGene	AAChange.refGene	Func.ensGene	Gene.ensGene	ExonicFunc.ensGene	AAChange.ensGene	Chr	Postion	dbsnp141	Ref	Alt	QUAL	FILTER	INFO	FORMAT	Genotype
Chr2	129744677	129744680	TCTG	-	exonic	TCEB3	frameshift deletion	TCEB3:NM_001102333:exon4:c.388_391del:p.130_131del	exonic	ENSBTAG00000026585	frameshift deletion	ENSBTAG00000026585:ENSBTAT00000037847:exon4:c.388_391del:p.130_131del,ENSBTAG00000026585:ENSBTAT00000063789:exon4:c.466_469del:p.156_157del	Chr2	129744676	rs436825979	TTCTG	T	669.73	PASS	AC=1;AF=0.500;AN=2;BaseQRankSum=3.266;DB;DP=17;FS=1.913;HRun=0;MLEAC=1;MLEAF=0.500;MQ=48.92;MQ0=0;MQRankSum=-2.663;QD=9.85;ReadPosRankSum=0.251	GT:AD:DP:GQ:PL	0/1:6,11:17:99:707,0,364
Chr3	106904165	106904165	C	-	exonic	OXCT2	frameshift deletion	OXCT2:NM_001098153:exon1:c.1310delC:p.T437fs	intronic	ENSBTAG00000017892	.	.	Chr3	106904164	rs136706925	AC	A	141.73	PASS	AC=1;AF=0.500;AN=2;BaseQRankSum=2.181;DB;DP=14;FS=3.424;HRun=2;MLEAC=1;MLEAF=0.500;MQ=48.62;MQ0=0;MQRankSum=1.031;QD=10.12;RPA=2,1;RU=C;ReadPosRankSum=-0.143;STR	GT:AD:DP:GQ:PL	0/1:6,5:12:99:179,0,222
Chr4	113486943	113486943	A	-	splicing	SSPO(NM_174706:exon97:c.14165+1A>-)	.	.	exonic	ENSBTAG00000008542	frameshift deletion	ENSBTAG00000008542:ENSBTAT00000043975:exon107:c.14747delA:p.E4916fs	Chr4	113486942	rs381797382	GA	G	177.87	PASS	AC=2;AF=1.00;AN=2;DB;DP=5;FS=0.000;HRun=0;MLEAC=2;MLEAF=1.00;MQ=29.00;MQ0=0;QD=35.57	GT:AD:DP:GQ:PL	1/1:0,5:5:15:215,15,0
Chr4	113954599	113954599	T	-	exonic	LOC512867	frameshift deletion	LOC512867:NM_001083677:exon2:c.14delA:p.K5fs	exonic	ENSBTAG00000040331	frameshift deletion	ENSBTAG00000040331:ENSBTAT00000052584:exon2:c.14delA:p.K5fs	Chr4	113954598	.	CT	C	174.73	PASS	AC=1;AF=0.500;AN=2;BaseQRankSum=3.528;DP=30;FS=0.000;HRun=2;MLEAC=1;MLEAF=0.500;MQ=41.27;MQ0=0;MQRankSum=-1.429;QD=5.82;RPA=2,1;RU=T;ReadPosRankSum=0.904;STR	GT:AD:DP:GQ:PL	0/1:21,6:29:99:212,0,791
Chr5	38674688	38674688	T	-	splicing	YAF2(NM_001076079:exon2:c.125+1T>-,NM_001076079:exon3:c.126-1T>-)	.	.	splicing	ENSBTAG00000015025(ENSBTAT00000064422:exon3:c.123+1T>-)	.	.	Chr5	38674687	.	CT	C	280.77	PASS	AC=2;AF=1.00;AN=2;DP=7;FS=0.000;HRun=0;MLEAC=2;MLEAF=1.00;MQ=27.61;MQ0=0;QD=40.11	GT:AD:DP:GQ:PL	1/1:0,7:7:21:318,21,0
Chr5	38674697	38674697	T	-	splicing	YAF2(NM_001076079:exon3:c.133+1T>-,NM_001076079:exon4:c.134-1T>-)	.	.	exonic	ENSBTAG00000015025	frameshift deletion	ENSBTAG00000015025:ENSBTAT00000020002:exon2:c.8delT:p.V3fs,ENSBTAG00000015025:ENSBTAT00000064422:exon4:c.128delT:p.V43fs	Chr5	38674696	rs384863115	GT	G	280.77	PASS	AC=2;AF=1.00;AN=2;DB;DP=7;FS=0.000;HRun=0;MLEAC=2;MLEAF=1.00;MQ=27.61;MQ0=0;QD=40.11	GT:AD:DP:GQ:PL	1/1:0,7:7:21:318,21,0
Chr5	56502393	56502393	-	T	splicing	R3HDM2(NM_001078034:exon13:c.1204+2->T)	.	.	exonic	ENSBTAG00000018361	frameshift insertion	ENSBTAG00000018361:ENSBTAT00000024431:exon12:c.1206_1207insT:p.M402fs	Chr5	56502393	.	G	GT	166.87	PASS	AC=2;AF=1.00;AN=2;DP=5;FS=0.000;HRun=0;MLEAC=2;MLEAF=1.00;MQ=29.00;MQ0=0;QD=33.37	GT:AD:DP:GQ:PL	1/1:0,5:5:15:204,15,0
Chr6	37683983	37683983	-	A	splicing	HERC5(NM_001101995:exon23:c.2672-2->T)	.	.	splicing	ENSBTAG00000020538(ENSBTAT00000052811:exon23:c.2675-2->T)	.	.	Chr6	37683983	rs134325583	T	TA	49.73	PASS	AC=1;AF=0.500;AN=2;BaseQRankSum=-0.054;DB;DP=16;FS=0.000;HRun=0;MLEAC=1;MLEAF=0.500;MQ=58.55;MQ0=0;MQRankSum=1.247;QD=3.11;RPA=12,13;RU=A;ReadPosRankSum=-0.380;STR	GT:AD:DP:GQ:PL	0/1:10,6:16:87:87,0,172
Chr7	16708983	16708983	G	-	exonic	SMARCA4	frameshift deletion	SMARCA4:NM_001105614:exon25:c.3519delG:p.Q1173fs	exonic	ENSBTAG00000019220	frameshift deletion	ENSBTAG00000019220:ENSBTAT00000025598:exon27:c.3516delG:p.Q1172fs	Chr7	16708982	rs378997220	AG	A	165.87	PASS	AC=2;AF=1.00;AN=2;DB;DP=6;FS=0.000;HRun=3;MLEAC=2;MLEAF=1.00;MQ=60.00;MQ0=0;QD=27.64;RPA=3,2;RU=G;STR	GT:AD:DP:GQ:PL	1/1:0,5:6:15:203,15,0
Chr8	48491301	48491305	TAAGT	-	splicing	C8H9orf85	.	.	splicing	ENSBTAG00000006831	.	.	Chr8	48491300	rs459824873	GTAAGT	G	382.73	PASS	AC=1;AF=0.500;AN=2;BaseQRankSum=2.426;DB;DP=12;FS=2.463;HRun=0;MLEAC=1;MLEAF=0.500;MQ=60.00;MQ0=0;MQRankSum=1.517;QD=6.38;RPA=2,1;RU=TAAGT;ReadPosRankSum=0.000;STR	GT:AD:DP:GQ:PL	0/1:6,6:12:99:420,0,426
Chr9	87158552	87158552	G	-	splicing	UST(NM_001206827:exon1:c.167+1G>-,NM_001206827:exon2:c.168-1G>-,NM_001206826:exon1:c.167+1G>-,NM_001206826:exon2:c.168-1G>-)	.	.	intergenic	ENSBTAG00000001826(dist=160245),ENSBTAG00000013454(dist=600836)	.	.	Chr9	87158551	rs383038065	TG	T	165.87	PASS	AC=2;AF=1.00;AN=2;DB;DP=5;FS=0.000;HRun=3;MLEAC=2;MLEAF=1.00;MQ=60.00;MQ0=0;QD=33.17;RPA=3,2;RU=G;STR	GT:AD:DP:GQ:PL	1/1:0,5:5:15:203,15,0
Chr9	88275201	88275201	-	AC	exonic	ULBP21	frameshift insertion	ULBP21:NM_001168608:exon5:c.768_769insGT:p.F257fs	exonic	ENSBTAG00000047902	frameshift insertion	ENSBTAG00000047902:ENSBTAT00000064751:exon5:c.768_769insGT:p.F257fs	Chr9	88275201	rs471546901	A	AAC	2373.73	PASS	AC=2;AF=1.00;AN=2;DB;DP=49;FS=0.000;HRun=0;MLEAC=2;MLEAF=1.00;MQ=50.22;MQ0=0;QD=24.22	GT:AD:DP:GQ:PL	1/1:0,46:47:99:2411,138,0
Chr11	7025289	7025289	-	AAA	splicing	IL1RL2(NM_001192554:exon3:c.486+2->AAA)	.	.	splicing	ENSBTAG00000005704(ENSBTAT00000007489:exon3:c.486+2->AAA)	.	.	Chr11	7025289	rs384538620	T	TAAA	215.9	PASS	AC=2;AF=1.00;AN=2;BaseQRankSum=-0.747;DB;DP=9;FS=0.000;HRun=0;MLEAC=2;MLEAF=1.00;MQ=54.65;MQ0=0;MQRankSum=0.747;QD=8.00;RPA=13,16;RU=A;ReadPosRankSum=0.747;STR	GT:AD:DP:GQ:PL	1/1:1,7:9:14:253,14,0
Chr12	402597	402597	-	TT	exonic	PCDH20	frameshift insertion	PCDH20:NM_001206231:exon2:c.2856_2857insTT:p.X952delinsX	exonic	ENSBTAG00000011862	frameshift insertion	ENSBTAG00000011862:ENSBTAT00000015745:exon2:c.2856_2857insTT:p.X952delinsX	Chr12	402597	rs377932987	A	ATT	129.9	PASS	AC=1;AF=0.500;AN=2;BaseQRankSum=-0.742;DB;DP=10;FS=0.000;HRun=0;MLEAC=1;MLEAF=0.500;MQ=57.66;MQ0=0;MQRankSum=0.742;QD=6.50;RPA=13,15;RU=T;ReadPosRankSum=-0.742;STR	GT:AD:DP:GQ:PL	0/1:1,6:10:14:167,0,14
Chr13	556572	556572	-	A	splicing	TMX4(NM_001099170:exon6:c.471-2->T)	.	.	splicing	ENSBTAG00000035323(ENSBTAT00000049814:exon6:c.471-2->T)	.	.	Chr13	556572	.	T	TA	158.75	PASS	AC=2;AF=1.00;AN=2;DP=12;FS=0.000;HRun=0;MLEAC=2;MLEAF=1.00;MQ=60.00;MQ0=0;QD=13.23;RPA=11,12;RU=A;STR	GT:AD:DP:GQ:PL	1/1:0,8:12:24:196,24,0
Chr14	28809627	28809627	T	-	splicing	ASPH(NM_174757:exon13:c.842-2A>-)	.	.	splicing	ENSBTAG00000026283(ENSBTAT00000021267:exon13:c.842-2A>-)	.	.	Chr14	28809626	.	CT	C	378.74	PASS	AC=2;AF=1.00;AN=2;BaseQRankSum=-1.736;DP=17;FS=0.000;HRun=2;MLEAC=2;MLEAF=1.00;MQ=57.23;MQ0=0;MQRankSum=-1.736;QD=22.28;RPA=2,1;RU=T;ReadPosRankSum=1.240;STR	GT:AD:DP:GQ:PL	1/1:1,13:17:28:416,28,0
Chr14	79345028	79345028	G	-	exonic	LOC100196897	frameshift deletion	LOC100196897:NM_001143746:exon3:c.300delG:p.L100fs	exonic	ENSBTAG00000046121	frameshift deletion	ENSBTAG00000046121:ENSBTAT00000063321:exon3:c.300delG:p.L100fs	Chr14	79345027	.	TG	T	104.73	PASS	AC=1;AF=0.500;AN=2;BaseQRankSum=0.000;DP=8;FS=0.000;HRun=3;MLEAC=1;MLEAF=0.500;MQ=57.05;MQ0=0;MQRankSum=1.754;QD=13.09;RPA=3,2;RU=G;ReadPosRankSum=0.550;STR	GT:AD:DP:GQ:PL	0/1:3,4:8:99:142,0,101
Chr15	31240051	31240051	-	C	exonic	TRIM29	frameshift insertion	TRIM29:NM_001099379:exon3:c.168dupG:p.R57fs	splicing	ENSBTAG00000009419(ENSBTAT00000012396:exon3:c.165+2->G,ENSBTAT00000012396:exon4:c.166-1->G)	.	.	Chr15	31240051	.	G	GC	248.77	PASS	AC=2;AF=1.00;AN=2;DP=8;FS=0.000;HRun=0;MLEAC=2;MLEAF=1.00;MQ=29.00;MQ0=0;QD=31.10;RPA=1,2;RU=C;STR	GT:AD:DP:GQ:PL	1/1:0,7:8:21:286,21,0
Chr16	5847811	5847812	AT	-	exonic	LOC790886	frameshift deletion	LOC790886:NM_001105027:exon5:c.768_769del:p.256_257del	exonic	ENSBTAG00000040409	frameshift deletion	ENSBTAG00000040409:ENSBTAT00000055302:exon5:c.768_769del:p.256_257del	Chr16	5847810	.	CAT	C	233.73	PASS	AC=1;AF=0.500;AN=2;BaseQRankSum=-1.532;DP=11;FS=6.154;HRun=0;MLEAC=1;MLEAF=0.500;MQ=50.97;MQ0=0;MQRankSum=1.532;QD=10.62;RPA=2,1;RU=AT;ReadPosRankSum=-0.387;STR	GT:AD:DP:GQ:PL	0/1:5,6:11:99:271,0,200
Chr16	38074696	38074696	-	A	splicing	SELP(NM_174183:exon6:c.774-2->T)	.	.	splicing	ENSBTAG00000020755(ENSBTAT00000046869:exon6:c.776-2->T,ENSBTAT00000027661:exon6:c.773-2->T)	.	.	Chr16	38074696	rs380612871	T	TA	179.73	PASS	AC=1;AF=0.500;AN=2;BaseQRankSum=1.769;DB;DP=11;FS=0.000;HRun=0;MLEAC=1;MLEAF=0.500;MQ=60.00;MQ0=0;MQRankSum=1.246;QD=16.34;RPA=5,6;RU=A;ReadPosRankSum=-1.246;STR	GT:AD:DP:GQ:PL	0/1:4,7:11:99:217,0,114
Chr17	14256648	14256648	-	C	exonic	GYPA	frameshift insertion	GYPA:NM_001098141:exon6:c.287_288insC:p.D96fs	exonic	ENSBTAG00000039325	frameshift insertion	ENSBTAG00000039325:ENSBTAT00000055105:exon6:c.287_288insC:p.D96fs	Chr17	14256648	.	A	AC	201.73	PASS	AC=1;AF=0.500;AN=2;BaseQRankSum=2.637;DP=15;FS=12.175;HRun=0;MLEAC=1;MLEAF=0.500;MQ=34.09;MQ0=0;MQRankSum=-0.717;QD=13.45;ReadPosRankSum=1.932	GT:AD:DP:GQ:PL	0/1:5,6:12:99:239,0,194
Chr17	14256655	14256655	A	-	exonic	GYPA	frameshift deletion	GYPA:NM_001098141:exon6:c.294delA:p.P98fs	exonic	ENSBTAG00000039325	frameshift deletion	ENSBTAG00000039325:ENSBTAT00000055105:exon6:c.294delA:p.P98fs	Chr17	14256654	.	CA	C	140.73	PASS	AC=1;AF=0.500;AN=2;BaseQRankSum=2.637;DP=16;FS=12.175;HRun=0;MLEAC=1;MLEAF=0.500;MQ=34.95;MQ0=0;MQRankSum=-1.031;QD=8.80;ReadPosRankSum=2.637	GT:AD:DP:GQ:PL	0/1:6,5:13:99:178,0,240
Chr18	48326260	48326260	-	TCCTGTGAACCCCGTCCTGTGAACCCCC	exonic	SPINT2	stopgain SNV	SPINT2:NM_001045971:exon7:c.745_746insTCCTGTGAACCCCGTCCTGTGAACCCCC:p.V249_L250delinsVLX	exonic	ENSBTAG00000000182	stopgain SNV	ENSBTAG00000000182:ENSBTAT00000000207:exon7:c.745_746insTCCTGTGAACCCCGTCCTGTGAACCCCC:p.V249_L250delinsVLX	Chr18	48326260	.	G	GTCCTGTGAACCCCGTCCTGTGAACCCCC	1513.8	PASS	AC=2;AF=1.00;AN=2;DP=6;FS=0.000;HRun=0;MLEAC=2;MLEAF=1.00;MQ=50.88;MQ0=0;QD=9.01	GT:AD:DP:GQ:PL	1/1:0,6:6:18:1551,18,0
Chr18	51139565	51139565	A	-	splicing	CEACAM1(NM_205788:exon2:c.255+1A>-,NM_205788:exon3:c.256-1A>-)	.	.	splicing	ENSBTAG00000005615(ENSBTAT00000007371:exon2:c.255+1A>-,ENSBTAT00000007371:exon3:c.256-1A>-,ENSBTAT00000009007:exon2:c.255+1A>-,ENSBTAT00000009007:exon3:c.256-1A>-)	.	.	Chr18	51139564	rs383336432	CA	C	217.8	PASS	AC=2;AF=1.00;AN=2;DB;DP=9;FS=0.000;HRun=2;MLEAC=2;MLEAF=1.00;MQ=38.93;MQ0=0;QD=24.20;RPA=2,1;RU=A;STR	GT:AD:DP:GQ:PL	1/1:0,6:7:18:255,18,0
Chr19	21843641	21843641	-	A	splicing	NSRP1(NM_001046462:exon8:c.1117-2->A)	.	.	exonic	ENSBTAG00000019341	frameshift insertion	ENSBTAG00000019341:ENSBTAT00000025760:exon7:c.1119_1120insA:p.P373fs	Chr19	21843641	rs136754420	G	GA	279.74	PASS	AC=2;AF=1.00;AN=2;DB;DP=11;FS=0.000;HRun=0;MLEAC=2;MLEAF=1.00;MQ=48.43;MQ0=0;QD=25.43	GT:AD:DP:GQ:PL	1/1:0,9:11:26:317,26,0
Chr19	27803929	27803929	C	-	splicing	POLR2A(NM_001206313:exon24:c.3921-1C>-)	.	.	exonic	ENSBTAG00000046765	frameshift deletion	ENSBTAG00000046765:ENSBTAT00000064788:exon24:c.3927delC:p.C1309fs	Chr19	27803928	.	GC	G	302.75	PASS	AC=2;AF=1.00;AN=2;DP=8;FS=0.000;HRun=2;MLEAC=2;MLEAF=1.00;MQ=30.12;MQ0=0;QD=37.84;RPA=2,1;RU=C;STR	GT:AD:DP:GQ:PL	1/1:0,8:8:24:340,24,0
Chr22	49248604	49248604	T	-	splicing	ALAS1(NM_001101154:exon7:c.822-2A>-)	.	.	splicing	ENSBTAG00000004118(ENSBTAT00000005380:exon7:c.822-2A>-)	.	.	Chr22	49248603	rs380482185	CT	C	188.77	PASS	AC=2;AF=1.00;AN=2;DB;DP=8;FS=0.000;HRun=4;MLEAC=2;MLEAF=1.00;MQ=50.65;MQ0=0;QD=23.60;RPA=4,3;RU=T;STR	GT:AD:DP:GQ:PL	1/1:0,7:8:21:226,21,0
Chr23	28470916	28470916	-	C	exonic	JSP.1	frameshift insertion	JSP.1:NM_001040498:exon5:c.943dupG:p.V315fs	exonic	ENSBTAG00000020116	frameshift insertion	ENSBTAG00000020116:ENSBTAT00000011795:exon5:c.952dupG:p.V318fs	Chr23	28470916	rs480960494	A	AC	156.87	PASS	AC=2;AF=1.00;AN=2;DB;DP=6;FS=0.000;HRun=0;MLEAC=2;MLEAF=1.00;MQ=26.70;MQ0=0;QD=26.14;RPA=1,2;RU=C;STR	GT:AD:DP:GQ:PL	1/1:0,5:5:15:194,15,0
Chr23	28470918	28470918	-	CG	exonic	JSP.1	frameshift insertion	JSP.1:NM_001040498:exon5:c.941_942insCG:p.L314fs	exonic	ENSBTAG00000020116	frameshift insertion	ENSBTAG00000020116:ENSBTAT00000011795:exon5:c.950_951insCG:p.L317fs	Chr23	28470918	.	A	ACG	221.87	PASS	AC=2;AF=1.00;AN=2;DP=6;FS=0.000;HRun=0;MLEAC=2;MLEAF=1.00;MQ=26.70;MQ0=0;QD=18.49	GT:AD:DP:GQ:PL	1/1:0,5:5:15:259,15,0
Chr24	50736304	50736304	-	CCGG	exonic	MAPK4	frameshift insertion	MAPK4:NM_001075920:exon3:c.871_872insCCGG:p.P291fs	intronic	ENSBTAG00000009907	.	.	Chr24	50736304	rs378778858	C	CCCGG	551.74	PASS	AC=2;AF=1.00;AN=2;DB;DP=9;FS=0.000;HRun=0;MLEAC=2;MLEAF=1.00;MQ=51.07;MQ0=0;QD=15.33;RPA=2,3;RU=CCGG;STR	GT:AD:DP:GQ:PL	1/1:0,9:9:27:589,27,0
Chr25	39345980	39345980	G	-	splicing	ACTB(NM_173979:exon5:c.806+1G>-,NM_173979:exon6:c.807-1G>-)	.	.	exonic	ENSBTAG00000026199	frameshift deletion	ENSBTAG00000026199:ENSBTAT00000036888:exon5:c.807delG:p.M269fs	Chr25	39345979	rs377903716	TG	T	237.77	PASS	AC=2;AF=1.00;AN=2;DB;DP=8;FS=0.000;HRun=3;MLEAC=2;MLEAF=1.00;MQ=60.00;MQ0=0;QD=29.72;RPA=3,2;RU=G;STR	GT:AD:DP:GQ:PL	1/1:0,7:8:21:275,21,0
Chr28	8515498	8515498	-	A	splicing	LYST(NM_174020:exon17:c.5446-2->T)	.	.	splicing	ENSBTAG00000016804(ENSBTAT00000022355:exon17:c.5446-2->T)	.	.	Chr28	8515498	.	T	TA	118.73	PASS	AC=1;AF=0.500;AN=2;BaseQRankSum=2.166;DP=12;FS=0.000;HRun=0;MLEAC=1;MLEAF=0.500;MQ=58.05;MQ0=0;MQRankSum=-0.731;QD=9.89;RPA=11,12;RU=A;ReadPosRankSum=-1.580;STR	GT:AD:DP:GQ:PL	0/1:3,7:12:54:156,0,54
Chr29	27771169	27771169	-	A	exonic	LOC787625	frameshift insertion	LOC787625:NM_001206685:exon1:c.493dupA:p.L164fs	exonic	ENSBTAG00000037623	frameshift insertion	ENSBTAG00000037623:ENSBTAT00000056753:exon1:c.493dupA:p.L164fs	Chr29	27771169	rs381262792	G	GA	470.73	PASS	AC=2;AF=1.00;AN=2;DB;DP=12;FS=0.000;HRun=0;MLEAC=2;MLEAF=1.00;MQ=48.43;MQ0=0;QD=39.23;RPA=1,2;RU=A;STR	GT:AD:DP:GQ:PL	1/1:0,12:12:36:508,36,0
