# Supplementary material for: Whole-genome sequencing of the endangered bovine species Gayal (Bos frontalis) provides new insights into its genetic features
Source: Sci Rep. 2016 Jan 25;6:19787. doi: 10.1038/srep19787 (PMC4726396; doi:10.1038/srep19787)
Supplement: Supplementary Table S10 [file srep19787-s9.xls]

## Sheet: Sheet1
Table S10 List of single ortholog copy genes used in phylogenetic analysis
Single ortholog copy genes	Bos mutus	Bos taurus	Bubalus bubalis	Equus caballus
AATK	XP_005907710.1	XP_010814799.1	XP_006064240.1	XP_005597926.1
ACTB	XP_005887384.1	NP_776404.2	NP_001277861.1	NP_001075307.1
CHSY1	XP_005899858.1	NP_001178086.1	XP_006070702.1	XP_001490859.2
CLEC4F	XP_005891815.1	XP_002691277.2	XP_006066710.1	XP_001917230.1
ESYT3	XP_005891273.1	XP_010812125.1	XP_006070043.1	XP_005601117.1
F12	XP_005904667.1	NP_001068587.1	XP_006042966.1	XP_005599256.1
GAPDH	XP_005911957.1	NP_001029206.1	XP_006065862.1	NP_001157328.1
GPR151	XP_005906687.1	XP_010805790.1	XP_006069450.1	XP_001503935.2
HUNK	XP_005893424.1	XP_002684636.1	XP_006074648.1	XP_005615244.1
LAMC3	XP_005902838.1	XP_010808867.1	XP_006045967.1	XP_001499447.3
PRDM16	XP_005888953.1	XP_010811713.1	XP_006053896.1	XP_005607633.1
RPS9	XP_005911193.1	NP_001094622.1	XP_006053495.1	XP_001488074.1
RPS18	XP_005891454.1	NP_001028786.1	XP_006050373.1	XP_001497114.1
SRSF12	XP_005889364.1	XP_005210962.1	XP_006055398.1	XP_005597014.1
ST14	XP_005887591.1	NP_001070006.1	XP_006061745.1	XP_005611775.1
TMPRSS4	XP_005897241.1	NP_001095443.1	XP_006044774.1	XP_005611663.1
TYRO3	XP_005904029.1	NP_001178157.1	XP_006066288.1	XP_001500882.3
UBC	XP_005898877.1	NP_001193236.1	XP_006050061.1	NP_001075331.1
ULK1	XP_005891273.1	XP_010812125.1	XP_006045579.1	XP_005612756.1
ZBTB34	XP_005904887.1	XP_005213223.1	XP_006074581.1	NP_001244107.1
Note: Sequence of gayal(Bos frontalis) used in phylogenetic analysis was obtained from the sequence data.
