# Supplementary material for: Whole-genome sequencing of the endangered bovine species Gayal (Bos frontalis) provides new insights into its genetic features
Source: Sci Rep. 2016 Jan 25;6:19787. doi: 10.1038/srep19787 (PMC4726396; doi:10.1038/srep19787)
Supplement: Supplementary Table S11 [file srep19787-s10.xls]

## Sheet: Sheet1
Table S11 List of mitochondrial genomes used in phylogenetic analysis
Species	Subfamily	Reference Sequence
Bos taurus	Bovinae	NC_006853.1
Bos indicus	Bovinae	NC_005971.1
Bos gaurus	Bovinae	NC_024818.1
Bos mutus(wild yak)	Bovinae	NC_025563.1
Bubalus bubalis	Bovinae	NC_006295.1
Equus caballus	Equidae	NC_001640.1
Note: Sequence of gayal(Bos frontalis) used in phylogenetic analysis was obtained from the sequence data.
